# Supplementary material for: Genome Wide Identification of Novel Long Non-coding RNAs and Their Potential Associations With Milk Proteins in Chinese Holstein Cows
Source: Front Genet. 2018 Jul 30;9:281. doi: 10.3389/fgene.2018.00281 (PMC6077245; doi:10.3389/fgene.2018.00281)
Supplement: TABLE S1 — The phenotype information of six Chinese Holstein cattle. [file Table_1.XLSX]

## Sheet: Supplementary Table 1
Supplemental Table 1. The phenotype information of six Chinese Holstein cows
Group	Sample	PP	MY	FP	SCC	DIM
HP	HP1	3.56	14170	4.65	60	80
	HP2	3.54	14100	3.6	66	73
	HP3	3.53	12995	4.85	103	79
LP	LP1	2.55	7146	3.42	70	85
	LP2	2.95	8851	4.16	112	70
	LP3	2.99	10979	3.32	53	85
Note: HP: high milk protein percentage group in peak lactation; LP: low milk protein percentage group in peak lactation; PP: milk protein percentage; MY: milk yield; FP: milk fat percentage; SCC: somatic cells score; DIM: day in milk.
