# Supplementary material for: Genome Wide Identification of Novel Long Non-coding RNAs and Their Potential Associations With Milk Proteins in Chinese Holstein Cows
Source: Front Genet. 2018 Jul 30;9:281. doi: 10.3389/fgene.2018.00281 (PMC6077245; doi:10.3389/fgene.2018.00281)
Supplement: TABLE S2 — The concentration and quality information of RNA samples. [file Table_2.XLSX]

## Sheet: Supplementary Table 2
Supplementary Table 2: The concerntration and quality information of RNA samples
Sample	Concentration (ng/μl)	Volume (μl)	Gross (μg)	OD260/280	OD260/230	28S:18S	RIN value
HP1	880	19	16.72	1.938	1.9	1.5	7.2
HP2	2150	13	27.95	1.952	2.186	1.6	7.8
HP3	1339	20	26.78	1.969	2.102	1.9	8
LP1	318	38	12.08	1.871	1.988	1.5	7.6
LP2	780	15	11.7	1.931	1.98	1.6	7.8
LP3	644	41	26.4	1.94	2.276	1.7	7.6
