# Supplementary material for: Genome Wide Identification of Novel Long Non-coding RNAs and Their Potential Associations With Milk Proteins in Chinese Holstein Cows
Source: Front Genet. 2018 Jul 30;9:281. doi: 10.3389/fgene.2018.00281 (PMC6077245; doi:10.3389/fgene.2018.00281)
Supplement: TABLE S3 — The 12 previous GWAS studies for milk protein traits. [file Table_3.XLSX]

## Sheet: Supplementary Table 2
Supplementary Table 3: The 12 previous GWAS studies for milk protein traits
Chromosome	Position	Marker name	Trait	Reference	Adjust-pvalue	SNP_name
6	82605943	Hapmap27307-BTC-043200	PP	C.Dadousis et al.,2016	5.47e-05	NA
6	88442145	Hapmap47844-BTA-115673	PP	C.Dadousis et al.,2016	9.22e-05	NA
6	113538490	Hapmap47844-BTA-115673	PP	C.Dadousis et al.,2016	1.98e-05	NA
9	69696334	Hapmap53034-rs29011422	PP	C.Dadousis et al.,2016	1.51e-05	NA
9	83575446	ARS-BFGL-NGS-88859	PP	C.Dadousis et al.,2016	7.38e-05	NA
20	17412441	ARS-BFGL-NGS-1751	PP	C.Dadousis et al.,2016	3.72e-05	NA
28	38449335	Hapmap48306-BTA-36540	PP	C.Dadousis et al.,2016	3.09e-05	NA
25	3498960	25:3498960	PY	T.Iso-Touru et al.,2016	1.9826e-12	rs110749311
25	3498960	25:3498960	PY	T.Iso-Touru et al.,2016	1.9826e-12	rs110749311
25	3497420	25:3497420	PY	T.Iso-Touru et al.,2016	2.15478e-12	rs109691345
25	3497420	25:3497420	PY	T.Iso-Touru et al.,2016	2.15478e-12	rs109691345
25	3503432	25:3503432	PY	T.Iso-Touru et al.,2016	2.29291e-12	rs109947308
25	3503432	25:3503432	PY	T.Iso-Touru et al.,2016	2.29291e-12	rs109947308
25	3503671	25:3503671	PY	T.Iso-Touru et al.,2016	2.29828e-12	rs109399319
25	3503671	25:3503671	PY	T.Iso-Touru et al.,2016	2.29828e-12	rs109399319
25	3515949	25:3515949	PY	T.Iso-Touru et al.,2016	2.30381e-12	rs109256236
25	3504543	25:3504543	PY	T.Iso-Touru et al.,2016	2.30382e-12	rs110566534
25	3504543	25:3504543	PY	T.Iso-Touru et al.,2016	2.30382e-12	rs110566534
25	3505110	25:3505110	PY	T.Iso-Touru et al.,2016	2.30382e-12	rs132791245
25	3505110	25:3505110	PY	T.Iso-Touru et al.,2016	2.30382e-12	rs132791245
25	3513347	25:3513347	PY	T.Iso-Touru et al.,2016	2.31616e-12	rs109852141
25	3502180	25:3502180	PY	T.Iso-Touru et al.,2016	2.58139e-12	rs110680693
25	3502180	25:3502180	PY	T.Iso-Touru et al.,2016	2.58139e-12	rs110680693
25	3516671	25:3516671	PY	T.Iso-Touru et al.,2016	6.3763e-12	rs110628865
25	3516671	25:3516671	PY	T.Iso-Touru et al.,2016	6.3763e-12	rs110628865
25	3507307	25:3507307	PY	T.Iso-Touru et al.,2016	7.26361e-12	rs109427595
25	3507307	25:3507307	PY	T.Iso-Touru et al.,2016	7.26361e-12	rs109427595
25	3513647	25:3513647	PY	T.Iso-Touru et al.,2016	7.2954e-12	rs110779058
25	3494706	25:3494706	PY	T.Iso-Touru et al.,2016	1.07483e-11	rs379968030
25	1103856	25:1103856	PY	T.Iso-Touru et al.,2016	1.47704e-11	rs136085792
25	1103797	25:1103797	PY	T.Iso-Touru et al.,2016	1.47851e-11	rs108956293
25	1103946	25:1103946	PY	T.Iso-Touru et al.,2016	1.53579e-11	rs133636793
25	3376844	25:3376844	PY	T.Iso-Touru et al.,2016	1.05714e-10	rs109768325
25	3412313	25:3412313	PY	T.Iso-Touru et al.,2016	1.08193e-10	rs110823257
25	3435624	25:3435624	PY	T.Iso-Touru et al.,2016	1.12911e-10	rs109092768
25	3497319	25:3497319	PY	T.Iso-Touru et al.,2016	2.53669e-10	rs133770356
25	3497319	25:3497319	PY	T.Iso-Touru et al.,2016	2.53669e-10	rs133770356
25	298901	25:298901	PY	T.Iso-Touru et al.,2016	4.34019e-10	rs132704315
25	299136	25:299136	PY	T.Iso-Touru et al.,2016	4.44712e-10	rs109726560
25	298997	25:298997	PY	T.Iso-Touru et al.,2016	4.75551e-10	rs109835179
25	1101428	25:1101428	PY	T.Iso-Touru et al.,2016	4.7622e-10	rs472811241
25	296195	25:296195	PY	T.Iso-Touru et al.,2016	7.53558e-10	rs132685949
25	3329108	25:3329108	PY	T.Iso-Touru et al.,2016	9.3439e-10	rs110189808
25	3331908	25:3331908	PY	T.Iso-Touru et al.,2016	9.41875e-10	rs109399603
25	3323108	25:3323108	PY	T.Iso-Touru et al.,2016	1.15374e-09	rs109830745
25	294674	25:294674	PY	T.Iso-Touru et al.,2016	1.1894e-09	rs136454346
25	294674	25:294674	PY	T.Iso-Touru et al.,2016	1.1894e-09	rs136454346
25	300317	25:300317	PY	T.Iso-Touru et al.,2016	1.19468e-09	rs109814083
25	300548	25:300548	PY	T.Iso-Touru et al.,2016	1.19591e-09	rs109374725
25	2824924	25:2824924	PY	T.Iso-Touru et al.,2016	1.22395e-09	rs110153786
25	1355046	25:1355046	PY	T.Iso-Touru et al.,2016	1.24752e-09	rs110389190
25	1355046	25:1355046	PY	T.Iso-Touru et al.,2016	1.24752e-09	rs110389190
25	1355046	25:1355046	PY	T.Iso-Touru et al.,2016	1.24752e-09	rs110389190
25	1355046	25:1355046	PY	T.Iso-Touru et al.,2016	1.24752e-09	rs110389190
25	1355046	25:1355046	PY	T.Iso-Touru et al.,2016	1.24752e-09	rs110389190
25	1098756	25:1098756	PY	T.Iso-Touru et al.,2016	1.3055e-09	rs109344138
5	112450860	5:112450860	PY	T.Iso-Touru et al.,2016	1.31613e-09	rs109041054
25	3430444	25:3430444	PY	T.Iso-Touru et al.,2016	1.38388e-09	rs382192916
25	3430456	25:3430456	PY	T.Iso-Touru et al.,2016	1.38597e-09	rs384281047
25	3417499	25:3417499	PY	T.Iso-Touru et al.,2016	1.3908e-09	rs110818787
25	3400638	25:3400638	PY	T.Iso-Touru et al.,2016	1.39445e-09	rs110029807
25	3422015	25:3422015	PY	T.Iso-Touru et al.,2016	1.39823e-09	rs110287684
25	3307431	25:3307431	PY	T.Iso-Touru et al.,2016	1.40532e-09	rs110653342
25	3432132	25:3432132	PY	T.Iso-Touru et al.,2016	1.4285e-09	rs110424189
25	300408	25:300408	PY	T.Iso-Touru et al.,2016	1.43267e-09	rs133066022
25	3309203	25:3309203	PY	T.Iso-Touru et al.,2016	1.4347e-09	rs110005332
25	3309645	25:3309645	PY	T.Iso-Touru et al.,2016	1.43501e-09	rs109474905
25	3309008	25:3309008	PY	T.Iso-Touru et al.,2016	1.43517e-09	rs135786303
25	3306363	25:3306363	PY	T.Iso-Touru et al.,2016	1.43519e-09	rs109911259
25	3309970	25:3309970	PY	T.Iso-Touru et al.,2016	1.44886e-09	rs134465224
25	3418813	25:3418813	PY	T.Iso-Touru et al.,2016	1.45332e-09	rs110423384
25	3398211	25:3398211	PY	T.Iso-Touru et al.,2016	1.47815e-09	rs110725374
25	2153718	25:2153718	PY	T.Iso-Touru et al.,2016	1.80535e-09	rs208353248
25	1534991	25:1534991	PY	T.Iso-Touru et al.,2016	1.82724e-09	rs109450082
25	1534991	25:1534991	PY	T.Iso-Touru et al.,2016	1.82724e-09	rs109450082
25	1533073	25:1533073	PY	T.Iso-Touru et al.,2016	1.83095e-09	rs110210573
25	1533073	25:1533073	PY	T.Iso-Touru et al.,2016	1.83095e-09	rs110210573
25	1533073	25:1533073	PY	T.Iso-Touru et al.,2016	1.83095e-09	rs110210573
25	1533009	25:1533009	PY	T.Iso-Touru et al.,2016	1.83345e-09	rs110162973
25	1533009	25:1533009	PY	T.Iso-Touru et al.,2016	1.83345e-09	rs110162973
25	1533009	25:1533009	PY	T.Iso-Touru et al.,2016	1.83345e-09	rs110162973
25	1530261	25:1530261	PY	T.Iso-Touru et al.,2016	1.84678e-09	rs109060533
25	1530261	25:1530261	PY	T.Iso-Touru et al.,2016	1.84678e-09	rs109060533
25	1591052	25:1591052	PY	T.Iso-Touru et al.,2016	1.86915e-09	rs17871928
25	1591052	25:1591052	PY	T.Iso-Touru et al.,2016	1.86915e-09	rs17871928
25	1591052	25:1591052	PY	T.Iso-Touru et al.,2016	1.86915e-09	rs17871928
25	1527714	25:1527714	PY	T.Iso-Touru et al.,2016	1.89684e-09	rs133277970
25	1527714	25:1527714	PY	T.Iso-Touru et al.,2016	1.89684e-09	rs133277970
25	1527714	25:1527714	PY	T.Iso-Touru et al.,2016	1.89684e-09	rs133277970
25	1257612	25:1257612	PY	T.Iso-Touru et al.,2016	1.93073e-09	rs110512749
25	3442682	25:3442682	PY	T.Iso-Touru et al.,2016	1.95456e-09	rs110825148
25	1557643	25:1557643	PY	T.Iso-Touru et al.,2016	2.12868e-09	rs110469050
25	288637	25:288637	PY	T.Iso-Touru et al.,2016	2.14166e-09	rs133084363
25	288637	25:288637	PY	T.Iso-Touru et al.,2016	2.14166e-09	rs133084363
25	1554857	25:1554857	PY	T.Iso-Touru et al.,2016	2.2248e-09	rs110750141
25	1554857	25:1554857	PY	T.Iso-Touru et al.,2016	2.2248e-09	rs110750141
25	1556283	25:1556283	PY	T.Iso-Touru et al.,2016	2.23461e-09	rs110533467
25	1559308	25:1559308	PY	T.Iso-Touru et al.,2016	2.24924e-09	rs137851719
25	1549182	25:1549182	PY	T.Iso-Touru et al.,2016	2.2597e-09	rs110676077
25	1549182	25:1549182	PY	T.Iso-Touru et al.,2016	2.2597e-09	rs110676077
25	1546556	25:1546556	PY	T.Iso-Touru et al.,2016	2.27543e-09	rs137501066
25	1546556	25:1546556	PY	T.Iso-Touru et al.,2016	2.27543e-09	rs137501066
25	1562526	25:1562526	PY	T.Iso-Touru et al.,2016	2.46154e-09	rs211689958
25	97206	25:97206	PY	T.Iso-Touru et al.,2016	2.46705e-09	rs109500565
25	1094996	25:1094996	PY	T.Iso-Touru et al.,2016	2.49066e-09	rs110921114
25	1097079	25:1097079	PY	T.Iso-Touru et al.,2016	2.50298e-09	rs209798102
25	1097636	25:1097636	PY	T.Iso-Touru et al.,2016	2.51903e-09	rs209077150
25	1097457	25:1097457	PY	T.Iso-Touru et al.,2016	2.53081e-09	rs110464959
25	1097809	25:1097809	PY	T.Iso-Touru et al.,2016	2.54554e-09	rs209791794
25	133973	25:133973	PY	T.Iso-Touru et al.,2016	2.79844e-09	rs109423688
25	3369519	25:3369519	PY	T.Iso-Touru et al.,2016	2.82903e-09	rs109526699
25	3387434	25:3387434	PY	T.Iso-Touru et al.,2016	2.87659e-09	rs110032156
14	1802667	14:1802667	PY	T.Iso-Touru et al.,2016	3.02081e-09	NA
14	1802667	14:1802667	PY	T.Iso-Touru et al.,2016	3.02081e-09	NA
25	3341301	25:3341301	PY	T.Iso-Touru et al.,2016	3.0736e-09	rs110645692
25	133974	25:133974	PY	T.Iso-Touru et al.,2016	3.12364e-09	rs109569314
25	1163853	25:1163853	PY	T.Iso-Touru et al.,2016	3.12819e-09	rs110117792
25	1163853	25:1163853	PY	T.Iso-Touru et al.,2016	3.12819e-09	rs110117792
25	3346297	25:3346297	PY	T.Iso-Touru et al.,2016	3.13955e-09	rs110184322
25	3347439	25:3347439	PY	T.Iso-Touru et al.,2016	3.14273e-09	rs110760200
25	2774369	25:2774369	PY	T.Iso-Touru et al.,2016	3.14354e-09	rs379769203
23	8581891	23:8581891	PY	T.Iso-Touru et al.,2016	1.22294e-09	NA
25	2669704	25:2669704	PY	T.Iso-Touru et al.,2016	3.32475e-11	rs209691835
16	32653232	BTB-01225907	PP	N.P.P. Macciotta et al., 2015	0.0205	NA
12	16069827	ARS-BFGL-NGS-55674	PP	N.P.P. Macciotta et al., 2015	0.0215	NA
6	45909053	ARS-BFGL-NGS-97136	PP	N.P.P. Macciotta et al., 2015	0.024	NA
7	21704630	UA-IFASA-8256	PP	N.P.P. Macciotta et al., 2015	0.0341	NA
13	83632355	BTA-102818-no-rs	PP	N.P.P. Macciotta et al., 2015	0.0423	NA
5	11284482	Hapmap50090-BTA-75536	PP	N.P.P. Macciotta et al., 2015	0.0492	NA
1	89941301	Hapmap27148-BTA-124406	PY	Giulietta et al., 2013	1.51e-05	NA
5	19931600	BTA-27242-no-rs	PY	Giulietta et al., 2013	4.03e-06	NA
14	1651311	ARS-BFGL-NGS-57820	PY	Giulietta et al., 2013	3.95e-06	NA
14	1801116	ARS-BFGL-NGS-4939	PY	Giulietta et al., 2013	4e-05	NA
14	2002873	UA-IFASA-6878	PY	Giulietta et al., 2013	9.71e-06	NA
15	84778401	ARS-BFGL-NGS-44370	PY	Giulietta et al., 2013	4.3e-05	NA
21	62769411	ARS-BFGL-NGS-110401	PY	Giulietta et al., 2013	3.11e-05	NA
5	85097829	BovineHD0500024070	κ-CN	R. Gambra et al., 2013	0.0434	NA
6	14057192	BovineHD0600003734	κ-CN	R. Gambra et al., 2013	0.023	NA
6	37558531	BovineHD4100004496	κ-CN	R. Gambra et al., 2013	0.04	NA
6	61905913	BTB-00248845	κ-CN	R. Gambra et al., 2013	1.48e-05	NA
6	62905180	BovineHD0600017384	κ-CN	R. Gambra et al., 2013	0.0434	NA
6	63285757	BovineHD0600017494	κ-CN	R. Gambra et al., 2013	0.04	NA
6	64763165	BovineHD0600017929	κ-CN	R. Gambra et al., 2013	0.0074	NA
6	65164192	BovineHD0600018053	κ-CN	R. Gambra et al., 2013	0.0434	NA
6	65164995	BTB-00901654	κ-CN	R. Gambra et al., 2013	0.00783	NA
6	66109820	BovineHD0600018244	κ-CN	R. Gambra et al., 2013	0.0155	NA
6	68404721	BovineHD0600018876	κ-CN	R. Gambra et al., 2013	0.0434	NA
6	68440001	BovineHD0600018885	κ-CN	R. Gambra et al., 2013	0.000642	NA
6	69573902	BovineHD0600019230	κ-CN	R. Gambra et al., 2013	0.0434	NA
6	69661473	BovineHD0600019260	κ-CN	R. Gambra et al., 2013	0.00838	NA
6	69907488	BovineHD0600034748	κ-CN	R. Gambra et al., 2013	0.000961	NA
7	88811189	BovineHD0700026034	κ-CN	R. Gambra et al., 2013	0.0307	NA
10	19487757	BovineHD1000006404	κ-CN	R. Gambra et al., 2013	0.0155	NA
10	23208530	BovineHD1000007630	κ-CN	R. Gambra et al., 2013	0.00783	NA
17	65341707	BovineHD1700018801	κ-CN	R. Gambra et al., 2013	0.0219	NA
17	66303849	BovineHD1700019171	κ-CN	R. Gambra et al., 2013	0.0219	NA
21	31041400	BovineHD2100008949	κ-CN	R. Gambra et al., 2013	0.0339	NA
27	15339597	BovineHD2700004449	κ-CN	R. Gambra et al., 2013	0.0307	NA
27	15359161	BovineHD2700004460	κ-CN	R. Gambra et al., 2013	0.00838	NA
27	16159036	BovineHD2700004686	κ-CN	R. Gambra et al., 2013	0.0396	NA
27	18661414	BTA-62370-no-rs	κ-CN	R. Gambra et al., 2013	0.0434	NA
5	1122629692	BTA-74892-no-rs	β-LG	R. Gambra et al., 2013	0.000203	NA
2	10103706	BovineHD0200002844	β-LG	R. Gambra et al., 2013	0.0235	NA
5	100543485	BovineHD0500028801	β-LG	R. Gambra et al., 2013	0.00935	NA
6	9097215	BovineHD0600002117	β-LG	R. Gambra et al., 2013	1.17e-06	NA
9	74374089	BovineHD0900020688	β-LG	R. Gambra et al., 2013	0.00621	NA
10	20961956	BovineHD1000006809	β-LG	R. Gambra et al., 2013	0.0411	NA
10	20967255	BovineHD1000006812	β-LG	R. Gambra et al., 2013	0.0449	NA
11	100246283	BovineHD1100029114	β-LG	R. Gambra et al., 2013	0.013	NA
11	101552902	BovineHD1100029533	β-LG	R. Gambra et al., 2013	0.00463	NA
11	102411372	BovineHD1100029796	β-LG	R. Gambra et al., 2013	0.0438	NA
11	102456539	BovineHD1100029807	β-LG	R. Gambra et al., 2013	0.0277	NA
11	102681889	BovineHD1100029903	β-LG	R. Gambra et al., 2013	0.00618	NA
11	103304643	BovineHD1100030069	β-LG	R. Gambra et al., 2013	0.0485	NA
11	103308330	BovineHD1100030070	β-LG	R. Gambra et al., 2013	5.23e-05	NA
11	103317601	BovineHD1100030073	β-LG	R. Gambra et al., 2013	0.0191	NA
11	103624666	BovineHD1100030153	β-LG	R. Gambra et al., 2013	0.012	NA
11	103798768	BovineHD1100030197	β-LG	R. Gambra et al., 2013	0.0438	NA
11	104198720	BovineHD1100030282	β-LG	R. Gambra et al., 2013	0.0191	NA
13	14427491	BovineHD1300004097	β-LG	R. Gambra et al., 2013	0.0383	NA
14	12001227	BovineHD1400003490	β-LG	R. Gambra et al., 2013	0.0457	NA
16	78470299	BovineHD1600022835	β-LG	R. Gambra et al., 2013	0.0457	NA
20	50826292	BovineHD2000014073	β-LG	R. Gambra et al., 2013	0.0438	NA
20	50848989	BovineHD2000014083	β-LG	R. Gambra et al., 2013	0.0449	NA
20	51314162	BovineHD2000014197	β-LG	R. Gambra et al., 2013	0.0449	NA
20	51317994	BovineHD2000021354	β-LG	R. Gambra et al., 2013	0.0449	NA
20	55469381	BovineHD2000015188	β-LG	R. Gambra et al., 2013	0.00621	NA
20	55473919	BovineHD2000015191	β-LG	R. Gambra et al., 2013	0.0449	NA
20	55480363	BovineHD2000015197	β-LG	R. Gambra et al., 2013	0.000384	NA
20	55483874	BovineHD2000015199	β-LG	R. Gambra et al., 2013	0.00569	NA
20	55487688	BovineHD2000015201	β-LG	R. Gambra et al., 2013	0.00935	NA
20	55493681	BovineHD2000015202	β-LG	R. Gambra et al., 2013	0.00935	NA
20	55509512	BovineHD2000015207	β-LG	R. Gambra et al., 2013	0.0191	NA
20	55511078	BovineHD2000015208	β-LG	R. Gambra et al., 2013	5.23e-05	NA
20	56342191	BovineHD4100014782	β-LG	R. Gambra et al., 2013	0.0411	NA
20	56425006	BovineHD2000015516	β-LG	R. Gambra et al., 2013	0.00606	NA
21	22331732	BovineHD2100006549	β-LG	R. Gambra et al., 2013	1.4e-06	NA
25	1431881	Hapmap33541-BTC-016426	PY	Jiazhong Guo et al., 2012	1.1e-08	NA
25	1489008	ARS-BFGL-NGS-3562	PY	Jiazhong Guo et al., 2012	3.8e-07	NA
25	11760835	ARS-BFGL-BAC-2924	PY	Jiazhong Guo et al., 2012	9.9e-07	NA
X	20413713	ARS-BFGL-NGS-102113	PY	E.M.Strucken et al., 2011	NA	NA
12	67245170	BTB-00500829	PY	E.M.Strucken et al., 2011	NA	NA
12	67279643	BTB-00500819	PY	E.M.Strucken et al., 2011	NA	NA
1	103987161	BTB-01684686	PY	E.M.Strucken et al., 2011	NA	NA
3	86645454	ARS-BFGL-NGS-43690	PY	E.M.Strucken et al., 2011	NA	NA
3	115891784	BTA-69458-no-rs	PY	E.M.Strucken et al., 2011	NA	NA
3	116927093	ARS-BFGL-NGS-29124	PY	E.M.Strucken et al., 2011	NA	NA
27	27632458	BTA-11629-rs29017388	PY	E.M.Strucken et al., 2011	NA	NA
17	4400200	ARS-BFGL-NGS-37528	PY	E.M.Strucken et al., 2011	NA	NA
3	79464267	Hapmap60738-rs29023086	PP	E.M.Strucken et al., 2011	NA	NA
3	29157878	BTA-62484-no-rs	PP	E.M.Strucken et al., 2011	NA	NA
1	35309775	BTA-79188-no-rs	PY	Brian et al., 2012	0.0235	rs41594258
1	46801013	ARS-BFGL-NGS-31674	PY	Brian et al., 2012	0.00844	rs42896409
1	47187443	BTB-00468553	PY	Brian et al., 2012	0.0428	rs43671733
1	47924986	ARS-BFGL-NGS-41577	PY	Brian et al., 2012	0.0406	rs110935533
1	48122471	BTA-99040-no-rs	PY	Brian et al., 2012	0.00509	rs41599954
1	48281401	BTB-01702372	PY	Brian et al., 2012	0.0219	rs42813614
1	50631826	BTB-01165109	PY	Brian et al., 2012	0.000386	rs42327956
1	122711140	BTB-01117225	PY	Brian et al., 2012	0.0172	rs42273703
1	122741674	BTB-01117320	PY	Brian et al., 2012	0.0219	rs42274198
1	130568658	ARS-BFGL-NGS-14969	PY	Brian et al., 2012	0.0219	rs43261927
1	131068360	ARS-BFGL-NGS-96173	PY	Brian et al., 2012	0.0481	rs110301946
1	144433593	ARS-BFGL-NGS-114630	PY	Brian et al., 2012	0.0377	rs110790016
1	159077466	BTB-00074914	PY	Brian et al., 2012	0.0123	rs43284121
1	159167781	ARS-BFGL-NGS-54653	PY	Brian et al., 2012	0.0373	rs43286604
2	25572322	ARS-BFGL-NGS-3079	PY	Brian et al., 2012	0.0451	rs111028820
2	114024731	Hapmap54548-rs29012261	PY	Brian et al., 2012	0.0253	rs29012261
2	124130278	Hapmap7226-BTA-49450	PY	Brian et al., 2012	0.0296	rs41601555
2	124216287	ARS-BFGL-NGS-89829	PY	Brian et al., 2012	0.0408	rs109876452
2	129308355	Hapmap54611-rs29020940	PY	Brian et al., 2012	0.0406	rs29020940
3	9591429	ARS-BFGL-NGS-30351	PY	Brian et al., 2012	0.026	rs109728816
3	13910519	ARS-BFGL-NGS-38423	PY	Brian et al., 2012	0.014	rs110643545
3	27987973	Hapmap48043-BTA-67009	PY	Brian et al., 2012	0.0435	rs43709930
3	28650334	ARS-BFGL-NGS-81179	PY	Brian et al., 2012	0.0205	rs110979783
3	28729382	ARS-BFGL-NGS-40236	PY	Brian et al., 2012	0.014	rs110656807
3	43502278	Hapmap55075-rs29013986	PY	Brian et al., 2012	0.0125	rs29013986
3	69920342	Hapmap49033-BTA-115567	PY	Brian et al., 2012	0.0424	rs41566646
3	81487137	BTB-02080963	PY	Brian et al., 2012	0.0286	rs43181080
3	95552051	BTB-00142550	PY	Brian et al., 2012	0.011	rs43351630
3	108938493	ARS-BFGL-NGS-67676	PY	Brian et al., 2012	0.0461	rs109799346
3	114794128	ARS-BFGL-NGS-30729	PY	Brian et al., 2012	0.0123	rs110341476
3	114969218	ARS-BFGL-NGS-66328	PY	Brian et al., 2012	0.0406	rs109257731
3	117318002	BTA-69519-no-rs	PY	Brian et al., 2012	0.0408	rs43362534
3	119417315	ARS-BFGL-NGS-1158	PY	Brian et al., 2012	0.0416	rs110304651
3	120806576	ARS-BFGL-NGS-112729	PY	Brian et al., 2012	0.0331	rs110764304
3	125486288	BTA-113753-no-rs	PY	Brian et al., 2012	0.0406	rs41611166
4	8951647	ARS-BFGL-NGS-106242	PY	Brian et al., 2012	0.0123	rs110618670
4	39589163	ARS-BFGL-NGS-3245	PY	Brian et al., 2012	0.0389	rs110834603
4	40479754	BTB-01308664	PY	Brian et al., 2012	0.0271	rs42435059
4	40519906	BTB-01308655	PY	Brian et al., 2012	0.0257	rs42435050
4	41230020	BTB-01930921	PY	Brian et al., 2012	0.0219	rs43043471
4	42106541	Hapmap43659-BTA-70032	PY	Brian et al., 2012	0.038	rs41648824
4	49620614	ARS-BFGL-NGS-25314	PY	Brian et al., 2012	0.0396	rs109156307
4	55102956	BTB-01065960	PY	Brian et al., 2012	0.048	rs42229716
4	60795074	ARS-BFGL-NGS-115676	PY	Brian et al., 2012	0.0373	rs110834457
4	61278329	BTB-00189909	PY	Brian et al., 2012	0.0196	rs43394799
4	62027048	Hapmap51420-BTA-20855	PY	Brian et al., 2012	0.0406	rs41624198
4	63549818	ARS-BFGL-NGS-110519	PY	Brian et al., 2012	0.0219	rs110781722
4	99412225	ARS-BFGL-NGS-38881	PY	Brian et al., 2012	0.0406	rs109716141
4	99608627	ARS-BFGL-NGS-23026	PY	Brian et al., 2012	0.0219	rs110170818
4	99997655	Hapmap50564-BTA-110789	PY	Brian et al., 2012	0.011	rs41616120
4	123226036	BTB-00502815	PY	Brian et al., 2012	0.0441	rs41667692
5	11773059	Hapmap32860-BTA-158424	PY	Brian et al., 2012	0.0435	rs41621927
5	14445709	ARS-BFGL-NGS-73207	PY	Brian et al., 2012	0.0441	rs109772871
5	16671105	ARS-BFGL-NGS-84009	PY	Brian et al., 2012	0.0406	rs110352498
5	50022924	ARS-BFGL-NGS-98210	PY	Brian et al., 2012	0.0441	rs109477201
5	95571058	BTB-01267098	PY	Brian et al., 2012	0.0426	rs42394560
5	95595197	BTB-01267042	PY	Brian et al., 2012	0.0219	rs42393904
5	96688390	Hapmap50624-BTA-22932	PY	Brian et al., 2012	0.0298	rs41626542
5	102836546	Hapmap36106-SCAFFOLD22038_1672	PY	Brian et al., 2012	0.0169	rs29020657
5	105350649	Hapmap47511-BTA-114200	PY	Brian et al., 2012	0.0344	rs110477374
5	106451095	ARS-BFGL-NGS-108996	PY	Brian et al., 2012	0.0435	rs109807529
5	107086995	UA-IFASA-6670	PY	Brian et al., 2012	0.0487	rs41592948
5	111574914	Hapmap48155-BTA-101916	PY	Brian et al., 2012	0.0442	rs41572347
5	113822516	Hapmap38434-BTA-74956	PY	Brian et al., 2012	0.0257	rs41605147
5	123127110	Hapmap46725-BTA-75375	PY	Brian et al., 2012	0.011	rs41657057
5	123381180	ARS-BFGL-NGS-89264	PY	Brian et al., 2012	0.0219	rs109906598
6	18638264	ARS-BFGL-NGS-94258	PY	Brian et al., 2012	0.0473	rs110978988
6	54576778	ARS-BFGL-NGS-118484	PY	Brian et al., 2012	0.0219	rs110600614
6	55167283	BTB-00844104	PY	Brian et al., 2012	0.0336	rs42007479
6	69958338	ARS-BFGL-NGS-99368	PY	Brian et al., 2012	0.0459	rs111012634
6	75030033	BTB-00263321	PY	Brian et al., 2012	0.0169	rs43467901
6	75063475	ARS-BFGL-NGS-93711	PY	Brian et al., 2012	0.0383	rs109535691
6	75551943	Hapmap50462-BTA-76734	PY	Brian et al., 2012	0.0271	rs41587861
6	75584865	BTB-00262270	PY	Brian et al., 2012	0.0377	rs43467654
6	75618288	ARS-BFGL-NGS-112030	PY	Brian et al., 2012	0.048	rs109200033
6	75828151	ARS-BFGL-NGS-20249	PY	Brian et al., 2012	0.0486	rs110220717
6	75960191	ARS-BFGL-NGS-4881	PY	Brian et al., 2012	0.0424	rs109294358
6	90184758	BTA-68275-no-rs	PY	Brian et al., 2012	0.0441	rs41591365
6	91445585	Hapmap42616-BTA-64032	PY	Brian et al., 2012	0.0446	rs41646333
6	93371537	Hapmap49816-BTA-98191	PY	Brian et al., 2012	0.0406	rs41664747
6	93962054	ARS-BFGL-NGS-60568	PY	Brian et al., 2012	0.00273	rs43477362
6	94433955	ARS-BFGL-NGS-83066	PY	Brian et al., 2012	0.0383	rs109288137
6	95303041	BTB-01834863	PY	Brian et al., 2012	0.029	rs42945867
6	95800601	BTB-00270310	PY	Brian et al., 2012	0.0406	rs43475934
6	112130182	BTB-01781807	PY	Brian et al., 2012	0.0448	rs42897411
7	65870	Hapmap51847-BTA-65420	PY	Brian et al., 2012	0.0377	rs41651015
7	26007623	ARS-BFGL-NGS-11310	PY	Brian et al., 2012	0.0338	rs43734039
7	26160235	BTB-00302034	PY	Brian et al., 2012	0.0486	rs43507130
7	26241939	UA-IFASA-5669	PY	Brian et al., 2012	0.0341	rs41658865
7	27766972	ARS-BFGL-NGS-90328	PY	Brian et al., 2012	0.0306	rs109081231
7	28327691	BTB-00302618	PY	Brian et al., 2012	0.0283	rs43507815
7	37318754	ARS-BFGL-NGS-119880	PY	Brian et al., 2012	0.0406	rs109746439
7	39069059	UA-IFASA-9367	PY	Brian et al., 2012	0.014	rs41578761
7	63135225	Hapmap43748-BTA-103824	PY	Brian et al., 2012	0.026	rs41609745
7	63196194	BTB-02035459	PY	Brian et al., 2012	0.0157	rs43140786
7	63221359	BTB-01219396	PY	Brian et al., 2012	0.0157	rs42375881
7	66305756	Hapmap27005-BTA-155483	PY	Brian et al., 2012	0.0373	rs109375261
7	66432516	BTB-01668289	PY	Brian et al., 2012	0.0191	rs42785571
7	66471562	BTB-01121435	PY	Brian et al., 2012	0.0389	rs42278390
7	68711144	ARS-BFGL-NGS-7756	PY	Brian et al., 2012	0.026	rs109316469
7	68921809	ARS-BFGL-NGS-115639	PY	Brian et al., 2012	0.0448	rs110477528
7	73544968	BTB-00319838	PY	Brian et al., 2012	0.0406	rs43525177
7	73657761	BTB-00319857	PY	Brian et al., 2012	0.0406	rs43525196
7	76690557	BTA-23130-no-rs	PY	Brian et al., 2012	0.026	rs41578538
7	78442055	Hapmap42286-BTA-65418	PY	Brian et al., 2012	0.0271	rs41585015
7	80814334	ARS-BFGL-NGS-13060	PY	Brian et al., 2012	0.0167	rs109567521
7	82123473	BTB-00320768	PY	Brian et al., 2012	0.0219	rs43524505
7	83213910	Hapmap33230-BTA-152909	PY	Brian et al., 2012	0.0257	rs110337653
7	83625073	BTB-01321253	PY	Brian et al., 2012	0.0235	rs42449005
7	83749558	BTB-01362030	PY	Brian et al., 2012	0.0402	rs42489251
7	84928163	BTA-117735-no-rs	PY	Brian et al., 2012	0.038	rs41571067
7	85142222	ARS-BFGL-NGS-103429	PY	Brian et al., 2012	0.00844	rs42295841
7	86376789	Hapmap44668-BTA-119022	PY	Brian et al., 2012	0.0448	rs41622993
7	87553381	BTB-01979796	PY	Brian et al., 2012	0.0372	rs43087567
7	87579322	BTB-01380534	PY	Brian et al., 2012	0.0435	rs42506632
7	87785271	Hapmap35978-SCAFFOLD186218_5128	PY	Brian et al., 2012	0.000459	NA
7	90843711	ARS-BFGL-NGS-111107	PY	Brian et al., 2012	0.0435	rs108995063
7	92215011	ARS-BFGL-NGS-64446	PY	Brian et al., 2012	0.0406	rs109627006
7	107734713	Hapmap48901-BTA-80577	PY	Brian et al., 2012	0.0435	rs41658093
7	111675447	ARS-BFGL-NGS-107523	PY	Brian et al., 2012	0.0406	rs110539498
8	8350609	Hapmap50135-BTA-86714	PY	Brian et al., 2012	0.0252	rs41592207
8	10789758	ARS-BFGL-NGS-85152	PY	Brian et al., 2012	0.014	rs109429597
8	11432924	ARS-BFGL-NGS-61814	PY	Brian et al., 2012	0.0318	rs109591683
8	20735091	BTB-01874657	PY	Brian et al., 2012	0.0424	rs42984188
8	26157816	Hapmap41408-BTA-103152	PY	Brian et al., 2012	0.014	rs41613959
8	31322024	Hapmap35664-SCAFFOLD116678_816	PY	Brian et al., 2012	0.014	rs29011990
8	31980304	BTB-00285418	PY	Brian et al., 2012	0.0219	rs43496776
8	32524791	ARS-BFGL-NGS-27324	PY	Brian et al., 2012	0.014	rs41664981
8	35129967	ARS-BFGL-NGS-25396	PY	Brian et al., 2012	0.0257	rs110548994
8	52301027	Hapmap53625-rs29014626	PY	Brian et al., 2012	0.0478	rs29014626
8	52330803	BTB-01657021	PY	Brian et al., 2012	0.0471	rs42770762
8	54487061	ARS-BFGL-NGS-73651	PY	Brian et al., 2012	0.0373	rs109636682
8	55229629	Hapmap60967-rs29016114	PY	Brian et al., 2012	0.0408	rs29016114
8	57743010	BTA-107975-no-rs	PY	Brian et al., 2012	0.0219	rs41568906
8	59874172	ARS-BFGL-NGS-10175	PY	Brian et al., 2012	0.0357	rs109493204
8	71438675	Hapmap60281-rs29010321	PY	Brian et al., 2012	0.0353	rs29010321
8	72054744	ARS-BFGL-NGS-110811	PY	Brian et al., 2012	0.011	rs110481266
8	72704598	ARS-BFGL-NGS-28690	PY	Brian et al., 2012	0.0365	rs109891954
8	72761820	ARS-BFGL-NGS-90266	PY	Brian et al., 2012	0.0219	rs110801629
8	72788950	UA-IFASA-4996	PY	Brian et al., 2012	0.0409	rs29016388
8	72826006	Hapmap45349-BTA-121854	PY	Brian et al., 2012	0.0227	rs41622897
8	77332266	Hapmap48427-BTA-66501	PY	Brian et al., 2012	0.0283	rs41587016
8	77426334	ARS-BFGL-NGS-91718	PY	Brian et al., 2012	0.0408	rs110789110
8	77657480	ARS-BFGL-NGS-20848	PY	Brian et al., 2012	0.0357	rs110594250
8	78586801	ARS-BFGL-NGS-33264	PY	Brian et al., 2012	0.0151	rs110430166
8	78625598	BTA-73603-no-rs	PY	Brian et al., 2012	0.0406	rs41657507
8	78863377	BTB-00227661	PY	Brian et al., 2012	0.0441	rs43432590
8	80395975	ARS-BFGL-NGS-72545	PY	Brian et al., 2012	0.0204	rs42496487
8	105928163	ARS-BFGL-NGS-109270	PY	Brian et al., 2012	0.0435	rs43576369
9	24452332	Hapmap60820-rs29014647	PY	Brian et al., 2012	0.0383	rs29014647
9	26819326	Hapmap53373-rs29012689	PY	Brian et al., 2012	0.0448	rs29012689
9	48583854	Hapmap43954-BTA-83607	PY	Brian et al., 2012	0.0167	rs41658692
9	54320602	BTB-01176710	PY	Brian et al., 2012	0.014	rs42332072
9	54361071	ARS-BFGL-NGS-12787	PY	Brian et al., 2012	0.048	rs42330886
9	56550397	BTB-01837203	PY	Brian et al., 2012	0.0406	rs42950972
9	57066560	Hapmap50126-BTA-83733	PY	Brian et al., 2012	0.0379	rs41659765
9	57480772	BTB-01395435	PY	Brian et al., 2012	0.0435	rs42516892
9	59031537	BTB-01152078	PY	Brian et al., 2012	0.0465	rs42310584
9	66517819	ARS-BFGL-NGS-111623	PY	Brian et al., 2012	0.0409	rs109050725
9	66591915	BTB-00398421	PY	Brian et al., 2012	0.0271	rs43608020
9	71554874	BTA-84106-no-rs	PY	Brian et al., 2012	0.0486	rs41662462
9	73700047	Hapmap49774-BTA-84178	PY	Brian et al., 2012	0.0371	rs41662515
9	77933282	BTA-93583-no-rs	PY	Brian et al., 2012	0.014	rs41666553
9	80192954	Hapmap50171-BTA-96266	PY	Brian et al., 2012	0.0461	rs41666493
9	88157049	Hapmap23879-BTA-146765	PY	Brian et al., 2012	0.0389	rs110756207
10	15196084	ARS-BFGL-NGS-12605	PY	Brian et al., 2012	0.0257	rs109425744
10	31973422	BTB-00416055	PY	Brian et al., 2012	0.0409	rs43619106
10	38463822	Hapmap55139-rs29022040	PY	Brian et al., 2012	0.00727	rs29022040
10	68467130	Hapmap60649-rs29021678	PY	Brian et al., 2012	0.0406	rs29021678
10	96582302	Hapmap59536-rs29025348	PY	Brian et al., 2012	0.0389	rs29025348
10	96659357	BTB-01311442	PY	Brian et al., 2012	0.014	rs42431785
10	97500099	BTB-01147175	PY	Brian et al., 2012	0.0338	rs42299618
11	6355309	BTB-01763350	PY	Brian et al., 2012	0.0204	rs42877074
11	12860332	ARS-BFGL-NGS-103158	PY	Brian et al., 2012	0.0341	rs109631481
11	13741419	ARS-BFGL-BAC-14209	PY	Brian et al., 2012	0.0373	rs43663508
11	14478191	BTB-01515539	PY	Brian et al., 2012	0.0123	rs42631477
11	16264581	ARS-BFGL-NGS-27258	PY	Brian et al., 2012	0.0226	rs109545857
11	20500192	ARS-BFGL-NGS-40996	PY	Brian et al., 2012	0.0415	rs110633225
11	21257057	BTB-00753387	PY	Brian et al., 2012	0.014	rs41913692
11	24604572	BTB-01805609	PY	Brian et al., 2012	0.0383	rs42918323
11	25826469	UA-IFASA-6098	PY	Brian et al., 2012	0.0482	rs41657876
11	26200238	ARS-BFGL-NGS-115357	PY	Brian et al., 2012	0.0123	rs110243382
11	26358189	ARS-BFGL-NGS-21715	PY	Brian et al., 2012	0.0389	rs109732450
11	29348404	BTB-01260228	PY	Brian et al., 2012	0.0468	rs42184844
11	29447109	ARS-BFGL-NGS-1352	PY	Brian et al., 2012	0.0408	rs109080684
11	30130318	Hapmap44160-BTA-90850	PY	Brian et al., 2012	0.0292	rs41658395
11	52001066	ARS-BFGL-NGS-35180	PY	Brian et al., 2012	0.0448	rs42528278
11	93063751	ARS-BFGL-NGS-79395	PY	Brian et al., 2012	0.0289	rs110382944
11	101116817	BTA-114584-no-rs	PY	Brian et al., 2012	0.00354	rs41616861
11	108712347	ARS-BFGL-NGS-100667	PY	Brian et al., 2012	0.0446	rs110510385
11	108775233	Hapmap52927-rs29019310	PY	Brian et al., 2012	0.0162	rs29019310
11	108966377	ARS-BFGL-NGS-104641	PY	Brian et al., 2012	0.0229	rs109731856
12	5379917	Hapmap25512-BTA-127269	PY	Brian et al., 2012	0.0101	rs110993595
12	8165769	Hapmap48117-BTA-90454	PY	Brian et al., 2012	0.0435	rs41592495
12	24404825	ARS-BFGL-BAC-802	PY	Brian et al., 2012	0.0478	rs110090563
12	33095244	ARS-BFGL-NGS-78056	PY	Brian et al., 2012	0.0338	rs109951607
12	35721388	ARS-BFGL-NGS-66770	PY	Brian et al., 2012	0.0383	rs109436996
12	36605872	BTA-21644-no-rs	PY	Brian et al., 2012	0.032	rs41575486
12	36775487	ARS-BFGL-NGS-27554	PY	Brian et al., 2012	0.0336	rs109816907
12	37013947	Hapmap26769-BTA-162373	PY	Brian et al., 2012	0.0336	rs110593186
12	47010077	BTB-00491934	PY	Brian et al., 2012	0.0338	rs43697015
12	55719013	ARS-BFGL-BAC-14372	PY	Brian et al., 2012	0.017	rs110819085
12	67513734	ARS-BFGL-BAC-14990	PY	Brian et al., 2012	0.0219	rs109657055
13	4106035	ARS-BFGL-NGS-103950	PY	Brian et al., 2012	0.0286	rs108947490
13	12088030	ARS-BFGL-NGS-38533	PY	Brian et al., 2012	0.0306	rs109620572
13	22615126	Hapmap58057-rs29012102	PY	Brian et al., 2012	0.0191	rs29012102
13	22640908	Hapmap45544-BTA-122351	PY	Brian et al., 2012	0.00241	rs41625649
13	24936427	ARS-BFGL-NGS-66330	PY	Brian et al., 2012	0.026	rs109074388
13	25453958	ARS-BFGL-NGS-35376	PY	Brian et al., 2012	0.0441	rs109352819
13	32379116	BTA-103897-no-rs	PY	Brian et al., 2012	0.0283	rs41609782
13	34739290	ARS-BFGL-NGS-98854	PY	Brian et al., 2012	0.0425	rs42469105
13	37802695	ARS-BFGL-NGS-103989	PY	Brian et al., 2012	0.0487	rs109603252
13	44982190	BTB-01376014	PY	Brian et al., 2012	0.014	rs42497759
13	47955993	ARS-BFGL-NGS-84799	PY	Brian et al., 2012	0.0277	rs110840150
13	48731604	BTB-01186957	PY	Brian et al., 2012	0.0406	rs42342512
13	48850123	BTB-01186854	PY	Brian et al., 2012	0.0344	rs42341710
13	49007660	BTB-01186688	PY	Brian et al., 2012	0.0336	rs42340844
13	49438057	Hapmap51715-BTA-32830	PY	Brian et al., 2012	0.0408	rs41629994
13	60865240	ARS-BFGL-NGS-117832	PY	Brian et al., 2012	0.0372	rs110163557
13	64062012	ARS-BFGL-NGS-75973	PY	Brian et al., 2012	0.0406	rs109654324
13	81858226	ARS-BFGL-NGS-36728	PY	Brian et al., 2012	0.0204	rs41716393
14	76704	Hapmap30383-BTC-005848	PY	Brian et al., 2012	0.0446	rs109752439
14	236533	ARS-BFGL-NGS-57820	PY	Brian et al., 2012	0.0338	rs109146371
14	1285036	Hapmap25486-BTC-072553	PY	Brian et al., 2012	0.0373	rs110727998
14	3465238	UA-IFASA-6329	PY	Brian et al., 2012	0.025	rs41579243
14	6567156	Hapmap26598-BTC-062212	PY	Brian et al., 2012	0.0468	rs41597129
14	10701473	UA-IFASA-6074	PY	Brian et al., 2012	0.0406	rs55617443
14	10768340	Hapmap23304-BTC-069412	PY	Brian et al., 2012	0.0157	rs109698446
14	10875942	UA-IFASA-6621	PY	Brian et al., 2012	0.014	rs41614632
14	10953659	Hapmap38378-BTA-114219	PY	Brian et al., 2012	0.00509	rs41574043
14	11022828	Hapmap33448-BTC-060018	PY	Brian et al., 2012	0.0406	rs42381926
14	14883903	Hapmap60993-rs29025756	PY	Brian et al., 2012	0.0408	rs29025756
14	15303353	Hapmap50356-BTA-42148	PY	Brian et al., 2012	0.015	rs41578866
14	15385229	UA-IFASA-5697	PY	Brian et al., 2012	0.0336	rs41635270
14	15489118	ARS-BFGL-BAC-14014	PY	Brian et al., 2012	0.0125	rs41833730
14	15515273	Hapmap38314-BTA-42171	PY	Brian et al., 2012	0.0389	rs41578867
14	15574838	Hapmap60650-rs29021886	PY	Brian et al., 2012	0.022	rs29021886
14	23573146	BTB-01779799	PY	Brian et al., 2012	0.0166	rs42892557
14	23975650	Hapmap39876-BTA-97370	PY	Brian et al., 2012	0.043	rs41665281
14	24287028	BTB-01143648	PY	Brian et al., 2012	0.0338	rs42304786
14	61430523	UA-IFASA-6870	PY	Brian et al., 2012	0.015	rs41574046
14	77761271	BTA-104697-no-rs	PY	Brian et al., 2012	0.0373	rs41611775
15	17483469	ARS-BFGL-NGS-59156	PY	Brian et al., 2012	0.0283	rs109828270
15	35406480	ARS-BFGL-NGS-101578	PY	Brian et al., 2012	0.0219	rs110852952
15	36255090	ARS-BFGL-NGS-115514	PY	Brian et al., 2012	0.0169	rs109164374
15	52127779	Hapmap32796-BTA-130010	PY	Brian et al., 2012	0.0302	rs110081053
16	6110523	BTB-01921305	PY	Brian et al., 2012	0.0467	rs43028823
16	6732894	BTB-01540999	PY	Brian et al., 2012	0.00479	rs42656406
16	22385057	ARS-BFGL-NGS-51577	PY	Brian et al., 2012	0.0373	rs110957679
16	26041123	Hapmap44646-BTA-38361	PY	Brian et al., 2012	0.0486	rs41635148
16	26540449	ARS-BFGL-NGS-87853	PY	Brian et al., 2012	0.0402	rs110144946
16	27058695	BTA-96954-no-rs	PY	Brian et al., 2012	0.0219	rs41663663
16	28949034	ARS-BFGL-NGS-82770	PY	Brian et al., 2012	0.0373	rs109684229
16	31436093	Hapmap42533-BTA-38667	PY	Brian et al., 2012	0.0219	rs41635598
16	31465571	Hapmap34674-BES4_Contig468_902	PY	Brian et al., 2012	0.0406	rs43706865
16	37975907	ARS-BFGL-NGS-70097	PY	Brian et al., 2012	0.011	rs109608399
16	45471054	Hapmap41252-BTA-39046	PY	Brian et al., 2012	0.0306	rs41637398
16	71639047	BTB-00657957	PY	Brian et al., 2012	0.0259	rs41820932
16	75470850	ARS-BFGL-NGS-14263	PY	Brian et al., 2012	0.0406	rs109706510
17	371163	BTB-00666648	PY	Brian et al., 2012	0.0465	rs41836369
17	1563898	BTB-01770532	PY	Brian et al., 2012	0.0381	rs42886676
17	2314496	ARS-BFGL-NGS-101175	PY	Brian et al., 2012	0.0406	rs110553133
17	2367508	Hapmap42934-BTA-40829	PY	Brian et al., 2012	0.0169	rs41637544
17	4685265	ARS-BFGL-NGS-95434	PY	Brian et al., 2012	0.0415	rs41829520
17	4980064	ARS-BFGL-NGS-75113	PY	Brian et al., 2012	0.014	rs42781882
17	5068026	UA-IFASA-5010	PY	Brian et al., 2012	0.0406	rs29020969
17	34417939	BTA-50550-no-rs	PY	Brian et al., 2012	0.0448	rs41641042
17	39291019	BTA-111300-no-rs	PY	Brian et al., 2012	0.0406	rs41619108
17	66227783	ARS-BFGL-NGS-118407	PY	Brian et al., 2012	0.0377	rs41848648
18	7459381	Hapmap58328-rs29013933	PY	Brian et al., 2012	0.0487	rs29013933
18	10221314	Hapmap40333-BTA-10479	PY	Brian et al., 2012	0.025	rs29016032
18	52660884	ARS-BFGL-BAC-33779	PY	Brian et al., 2012	0.0365	rs109070561
18	54760754	ARS-BFGL-NGS-117758	PY	Brian et al., 2012	0.034	rs110228097
18	55777649	ARS-BFGL-NGS-38516	PY	Brian et al., 2012	0.0461	rs110523106
18	55895368	ARS-BFGL-NGS-114202	PY	Brian et al., 2012	0.0344	rs41894176
18	55917609	Hapmap56958-ss46526466	PY	Brian et al., 2012	0.0448	rs41256930
18	61914052	BTB-00732576	PY	Brian et al., 2012	0.0263	rs41901573
19	16212068	ARS-BFGL-NGS-6298	PY	Brian et al., 2012	0.0446	rs109209050
19	18486286	BTA-46589-no-rs	PY	Brian et al., 2012	0.0169	rs41641514
19	22916538	ARS-BFGL-NGS-80289	PY	Brian et al., 2012	0.0465	rs110513971
19	29557336	ARS-BFGL-NGS-34896	PY	Brian et al., 2012	0.0456	rs109850909
19	50541901	ARS-BFGL-NGS-28303	PY	Brian et al., 2012	0.0389	rs109377477
19	62690421	ARS-BFGL-NGS-23298	PY	Brian et al., 2012	0.0406	rs109599188
19	62832400	Hapmap43271-BTA-46356	PY	Brian et al., 2012	0.00354	rs41640401
19	64282844	ARS-BFGL-NGS-101226	PY	Brian et al., 2012	0.025	rs109749938
19	64446335	ARS-BFGL-NGS-54958	PY	Brian et al., 2012	0.017	rs41925362
19	64618107	ARS-BFGL-NGS-108629	PY	Brian et al., 2012	0.0219	rs109639733
19	64713369	ARS-BFGL-NGS-81228	PY	Brian et al., 2012	0.0442	rs41923104
19	64734186	ARS-BFGL-NGS-102011	PY	Brian et al., 2012	0.0338	rs110384096
20	16160854	BTB-01187029	PY	Brian et al., 2012	0.0338	rs42343284
20	20182145	BTB-01524870	PY	Brian et al., 2012	0.0271	rs42642104
20	20291327	Hapmap51681-BTA-110411	PY	Brian et al., 2012	0.011	rs41614833
20	24472923	ARS-BFGL-NGS-17077	PY	Brian et al., 2012	0.0389	rs111030667
20	25864050	ARS-BFGL-NGS-102895	PY	Brian et al., 2012	0.0257	rs109440459
20	26416375	Hapmap41280-BTA-50090	PY	Brian et al., 2012	0.015	rs41638409
20	30787771	BTB-01328740	PY	Brian et al., 2012	0.0344	rs42451268
20	32979501	BTA-103550-no-rs	PY	Brian et al., 2012	0.0257	rs41567173
20	33014016	Hapmap59121-rs29022980	PY	Brian et al., 2012	0.014	rs29022980
20	33122290	UA-IFASA-9183	PY	Brian et al., 2012	0.0373	rs41580285
20	33908597	UA-IFASA-8974	PY	Brian et al., 2012	0.0336	rs41639259
20	34036833	ARS-BFGL-NGS-118998	PY	Brian et al., 2012	0.0448	rs110482506
20	34953909	Hapmap39724-BTA-122305	PY	Brian et al., 2012	0.0478	rs41625007
20	35377071	BTA-113191-no-rs	PY	Brian et al., 2012	0.0154	rs41618278
20	37399088	BTB-00778154	PY	Brian et al., 2012	0.0336	rs41941646
20	37442584	BTB-00778141	PY	Brian et al., 2012	0.0406	rs41941633
20	37946352	BTB-00779241	PY	Brian et al., 2012	0.0165	rs41947330
20	38001554	BTB-00780234	PY	Brian et al., 2012	0.00282	rs41946023
20	38138966	Hapmap53327-rs29023104	PY	Brian et al., 2012	0.0487	rs29023104
20	38677074	ARS-BFGL-NGS-116806	PY	Brian et al., 2012	0.0185	rs109281913
20	39286523	ARS-BFGL-NGS-29468	PY	Brian et al., 2012	0.0166	rs110046675
20	39339578	BTB-00781976	PY	Brian et al., 2012	0.0442	rs41946434
20	39393524	Hapmap53150-ss46526297	PY	Brian et al., 2012	0.011	rs41255436
20	39485918	BTB-00782435	PY	Brian et al., 2012	0.0406	rs41942492
20	39639412	Hapmap53888-rs29021190	PY	Brian et al., 2012	0.00844	rs29021190
20	40167240	Hapmap49835-BTA-104494	PY	Brian et al., 2012	0.0269	rs41569309
20	40288806	ARS-BFGL-NGS-73952	PY	Brian et al., 2012	0.0338	rs42343868
20	40923310	BTB-01423688	PY	Brian et al., 2012	0.0408	rs42543907
20	41009643	Hapmap30570-BTA-152778	PY	Brian et al., 2012	0.0257	rs42322629
20	41976350	Hapmap42401-BTA-102906	PY	Brian et al., 2012	0.0344	rs41612938
20	42363862	ARS-BFGL-NGS-117457	PY	Brian et al., 2012	0.0302	rs110305862
20	42506565	BTA-115200-no-rs	PY	Brian et al., 2012	0.0389	rs41574959
20	42582636	ARS-BFGL-NGS-20739	PY	Brian et al., 2012	0.0382	rs109516416
20	43472189	ARS-BFGL-NGS-33592	PY	Brian et al., 2012	0.0219	rs110095898
20	45121156	Hapmap38112-BTA-50631	PY	Brian et al., 2012	0.014	rs41641072
20	48917312	BTB-00785965	PY	Brian et al., 2012	0.0257	rs41947612
20	63224711	ARS-BFGL-NGS-100335	PY	Brian et al., 2012	0.0285	rs41952553
20	64914037	BTB-00793877	PY	Brian et al., 2012	0.0359	rs41956975
20	70705602	ARS-BFGL-BAC-31757	PY	Brian et al., 2012	0.0123	rs110161188
20	75122656	ARS-BFGL-NGS-60835	PY	Brian et al., 2012	0.0409	rs110404528
20	75147654	ARS-BFGL-NGS-23012	PY	Brian et al., 2012	0.039	rs110559250
21	5895165	ARS-BFGL-NGS-23740	PY	Brian et al., 2012	0.0271	rs109057047
21	6327708	ARS-BFGL-NGS-5670	PY	Brian et al., 2012	0.0285	rs109428902
21	6360253	BTA-52128-no-rs	PY	Brian et al., 2012	0.0341	rs41641689
21	6389258	ARS-BFGL-BAC-34543	PY	Brian et al., 2012	0.014	rs41965743
21	54150673	BTB-01046586	PY	Brian et al., 2012	0.0219	rs42212235
21	55954071	BTA-52544-no-rs	PY	Brian et al., 2012	0.014	rs41584178
21	55977935	ARS-BFGL-NGS-5450	PY	Brian et al., 2012	0.0219	rs109443388
21	63805124	ARS-BFGL-NGS-37996	PY	Brian et al., 2012	0.0353	rs110965155
21	64787628	ARS-BFGL-NGS-9612	PY	Brian et al., 2012	0.0441	rs109990930
22	10023903	ARS-BFGL-NGS-71148	PY	Brian et al., 2012	0.0478	rs42666527
22	11161581	BTA-55272-no-rs	PY	Brian et al., 2012	0.0265	rs41604147
22	13285782	ARS-BFGL-BAC-35128	PY	Brian et al., 2012	0.014	rs110035538
22	13342688	Hapmap59940-rs29011730	PY	Brian et al., 2012	0.0442	rs29011730
22	15761445	ARS-BFGL-NGS-82304	PY	Brian et al., 2012	0.0436	rs109315219
22	15943067	BTB-01536368	PY	Brian et al., 2012	0.011	rs42655764
22	20552363	Hapmap50449-BTA-70525	PY	Brian et al., 2012	0.00786	rs41587684
22	20964999	BTA-18671-no-rs	PY	Brian et al., 2012	0.0406	rs41622623
22	25916236	Hapmap48807-BTA-53967	PY	Brian et al., 2012	0.015	rs41641598
22	32949093	Hapmap44467-BTA-54083	PY	Brian et al., 2012	0.0263	rs41583582
23	16383739	BTA-55534-no-rs	PY	Brian et al., 2012	0.0448	rs41640104
23	19910490	ARS-BFGL-NGS-111284	PY	Brian et al., 2012	0.048	rs108947975
23	24532847	ARS-BFGL-NGS-37547	PY	Brian et al., 2012	0.0383	rs110937928
23	37227323	ARS-BFGL-NGS-100134	PY	Brian et al., 2012	0.0336	rs109207234
23	41779289	ARS-BFGL-NGS-69151	PY	Brian et al., 2012	0.0167	rs110910452
24	22439409	ARS-BFGL-NGS-64563	PY	Brian et al., 2012	0.0365	rs109679723
25	9356602	BTA-60656-no-rs	PY	Brian et al., 2012	0.0448	rs41645838
25	32242635	Hapmap27292-BTC-028249	PY	Brian et al., 2012	0.0341	rs110097849
26	9467819	BTB-01211987	PY	Brian et al., 2012	0.00469	rs42366847
26	9584849	BTA-111275-no-rs	PY	Brian et al., 2012	0.0406	rs41566479
26	37094196	ARS-BFGL-NGS-12828	PY	Brian et al., 2012	0.0235	rs109045709
26	38280510	ARS-BFGL-NGS-114316	PY	Brian et al., 2012	0.0448	rs109698988
26	39367524	ARS-BFGL-NGS-100107	PY	Brian et al., 2012	0.0219	rs109300887
26	41287299	Hapmap36060-SCAFFOLD71490_809	PY	Brian et al., 2012	0.0406	rs29022770
27	26691792	ARS-BFGL-NGS-113922	PY	Brian et al., 2012	0.0271	rs109367180
27	33442943	ARS-BFGL-NGS-112047	PY	Brian et al., 2012	0.0448	rs43727261
27	41457222	Hapmap59417-ss46526965	PY	Brian et al., 2012	0.00509	rs41257411
27	44720590	BTB-01598698	PY	Brian et al., 2012	0.0219	rs42723163
28	8592138	BTA-92207-no-rs	PY	Brian et al., 2012	0.0252	rs41605007
28	13687364	ARS-BFGL-NGS-112617	PY	Brian et al., 2012	0.014	rs110812226
28	18589020	ARS-BFGL-NGS-3009	PY	Brian et al., 2012	0.0448	rs109763382
28	22157948	BTB-00944057	PY	Brian et al., 2012	0.0289	rs42105434
28	26572547	ARS-BFGL-NGS-105712	PY	Brian et al., 2012	0.0406	rs42146629
28	29018515	ARS-BFGL-NGS-112038	PY	Brian et al., 2012	0.0306	rs109742308
28	32497173	ARS-BFGL-NGS-19967	PY	Brian et al., 2012	0.0373	rs110665327
28	36249992	BTA-64181-no-rs	PY	Brian et al., 2012	0.0334	rs41587472
28	42855236	ARS-BFGL-NGS-110697	PY	Brian et al., 2012	0.0442	rs109830972
29	25186997	ARS-BFGL-NGS-104856	PY	Brian et al., 2012	0.0373	rs42464021
29	38880858	Hapmap58266-rs29018037	PY	Brian et al., 2012	0.00786	rs29018037
29	41288125	ARS-BFGL-NGS-40810	PY	Brian et al., 2012	0.025	rs109230960
29	41310768	Hapmap40918-BTA-17349	PY	Brian et al., 2012	0.0406	rs41621960
29	42400717	BTB-01541976	PY	Brian et al., 2012	0.0414	rs42656570
29	46341006	ARS-BFGL-NGS-103780	PY	Brian et al., 2012	0.0354	rs110567382
29	48674849	ARS-BFGL-NGS-101626	PY	Brian et al., 2012	0.022	rs110437150
29	48696540	ARS-BFGL-NGS-14050	PY	Brian et al., 2012	0.0206	rs110058791
29	51853782	ARS-BFGL-NGS-119031	PY	Brian et al., 2012	0.0257	rs42106484
1	154551516	ARS-BFGL-NGS-22321	PP	Brian et al., 2012	0.0221	rs109117962
3	14779898	ARS-BFGL-NGS-3374	PP	Brian et al., 2012	0.0122	rs109438781
3	93770581	ARS-BFGL-NGS-40956	PP	Brian et al., 2012	0.0176	rs110949429
4	28072054	Hapmap45628-BTA-72755	PP	Brian et al., 2012	0.0374	rs41653992
5	97515555	BTA-111865-no-rs	PP	Brian et al., 2012	0.0182	rs41611296
5	98414334	BTA-15558-no-rs	PP	Brian et al., 2012	0.00592	rs41623243
6	71909863	BTA-76626-no-rs	PP	Brian et al., 2012	0.0459	rs41653750
6	72299969	ARS-BFGL-NGS-109884	PP	Brian et al., 2012	0.0176	rs109874434
6	72346412	Hapmap33128-BTC-041916	PP	Brian et al., 2012	0.0393	rs110544210
6	72401391	ARS-BFGL-NGS-38827	PP	Brian et al., 2012	0.0455	rs109709749
6	72445235	Hapmap27692-BTC-042876	PP	Brian et al., 2012	0.0455	rs110155861
6	73412899	ARS-BFGL-NGS-119539	PP	Brian et al., 2012	0.0145	rs109896495
6	74633646	ARS-BFGL-NGS-17026	PP	Brian et al., 2012	0.0395	rs110506607
6	75120885	BTB-00263615	PP	Brian et al., 2012	0.0115	rs43469693
6	78714963	Hapmap27469-BTA-25176	PP	Brian et al., 2012	0.0296	rs41598879
6	78754038	Hapmap43389-BTA-87911	PP	Brian et al., 2012	0.0122	rs41662716
6	80630673	BTA-76097-no-rs	PP	Brian et al., 2012	0.0426	rs41605207
6	81185309	BTB-00264506	PP	Brian et al., 2012	0.0189	rs43469271
6	82226494	BTB-01788388	PP	Brian et al., 2012	0.00793	rs42895750
6	83365546	Hapmap56688-rs29025335	PP	Brian et al., 2012	0.00321	rs29025335
6	84432985	Hapmap26856-BTC-043085	PP	Brian et al., 2012	0.0291	rs110811546
6	85040979	Hapmap52686-rs29017739	PP	Brian et al., 2012	0.000508	rs29017739
6	85289127	UA-IFASA-2111	PP	Brian et al., 2012	0.000442	rs29012417
6	85640057	ARS-BFGL-NGS-27958	PP	Brian et al., 2012	0.0118	rs110239739
6	85918972	BTA-121763-no-rs	PP	Brian et al., 2012	0.0455	rs41622834
6	86467725	BTA-77077-no-rs	PP	Brian et al., 2012	0.00537	rs41588957
6	86613446	Hapmap43767-BTA-113302	PP	Brian et al., 2012	0.00103	rs41618641
6	87663733	ARS-BFGL-NGS-94898	PP	Brian et al., 2012	0.0198	rs110162019
6	87879378	ARS-BFGL-NGS-86825	PP	Brian et al., 2012	0.00379	rs110289032
6	87904281	Hapmap50857-BTA-107920	PP	Brian et al., 2012	0.000669	rs41610991
6	88263655	Hapmap25708-BTC-043671	PP	Brian et al., 2012	0.000949	rs110063049
6	89212073	ARS-BFGL-NGS-112872	PP	Brian et al., 2012	0.00712	rs110707460
6	89774923	ARS-BFGL-NGS-118182	PP	Brian et al., 2012	0.00437	rs110527224
6	91445585	Hapmap42616-BTA-64032	PP	Brian et al., 2012	0.00595	rs41646333
6	91553826	BTA-64031-no-rs	PP	Brian et al., 2012	0.0426	rs41646332
6	92517199	ARS-BFGL-NGS-2391	PP	Brian et al., 2012	0.0304	rs109976880
6	97217327	BTB-00271752	PP	Brian et al., 2012	0.00741	rs43479067
6	97277586	BTA-77371-no-rs	PP	Brian et al., 2012	0.0101	rs41653161
8	26321222	BTA-120650-no-rs	PP	Brian et al., 2012	0.000994	rs41573791
8	27363523	BTB-01051794	PP	Brian et al., 2012	0.0122	rs42211964
8	62597297	ARS-BFGL-NGS-1040	PP	Brian et al., 2012	0.0448	rs43557634
11	30210360	BTB-00465916	PP	Brian et al., 2012	0.0368	rs43675909
12	51106605	Hapmap38587-BTA-23830	PP	Brian et al., 2012	0.0482	rs41630959
13	46323152	ARS-BFGL-NGS-116062	PP	Brian et al., 2012	0.0335	rs42442683
13	46356414	BTB-01318142	PP	Brian et al., 2012	0.00498	rs42442702
13	46389740	ARS-BFGL-NGS-57137	PP	Brian et al., 2012	0.0369	rs42443041
13	52935084	BTB-00534695	PP	Brian et al., 2012	0.0412	rs41704329
13	57750019	ARS-BFGL-NGS-30853	PP	Brian et al., 2012	0.0455	rs110942493
14	5261	Hapmap29758-BTC-003619	PP	Brian et al., 2012	0.00138	rs110626984
14	7028	Hapmap30927-BTC-009475	PP	Brian et al., 2012	0.0272	rs110571619
14	76704	Hapmap30383-BTC-005848	PP	Brian et al., 2012	3.62e-05	rs109752439
14	236533	ARS-BFGL-NGS-57820	PP	Brian et al., 2012	1.53e-13	rs109146371
14	260342	ARS-BFGL-NGS-34135	PP	Brian et al., 2012	0.00199	rs109968515
14	281534	ARS-BFGL-NGS-94706	PP	Brian et al., 2012	0.0006	rs17870736
14	443936	ARS-BFGL-NGS-4939	PP	Brian et al., 2012	7.44e-16	rs109421300
14	565310	Hapmap52798-ss46526455	PP	Brian et al., 2012	1.73e-05	rs41256919
14	679601	ARS-BFGL-NGS-107379	PP	Brian et al., 2012	4.33e-07	rs109350371
14	763332	Hapmap30922-BTC-002021	PP	Brian et al., 2012	0.000664	rs110749653
14	812104	UA-IFASA-8997	PP	Brian et al., 2012	0.00551	rs41602530
14	835055	Hapmap25384-BTC-001997	PP	Brian et al., 2012	1.77e-05	rs109742607
14	856890	Hapmap24715-BTC-001973	PP	Brian et al., 2012	3.38e-05	rs110323635
14	894253	BTA-35941-no-rs	PP	Brian et al., 2012	7.95e-05	rs41627764
14	996983	ARS-BFGL-NGS-26520	PP	Brian et al., 2012	0.0078	rs109617015
14	1044040	UA-IFASA-6878	PP	Brian et al., 2012	2.98e-05	rs41629750
14	1131951	ARS-BFGL-NGS-22866	PP	Brian et al., 2012	0.00186	rs109476486
14	1154381	Hapmap29888-BTC-003509	PP	Brian et al., 2012	0.00264	rs110237430
14	1193335	ARS-BFGL-NGS-103064	PP	Brian et al., 2012	0.000376	rs110174651
14	1285036	Hapmap25486-BTC-072553	PP	Brian et al., 2012	0.00712	rs110727998
14	1408572	ARS-BFGL-NGS-41248	PP	Brian et al., 2012	0.000588	rs109958270
14	1490177	Hapmap30086-BTC-002066	PP	Brian et al., 2012	0.00101	rs110199901
14	1546590	Hapmap30374-BTC-002159	PP	Brian et al., 2012	1.87e-05	rs109529219
14	1889209	ARS-BFGL-NGS-74378	PP	Brian et al., 2012	1.16e-07	rs110411273
14	1913107	ARS-BFGL-NGS-117542	PP	Brian et al., 2012	0.00879	rs110424520
14	2048883	Hapmap30730-BTC-064822	PP	Brian et al., 2012	0.0393	rs109140305
14	2130911	ARS-BFGL-NGS-33248	PP	Brian et al., 2012	0.000566	rs109670279
14	2201869	UA-IFASA-9288	PP	Brian et al., 2012	4.07e-07	rs41624797
14	2261622	Hapmap24777-BTC-064977	PP	Brian et al., 2012	1.77e-05	rs109131748
14	2288509	Hapmap32970-BTC-064990	PP	Brian et al., 2012	4.57e-07	rs110185345
14	2313594	Hapmap24986-BTC-065021	PP	Brian et al., 2012	4.57e-07	rs110251237
14	2347218	ARS-BFGL-NGS-22111	PP	Brian et al., 2012	0.00109	rs109948273
14	2370255	UA-IFASA-7269	PP	Brian et al., 2012	0.00186	rs41576704
14	2391825	Hapmap26072-BTC-065132	PP	Brian et al., 2012	0.0186	rs108980964
14	2484498	ARS-BFGL-NGS-113575	PP	Brian et al., 2012	0.000142	rs109807697
14	2511264	ARS-BFGL-NGS-118081	PP	Brian et al., 2012	1.41e-05	rs109248069
14	2580413	ARS-BFGL-NGS-56327	PP	Brian et al., 2012	3.13e-08	rs111018678
14	2607582	ARS-BFGL-NGS-100480	PP	Brian et al., 2012	3.45e-08	rs110017379
14	2711614	UA-IFASA-5306	PP	Brian et al., 2012	3e-07	rs55617160
14	2826072	Hapmap27703-BTC-053907	PP	Brian et al., 2012	0.0122	rs110805364
14	3018725	Hapmap22692-BTC-068210	PP	Brian et al., 2012	1.44e-06	rs110143087
14	3059044	ARS-BFGL-NGS-110993	PP	Brian et al., 2012	7.95e-05	rs110891564
14	3099634	Hapmap23302-BTC-052123	PP	Brian et al., 2012	1.55e-06	rs109225594
14	3465238	UA-IFASA-6329	PP	Brian et al., 2012	7.64e-05	rs41579243
14	3498808	ARS-BFGL-NGS-56339	PP	Brian et al., 2012	0.00688	rs109610449
14	3587017	ARS-BFGL-NGS-3571	PP	Brian et al., 2012	0.000202	rs110351374
14	3640095	UA-IFASA-8927	PP	Brian et al., 2012	0.0306	rs41629702
14	3799229	ARS-BFGL-NGS-110563	PP	Brian et al., 2012	4.17e-05	rs110622450
14	3865963	ARS-BFGL-NGS-115947	PP	Brian et al., 2012	0.000281	rs110501942
14	4157676	ARS-BFGL-BAC-24804	PP	Brian et al., 2012	7.95e-05	rs110236070
14	4182817	Hapmap23454-BTC-046932	PP	Brian et al., 2012	7.95e-05	rs108971409
14	4302230	Hapmap51646-BTA-86764	PP	Brian et al., 2012	0.0472	rs41657812
14	4497877	ARS-BFGL-BAC-10345	PP	Brian et al., 2012	0.0335	rs111016055
14	4781193	ARS-BFGL-NGS-43719	PP	Brian et al., 2012	0.0455	rs110679046
14	4823348	Hapmap23915-BTC-050343	PP	Brian et al., 2012	0.0256	rs109272756
14	4956374	ARS-BFGL-NGS-112858	PP	Brian et al., 2012	0.000384	rs109643017
14	5085415	ARS-BFGL-NGS-55227	PP	Brian et al., 2012	0.00542	rs109343046
14	5117433	ARS-BFGL-NGS-113706	PP	Brian et al., 2012	0.0282	rs42215930
14	5139497	Hapmap32236-BTC-049785	PP	Brian et al., 2012	0.0287	rs42215845
14	5696728	Hapmap26283-BTC-048098	PP	Brian et al., 2012	0.000196	rs42217901
14	5867265	ARS-BFGL-NGS-102953	PP	Brian et al., 2012	0.000221	rs110856800
14	7353501	ARS-BFGL-NGS-29470	PP	Brian et al., 2012	0.0182	rs109501455
14	7587795	UA-IFASA-5474	PP	Brian et al., 2012	0.0031	rs41632201
14	7812531	ARS-BFGL-BAC-18370	PP	Brian et al., 2012	0.0369	rs109087490
14	7969430	Hapmap30097-BTC-007678	PP	Brian et al., 2012	0.0427	rs109937736
14	7998737	Hapmap31564-BTC-007633	PP	Brian et al., 2012	0.0257	rs109383111
14	8132748	UA-IFASA-5356	PP	Brian et al., 2012	0.0216	rs41632874
14	8564270	ARS-BFGL-BAC-20176	PP	Brian et al., 2012	0.0473	rs110227558
14	26597054	BTB-00561300	PP	Brian et al., 2012	0.0374	rs41727149
15	47944374	ARS-BFGL-BAC-21163	PP	Brian et al., 2012	0.0148	rs41256056
15	49077585	ARS-BFGL-NGS-32704	PP	Brian et al., 2012	0.0145	rs110992200
15	49842953	ARS-BFGL-NGS-38049	PP	Brian et al., 2012	0.00498	rs109021757
15	50801967	BTB-00604223	PP	Brian et al., 2012	0.00264	rs41769311
15	51890940	ARS-BFGL-NGS-107234	PP	Brian et al., 2012	0.00507	rs110249976
15	52938751	ARS-BFGL-NGS-4613	PP	Brian et al., 2012	0.0197	rs110428369
15	72342090	Hapmap50342-BTA-37609	PP	Brian et al., 2012	0.0335	rs41576475
18	30319573	Hapmap58507-rs29024090	PP	Brian et al., 2012	0.00732	rs29024090
19	13821631	ARS-BFGL-NGS-113158	PP	Brian et al., 2012	0.0482	rs109686238
19	16132639	ARS-BFGL-NGS-53378	PP	Brian et al., 2012	0.00837	rs110359025
19	18187645	UA-IFASA-4964	PP	Brian et al., 2012	0.0285	rs29012309
19	19120582	ARS-BFGL-NGS-10750	PP	Brian et al., 2012	0.0293	rs110458772
19	39158943	ARS-BFGL-NGS-65339	PP	Brian et al., 2012	0.0327	rs109728877
19	39546220	UA-IFASA-6016	PP	Brian et al., 2012	0.0122	rs41636120
19	42444396	Hapmap54629-rs29021711	PP	Brian et al., 2012	0.00136	rs29021711
19	45193820	ARS-BFGL-NGS-28504	PP	Brian et al., 2012	0.0293	rs109751693
19	47869682	UA-IFASA-2616	PP	Brian et al., 2012	0.0374	rs29010018
19	55171759	Hapmap54297-rs29013561	PP	Brian et al., 2012	0.0443	rs29013561
20	14486473	Hapmap47649-BTA-51546	PP	Brian et al., 2012	0.0238	rs41638229
20	14619831	ARS-BFGL-NGS-19114	PP	Brian et al., 2012	0.0198	rs41939846
20	21993304	ARS-BFGL-NGS-118577	PP	Brian et al., 2012	0.0306	rs110385506
20	22907535	ARS-BFGL-NGS-113813	PP	Brian et al., 2012	0.0216	rs109086577
20	25171853	Hapmap47230-BTA-27297	PP	Brian et al., 2012	0.0421	rs41630109
20	26555885	ARS-BFGL-NGS-18978	PP	Brian et al., 2012	0.0386	rs109446323
20	27669914	ARS-BFGL-NGS-20700	PP	Brian et al., 2012	0.00301	rs109447435
20	29212242	ARS-BFGL-BAC-36217	PP	Brian et al., 2012	3.5e-05	rs41257711
20	29240613	Hapmap50988-BTA-50138	PP	Brian et al., 2012	0.00712	rs110008253
20	30093999	ARS-BFGL-NGS-31598	PP	Brian et al., 2012	0.043	rs110335228
20	30128562	ARS-BFGL-BAC-27914	PP	Brian et al., 2012	0.00474	rs110897405
20	30536082	Hapmap51975-BTA-23912	PP	Brian et al., 2012	0.0238	rs41631020
20	31177838	BTB-01122716	PP	Brian et al., 2012	0.000103	rs42274765
20	31203250	ARS-BFGL-BAC-27930	PP	Brian et al., 2012	2.41e-05	rs109774038
20	31885678	ARS-BFGL-NGS-16297	PP	Brian et al., 2012	0.000143	rs110599734
20	32979501	BTA-103550-no-rs	PP	Brian et al., 2012	0.00997	rs41567173
20	33014016	Hapmap59121-rs29022980	PP	Brian et al., 2012	0.0018	rs29022980
20	33078507	Hapmap54258-rs29018641	PP	Brian et al., 2012	0.00624	rs29018641
20	33559233	BTA-84181-no-rs	PP	Brian et al., 2012	0.0293	rs41662518
20	34036833	ARS-BFGL-NGS-118998	PP	Brian et al., 2012	5.9e-07	rs110482506
20	35432864	Hapmap39811-BTA-122745	PP	Brian et al., 2012	3.35e-07	rs41575076
20	35457272	BTB-01888575	PP	Brian et al., 2012	1.52e-05	rs43001858
20	35552478	ARS-BFGL-BAC-2469	PP	Brian et al., 2012	1.77e-05	rs41937533
20	35610598	ARS-BFGL-NGS-76756	PP	Brian et al., 2012	0.0101	rs109151731
20	35670697	ARS-BFGL-NGS-26909	PP	Brian et al., 2012	4.07e-07	rs110772002
20	35969421	BTA-21950-no-rs	PP	Brian et al., 2012	3.13e-08	rs41597911
20	36262648	BTB-00777678	PP	Brian et al., 2012	0.0306	rs41939374
20	36394403	Hapmap54938-rs29013720	PP	Brian et al., 2012	4.56e-05	rs29013720
20	36466784	BTA-50244-no-rs	PP	Brian et al., 2012	0.00348	rs41580310
20	36667999	BTA-50402-no-rs	PP	Brian et al., 2012	0.00274	rs41945918
20	36691323	BTA-50400-no-rs	PP	Brian et al., 2012	0.000994	rs41640156
20	36746234	Hapmap26466-BTA-160199	PP	Brian et al., 2012	0.000994	rs42934234
20	36837402	BTA-50386-no-rs	PP	Brian et al., 2012	0.00264	rs41581044
20	36955574	Hapmap57531-rs29013890	PP	Brian et al., 2012	0.0282	rs29013890
20	37399088	BTB-00778154	PP	Brian et al., 2012	0.00379	rs41941646
20	37442584	BTB-00778141	PP	Brian et al., 2012	0.00381	rs41941633
20	37708168	ARS-BFGL-NGS-38482	PP	Brian et al., 2012	0.000377	rs110679619
20	37865658	Hapmap39660-BTA-50453	PP	Brian et al., 2012	0.0006	rs41581059
20	38201199	Hapmap52690-ss46526609	PP	Brian et al., 2012	7.02e-05	rs41257066
20	38296151	BTA-50420-no-rs	PP	Brian et al., 2012	0.000876	rs41581047
20	38380886	BTB-01912756	PP	Brian et al., 2012	1.77e-05	rs43021487
20	38519151	ARS-BFGL-NGS-13317	PP	Brian et al., 2012	1.41e-05	rs109679319
20	38539643	ARS-BFGL-NGS-11884	PP	Brian et al., 2012	3.33e-09	rs109649115
20	38740663	ARS-BFGL-NGS-2860	PP	Brian et al., 2012	0.0164	rs41944171
20	38899764	ARS-BFGL-NGS-22355	PP	Brian et al., 2012	1.85e-11	rs109181046
20	39060594	BTA-115321-no-rs	PP	Brian et al., 2012	0.0455	rs41574995
20	39178990	BTB-00782061	PP	Brian et al., 2012	0.00243	rs41946519
20	39485918	BTB-00782435	PP	Brian et al., 2012	4.56e-05	rs41942492
20	39518858	BTA-13793-rs29018751	PP	Brian et al., 2012	2.04e-05	rs29018751
20	39601104	BTB-01842107	PP	Brian et al., 2012	1.01e-05	rs42954630
20	39639412	Hapmap53888-rs29021190	PP	Brian et al., 2012	0.0186	rs29021190
20	39666749	INRA-620	PP	Brian et al., 2012	0.000386	rs41941124
20	39697915	Hapmap38412-BTA-50496	PP	Brian et al., 2012	0.00189	rs41581070
20	39728148	Hapmap53199-rs29014437	PP	Brian et al., 2012	0.00712	rs29014437
20	39826492	Hapmap57276-ss46526009	PP	Brian et al., 2012	0.00648	rs41255157
20	39949595	BTA-50515-no-rs	PP	Brian et al., 2012	0.0327	rs41640222
20	40005086	BTB-00781699	PP	Brian et al., 2012	0.00141	rs41943459
20	41063825	BTB-01163526	PP	Brian et al., 2012	0.00116	rs42322616
20	41217333	BTA-92644-no-rs	PP	Brian et al., 2012	1.41e-05	rs41591215
20	41404231	BTB-01163430	PP	Brian et al., 2012	0.00274	rs42321620
20	41632502	ARS-BFGL-NGS-65409	PP	Brian et al., 2012	0.0441	rs109089911
20	41922873	ARS-BFGL-NGS-36606	PP	Brian et al., 2012	0.00326	rs42670220
20	41947098	BTA-102910-no-rs	PP	Brian et al., 2012	0.00566	rs41574319
20	42196932	ARS-BFGL-NGS-73590	PP	Brian et al., 2012	0.00816	rs110831573
20	43163561	BTB-01410122	PP	Brian et al., 2012	0.0166	rs42527785
20	44333199	ARS-BFGL-NGS-42065	PP	Brian et al., 2012	0.0374	rs41945419
20	45287985	BTB-01263010	PP	Brian et al., 2012	0.000329	rs42288320
20	45936412	BTA-50635-no-rs	PP	Brian et al., 2012	0.0136	rs41641076
20	46950315	Hapmap50991-BTA-50645	PP	Brian et al., 2012	0.00102	rs41641086
20	48423319	Hapmap32803-BTA-135212	PP	Brian et al., 2012	0.0494	rs41947532
20	48503587	Hapmap43873-BTA-50695	PP	Brian et al., 2012	0.0374	rs41641109
20	48637258	BTB-01763089	PP	Brian et al., 2012	0.0223	rs42874413
20	50644096	BTB-00411452	PP	Brian et al., 2012	0.00264	rs43621272
20	51217355	BTA-91483-no-rs	PP	Brian et al., 2012	0.0393	rs41595868
20	60208103	BTA-50852-no-rs	PP	Brian et al., 2012	0.00199	rs41581583
20	60254109	Hapmap49203-BTA-50855	PP	Brian et al., 2012	0.0287	rs41641795
20	60424135	Hapmap44602-BTA-50865	PP	Brian et al., 2012	0.00618	rs41641803
20	74182528	ARS-BFGL-NGS-39275	PP	Brian et al., 2012	0.0475	rs110377705
22	5545162	ARS-BFGL-NGS-8820	PP	Brian et al., 2012	0.0185	rs109397158
23	50880349	BTA-122365-no-rs	PP	Brian et al., 2012	0.00618	rs41625663
23	51456582	ARS-BFGL-NGS-111923	PP	Brian et al., 2012	0.0383	rs109784416
23	52005852	ARS-BFGL-BAC-36416	PP	Brian et al., 2012	0.00179	rs109304496
23	52248865	Hapmap38466-BTA-118912	PP	Brian et al., 2012	0.0053	rs41566901
23	52268620	BTB-01381318	PP	Brian et al., 2012	0.0299	rs42507912
25	7312583	Hapmap30673-BTC-021236	PP	Brian et al., 2012	0.0409	rs110987425
25	33318139	Hapmap30738-BTC-065773	PP	Brian et al., 2012	0.0489	rs109977393
26	26788080	BTA-86472-no-rs	PP	Brian et al., 2012	0.0238	rs110935583
26	27269332	Hapmap49810-BTA-96248	PP	Brian et al., 2012	0.0183	rs41598985
26	31640069	BTB-00938365	PP	Brian et al., 2012	0.0369	rs42096384
27	17547965	BTB-00953338	PP	Brian et al., 2012	0.0179	rs42115446
28	1108077	ARS-BFGL-NGS-2154	PP	Brian et al., 2012	0.0396	rs42741911
29	37922892	ARS-BFGL-NGS-29834	PP	Brian et al., 2012	0.0376	rs110243575
29	42606575	ARS-BFGL-NGS-11952	PP	Brian et al., 2012	0.0321	rs109084815
29	44629048	ARS-BFGL-NGS-80659	PP	Brian et al., 2012	0.0408	rs110252785
11	1407228	BTB-00449812	PY	Brian et al., 2012	NA	rs43656877
27	41457222	Hapmap59417-ss46526965	PY	Brian et al., 2012	NA	rs41257411
5	97515555	BTA-111865-no-rs	PP	Brian et al., 2012	NA	rs41611296
12	72055687	ARS-BFGL-NGS-37992	PP	Brian et al., 2012	NA	rs110332116
13	46356414	BTB-01318142	PP	Brian et al., 2012	NA	rs42442702
14	443936	ARS-BFGL-NGS-4939	PP	Brian et al., 2012	NA	rs109421300
18	7200062	ARS-BFGL-NGS-56265	PP	Brian et al., 2012	NA	rs110448822
20	30093999	ARS-BFGL-NGS-31598	PP	Brian et al., 2012	NA	rs110335228
20	34036833	ARS-BFGL-NGS-118998	PP	Brian et al., 2012	NA	rs110482506
22	1660077	ARS-BFGL-NGS-621	PP	Brian et al., 2012	NA	rs41993921
14	1490177	Hapmap30086-BTC-002066	PY	Brian et al., 2012	0.0142479	rs110199901
3	8598511	ARS-BFGL-NGS-112616	PP	Brian et al., 2012	0.0479623	rs110348552
14	443936	ARS-BFGL-NGS-4939	PP	Brian et al., 2012	0.000333697	rs109421300
14	1044040	UA-IFASA-6878	PP	Brian et al., 2012	0.0438023	rs41629750
14	6567156	Hapmap26598-BTC-062212	PP	Brian et al., 2012	0.0115916	rs41597129
14	10875942	UA-IFASA-6621	PP	Brian et al., 2012	0.0438023	rs41614632
1	145954149	BTA-55340-no-rsb	PY	Jiangli et al., 2010	0.0391	rs41586699
1	149650628	BFGL-NGS-113002b	PY	Jiangli et al., 2010	0.000144	rs43282015
1	149153073	ARS-BFGL-NGS-91705b	PY	Jiangli et al., 2010	0.0183	NA
1	154783580	ARS-BFGL-NGS-98387b	PY	Jiangli et al., 2010	0.0198	NA
3	47803786	INRA-701b	PY	Jiangli et al., 2010	0.0125	rs29025951
3	33837442	BFGL-NGS-115461b	PY	Jiangli et al., 2010	0.0312	rs41589462
3	45261895	Hapmap58769-rs29025951b	PY	Jiangli et al., 2010	0.0341	NA
3	50781421	ARS-BFGL-NGS-4358b	PY	Jiangli et al., 2010	0.0122	NA
3	92862402	Hapmap38643-BTA-95454b	PY	Jiangli et al., 2010	0.0152	NA
5	64833594	BFGL-NGS-110018b	PY	Jiangli et al., 2010	0.0343	rs41647754
6	30503076	ARS-BFGL-NGS-7249b	PY	Jiangli et al., 2010	0.00337	NA
9	7704446	BTA-83825-no-rsb	PY	Jiangli et al., 2010	0.0394	rs41659807
14	3465237	Hapmap30383-BTC-005848ab	PY	Jiangli et al., 2010	0.0305	rs41579243
14	76703	ARS-BFGL-NGS-57820ab	PY	Jiangli et al., 2010	1.2e-08	NA
14	236532	ARS-BFGL-NGS-4939ab	PY	Jiangli et al., 2010	6.88e-08	NA
14	443937	ARS-BFGL-NGS-107379ab	PY	Jiangli et al., 2010	2.34e-08	NA
14	679600	Hapmap30646-BTC-002054b	PY	Jiangli et al., 2010	2.49e-07	NA
14	1461085	ARS-BFGL-NGS-100480ab	PY	Jiangli et al., 2010	0.00623	NA
14	2607583	UA-IFASA-6329b	PY	Jiangli et al., 2010	0.0467	NA
14	27452257	ARS-BFGL-BAC-10793b	PY	Jiangli et al., 2010	0.0288	NA
26	39018261	Hapmap50053-BTA-61516b	PY	Jiangli et al., 2010	0.0446	NA
6	41928694	BTB-00251047b	PP	Jiangli et al., 2010	0.0174	rs43463988
20	39601103	BTB-01842107b	PP	Jiangli et al., 2010	6.15e-06	rs42954630
5	80965296	Hapmap48524-BTA-92140b	PP	Jiangli et al., 2010	1.48e-06	rs42552739
20	36668000	BTA-50402-no-rsb	PP	Jiangli et al., 2010	0.0304	rs41945918
20	39485917	BTB-00782435b	PP	Jiangli et al., 2010	0.0041	rs41942492
20	37399087	BTB-00778154ab	PP	Jiangli et al., 2010	0.025	rs41941646
20	37442583	BTB-00778141ab	PP	Jiangli et al., 2010	7.68e-07	rs41941633
20	35552477	ARS-BFGL-BAC-2469b	PP	Jiangli et al., 2010	0.000487	rs41937533
6	80715299	Hapmap41083-BTA-76098b	PP	Jiangli et al., 2010	0.0471	rs41652041
14	1044041	UA-IFASA-6878b	PP	Jiangli et al., 2010	0.0273	rs41629750
6	37454409	BTA-121739-no-rsb	PP	Jiangli et al., 2010	0.0285	rs41622323
20	37865657	Hapmap39660-BTA-50453b	PP	Jiangli et al., 2010	0.0119	rs41581059
20	41947097	BTA-102910-no-rsb	PP	Jiangli et al., 2010	0.0106	rs41574319
20	39518857	BTA-13793-rs29018751b	PP	Jiangli et al., 2010	2.52e-05	rs29018751
6	33989255	Hapmap59369-rs29018333b	PP	Jiangli et al., 2010	0.000611	rs29018333
20	39728147	Hapmap53199-rs29014437a	PP	Jiangli et al., 2010	0.0135	rs29014437
20	36955575	Hapmap57531-rs29013890b	PP	Jiangli et al., 2010	0.00361	rs29013890
14	281533	ARS-BFGL-NGS-94706ab	PP	Jiangli et al., 2010	0.000917	rs17870736
20	34036832	BFGL-NGS-118998ab	PP	Jiangli et al., 2010	0.0317	NA
20	37708167	ARS-BFGL-NGS-38482b	PP	Jiangli et al., 2010	0.0008	NA
20	38899763	ARS-BFGL-NGS-22355b	PP	Jiangli et al., 2010	0.0227	NA
14	443937	ARS-BFGL-NGS-4939ab	PP	Jiangli et al., 2010	0.0015	NA
14	679600	ARS-BFGL-NGS-107379ab	PP	Jiangli et al., 2010	0.0311	NA
14	2826073	Hapmap27703-BTC-053907a	PP	Jiangli et al., 2010	0.0155	NA
5	81003368	ARS-BFGL-NGS-21133b	PP	Jiangli et al., 2010	0.0132	NA
6	37024132	Hapmap24324-BTC-062449b	PP	Jiangli et al., 2010	9.37e-13	NA
14	236532	ARS-BFGL-NGS-57820ab	PP	Jiangli et al., 2010	0.00113	NA
14	260341	ARS-BFGL-NGS-34135ab	PP	Jiangli et al., 2010	0.000156	NA
14	1802264	ULGN_SNP_AJ318490_2	αS1-CN	G.C.B.Schopen et al., 2011	NA	NA
14	1802264	ULGN_SNP_AJ318490_2	αS2-CN	G.C.B.Schopen et al., 2011	NA	NA
6	86128033	rs29001781	αS2-CN	G.C.B.Schopen et al., 2011	NA	NA
14	3297176	rs29024688	αS2-CN	G.C.B.Schopen et al., 2011	NA	NA
6	83566372	rs29017638	αS2-CN	G.C.B.Schopen et al., 2011	NA	NA
6	86128033	rs29001781	κ-CN	G.C.B.Schopen et al., 2011	NA	NA
5	33508141	BTA-117471	α-LA	G.C.B.Schopen et al., 2011	NA	NA
11	106186609	rs17871653	β-LG	G.C.B.Schopen et al., 2011	NA	NA
11	106122390	rs29018273	β-LG	G.C.B.Schopen et al., 2011	NA	NA
11	105704370	rs41622196	β-LG	G.C.B.Schopen et al., 2011	NA	NA
11	106186609	rs17871653	Casein index	G.C.B.Schopen et al., 2011	NA	NA
11	106122390	rs29018273	Casein index	G.C.B.Schopen et al., 2011	NA	NA
11	105704370	rs41622196	Casein index	G.C.B.Schopen et al., 2011	NA	NA
14	1802264	ULGN_SNP_AJ318490_2	PP	G.C.B.Schopen et al., 2011	NA	NA
14	3297176	rs29024688	PP	G.C.B.Schopen et al., 2011	NA	NA
14	6886113	ULGR_BTC-049604	PP	G.C.B.Schopen et al., 2011	NA	NA
1	108748197	ULGR_BTA-120188	α-LA	G.C.B.Schopen et al., 2011	NA	NA
1	147955913	ARS-BFGL-NGS-8140	αS2-CN	G.C.B.Schopen et al., 2011	NA	NA
5	31347874	ULGR_SNP_U63109_1966	α-LA	G.C.B.Schopen et al., 2011	NA	NA
5	70471511	rs41604573	α-LA	G.C.B.Schopen et al., 2011	NA	NA
5	92162493	rs41569048	PP	G.C.B.Schopen et al., 2011	NA	NA
6	44301110	ULGR_BTC-054780	β-CN	G.C.B.Schopen et al., 2011	NA	NA
6	87001137	ULGR_BTC-043582	αS1-CN	G.C.B.Schopen et al., 2011	NA	NA
6	81966382	ULGR_BTC-053514	αS2-CN	G.C.B.Schopen et al., 2011	NA	NA
6	87180730	ULGR_BTC-060550	β-CN	G.C.B.Schopen et al., 2011	NA	NA
6	87390611	rs43703016	к-CN	G.C.B.Schopen et al., 2011	NA	NA
6	87396305	rs29024684	α-LA	G.C.B.Schopen et al., 2011	NA	NA
6	87390611	rs43703016	β-LG	G.C.B.Schopen et al., 2011	NA	NA
6	87390611	rs43703016	Casein index	G.C.B.Schopen et al., 2011	NA	NA
6	87390611	rs43703016	PP	G.C.B.Schopen et al., 2011	NA	NA
9	17726909	rs29018912	α-LA	G.C.B.Schopen et al., 2011	NA	NA
9	79225236	ULGR_AAFC03001453_132183	αS2-CN	G.C.B.Schopen et al., 2011	NA	NA
10	50789885	ARS-BFGL-NGS-8836	αS2-CN	G.C.B.Schopen et al., 2011	NA	NA
10	51147582	rs43629218	PP	G.C.B.Schopen et al., 2011	NA	NA
10	90249172	rs41617972	αS2-CN	G.C.B.Schopen et al., 2011	NA	NA
11	103301228	rs41255679	αS1-CN	G.C.B.Schopen et al., 2011	NA	NA
11	103301228	rs41255679	αS2-CN	G.C.B.Schopen et al., 2011	NA	NA
11	103301228	rs41255679	β-CN	G.C.B.Schopen et al., 2011	NA	NA
11	103301228	rs41255679	к-CN	G.C.B.Schopen et al., 2011	NA	NA
11	103301228	rs41255679	β-LG	G.C.B.Schopen et al., 2011	NA	NA
11	103301228	rs41255679	Casein index	G.C.B.Schopen et al., 2011	NA	NA
13	38530392	BTA-32346	αS1-CN	G.C.B.Schopen et al., 2011	NA	NA
13	60242261	rs41630716	к-CN	G.C.B.Schopen et al., 2011	NA	NA
14	1802264	ULGR_SNP_AJ318490_1c	αS1-CN	G.C.B.Schopen et al., 2011	NA	NA
14	1802264	ULGR_SNP_AJ318490_1c	αS2-CN	G.C.B.Schopen et al., 2011	NA	NA
14	1802264	ULGR_SNP_AJ318490_1c	PP	G.C.B.Schopen et al., 2011	NA	NA
15	53143338	ARS-BFGL-NGS-107234	PP	G.C.B.Schopen et al., 2011	NA	NA
16	57529653	rs41640569	α-LA	G.C.B.Schopen et al., 2011	NA	NA
17	18447551	ULGR_AAFC03022572_96396	αS2-CN	G.C.B.Schopen et al., 2011	NA	NA
17	34139616	rs41638457	α-LA	G.C.B.Schopen et al., 2011	NA	NA
19	35729065	rs41257257	αS2-CN	G.C.B.Schopen et al., 2011	NA	NA
20	36097135	rs41640170	PP	G.C.B.Schopen et al., 2011	NA	NA
21	46636495	BTB-00821654	к-CN	G.C.B.Schopen et al., 2011	NA	NA
22	39491372	rs29020976	αS1-CN	G.C.B.Schopen et al., 2011	NA	NA
22	40382874	ARS-BFGL-NGS-15809	αS1-CN	G.C.B.Schopen et al., 2011	NA	NA
24	34928811	rs29016076	β-LG	G.C.B.Schopen et al., 2011	NA	NA
25	8472854	ULGR_BTA-60666	PP	G.C.B.Schopen et al., 2011	NA	NA
25	33412422	ARS-BFGL-NGS-38306	PP	G.C.B.Schopen et al., 2011	NA	NA
26	33003664	rs41606739	α-LA	G.C.B.Schopen et al., 2011	NA	NA
28	19731618	rs29011694	αS2-CN	G.C.B.Schopen et al., 2011	NA	NA
28	43711494	rs41588347	αS2-CN	G.C.B.Schopen et al., 2011	NA	NA
29	44088896	ULGR_SNP_CAPN1-AF248054-7813	αS2-CN	G.C.B.Schopen et al., 2011	NA	NA
29	44692910	rs41586192	к-CN	G.C.B.Schopen et al., 2011	NA	NA
29	44292034	rs29026584	PP	G.C.B.Schopen et al., 2011	NA	NA
1	27700000	NA	Protein index	M. D. Mai et al., 2014	NA	NA
1	97900000	NA	Protein index	M. D. Mai et al., 2014	NA	NA
1	141600000	NA	Protein index	M. D. Mai et al., 2014	NA	NA
3	16000000	NA	Protein index	M. D. Mai et al., 2014	NA	NA
5	118900000	NA	Protein index	M. D. Mai et al., 2014	NA	NA
6	55300000	NA	Protein index	M. D. Mai et al., 2014	NA	NA
7	36500000	NA	Protein index	M. D. Mai et al., 2014	NA	NA
7	71300000	NA	Protein index	M. D. Mai et al., 2014	NA	NA
10	54000000	NA	Protein index	M. D. Mai et al., 2014	NA	NA
11	25100000	NA	Protein index	M. D. Mai et al., 2014	NA	NA
15	29100000	NA	Protein index	M. D. Mai et al., 2014	NA	NA
16	49800000	NA	Protein index	M. D. Mai et al., 2014	NA	NA
17	55900000	NA	Protein index	M. D. Mai et al., 2014	NA	NA
19	51200000	NA	Protein index	M. D. Mai et al., 2014	NA	NA
26	18400000	NA	Protein index	M. D. Mai et al., 2014	NA	NA
27	5800000	NA	Protein index	M. D. Mai et al., 2014	NA	NA
27	22200000	NA	Protein index	M. D. Mai et al., 2014	NA	NA
27	32500000	NA	Protein index	M. D. Mai et al., 2014	NA	NA
Notes:	PY : Milk protein yield
	PP: Milk protein percentage
