# Supplementary material for: Genome Wide Identification of Novel Long Non-coding RNAs and Their Potential Associations With Milk Proteins in Chinese Holstein Cows
Source: Front Genet. 2018 Jul 30;9:281. doi: 10.3389/fgene.2018.00281 (PMC6077245; doi:10.3389/fgene.2018.00281)
Supplement: TABLE S4 — Summary of sequence reads alignment. [file Table_4.XLSX]

## Sheet: Supplementary Table 3
Supplemental Table 4. Summary of sequence reads alignment
Sample name	HP_1	HP_2	HP_3	LP_1	LP_2	LP_3
Total reads	119643612	120061756	132462168	128637888	132086450	136655478
Total mapped	109421194 (91.46%)	110235296 (91.82%)	120963811 (91.32%)	117195247 (91.1%)	121548038 (92.02%)	125148184 (91.58%)
Multiple mapped	11300281 (9.44%)	10294506 (8.57%)	10861785 (8.2%)	9217464 (7.17%)	10051086 (7.61%)	12314874 (9.01%)
Uniquely mapped	98120913 (82.01%)	99940790 (83.24%)	110102026 (83.12%)	107977783 (83.94%)	111496952 (84.41%)	112833310 (82.57%)
Read-1	49396083 (41.29%)	50219180 (41.83%)	55353430 (41.79%)	54327007 (42.23%)	56016022 (42.41%)	56718349 (41.5%)
Read-2	48724830 (40.72%)	49721610 (41.41%)	54748596 (41.33%)	53650776 (41.71%)	55480930 (42%)	56114961 (41.06%)
Reads map to '+'	48893365 (40.87%)	49916647 (41.58%)	54967550 (41.5%)	53829373 (41.85%)	55710478 (42.18%)	56363238 (41.24%)
Reads map to '-'	49227548 (41.15%)	50024143 (41.67%)	55134476 (41.62%)	54148410 (42.09%)	55786474 (42.23%)	56470072 (41.32%)
Non-splice reads	59928299 (50.09%)	62146539 (51.76%)	67406984 (50.89%)	67333500 (52.34%)	70285304 (53.21%)	71082413 (52.02%)
Splice reads	38192614 (31.92%)	37794251 (31.48%)	42695042 (32.23%)	40644283 (31.6%)	41211648 (31.2%)	41750897 (30.55%)
Note: HP: high milk protein percentage group in peak lactation; LP: low milk protein percentage group in peak lactation
