# Supplementary material for: Genome Wide Identification of Novel Long Non-coding RNAs and Their Potential Associations With Milk Proteins in Chinese Holstein Cows
Source: Front Genet. 2018 Jul 30;9:281. doi: 10.3389/fgene.2018.00281 (PMC6077245; doi:10.3389/fgene.2018.00281)
Supplement: TABLE S5 — The annotation of lncRNAs with gtf format. [file Table_5.XLSX]

## Sheet: Supplementary Table 4
#Supplemental Table 5: The annotation of lncRNAs with gtf format from six bovine mammary
#LincRNA: intergenic lncRNAs; ilncRNA: intronic lncRNAs; lncNAT: natural antisense lncRNAs
1	Cufflinks	exon	1410005	1410507	.	+	.	gene_id "XLOC_000601"; transcript_id "TCONS_0256774"; exon_number "1"; gene_type "lincRNA"
1	Cufflinks	exon	1412445	1412785	.	+	.	gene_id "XLOC_000601"; transcript_id "TCONS_0256774"; exon_number "2"; gene_type "lincRNA"
1	Cufflinks	exon	3257186	3257297	.	+	.	gene_id "XLOC_001811"; transcript_id "TCONS_0220981"; exon_number "1"; gene_type "lincRNA"
1	Cufflinks	exon	3413407	3413509	.	+	.	gene_id "XLOC_001811"; transcript_id "TCONS_0220981"; exon_number "2"; gene_type "lincRNA"
1	Cufflinks	exon	3413423	3413578	.	+	.	gene_id "XLOC_001811"; transcript_id "TCONS_0057434"; exon_number "1"; gene_type "lincRNA"
1	Cufflinks	exon	3434091	3434213	.	+	.	gene_id "XLOC_001811"; transcript_id "TCONS_0057434"; exon_number "2"; gene_type "lincRNA"
1	Cufflinks	exon	9389254	9389274	.	+	.	gene_id "XLOC_005959"; transcript_id "TCONS_0001733"; exon_number "1"; gene_type "lincRNA"
1	Cufflinks	exon	9390212	9390419	.	+	.	gene_id "XLOC_005959"; transcript_id "TCONS_0001733"; exon_number "2"; gene_type "lincRNA"
1	Cufflinks	exon	9437932	9438079	.	+	.	gene_id "XLOC_005959"; transcript_id "TCONS_0001733"; exon_number "3"; gene_type "lincRNA"
1	Cufflinks	exon	9439218	9439378	.	+	.	gene_id "XLOC_005959"; transcript_id "TCONS_0001733"; exon_number "4"; gene_type "lincRNA"
1	Cufflinks	exon	10375720	10375794	.	+	.	gene_id "XLOC_006421"; transcript_id "TCONS_0058372"; exon_number "1"; gene_type "lincRNA"
1	Cufflinks	exon	10377218	10377386	.	+	.	gene_id "XLOC_006421"; transcript_id "TCONS_0058372"; exon_number "2"; gene_type "lincRNA"
1	Cufflinks	exon	21049288	21049547	.	+	.	gene_id "XLOC_011879"; transcript_id "TCONS_0059140"; exon_number "1"; gene_type "lincRNA"
1	Cufflinks	exon	21084946	21085069	.	+	.	gene_id "XLOC_011879"; transcript_id "TCONS_0059140"; exon_number "2"; gene_type "lincRNA"
1	Cufflinks	exon	21049377	21049547	.	+	.	gene_id "XLOC_011879"; transcript_id "TCONS_0002684"; exon_number "1"; gene_type "lincRNA"
1	Cufflinks	exon	21056194	21056502	.	+	.	gene_id "XLOC_011879"; transcript_id "TCONS_0002684"; exon_number "2"; gene_type "lincRNA"
1	Cufflinks	exon	21792653	21792711	.	+	.	gene_id "XLOC_012672"; transcript_id "TCONS_0259313"; exon_number "1"; gene_type "lincRNA"
1	Cufflinks	exon	21794098	21794925	.	+	.	gene_id "XLOC_012672"; transcript_id "TCONS_0259313"; exon_number "2"; gene_type "lincRNA"
1	Cufflinks	exon	29113551	29113873	.	+	.	gene_id "XLOC_016642"; transcript_id "TCONS_0260230"; exon_number "1"; gene_type "lincRNA"
1	Cufflinks	exon	29118792	29118860	.	+	.	gene_id "XLOC_016642"; transcript_id "TCONS_0260230"; exon_number "2"; gene_type "lincRNA"
1	Cufflinks	exon	33969142	33969174	.	+	.	gene_id "XLOC_020386"; transcript_id "TCONS_0261315"; exon_number "1"; gene_type "lincRNA"
1	Cufflinks	exon	33981760	33981927	.	+	.	gene_id "XLOC_020386"; transcript_id "TCONS_0261315"; exon_number "2"; gene_type "lincRNA"
1	Cufflinks	exon	34721176	34721316	.	+	.	gene_id "XLOC_020869"; transcript_id "TCONS_0061253"; exon_number "1"; gene_type "lincRNA"
1	Cufflinks	exon	34724973	34725039	.	+	.	gene_id "XLOC_020869"; transcript_id "TCONS_0061253"; exon_number "2"; gene_type "lincRNA"
1	Cufflinks	exon	35797704	35798073	.	+	.	gene_id "XLOC_021522"; transcript_id "TCONS_0224367"; exon_number "1"; gene_type "lincRNA"
1	Cufflinks	exon	35799949	35800250	.	+	.	gene_id "XLOC_021522"; transcript_id "TCONS_0224367"; exon_number "2"; gene_type "lincRNA"
1	Cufflinks	exon	35952494	35952690	.	+	.	gene_id "XLOC_021726"; transcript_id "TCONS_0061500"; exon_number "1"; gene_type "lincRNA"
1	Cufflinks	exon	35961155	35961896	.	+	.	gene_id "XLOC_021726"; transcript_id "TCONS_0061500"; exon_number "2"; gene_type "lincRNA"
1	Cufflinks	exon	46608216	46608268	.	+	.	gene_id "XLOC_029108"; transcript_id "TCONS_0063230"; exon_number "1"; gene_type "lincRNA"
1	Cufflinks	exon	46647609	46647778	.	+	.	gene_id "XLOC_029108"; transcript_id "TCONS_0063230"; exon_number "2"; gene_type "lincRNA"
1	Cufflinks	exon	50582165	50582472	.	+	.	gene_id "XLOC_031624"; transcript_id "TCONS_0008697"; exon_number "1"; gene_type "lincRNA"
1	Cufflinks	exon	50583088	50583149	.	+	.	gene_id "XLOC_031624"; transcript_id "TCONS_0008697"; exon_number "2"; gene_type "lincRNA"
1	Cufflinks	exon	51294355	51294838	.	+	.	gene_id "XLOC_032018"; transcript_id "TCONS_0008946"; exon_number "1"; gene_type "lincRNA"
1	Cufflinks	exon	51302265	51302620	.	+	.	gene_id "XLOC_032018"; transcript_id "TCONS_0008946"; exon_number "2"; gene_type "lincRNA"
1	Cufflinks	exon	56443012	56443237	.	+	.	gene_id "XLOC_035261"; transcript_id "TCONS_0115062"; exon_number "1"; gene_type "lincRNA"
1	Cufflinks	exon	56504038	56504122	.	+	.	gene_id "XLOC_035261"; transcript_id "TCONS_0115062"; exon_number "2"; gene_type "lincRNA"
1	Cufflinks	exon	56482896	56483171	.	+	.	gene_id "XLOC_035261"; transcript_id "TCONS_0064468"; exon_number "1"; gene_type "lincRNA"
1	Cufflinks	exon	56504038	56504073	.	+	.	gene_id "XLOC_035261"; transcript_id "TCONS_0064468"; exon_number "2"; gene_type "lincRNA"
1	Cufflinks	exon	62670175	62670242	.	+	.	gene_id "XLOC_039189"; transcript_id "TCONS_0116359"; exon_number "1"; gene_type "lincRNA"
1	Cufflinks	exon	62690689	62690857	.	+	.	gene_id "XLOC_039189"; transcript_id "TCONS_0116359"; exon_number "2"; gene_type "lincRNA"
1	Cufflinks	exon	64902724	64902920	.	+	.	gene_id "XLOC_040671"; transcript_id "TCONS_0180718"; exon_number "1"; gene_type "ilncRNA"
1	Cufflinks	exon	64903315	64903533	.	+	.	gene_id "XLOC_040671"; transcript_id "TCONS_0180718"; exon_number "2"; gene_type "ilncRNA"
1	Cufflinks	exon	64990832	64990920	.	+	.	gene_id "XLOC_040757"; transcript_id "TCONS_0266081"; exon_number "1"; gene_type "lincRNA"
1	Cufflinks	exon	64993825	64993964	.	+	.	gene_id "XLOC_040757"; transcript_id "TCONS_0266081"; exon_number "2"; gene_type "lincRNA"
1	Cufflinks	exon	66701104	66701406	.	+	.	gene_id "XLOC_041777"; transcript_id "TCONS_0227882"; exon_number "1"; gene_type "lincRNA"
1	Cufflinks	exon	66701518	66701628	.	+	.	gene_id "XLOC_041777"; transcript_id "TCONS_0227882"; exon_number "2"; gene_type "lincRNA"
1	Cufflinks	exon	66704901	66704966	.	+	.	gene_id "XLOC_041777"; transcript_id "TCONS_0227882"; exon_number "3"; gene_type "lincRNA"
1	Cufflinks	exon	67886558	67887142	.	+	.	gene_id "XLOC_042461"; transcript_id "TCONS_0181171"; exon_number "1"; gene_type "lincRNA"
1	Cufflinks	exon	67889794	67890090	.	+	.	gene_id "XLOC_042461"; transcript_id "TCONS_0181171"; exon_number "2"; gene_type "lincRNA"
1	Cufflinks	exon	67889806	67890000	.	+	.	gene_id "XLOC_042461"; transcript_id "TCONS_0012107"; exon_number "1"; gene_type "lincRNA"
1	Cufflinks	exon	67931147	67931221	.	+	.	gene_id "XLOC_042461"; transcript_id "TCONS_0012107"; exon_number "2"; gene_type "lincRNA"
1	Cufflinks	exon	67909491	67909766	.	+	.	gene_id "XLOC_042474"; transcript_id "TCONS_0117457"; exon_number "1"; gene_type "lincRNA"
1	Cufflinks	exon	67917431	67917453	.	+	.	gene_id "XLOC_042474"; transcript_id "TCONS_0117457"; exon_number "2"; gene_type "lincRNA"
1	Cufflinks	exon	69908539	69908764	.	+	.	gene_id "XLOC_043455"; transcript_id "TCONS_0181490"; exon_number "1"; gene_type "lincRNA"
1	Cufflinks	exon	69909672	69909719	.	+	.	gene_id "XLOC_043455"; transcript_id "TCONS_0181490"; exon_number "2"; gene_type "lincRNA"
1	Cufflinks	exon	71594874	71594947	.	+	.	gene_id "XLOC_044069"; transcript_id "TCONS_0228422"; exon_number "1"; gene_type "lincRNA"
1	Cufflinks	exon	71615956	71616050	.	+	.	gene_id "XLOC_044069"; transcript_id "TCONS_0228422"; exon_number "2"; gene_type "lincRNA"
1	Cufflinks	exon	71616156	71616210	.	+	.	gene_id "XLOC_044069"; transcript_id "TCONS_0228422"; exon_number "3"; gene_type "lincRNA"
1	Cufflinks	exon	73563749	73563818	.	+	.	gene_id "XLOC_045100"; transcript_id "TCONS_0118397"; exon_number "1"; gene_type "lincRNA"
1	Cufflinks	exon	73563979	73564627	.	+	.	gene_id "XLOC_045100"; transcript_id "TCONS_0118397"; exon_number "2"; gene_type "lincRNA"
1	Cufflinks	exon	75029549	75029792	.	+	.	gene_id "XLOC_046072"; transcript_id "TCONS_0228801"; exon_number "1"; gene_type "lincRNA"
1	Cufflinks	exon	75030914	75030989	.	+	.	gene_id "XLOC_046072"; transcript_id "TCONS_0228801"; exon_number "2"; gene_type "lincRNA"
1	Cufflinks	exon	76698464	76698534	.	+	.	gene_id "XLOC_047800"; transcript_id "TCONS_0119290"; exon_number "1"; gene_type "lncNAT"
1	Cufflinks	exon	76703475	76703680	.	+	.	gene_id "XLOC_047800"; transcript_id "TCONS_0119290"; exon_number "2"; gene_type "lncNAT"
1	Cufflinks	exon	76732251	76732392	.	+	.	gene_id "XLOC_047800"; transcript_id "TCONS_0119290"; exon_number "3"; gene_type "lncNAT"
1	Cufflinks	exon	76698486	76698534	.	+	.	gene_id "XLOC_047800"; transcript_id "TCONS_0229183"; exon_number "1"; gene_type "lncNAT"
1	Cufflinks	exon	76703475	76703595	.	+	.	gene_id "XLOC_047800"; transcript_id "TCONS_0229183"; exon_number "2"; gene_type "lncNAT"
1	Cufflinks	exon	76732251	76732433	.	+	.	gene_id "XLOC_047800"; transcript_id "TCONS_0229183"; exon_number "3"; gene_type "lncNAT"
1	Cufflinks	exon	80607627	80607762	.	+	.	gene_id "XLOC_049776"; transcript_id "TCONS_0229492"; exon_number "1"; gene_type "ilncRNA"
1	Cufflinks	exon	80612345	80612416	.	+	.	gene_id "XLOC_049776"; transcript_id "TCONS_0229492"; exon_number "2"; gene_type "ilncRNA"
1	Cufflinks	exon	81082201	81082454	.	+	.	gene_id "XLOC_050066"; transcript_id "TCONS_0268197"; exon_number "1"; gene_type "lncNAT"
1	Cufflinks	exon	81097411	81097547	.	+	.	gene_id "XLOC_050066"; transcript_id "TCONS_0268197"; exon_number "2"; gene_type "lncNAT"
1	Cufflinks	exon	81102922	81103012	.	+	.	gene_id "XLOC_050066"; transcript_id "TCONS_0268197"; exon_number "3"; gene_type "lncNAT"
1	Cufflinks	exon	81107047	81107112	.	+	.	gene_id "XLOC_050066"; transcript_id "TCONS_0268197"; exon_number "4"; gene_type "lncNAT"
1	Cufflinks	exon	81097405	81097547	.	+	.	gene_id "XLOC_050066"; transcript_id "TCONS_0229567"; exon_number "1"; gene_type "lncNAT"
1	Cufflinks	exon	81102922	81103012	.	+	.	gene_id "XLOC_050066"; transcript_id "TCONS_0229567"; exon_number "2"; gene_type "lncNAT"
1	Cufflinks	exon	81113543	81113684	.	+	.	gene_id "XLOC_050066"; transcript_id "TCONS_0229567"; exon_number "3"; gene_type "lncNAT"
1	Cufflinks	exon	83014377	83014512	.	+	.	gene_id "XLOC_051330"; transcript_id "TCONS_0068914"; exon_number "1"; gene_type "lincRNA"
1	Cufflinks	exon	83017380	83017528	.	+	.	gene_id "XLOC_051330"; transcript_id "TCONS_0068914"; exon_number "2"; gene_type "lincRNA"
1	Cufflinks	exon	83182246	83182499	.	+	.	gene_id "XLOC_051471"; transcript_id "TCONS_0120472"; exon_number "1"; gene_type "lincRNA"
1	Cufflinks	exon	83192438	83192521	.	+	.	gene_id "XLOC_051471"; transcript_id "TCONS_0120472"; exon_number "2"; gene_type "lincRNA"
1	Cufflinks	exon	83193603	83193652	.	+	.	gene_id "XLOC_051471"; transcript_id "TCONS_0120472"; exon_number "3"; gene_type "lincRNA"
1	Cufflinks	exon	83581355	83581684	.	+	.	gene_id "XLOC_051681"; transcript_id "TCONS_0229895"; exon_number "1"; gene_type "lincRNA"
1	Cufflinks	exon	83581952	83582143	.	+	.	gene_id "XLOC_051681"; transcript_id "TCONS_0229895"; exon_number "2"; gene_type "lincRNA"
1	Cufflinks	exon	85120336	85120396	.	+	.	gene_id "XLOC_052762"; transcript_id "TCONS_0183664"; exon_number "1"; gene_type "lincRNA"
1	Cufflinks	exon	85122041	85122276	.	+	.	gene_id "XLOC_052762"; transcript_id "TCONS_0183664"; exon_number "2"; gene_type "lincRNA"
1	Cufflinks	exon	85131406	85131537	.	+	.	gene_id "XLOC_052762"; transcript_id "TCONS_0183664"; exon_number "3"; gene_type "lincRNA"
1	Cufflinks	exon	85121986	85122276	.	+	.	gene_id "XLOC_052762"; transcript_id "TCONS_0120891"; exon_number "1"; gene_type "lincRNA"
1	Cufflinks	exon	85131406	85131461	.	+	.	gene_id "XLOC_052762"; transcript_id "TCONS_0120891"; exon_number "2"; gene_type "lincRNA"
1	Cufflinks	exon	88156130	88156292	.	+	.	gene_id "XLOC_054969"; transcript_id "TCONS_0230427"; exon_number "1"; gene_type "ilncRNA"
1	Cufflinks	exon	88156890	88156933	.	+	.	gene_id "XLOC_054969"; transcript_id "TCONS_0230427"; exon_number "2"; gene_type "ilncRNA"
1	Cufflinks	exon	95677321	95677493	.	+	.	gene_id "XLOC_058891"; transcript_id "TCONS_0122796"; exon_number "1"; gene_type "lincRNA"
1	Cufflinks	exon	95679678	95679748	.	+	.	gene_id "XLOC_058891"; transcript_id "TCONS_0122796"; exon_number "2"; gene_type "lincRNA"
1	Cufflinks	exon	95681502	95681571	.	+	.	gene_id "XLOC_058891"; transcript_id "TCONS_0122796"; exon_number "3"; gene_type "lincRNA"
1	Cufflinks	exon	101116151	101117160	.	+	.	gene_id "XLOC_062360"; transcript_id "TCONS_0186105"; exon_number "1"; gene_type "lincRNA"
1	Cufflinks	exon	101118606	101119391	.	+	.	gene_id "XLOC_062360"; transcript_id "TCONS_0186105"; exon_number "2"; gene_type "lincRNA"
1	Cufflinks	exon	101123883	101124069	.	+	.	gene_id "XLOC_062361"; transcript_id "TCONS_0071432"; exon_number "1"; gene_type "lincRNA"
1	Cufflinks	exon	101129905	101129958	.	+	.	gene_id "XLOC_062361"; transcript_id "TCONS_0071432"; exon_number "2"; gene_type "lincRNA"
1	Cufflinks	exon	101131707	101131908	.	+	.	gene_id "XLOC_062361"; transcript_id "TCONS_0071432"; exon_number "3"; gene_type "lincRNA"
1	Cufflinks	exon	101133222	101133280	.	+	.	gene_id "XLOC_062361"; transcript_id "TCONS_0071432"; exon_number "4"; gene_type "lincRNA"
1	Cufflinks	exon	107181401	107181522	.	+	.	gene_id "XLOC_065924"; transcript_id "TCONS_0019435"; exon_number "1"; gene_type "lincRNA"
1	Cufflinks	exon	107184949	107185042	.	+	.	gene_id "XLOC_065924"; transcript_id "TCONS_0019435"; exon_number "2"; gene_type "lincRNA"
1	Cufflinks	exon	110930584	110930697	.	+	.	gene_id "XLOC_067940"; transcript_id "TCONS_0187340"; exon_number "1"; gene_type "lincRNA"
1	Cufflinks	exon	110932184	110932318	.	+	.	gene_id "XLOC_067940"; transcript_id "TCONS_0187340"; exon_number "2"; gene_type "lincRNA"
1	Cufflinks	exon	111693053	111693398	.	+	.	gene_id "XLOC_068458"; transcript_id "TCONS_0072417"; exon_number "1"; gene_type "lincRNA"
1	Cufflinks	exon	111693966	111694000	.	+	.	gene_id "XLOC_068458"; transcript_id "TCONS_0072417"; exon_number "2"; gene_type "lincRNA"
1	Cufflinks	exon	111720044	111720233	.	+	.	gene_id "XLOC_068458"; transcript_id "TCONS_0187484"; exon_number "1"; gene_type "lincRNA"
1	Cufflinks	exon	111721599	111721787	.	+	.	gene_id "XLOC_068458"; transcript_id "TCONS_0187484"; exon_number "2"; gene_type "lincRNA"
1	Cufflinks	exon	113274211	113274269	.	+	.	gene_id "XLOC_069425"; transcript_id "TCONS_0072621"; exon_number "1"; gene_type "lincRNA"
1	Cufflinks	exon	113277073	113277168	.	+	.	gene_id "XLOC_069425"; transcript_id "TCONS_0072621"; exon_number "2"; gene_type "lincRNA"
1	Cufflinks	exon	113277266	113277460	.	+	.	gene_id "XLOC_069425"; transcript_id "TCONS_0072621"; exon_number "3"; gene_type "lincRNA"
1	Cufflinks	exon	119688120	119688310	.	+	.	gene_id "XLOC_073513"; transcript_id "TCONS_0073447"; exon_number "1"; gene_type "lincRNA"
1	Cufflinks	exon	119688542	119688565	.	+	.	gene_id "XLOC_073513"; transcript_id "TCONS_0073447"; exon_number "2"; gene_type "lincRNA"
1	Cufflinks	exon	133395985	133396804	.	+	.	gene_id "XLOC_082938"; transcript_id "TCONS_0023836"; exon_number "1"; gene_type "lncNAT"
1	Cufflinks	exon	133407688	133407886	.	+	.	gene_id "XLOC_082938"; transcript_id "TCONS_0023836"; exon_number "2"; gene_type "lncNAT"
1	Cufflinks	exon	133395989	133396804	.	+	.	gene_id "XLOC_082938"; transcript_id "TCONS_0075286"; exon_number "1"; gene_type "lncNAT"
1	Cufflinks	exon	133407688	133407819	.	+	.	gene_id "XLOC_082938"; transcript_id "TCONS_0075286"; exon_number "2"; gene_type "lncNAT"
1	Cufflinks	exon	133408389	133408769	.	+	.	gene_id "XLOC_082938"; transcript_id "TCONS_0075286"; exon_number "3"; gene_type "lncNAT"
1	Cufflinks	exon	133408413	133408452	.	+	.	gene_id "XLOC_082938"; transcript_id "TCONS_0023848"; exon_number "1"; gene_type "ilncRNA"
1	Cufflinks	exon	133409059	133410577	.	+	.	gene_id "XLOC_082938"; transcript_id "TCONS_0023848"; exon_number "2"; gene_type "ilncRNA"
1	Cufflinks	exon	135606992	135607058	.	+	.	gene_id "XLOC_084090"; transcript_id "TCONS_0191600"; exon_number "1"; gene_type "lincRNA"
1	Cufflinks	exon	135607477	135607636	.	+	.	gene_id "XLOC_084090"; transcript_id "TCONS_0191600"; exon_number "2"; gene_type "lincRNA"
1	Cufflinks	exon	138305268	138305333	.	+	.	gene_id "XLOC_085772"; transcript_id "TCONS_0075830"; exon_number "1"; gene_type "lncNAT"
1	Cufflinks	exon	138325506	138325582	.	+	.	gene_id "XLOC_085772"; transcript_id "TCONS_0075830"; exon_number "2"; gene_type "lncNAT"
1	Cufflinks	exon	138355877	138355940	.	+	.	gene_id "XLOC_085772"; transcript_id "TCONS_0075830"; exon_number "3"; gene_type "lncNAT"
1	Cufflinks	exon	140866160	140866790	.	+	.	gene_id "XLOC_087469"; transcript_id "TCONS_0276666"; exon_number "1"; gene_type "lincRNA"
1	Cufflinks	exon	140866975	140867179	.	+	.	gene_id "XLOC_087469"; transcript_id "TCONS_0276666"; exon_number "2"; gene_type "lincRNA"
1	Cufflinks	exon	144062955	144063099	.	+	.	gene_id "XLOC_089532"; transcript_id "TCONS_0192891"; exon_number "1"; gene_type "lincRNA"
1	Cufflinks	exon	144063658	144063752	.	+	.	gene_id "XLOC_089532"; transcript_id "TCONS_0192891"; exon_number "2"; gene_type "lincRNA"
1	Cufflinks	exon	144815687	144815749	.	+	.	gene_id "XLOC_090105"; transcript_id "TCONS_0076888"; exon_number "1"; gene_type "lincRNA"
1	Cufflinks	exon	144818072	144818251	.	+	.	gene_id "XLOC_090105"; transcript_id "TCONS_0076888"; exon_number "2"; gene_type "lincRNA"
1	Cufflinks	exon	144942187	144942316	.	+	.	gene_id "XLOC_090196"; transcript_id "TCONS_0133222"; exon_number "1"; gene_type "lincRNA"
1	Cufflinks	exon	144942760	144943049	.	+	.	gene_id "XLOC_090196"; transcript_id "TCONS_0133222"; exon_number "2"; gene_type "lincRNA"
1	Cufflinks	exon	150933226	150933582	.	+	.	gene_id "XLOC_094124"; transcript_id "TCONS_0278154"; exon_number "1"; gene_type "lincRNA"
1	Cufflinks	exon	150938003	150938024	.	+	.	gene_id "XLOC_094124"; transcript_id "TCONS_0278154"; exon_number "2"; gene_type "lincRNA"
1	Cufflinks	exon	154735280	154735533	.	+	.	gene_id "XLOC_096303"; transcript_id "TCONS_0027479"; exon_number "1"; gene_type "lincRNA"
1	Cufflinks	exon	154746544	154746694	.	+	.	gene_id "XLOC_096303"; transcript_id "TCONS_0027479"; exon_number "2"; gene_type "lincRNA"
1	Cufflinks	exon	155304285	155304451	.	+	.	gene_id "XLOC_096608"; transcript_id "TCONS_0078496"; exon_number "1"; gene_type "lincRNA"
1	Cufflinks	exon	155304920	155305110	.	+	.	gene_id "XLOC_096608"; transcript_id "TCONS_0078496"; exon_number "2"; gene_type "lincRNA"
1	Cufflinks	exon	157275305	157275604	.	+	.	gene_id "XLOC_097706"; transcript_id "TCONS_0237558"; exon_number "1"; gene_type "lincRNA"
1	Cufflinks	exon	157298498	157298528	.	+	.	gene_id "XLOC_097706"; transcript_id "TCONS_0237558"; exon_number "2"; gene_type "lincRNA"
1	Cufflinks	exon	157334182	157334454	.	+	.	gene_id "XLOC_097779"; transcript_id "TCONS_0237582"; exon_number "1"; gene_type "lincRNA"
1	Cufflinks	exon	157335255	157335646	.	+	.	gene_id "XLOC_097779"; transcript_id "TCONS_0237582"; exon_number "2"; gene_type "lincRNA"
1	Cufflinks	exon	157335271	157335470	.	+	.	gene_id "XLOC_097779"; transcript_id "TCONS_0078771"; exon_number "1"; gene_type "lincRNA"
1	Cufflinks	exon	157345251	157345293	.	+	.	gene_id "XLOC_097779"; transcript_id "TCONS_0078771"; exon_number "2"; gene_type "lincRNA"
1	Cufflinks	exon	1205839	1206022	.	-	.	gene_id "XLOC_099625"; transcript_id "TCONS_0079206"; exon_number "1"; gene_type "ilncRNA"
1	Cufflinks	exon	1206320	1206525	.	-	.	gene_id "XLOC_099625"; transcript_id "TCONS_0079206"; exon_number "2"; gene_type "ilncRNA"
1	Cufflinks	exon	1784842	1784897	.	-	.	gene_id "XLOC_099968"; transcript_id "TCONS_0079310"; exon_number "1"; gene_type "lincRNA"
1	Cufflinks	exon	1785051	1785265	.	-	.	gene_id "XLOC_099968"; transcript_id "TCONS_0079310"; exon_number "2"; gene_type "lincRNA"
1	Cufflinks	exon	2260983	2261364	.	-	.	gene_id "XLOC_100216"; transcript_id "TCONS_0028741"; exon_number "1"; gene_type "ilncRNA"
1	Cufflinks	exon	2262022	2262166	.	-	.	gene_id "XLOC_100216"; transcript_id "TCONS_0028741"; exon_number "2"; gene_type "ilncRNA"
1	Cufflinks	exon	8107848	8108008	.	-	.	gene_id "XLOC_103933"; transcript_id "TCONS_0280457"; exon_number "1"; gene_type "lincRNA"
1	Cufflinks	exon	8108232	8108276	.	-	.	gene_id "XLOC_103933"; transcript_id "TCONS_0280457"; exon_number "2"; gene_type "lincRNA"
1	Cufflinks	exon	9578159	9578195	.	-	.	gene_id "XLOC_105079"; transcript_id "TCONS_0138327"; exon_number "1"; gene_type "lincRNA"
1	Cufflinks	exon	9604206	9604267	.	-	.	gene_id "XLOC_105079"; transcript_id "TCONS_0138327"; exon_number "2"; gene_type "lincRNA"
1	Cufflinks	exon	9606975	9607247	.	-	.	gene_id "XLOC_105079"; transcript_id "TCONS_0138327"; exon_number "3"; gene_type "lincRNA"
1	Cufflinks	exon	9583957	9584157	.	-	.	gene_id "XLOC_105089"; transcript_id "TCONS_0280784"; exon_number "1"; gene_type "lincRNA"
1	Cufflinks	exon	9585269	9585313	.	-	.	gene_id "XLOC_105089"; transcript_id "TCONS_0280784"; exon_number "2"; gene_type "lincRNA"
1	Cufflinks	exon	9583988	9584157	.	-	.	gene_id "XLOC_105089"; transcript_id "TCONS_0196808"; exon_number "1"; gene_type "lincRNA"
1	Cufflinks	exon	9585773	9585830	.	-	.	gene_id "XLOC_105089"; transcript_id "TCONS_0196808"; exon_number "2"; gene_type "lincRNA"
1	Cufflinks	exon	9599672	9600189	.	-	.	gene_id "XLOC_105108"; transcript_id "TCONS_0196817"; exon_number "1"; gene_type "lincRNA"
1	Cufflinks	exon	9601835	9601871	.	-	.	gene_id "XLOC_105108"; transcript_id "TCONS_0196817"; exon_number "2"; gene_type "lincRNA"
1	Cufflinks	exon	9925053	9925100	.	-	.	gene_id "XLOC_105124"; transcript_id "TCONS_0238839"; exon_number "1"; gene_type "lincRNA"
1	Cufflinks	exon	9928662	9928962	.	-	.	gene_id "XLOC_105124"; transcript_id "TCONS_0238839"; exon_number "2"; gene_type "lincRNA"
1	Cufflinks	exon	18505932	18506011	.	-	.	gene_id "XLOC_110307"; transcript_id "TCONS_0239528"; exon_number "1"; gene_type "lincRNA"
1	Cufflinks	exon	18628336	18628469	.	-	.	gene_id "XLOC_110307"; transcript_id "TCONS_0239528"; exon_number "2"; gene_type "lincRNA"
1	Cufflinks	exon	18630238	18630332	.	-	.	gene_id "XLOC_110307"; transcript_id "TCONS_0239528"; exon_number "3"; gene_type "lincRNA"
1	Cufflinks	exon	18595475	18595492	.	-	.	gene_id "XLOC_110307"; transcript_id "TCONS_0139891"; exon_number "1"; gene_type "lincRNA"
1	Cufflinks	exon	18606715	18606883	.	-	.	gene_id "XLOC_110307"; transcript_id "TCONS_0139891"; exon_number "2"; gene_type "lincRNA"
1	Cufflinks	exon	18628336	18628469	.	-	.	gene_id "XLOC_110307"; transcript_id "TCONS_0139891"; exon_number "3"; gene_type "lincRNA"
1	Cufflinks	exon	18630238	18630281	.	-	.	gene_id "XLOC_110307"; transcript_id "TCONS_0139891"; exon_number "4"; gene_type "lincRNA"
1	Cufflinks	exon	20293734	20293797	.	-	.	gene_id "XLOC_111452"; transcript_id "TCONS_0282218"; exon_number "1"; gene_type "lincRNA"
1	Cufflinks	exon	20337951	20338493	.	-	.	gene_id "XLOC_111452"; transcript_id "TCONS_0282218"; exon_number "2"; gene_type "lincRNA"
1	Cufflinks	exon	20466080	20466327	.	-	.	gene_id "XLOC_111950"; transcript_id "TCONS_0239931"; exon_number "1"; gene_type "lincRNA"
1	Cufflinks	exon	20470171	20471136	.	-	.	gene_id "XLOC_111950"; transcript_id "TCONS_0239931"; exon_number "2"; gene_type "lincRNA"
1	Cufflinks	exon	20575453	20575646	.	-	.	gene_id "XLOC_112062"; transcript_id "TCONS_0282351"; exon_number "1"; gene_type "lincRNA"
1	Cufflinks	exon	20608391	20608475	.	-	.	gene_id "XLOC_112062"; transcript_id "TCONS_0282351"; exon_number "2"; gene_type "lincRNA"
1	Cufflinks	exon	34954781	34955156	.	-	.	gene_id "XLOC_121010"; transcript_id "TCONS_0083445"; exon_number "1"; gene_type "lincRNA"
1	Cufflinks	exon	34955547	34955616	.	-	.	gene_id "XLOC_121010"; transcript_id "TCONS_0083445"; exon_number "2"; gene_type "lincRNA"
1	Cufflinks	exon	41641889	41641960	.	-	.	gene_id "XLOC_124193"; transcript_id "TCONS_0201266"; exon_number "1"; gene_type "lncNAT"
1	Cufflinks	exon	41699424	41699498	.	-	.	gene_id "XLOC_124193"; transcript_id "TCONS_0201266"; exon_number "2"; gene_type "lncNAT"
1	Cufflinks	exon	41701013	41701089	.	-	.	gene_id "XLOC_124193"; transcript_id "TCONS_0201266"; exon_number "3"; gene_type "lncNAT"
1	Cufflinks	exon	42640069	42640151	.	-	.	gene_id "XLOC_124767"; transcript_id "TCONS_0144430"; exon_number "1"; gene_type "lincRNA"
1	Cufflinks	exon	42640986	42641217	.	-	.	gene_id "XLOC_124767"; transcript_id "TCONS_0144430"; exon_number "2"; gene_type "lincRNA"
1	Cufflinks	exon	44719673	44719820	.	-	.	gene_id "XLOC_125758"; transcript_id "TCONS_0144763"; exon_number "1"; gene_type "lincRNA"
1	Cufflinks	exon	44720273	44720896	.	-	.	gene_id "XLOC_125758"; transcript_id "TCONS_0144763"; exon_number "2"; gene_type "lincRNA"
1	Cufflinks	exon	51374645	51374743	.	-	.	gene_id "XLOC_129596"; transcript_id "TCONS_0146052"; exon_number "1"; gene_type "lincRNA"
1	Cufflinks	exon	51403070	51403220	.	-	.	gene_id "XLOC_129596"; transcript_id "TCONS_0146052"; exon_number "2"; gene_type "lincRNA"
1	Cufflinks	exon	51773576	51773613	.	-	.	gene_id "XLOC_130226"; transcript_id "TCONS_0286474"; exon_number "1"; gene_type "lincRNA"
1	Cufflinks	exon	51800731	51800960	.	-	.	gene_id "XLOC_130226"; transcript_id "TCONS_0286474"; exon_number "2"; gene_type "lincRNA"
1	Cufflinks	exon	51800744	51800827	.	-	.	gene_id "XLOC_130226"; transcript_id "TCONS_0242767"; exon_number "1"; gene_type "lincRNA"
1	Cufflinks	exon	51864939	51865081	.	-	.	gene_id "XLOC_130226"; transcript_id "TCONS_0242767"; exon_number "2"; gene_type "lincRNA"
1	Cufflinks	exon	51890911	51891005	.	-	.	gene_id "XLOC_130226"; transcript_id "TCONS_0242767"; exon_number "3"; gene_type "lincRNA"
1	Cufflinks	exon	51854186	51854367	.	-	.	gene_id "XLOC_130226"; transcript_id "TCONS_0242786"; exon_number "1"; gene_type "lincRNA"
1	Cufflinks	exon	51864939	51865081	.	-	.	gene_id "XLOC_130226"; transcript_id "TCONS_0242786"; exon_number "2"; gene_type "lincRNA"
1	Cufflinks	exon	51890911	51891005	.	-	.	gene_id "XLOC_130226"; transcript_id "TCONS_0242786"; exon_number "3"; gene_type "lincRNA"
1	Cufflinks	exon	56760496	56760752	.	-	.	gene_id "XLOC_133559"; transcript_id "TCONS_0147415"; exon_number "1"; gene_type "ilncRNA"
1	Cufflinks	exon	56760988	56761188	.	-	.	gene_id "XLOC_133559"; transcript_id "TCONS_0147415"; exon_number "2"; gene_type "ilncRNA"
1	Cufflinks	exon	57088257	57088327	.	-	.	gene_id "XLOC_133673"; transcript_id "TCONS_0086024"; exon_number "1"; gene_type "lncNAT"
1	Cufflinks	exon	57114075	57114233	.	-	.	gene_id "XLOC_133673"; transcript_id "TCONS_0086024"; exon_number "2"; gene_type "lncNAT"
1	Cufflinks	exon	57871195	57871605	.	-	.	gene_id "XLOC_134118"; transcript_id "TCONS_0287363"; exon_number "1"; gene_type "lincRNA"
1	Cufflinks	exon	57876564	57876610	.	-	.	gene_id "XLOC_134118"; transcript_id "TCONS_0287363"; exon_number "2"; gene_type "lincRNA"
1	Cufflinks	exon	57879135	57879175	.	-	.	gene_id "XLOC_134118"; transcript_id "TCONS_0287363"; exon_number "3"; gene_type "lincRNA"
1	Cufflinks	exon	61546964	61547042	.	-	.	gene_id "XLOC_136928"; transcript_id "TCONS_0148560"; exon_number "1"; gene_type "lincRNA"
1	Cufflinks	exon	61547232	61547470	.	-	.	gene_id "XLOC_136928"; transcript_id "TCONS_0148560"; exon_number "2"; gene_type "lincRNA"
1	Cufflinks	exon	64840120	64840360	.	-	.	gene_id "XLOC_139106"; transcript_id "TCONS_0244394"; exon_number "1"; gene_type "lincRNA"
1	Cufflinks	exon	64841553	64841603	.	-	.	gene_id "XLOC_139106"; transcript_id "TCONS_0244394"; exon_number "2"; gene_type "lincRNA"
1	Cufflinks	exon	68357072	68357223	.	-	.	gene_id "XLOC_141120"; transcript_id "TCONS_0088370"; exon_number "1"; gene_type "ilncRNA"
1	Cufflinks	exon	68358043	68358138	.	-	.	gene_id "XLOC_141120"; transcript_id "TCONS_0088370"; exon_number "2"; gene_type "ilncRNA"
1	Cufflinks	exon	68825824	68825867	.	-	.	gene_id "XLOC_141344"; transcript_id "TCONS_0150137"; exon_number "1"; gene_type "lincRNA"
1	Cufflinks	exon	68838779	68838865	.	-	.	gene_id "XLOC_141344"; transcript_id "TCONS_0150137"; exon_number "2"; gene_type "lincRNA"
1	Cufflinks	exon	68840597	68840691	.	-	.	gene_id "XLOC_141344"; transcript_id "TCONS_0150137"; exon_number "3"; gene_type "lincRNA"
1	Cufflinks	exon	68860753	68860803	.	-	.	gene_id "XLOC_141344"; transcript_id "TCONS_0150162"; exon_number "1"; gene_type "lincRNA"
1	Cufflinks	exon	68864574	68864770	.	-	.	gene_id "XLOC_141344"; transcript_id "TCONS_0150162"; exon_number "2"; gene_type "lincRNA"
1	Cufflinks	exon	71849556	71849734	.	-	.	gene_id "XLOC_143251"; transcript_id "TCONS_0089171"; exon_number "1"; gene_type "ilncRNA"
1	Cufflinks	exon	71850061	71850154	.	-	.	gene_id "XLOC_143251"; transcript_id "TCONS_0089171"; exon_number "2"; gene_type "ilncRNA"
1	Cufflinks	exon	72667513	72667559	.	-	.	gene_id "XLOC_143730"; transcript_id "TCONS_0151039"; exon_number "1"; gene_type "lincRNA"
1	Cufflinks	exon	72670264	72670522	.	-	.	gene_id "XLOC_143730"; transcript_id "TCONS_0151039"; exon_number "2"; gene_type "lincRNA"
1	Cufflinks	exon	73271257	73271445	.	-	.	gene_id "XLOC_143917"; transcript_id "TCONS_0206542"; exon_number "1"; gene_type "lincRNA"
1	Cufflinks	exon	73272901	73273211	.	-	.	gene_id "XLOC_143917"; transcript_id "TCONS_0206542"; exon_number "2"; gene_type "lincRNA"
1	Cufflinks	exon	73272643	73273001	.	-	.	gene_id "XLOC_143917"; transcript_id "TCONS_0245658"; exon_number "1"; gene_type "lincRNA"
1	Cufflinks	exon	73273489	73273521	.	-	.	gene_id "XLOC_143917"; transcript_id "TCONS_0245658"; exon_number "2"; gene_type "lincRNA"
1	Cufflinks	exon	74141910	74142077	.	-	.	gene_id "XLOC_144522"; transcript_id "TCONS_0206686"; exon_number "1"; gene_type "lincRNA"
1	Cufflinks	exon	74142339	74142390	.	-	.	gene_id "XLOC_144522"; transcript_id "TCONS_0206686"; exon_number "2"; gene_type "lincRNA"
1	Cufflinks	exon	78883257	78883354	.	-	.	gene_id "XLOC_147301"; transcript_id "TCONS_0246223"; exon_number "1"; gene_type "lincRNA"
1	Cufflinks	exon	78912790	78912891	.	-	.	gene_id "XLOC_147301"; transcript_id "TCONS_0246223"; exon_number "2"; gene_type "lincRNA"
1	Cufflinks	exon	78959876	78959965	.	-	.	gene_id "XLOC_147301"; transcript_id "TCONS_0246223"; exon_number "3"; gene_type "lincRNA"
1	Cufflinks	exon	78912616	78912891	.	-	.	gene_id "XLOC_147301"; transcript_id "TCONS_0290363"; exon_number "1"; gene_type "lincRNA"
1	Cufflinks	exon	78914191	78914256	.	-	.	gene_id "XLOC_147301"; transcript_id "TCONS_0290363"; exon_number "2"; gene_type "lincRNA"
1	Cufflinks	exon	80584927	80586900	.	-	.	gene_id "XLOC_148423"; transcript_id "TCONS_0041503"; exon_number "1"; gene_type "lincRNA"
1	Cufflinks	exon	80588414	80588500	.	-	.	gene_id "XLOC_148423"; transcript_id "TCONS_0041503"; exon_number "2"; gene_type "lincRNA"
1	Cufflinks	exon	80589765	80590218	.	-	.	gene_id "XLOC_148423"; transcript_id "TCONS_0207607"; exon_number "1"; gene_type "lincRNA"
1	Cufflinks	exon	80591814	80592175	.	-	.	gene_id "XLOC_148423"; transcript_id "TCONS_0207607"; exon_number "2"; gene_type "lincRNA"
1	Cufflinks	exon	89711368	89711429	.	-	.	gene_id "XLOC_153775"; transcript_id "TCONS_0043126"; exon_number "1"; gene_type "lincRNA"
1	Cufflinks	exon	89714299	89714479	.	-	.	gene_id "XLOC_153775"; transcript_id "TCONS_0043126"; exon_number "2"; gene_type "lincRNA"
1	Cufflinks	exon	93379730	93380424	.	-	.	gene_id "XLOC_155987"; transcript_id "TCONS_0044124"; exon_number "1"; gene_type "lincRNA"
1	Cufflinks	exon	93428030	93428132	.	-	.	gene_id "XLOC_155987"; transcript_id "TCONS_0044124"; exon_number "2"; gene_type "lincRNA"
1	Cufflinks	exon	93380141	93380424	.	-	.	gene_id "XLOC_155987"; transcript_id "TCONS_0209475"; exon_number "1"; gene_type "lincRNA"
1	Cufflinks	exon	93428030	93428132	.	-	.	gene_id "XLOC_155987"; transcript_id "TCONS_0209475"; exon_number "2"; gene_type "lincRNA"
1	Cufflinks	exon	93470277	93470363	.	-	.	gene_id "XLOC_155987"; transcript_id "TCONS_0209475"; exon_number "3"; gene_type "lincRNA"
1	Cufflinks	exon	93787519	93787646	.	-	.	gene_id "XLOC_156616"; transcript_id "TCONS_0247946"; exon_number "1"; gene_type "lincRNA"
1	Cufflinks	exon	93788764	93789058	.	-	.	gene_id "XLOC_156616"; transcript_id "TCONS_0247946"; exon_number "2"; gene_type "lincRNA"
1	Cufflinks	exon	95168384	95168661	.	-	.	gene_id "XLOC_158066"; transcript_id "TCONS_0293049"; exon_number "1"; gene_type "ilncRNA"
1	Cufflinks	exon	95170473	95170565	.	-	.	gene_id "XLOC_158066"; transcript_id "TCONS_0293049"; exon_number "2"; gene_type "ilncRNA"
1	Cufflinks	exon	96719667	96719747	.	-	.	gene_id "XLOC_158884"; transcript_id "TCONS_0293188"; exon_number "1"; gene_type "lincRNA"
1	Cufflinks	exon	96782335	96782644	.	-	.	gene_id "XLOC_158884"; transcript_id "TCONS_0293188"; exon_number "2"; gene_type "lincRNA"
1	Cufflinks	exon	96769587	96769745	.	-	.	gene_id "XLOC_158884"; transcript_id "TCONS_0293203"; exon_number "1"; gene_type "lincRNA"
1	Cufflinks	exon	96782335	96782449	.	-	.	gene_id "XLOC_158884"; transcript_id "TCONS_0293203"; exon_number "2"; gene_type "lincRNA"
1	Cufflinks	exon	96788219	96788438	.	-	.	gene_id "XLOC_158884"; transcript_id "TCONS_0293203"; exon_number "3"; gene_type "lincRNA"
1	Cufflinks	exon	104008880	104009009	.	-	.	gene_id "XLOC_163020"; transcript_id "TCONS_0248922"; exon_number "1"; gene_type "lincRNA"
1	Cufflinks	exon	104009086	104009161	.	-	.	gene_id "XLOC_163020"; transcript_id "TCONS_0248922"; exon_number "2"; gene_type "lincRNA"
1	Cufflinks	exon	107540389	107540631	.	-	.	gene_id "XLOC_165263"; transcript_id "TCONS_0046339"; exon_number "1"; gene_type "ilncRNA"
1	Cufflinks	exon	107550883	107550928	.	-	.	gene_id "XLOC_165263"; transcript_id "TCONS_0046339"; exon_number "2"; gene_type "ilncRNA"
1	Cufflinks	exon	107552618	107552677	.	-	.	gene_id "XLOC_165263"; transcript_id "TCONS_0046339"; exon_number "3"; gene_type "ilncRNA"
1	Cufflinks	exon	115984523	115984773	.	-	.	gene_id "XLOC_171046"; transcript_id "TCONS_0095864"; exon_number "1"; gene_type "lincRNA"
1	Cufflinks	exon	115985470	115985852	.	-	.	gene_id "XLOC_171046"; transcript_id "TCONS_0095864"; exon_number "2"; gene_type "lincRNA"
1	Cufflinks	exon	125426673	125426722	.	-	.	gene_id "XLOC_177153"; transcript_id "TCONS_0297466"; exon_number "1"; gene_type "lincRNA"
1	Cufflinks	exon	125427215	125427348	.	-	.	gene_id "XLOC_177153"; transcript_id "TCONS_0297466"; exon_number "2"; gene_type "lincRNA"
1	Cufflinks	exon	125444470	125444527	.	-	.	gene_id "XLOC_177153"; transcript_id "TCONS_0297466"; exon_number "3"; gene_type "lincRNA"
1	Cufflinks	exon	128826453	128826486	.	-	.	gene_id "XLOC_179198"; transcript_id "TCONS_0162434"; exon_number "1"; gene_type "lincRNA"
1	Cufflinks	exon	128826789	128827216	.	-	.	gene_id "XLOC_179198"; transcript_id "TCONS_0162434"; exon_number "2"; gene_type "lincRNA"
1	Cufflinks	exon	134488936	134489138	.	-	.	gene_id "XLOC_182903"; transcript_id "TCONS_0163568"; exon_number "1"; gene_type "lincRNA"
1	Cufflinks	exon	134489731	134489768	.	-	.	gene_id "XLOC_182903"; transcript_id "TCONS_0163568"; exon_number "2"; gene_type "lincRNA"
1	Cufflinks	exon	138693198	138693434	.	-	.	gene_id "XLOC_186159"; transcript_id "TCONS_0252724"; exon_number "1"; gene_type "lincRNA"
1	Cufflinks	exon	138695825	138695919	.	-	.	gene_id "XLOC_186159"; transcript_id "TCONS_0252724"; exon_number "2"; gene_type "lincRNA"
1	Cufflinks	exon	140332311	140332356	.	-	.	gene_id "XLOC_187103"; transcript_id "TCONS_0252959"; exon_number "1"; gene_type "lincRNA"
1	Cufflinks	exon	140333241	140333416	.	-	.	gene_id "XLOC_187103"; transcript_id "TCONS_0252959"; exon_number "2"; gene_type "lincRNA"
1	Cufflinks	exon	143117840	143117892	.	-	.	gene_id "XLOC_189057"; transcript_id "TCONS_0099782"; exon_number "1"; gene_type "lincRNA"
1	Cufflinks	exon	143118070	143118253	.	-	.	gene_id "XLOC_189057"; transcript_id "TCONS_0099782"; exon_number "2"; gene_type "lincRNA"
1	Cufflinks	exon	143490074	143490154	.	-	.	gene_id "XLOC_189363"; transcript_id "TCONS_0253243"; exon_number "1"; gene_type "lincRNA"
1	Cufflinks	exon	143490854	143490998	.	-	.	gene_id "XLOC_189363"; transcript_id "TCONS_0253243"; exon_number "2"; gene_type "lincRNA"
1	Cufflinks	exon	149655808	149655843	.	-	.	gene_id "XLOC_193246"; transcript_id "TCONS_0301196"; exon_number "1"; gene_type "lncNAT"
1	Cufflinks	exon	149683417	149683546	.	-	.	gene_id "XLOC_193246"; transcript_id "TCONS_0301196"; exon_number "2"; gene_type "lncNAT"
1	Cufflinks	exon	149811471	149811520	.	-	.	gene_id "XLOC_193246"; transcript_id "TCONS_0301196"; exon_number "3"; gene_type "lncNAT"
1	Cufflinks	exon	149901693	149901913	.	-	.	gene_id "XLOC_193590"; transcript_id "TCONS_0101230"; exon_number "1"; gene_type "lincRNA"
1	Cufflinks	exon	149950891	149950936	.	-	.	gene_id "XLOC_193590"; transcript_id "TCONS_0101230"; exon_number "2"; gene_type "lincRNA"
1	Cufflinks	exon	149960329	149960489	.	-	.	gene_id "XLOC_193659"; transcript_id "TCONS_0101249"; exon_number "1"; gene_type "lincRNA"
1	Cufflinks	exon	149965541	149965602	.	-	.	gene_id "XLOC_193659"; transcript_id "TCONS_0101249"; exon_number "2"; gene_type "lincRNA"
1	Cufflinks	exon	152286262	152286390	.	-	.	gene_id "XLOC_195002"; transcript_id "TCONS_0301583"; exon_number "1"; gene_type "lincRNA"
1	Cufflinks	exon	152289880	152289950	.	-	.	gene_id "XLOC_195002"; transcript_id "TCONS_0301583"; exon_number "2"; gene_type "lincRNA"
1	Cufflinks	exon	152291951	152291980	.	-	.	gene_id "XLOC_195002"; transcript_id "TCONS_0301583"; exon_number "3"; gene_type "lincRNA"
1	Cufflinks	exon	152860327	152860448	.	-	.	gene_id "XLOC_195469"; transcript_id "TCONS_0301679"; exon_number "1"; gene_type "lincRNA"
1	Cufflinks	exon	152871949	152872213	.	-	.	gene_id "XLOC_195469"; transcript_id "TCONS_0301679"; exon_number "2"; gene_type "lincRNA"
1	Cufflinks	exon	153148802	153149249	.	-	.	gene_id "XLOC_195716"; transcript_id "TCONS_0167856"; exon_number "1"; gene_type "lincRNA"
1	Cufflinks	exon	153150204	153150319	.	-	.	gene_id "XLOC_195716"; transcript_id "TCONS_0167856"; exon_number "2"; gene_type "lincRNA"
1	Cufflinks	exon	153164219	153164762	.	-	.	gene_id "XLOC_195716"; transcript_id "TCONS_0167856"; exon_number "3"; gene_type "lincRNA"
1	Cufflinks	exon	153842482	153843002	.	-	.	gene_id "XLOC_196174"; transcript_id "TCONS_0218561"; exon_number "1"; gene_type "lincRNA"
1	Cufflinks	exon	153843120	153843173	.	-	.	gene_id "XLOC_196174"; transcript_id "TCONS_0218561"; exon_number "2"; gene_type "lincRNA"
1	Cufflinks	exon	153849160	153849225	.	-	.	gene_id "XLOC_196174"; transcript_id "TCONS_0218561"; exon_number "3"; gene_type "lincRNA"
1	Cufflinks	exon	153849570	153849632	.	-	.	gene_id "XLOC_196174"; transcript_id "TCONS_0218561"; exon_number "4"; gene_type "lincRNA"
1	Cufflinks	exon	153852716	153852743	.	-	.	gene_id "XLOC_196174"; transcript_id "TCONS_0218561"; exon_number "5"; gene_type "lincRNA"
1	Cufflinks	exon	153842863	153843002	.	-	.	gene_id "XLOC_196174"; transcript_id "TCONS_0301855"; exon_number "1"; gene_type "lincRNA"
1	Cufflinks	exon	153843120	153843173	.	-	.	gene_id "XLOC_196174"; transcript_id "TCONS_0301855"; exon_number "2"; gene_type "lincRNA"
1	Cufflinks	exon	153849160	153849225	.	-	.	gene_id "XLOC_196174"; transcript_id "TCONS_0301855"; exon_number "3"; gene_type "lincRNA"
1	Cufflinks	exon	153849570	153850024	.	-	.	gene_id "XLOC_196174"; transcript_id "TCONS_0301855"; exon_number "4"; gene_type "lincRNA"
10	Cufflinks	exon	404224	404462	.	+	.	gene_id "XLOC_206399"; transcript_id "TCONS_0490552"; exon_number "1"; gene_type "lincRNA"
10	Cufflinks	exon	415260	415551	.	+	.	gene_id "XLOC_206399"; transcript_id "TCONS_0490552"; exon_number "2"; gene_type "lincRNA"
10	Cufflinks	exon	1326081	1326155	.	+	.	gene_id "XLOC_207029"; transcript_id "TCONS_0346925"; exon_number "1"; gene_type "lincRNA"
10	Cufflinks	exon	1327606	1327687	.	+	.	gene_id "XLOC_207029"; transcript_id "TCONS_0346925"; exon_number "2"; gene_type "lincRNA"
10	Cufflinks	exon	1330774	1330854	.	+	.	gene_id "XLOC_207029"; transcript_id "TCONS_0346925"; exon_number "3"; gene_type "lincRNA"
10	Cufflinks	exon	1764651	1764722	.	+	.	gene_id "XLOC_207181"; transcript_id "TCONS_0304527"; exon_number "1"; gene_type "lincRNA"
10	Cufflinks	exon	1873901	1874265	.	+	.	gene_id "XLOC_207181"; transcript_id "TCONS_0304527"; exon_number "2"; gene_type "lincRNA"
10	Cufflinks	exon	2236274	2236455	.	+	.	gene_id "XLOC_207818"; transcript_id "TCONS_0463537"; exon_number "1"; gene_type "lincRNA"
10	Cufflinks	exon	2238606	2238654	.	+	.	gene_id "XLOC_207818"; transcript_id "TCONS_0463537"; exon_number "2"; gene_type "lincRNA"
10	Cufflinks	exon	2244874	2245260	.	+	.	gene_id "XLOC_207831"; transcript_id "TCONS_0347178"; exon_number "1"; gene_type "lincRNA"
10	Cufflinks	exon	2271142	2271176	.	+	.	gene_id "XLOC_207831"; transcript_id "TCONS_0347178"; exon_number "2"; gene_type "lincRNA"
10	Cufflinks	exon	2316232	2316273	.	+	.	gene_id "XLOC_207930"; transcript_id "TCONS_0463559"; exon_number "1"; gene_type "lincRNA"
10	Cufflinks	exon	2329563	2329734	.	+	.	gene_id "XLOC_207930"; transcript_id "TCONS_0463559"; exon_number "2"; gene_type "lincRNA"
10	Cufflinks	exon	2330091	2330125	.	+	.	gene_id "XLOC_207930"; transcript_id "TCONS_0463559"; exon_number "3"; gene_type "lincRNA"
10	Cufflinks	exon	5923561	5923609	.	+	.	gene_id "XLOC_210642"; transcript_id "TCONS_0463985"; exon_number "1"; gene_type "lincRNA"
10	Cufflinks	exon	5991479	5991628	.	+	.	gene_id "XLOC_210642"; transcript_id "TCONS_0463985"; exon_number "2"; gene_type "lincRNA"
10	Cufflinks	exon	5996278	5996702	.	+	.	gene_id "XLOC_210642"; transcript_id "TCONS_0463985"; exon_number "3"; gene_type "lincRNA"
10	Cufflinks	exon	5923561	5923609	.	+	.	gene_id "XLOC_210642"; transcript_id "TCONS_0463986"; exon_number "1"; gene_type "lincRNA"
10	Cufflinks	exon	5991479	5991628	.	+	.	gene_id "XLOC_210642"; transcript_id "TCONS_0463986"; exon_number "2"; gene_type "lincRNA"
10	Cufflinks	exon	5996278	5996372	.	+	.	gene_id "XLOC_210642"; transcript_id "TCONS_0463986"; exon_number "3"; gene_type "lincRNA"
10	Cufflinks	exon	6008252	6008554	.	+	.	gene_id "XLOC_210642"; transcript_id "TCONS_0463986"; exon_number "4"; gene_type "lincRNA"
10	Cufflinks	exon	7541111	7541132	.	+	.	gene_id "XLOC_211738"; transcript_id "TCONS_0464294"; exon_number "1"; gene_type "lincRNA"
10	Cufflinks	exon	7541425	7541574	.	+	.	gene_id "XLOC_211738"; transcript_id "TCONS_0464294"; exon_number "2"; gene_type "lincRNA"
10	Cufflinks	exon	7542160	7542324	.	+	.	gene_id "XLOC_211738"; transcript_id "TCONS_0464294"; exon_number "3"; gene_type "lincRNA"
10	Cufflinks	exon	8185350	8185377	.	+	.	gene_id "XLOC_212034"; transcript_id "TCONS_0384189"; exon_number "1"; gene_type "lincRNA"
10	Cufflinks	exon	8188096	8188162	.	+	.	gene_id "XLOC_212034"; transcript_id "TCONS_0384189"; exon_number "2"; gene_type "lincRNA"
10	Cufflinks	exon	8231094	8231187	.	+	.	gene_id "XLOC_212034"; transcript_id "TCONS_0384189"; exon_number "3"; gene_type "lincRNA"
10	Cufflinks	exon	8234611	8234819	.	+	.	gene_id "XLOC_212034"; transcript_id "TCONS_0384189"; exon_number "4"; gene_type "lincRNA"
10	Cufflinks	exon	8234931	8235018	.	+	.	gene_id "XLOC_212034"; transcript_id "TCONS_0384189"; exon_number "5"; gene_type "lincRNA"
10	Cufflinks	exon	8185350	8185377	.	+	.	gene_id "XLOC_212034"; transcript_id "TCONS_0384188"; exon_number "1"; gene_type "lincRNA"
10	Cufflinks	exon	8188096	8188162	.	+	.	gene_id "XLOC_212034"; transcript_id "TCONS_0384188"; exon_number "2"; gene_type "lincRNA"
10	Cufflinks	exon	8231094	8231187	.	+	.	gene_id "XLOC_212034"; transcript_id "TCONS_0384188"; exon_number "3"; gene_type "lincRNA"
10	Cufflinks	exon	8234641	8234819	.	+	.	gene_id "XLOC_212034"; transcript_id "TCONS_0384188"; exon_number "4"; gene_type "lincRNA"
10	Cufflinks	exon	8234931	8235018	.	+	.	gene_id "XLOC_212034"; transcript_id "TCONS_0384188"; exon_number "5"; gene_type "lincRNA"
10	Cufflinks	exon	8230861	8231187	.	+	.	gene_id "XLOC_212034"; transcript_id "TCONS_0430456"; exon_number "1"; gene_type "lincRNA"
10	Cufflinks	exon	8234611	8234819	.	+	.	gene_id "XLOC_212034"; transcript_id "TCONS_0430456"; exon_number "2"; gene_type "lincRNA"
10	Cufflinks	exon	8234931	8235017	.	+	.	gene_id "XLOC_212034"; transcript_id "TCONS_0430456"; exon_number "3"; gene_type "lincRNA"
10	Cufflinks	exon	8312740	8313053	.	+	.	gene_id "XLOC_212216"; transcript_id "TCONS_0348318"; exon_number "1"; gene_type "lincRNA"
10	Cufflinks	exon	8313731	8313970	.	+	.	gene_id "XLOC_212216"; transcript_id "TCONS_0348318"; exon_number "2"; gene_type "lincRNA"
10	Cufflinks	exon	13617472	13617666	.	+	.	gene_id "XLOC_215281"; transcript_id "TCONS_0349241"; exon_number "1"; gene_type "lincRNA"
10	Cufflinks	exon	13618558	13618622	.	+	.	gene_id "XLOC_215281"; transcript_id "TCONS_0349241"; exon_number "2"; gene_type "lincRNA"
10	Cufflinks	exon	13707676	13707766	.	+	.	gene_id "XLOC_215421"; transcript_id "TCONS_0465186"; exon_number "1"; gene_type "lincRNA"
10	Cufflinks	exon	13709101	13709187	.	+	.	gene_id "XLOC_215421"; transcript_id "TCONS_0465186"; exon_number "2"; gene_type "lincRNA"
10	Cufflinks	exon	13709943	13710046	.	+	.	gene_id "XLOC_215421"; transcript_id "TCONS_0465186"; exon_number "3"; gene_type "lincRNA"
10	Cufflinks	exon	13715098	13715187	.	+	.	gene_id "XLOC_215432"; transcript_id "TCONS_0431390"; exon_number "1"; gene_type "lincRNA"
10	Cufflinks	exon	13716001	13716207	.	+	.	gene_id "XLOC_215432"; transcript_id "TCONS_0431390"; exon_number "2"; gene_type "lincRNA"
10	Cufflinks	exon	13734642	13734712	.	+	.	gene_id "XLOC_215467"; transcript_id "TCONS_0349321"; exon_number "1"; gene_type "lincRNA"
10	Cufflinks	exon	13735355	13735515	.	+	.	gene_id "XLOC_215467"; transcript_id "TCONS_0349321"; exon_number "2"; gene_type "lincRNA"
10	Cufflinks	exon	13734690	13734712	.	+	.	gene_id "XLOC_215467"; transcript_id "TCONS_0431396"; exon_number "1"; gene_type "lincRNA"
10	Cufflinks	exon	13735389	13735515	.	+	.	gene_id "XLOC_215467"; transcript_id "TCONS_0431396"; exon_number "2"; gene_type "lincRNA"
10	Cufflinks	exon	13735615	13735665	.	+	.	gene_id "XLOC_215467"; transcript_id "TCONS_0431396"; exon_number "3"; gene_type "lincRNA"
10	Cufflinks	exon	14668902	14669247	.	+	.	gene_id "XLOC_216384"; transcript_id "TCONS_0431704"; exon_number "1"; gene_type "lincRNA"
10	Cufflinks	exon	14673304	14673328	.	+	.	gene_id "XLOC_216384"; transcript_id "TCONS_0431704"; exon_number "2"; gene_type "lincRNA"
10	Cufflinks	exon	15551056	15551298	.	+	.	gene_id "XLOC_217166"; transcript_id "TCONS_0465550"; exon_number "1"; gene_type "lincRNA"
10	Cufflinks	exon	15568378	15568440	.	+	.	gene_id "XLOC_217166"; transcript_id "TCONS_0465550"; exon_number "2"; gene_type "lincRNA"
10	Cufflinks	exon	15682128	15682232	.	+	.	gene_id "XLOC_217276"; transcript_id "TCONS_0432023"; exon_number "1"; gene_type "lincRNA"
10	Cufflinks	exon	15698787	15699012	.	+	.	gene_id "XLOC_217276"; transcript_id "TCONS_0432023"; exon_number "2"; gene_type "lincRNA"
10	Cufflinks	exon	16436965	16437147	.	+	.	gene_id "XLOC_218031"; transcript_id "TCONS_0308255"; exon_number "1"; gene_type "lincRNA"
10	Cufflinks	exon	16521780	16521885	.	+	.	gene_id "XLOC_218031"; transcript_id "TCONS_0308255"; exon_number "2"; gene_type "lincRNA"
10	Cufflinks	exon	16521852	16521892	.	+	.	gene_id "XLOC_218031"; transcript_id "TCONS_0493451"; exon_number "1"; gene_type "lincRNA"
10	Cufflinks	exon	16564589	16565127	.	+	.	gene_id "XLOC_218031"; transcript_id "TCONS_0493451"; exon_number "2"; gene_type "lincRNA"
10	Cufflinks	exon	16589989	16590397	.	+	.	gene_id "XLOC_218031"; transcript_id "TCONS_0493451"; exon_number "3"; gene_type "lincRNA"
10	Cufflinks	exon	16592269	16592303	.	+	.	gene_id "XLOC_218031"; transcript_id "TCONS_0493451"; exon_number "4"; gene_type "lincRNA"
10	Cufflinks	exon	20643047	20643095	.	+	.	gene_id "XLOC_221348"; transcript_id "TCONS_0387531"; exon_number "1"; gene_type "lincRNA"
10	Cufflinks	exon	20643812	20644795	.	+	.	gene_id "XLOC_221348"; transcript_id "TCONS_0387531"; exon_number "2"; gene_type "lincRNA"
10	Cufflinks	exon	20722648	20722824	.	+	.	gene_id "XLOC_221405"; transcript_id "TCONS_0432997"; exon_number "1"; gene_type "lincRNA"
10	Cufflinks	exon	20726266	20726515	.	+	.	gene_id "XLOC_221405"; transcript_id "TCONS_0432997"; exon_number "2"; gene_type "lincRNA"
10	Cufflinks	exon	21778145	21778432	.	+	.	gene_id "XLOC_222079"; transcript_id "TCONS_0494579"; exon_number "1"; gene_type "lincRNA"
10	Cufflinks	exon	21778495	21778890	.	+	.	gene_id "XLOC_222079"; transcript_id "TCONS_0494579"; exon_number "2"; gene_type "lincRNA"
10	Cufflinks	exon	26124962	26125096	.	+	.	gene_id "XLOC_223917"; transcript_id "TCONS_0433646"; exon_number "1"; gene_type "lincRNA"
10	Cufflinks	exon	26125299	26125393	.	+	.	gene_id "XLOC_223917"; transcript_id "TCONS_0433646"; exon_number "2"; gene_type "lincRNA"
10	Cufflinks	exon	26534465	26534659	.	+	.	gene_id "XLOC_224159"; transcript_id "TCONS_0433708"; exon_number "1"; gene_type "lincRNA"
10	Cufflinks	exon	26535066	26535094	.	+	.	gene_id "XLOC_224159"; transcript_id "TCONS_0433708"; exon_number "2"; gene_type "lincRNA"
10	Cufflinks	exon	29978299	29978506	.	+	.	gene_id "XLOC_226236"; transcript_id "TCONS_0467282"; exon_number "1"; gene_type "lincRNA"
10	Cufflinks	exon	29981794	29981846	.	+	.	gene_id "XLOC_226236"; transcript_id "TCONS_0467282"; exon_number "2"; gene_type "lincRNA"
10	Cufflinks	exon	30669251	30669632	.	+	.	gene_id "XLOC_226635"; transcript_id "TCONS_0495683"; exon_number "1"; gene_type "lincRNA"
10	Cufflinks	exon	30670279	30670985	.	+	.	gene_id "XLOC_226635"; transcript_id "TCONS_0495683"; exon_number "2"; gene_type "lincRNA"
10	Cufflinks	exon	36292800	36292994	.	+	.	gene_id "XLOC_230342"; transcript_id "TCONS_0390736"; exon_number "1"; gene_type "lincRNA"
10	Cufflinks	exon	36300125	36300177	.	+	.	gene_id "XLOC_230342"; transcript_id "TCONS_0390736"; exon_number "2"; gene_type "lincRNA"
10	Cufflinks	exon	36301238	36301268	.	+	.	gene_id "XLOC_230342"; transcript_id "TCONS_0390736"; exon_number "3"; gene_type "lincRNA"
10	Cufflinks	exon	43014500	43014875	.	+	.	gene_id "XLOC_233897"; transcript_id "TCONS_0497250"; exon_number "1"; gene_type "lincRNA"
10	Cufflinks	exon	43015253	43015310	.	+	.	gene_id "XLOC_233897"; transcript_id "TCONS_0497250"; exon_number "2"; gene_type "lincRNA"
10	Cufflinks	exon	43045742	43045813	.	+	.	gene_id "XLOC_233932"; transcript_id "TCONS_0497268"; exon_number "1"; gene_type "lincRNA"
10	Cufflinks	exon	43047866	43048245	.	+	.	gene_id "XLOC_233932"; transcript_id "TCONS_0497268"; exon_number "2"; gene_type "lincRNA"
10	Cufflinks	exon	43050719	43050916	.	+	.	gene_id "XLOC_233932"; transcript_id "TCONS_0497268"; exon_number "3"; gene_type "lincRNA"
10	Cufflinks	exon	43068686	43068955	.	+	.	gene_id "XLOC_233932"; transcript_id "TCONS_0497268"; exon_number "4"; gene_type "lincRNA"
10	Cufflinks	exon	44174332	44174384	.	+	.	gene_id "XLOC_234415"; transcript_id "TCONS_0392050"; exon_number "1"; gene_type "lincRNA"
10	Cufflinks	exon	44217654	44217836	.	+	.	gene_id "XLOC_234415"; transcript_id "TCONS_0392050"; exon_number "2"; gene_type "lincRNA"
10	Cufflinks	exon	44497109	44497297	.	+	.	gene_id "XLOC_234775"; transcript_id "TCONS_0392197"; exon_number "1"; gene_type "ilncRNA"
10	Cufflinks	exon	44497817	44497929	.	+	.	gene_id "XLOC_234775"; transcript_id "TCONS_0392197"; exon_number "2"; gene_type "ilncRNA"
10	Cufflinks	exon	46338852	46338944	.	+	.	gene_id "XLOC_235876"; transcript_id "TCONS_0355166"; exon_number "1"; gene_type "ilncRNA"
10	Cufflinks	exon	46339066	46339206	.	+	.	gene_id "XLOC_235876"; transcript_id "TCONS_0355166"; exon_number "2"; gene_type "ilncRNA"
10	Cufflinks	exon	49243284	49243546	.	+	.	gene_id "XLOC_237017"; transcript_id "TCONS_0497974"; exon_number "1"; gene_type "ilncRNA"
10	Cufflinks	exon	49247804	49249451	.	+	.	gene_id "XLOC_237017"; transcript_id "TCONS_0497974"; exon_number "2"; gene_type "ilncRNA"
10	Cufflinks	exon	52656059	52656267	.	+	.	gene_id "XLOC_238846"; transcript_id "TCONS_0315142"; exon_number "1"; gene_type "lincRNA"
10	Cufflinks	exon	52667363	52667509	.	+	.	gene_id "XLOC_238846"; transcript_id "TCONS_0315142"; exon_number "2"; gene_type "lincRNA"
10	Cufflinks	exon	52669449	52669536	.	+	.	gene_id "XLOC_238846"; transcript_id "TCONS_0315142"; exon_number "3"; gene_type "lincRNA"
10	Cufflinks	exon	52669524	52669614	.	+	.	gene_id "XLOC_238846"; transcript_id "TCONS_0498381"; exon_number "1"; gene_type "lncNAT"
10	Cufflinks	exon	52686703	52686886	.	+	.	gene_id "XLOC_238846"; transcript_id "TCONS_0498381"; exon_number "2"; gene_type "lncNAT"
10	Cufflinks	exon	52689070	52689446	.	+	.	gene_id "XLOC_238846"; transcript_id "TCONS_0498381"; exon_number "3"; gene_type "lncNAT"
10	Cufflinks	exon	52689722	52689761	.	+	.	gene_id "XLOC_238846"; transcript_id "TCONS_0498393"; exon_number "1"; gene_type "lncNAT"
10	Cufflinks	exon	52692879	52693160	.	+	.	gene_id "XLOC_238846"; transcript_id "TCONS_0498393"; exon_number "2"; gene_type "lncNAT"
10	Cufflinks	exon	53910046	53910190	.	+	.	gene_id "XLOC_239351"; transcript_id "TCONS_0437591"; exon_number "1"; gene_type "lincRNA"
10	Cufflinks	exon	53917694	53917812	.	+	.	gene_id "XLOC_239351"; transcript_id "TCONS_0437591"; exon_number "2"; gene_type "lincRNA"
10	Cufflinks	exon	53919535	53919665	.	+	.	gene_id "XLOC_239351"; transcript_id "TCONS_0437591"; exon_number "3"; gene_type "lincRNA"
10	Cufflinks	exon	55196473	55196829	.	+	.	gene_id "XLOC_240203"; transcript_id "TCONS_0356589"; exon_number "1"; gene_type "lincRNA"
10	Cufflinks	exon	55196967	55197352	.	+	.	gene_id "XLOC_240203"; transcript_id "TCONS_0356589"; exon_number "2"; gene_type "lincRNA"
10	Cufflinks	exon	61250137	61250315	.	+	.	gene_id "XLOC_243995"; transcript_id "TCONS_0499669"; exon_number "1"; gene_type "ilncRNA"
10	Cufflinks	exon	61251575	61251596	.	+	.	gene_id "XLOC_243995"; transcript_id "TCONS_0499669"; exon_number "2"; gene_type "ilncRNA"
10	Cufflinks	exon	61825955	61825999	.	+	.	gene_id "XLOC_244476"; transcript_id "TCONS_0395609"; exon_number "1"; gene_type "lincRNA"
10	Cufflinks	exon	61849094	61849286	.	+	.	gene_id "XLOC_244476"; transcript_id "TCONS_0395609"; exon_number "2"; gene_type "lincRNA"
10	Cufflinks	exon	62488682	62488746	.	+	.	gene_id "XLOC_244717"; transcript_id "TCONS_0470910"; exon_number "1"; gene_type "ilncRNA"
10	Cufflinks	exon	62489047	62489314	.	+	.	gene_id "XLOC_244717"; transcript_id "TCONS_0470910"; exon_number "2"; gene_type "ilncRNA"
10	Cufflinks	exon	65493761	65493795	.	+	.	gene_id "XLOC_246775"; transcript_id "TCONS_0471196"; exon_number "1"; gene_type "lncNAT"
10	Cufflinks	exon	65498259	65498582	.	+	.	gene_id "XLOC_246775"; transcript_id "TCONS_0471196"; exon_number "2"; gene_type "lncNAT"
10	Cufflinks	exon	71175415	71175623	.	+	.	gene_id "XLOC_250515"; transcript_id "TCONS_0471869"; exon_number "1"; gene_type "lincRNA"
10	Cufflinks	exon	71177723	71178151	.	+	.	gene_id "XLOC_250515"; transcript_id "TCONS_0471869"; exon_number "2"; gene_type "lincRNA"
10	Cufflinks	exon	71878546	71881279	.	+	.	gene_id "XLOC_250999"; transcript_id "TCONS_0397741"; exon_number "1"; gene_type "ilncRNA"
10	Cufflinks	exon	71881343	71882488	.	+	.	gene_id "XLOC_250999"; transcript_id "TCONS_0397741"; exon_number "2"; gene_type "ilncRNA"
10	Cufflinks	exon	79887681	79887739	.	+	.	gene_id "XLOC_256027"; transcript_id "TCONS_0399577"; exon_number "1"; gene_type "lincRNA"
10	Cufflinks	exon	79888649	79889404	.	+	.	gene_id "XLOC_256027"; transcript_id "TCONS_0399577"; exon_number "2"; gene_type "lincRNA"
10	Cufflinks	exon	81385086	81385224	.	+	.	gene_id "XLOC_257235"; transcript_id "TCONS_0360812"; exon_number "1"; gene_type "lincRNA"
10	Cufflinks	exon	81386715	81386867	.	+	.	gene_id "XLOC_257235"; transcript_id "TCONS_0360812"; exon_number "2"; gene_type "lincRNA"
10	Cufflinks	exon	86568876	86569069	.	+	.	gene_id "XLOC_260812"; transcript_id "TCONS_0362213"; exon_number "1"; gene_type "lncNAT"
10	Cufflinks	exon	86587002	86587459	.	+	.	gene_id "XLOC_260812"; transcript_id "TCONS_0362213"; exon_number "2"; gene_type "lncNAT"
10	Cufflinks	exon	89342452	89342769	.	+	.	gene_id "XLOC_262964"; transcript_id "TCONS_0504406"; exon_number "1"; gene_type "lincRNA"
10	Cufflinks	exon	89348771	89348802	.	+	.	gene_id "XLOC_262964"; transcript_id "TCONS_0504406"; exon_number "2"; gene_type "lincRNA"
10	Cufflinks	exon	90999505	90999706	.	+	.	gene_id "XLOC_264139"; transcript_id "TCONS_0504648"; exon_number "1"; gene_type "lincRNA"
10	Cufflinks	exon	91000371	91000405	.	+	.	gene_id "XLOC_264139"; transcript_id "TCONS_0504648"; exon_number "2"; gene_type "lincRNA"
10	Cufflinks	exon	103704336	103704413	.	+	.	gene_id "XLOC_271666"; transcript_id "TCONS_0445676"; exon_number "1"; gene_type "lincRNA"
10	Cufflinks	exon	103716452	103716659	.	+	.	gene_id "XLOC_271666"; transcript_id "TCONS_0445676"; exon_number "2"; gene_type "lincRNA"
10	Cufflinks	exon	103705598	103705639	.	+	.	gene_id "XLOC_271669"; transcript_id "TCONS_0506310"; exon_number "1"; gene_type "lincRNA"
10	Cufflinks	exon	103706486	103706743	.	+	.	gene_id "XLOC_271669"; transcript_id "TCONS_0506310"; exon_number "2"; gene_type "lincRNA"
10	Cufflinks	exon	1458531	1458734	.	-	.	gene_id "XLOC_272906"; transcript_id "TCONS_0476426"; exon_number "1"; gene_type "lincRNA"
10	Cufflinks	exon	1462899	1463010	.	-	.	gene_id "XLOC_272906"; transcript_id "TCONS_0476426"; exon_number "2"; gene_type "lincRNA"
10	Cufflinks	exon	5434315	5434716	.	-	.	gene_id "XLOC_275197"; transcript_id "TCONS_0365601"; exon_number "1"; gene_type "lincRNA"
10	Cufflinks	exon	5436454	5436708	.	-	.	gene_id "XLOC_275197"; transcript_id "TCONS_0365601"; exon_number "2"; gene_type "lincRNA"
10	Cufflinks	exon	6469836	6469967	.	-	.	gene_id "XLOC_275893"; transcript_id "TCONS_0476955"; exon_number "1"; gene_type "lincRNA"
10	Cufflinks	exon	6470730	6470823	.	-	.	gene_id "XLOC_275893"; transcript_id "TCONS_0476955"; exon_number "2"; gene_type "lincRNA"
10	Cufflinks	exon	7498084	7498325	.	-	.	gene_id "XLOC_276486"; transcript_id "TCONS_0507343"; exon_number "1"; gene_type "ilncRNA"
10	Cufflinks	exon	7499711	7499769	.	-	.	gene_id "XLOC_276486"; transcript_id "TCONS_0507343"; exon_number "2"; gene_type "ilncRNA"
10	Cufflinks	exon	7501121	7501270	.	-	.	gene_id "XLOC_276488"; transcript_id "TCONS_0446868"; exon_number "1"; gene_type "lncNAT"
10	Cufflinks	exon	7503011	7503067	.	-	.	gene_id "XLOC_276488"; transcript_id "TCONS_0446868"; exon_number "2"; gene_type "lncNAT"
10	Cufflinks	exon	7880329	7880351	.	-	.	gene_id "XLOC_276570"; transcript_id "TCONS_0446887"; exon_number "1"; gene_type "ilncRNA"
10	Cufflinks	exon	7881796	7882006	.	-	.	gene_id "XLOC_276570"; transcript_id "TCONS_0446887"; exon_number "2"; gene_type "ilncRNA"
10	Cufflinks	exon	10331296	10331356	.	-	.	gene_id "XLOC_278007"; transcript_id "TCONS_0366200"; exon_number "1"; gene_type "lincRNA"
10	Cufflinks	exon	10332305	10332475	.	-	.	gene_id "XLOC_278007"; transcript_id "TCONS_0366200"; exon_number "2"; gene_type "lincRNA"
10	Cufflinks	exon	14259454	14259506	.	-	.	gene_id "XLOC_280383"; transcript_id "TCONS_0508238"; exon_number "1"; gene_type "ilncRNA"
10	Cufflinks	exon	14269918	14270081	.	-	.	gene_id "XLOC_280383"; transcript_id "TCONS_0508238"; exon_number "2"; gene_type "ilncRNA"
10	Cufflinks	exon	20539434	20539668	.	-	.	gene_id "XLOC_283988"; transcript_id "TCONS_0509051"; exon_number "1"; gene_type "lincRNA"
10	Cufflinks	exon	20541073	20541168	.	-	.	gene_id "XLOC_283988"; transcript_id "TCONS_0509051"; exon_number "2"; gene_type "lincRNA"
10	Cufflinks	exon	20564220	20564274	.	-	.	gene_id "XLOC_283988"; transcript_id "TCONS_0509051"; exon_number "3"; gene_type "lincRNA"
10	Cufflinks	exon	22070826	22071142	.	-	.	gene_id "XLOC_284898"; transcript_id "TCONS_0509299"; exon_number "1"; gene_type "lincRNA"
10	Cufflinks	exon	22072641	22072741	.	-	.	gene_id "XLOC_284898"; transcript_id "TCONS_0509299"; exon_number "2"; gene_type "lincRNA"
10	Cufflinks	exon	22183723	22183921	.	-	.	gene_id "XLOC_284940"; transcript_id "TCONS_0478851"; exon_number "1"; gene_type "ilncRNA"
10	Cufflinks	exon	22184328	22184512	.	-	.	gene_id "XLOC_284940"; transcript_id "TCONS_0478851"; exon_number "2"; gene_type "ilncRNA"
10	Cufflinks	exon	22663171	22663306	.	-	.	gene_id "XLOC_285258"; transcript_id "TCONS_0478905"; exon_number "1"; gene_type "ilncRNA"
10	Cufflinks	exon	22663523	22663611	.	-	.	gene_id "XLOC_285258"; transcript_id "TCONS_0478905"; exon_number "2"; gene_type "ilncRNA"
10	Cufflinks	exon	24836980	24837010	.	-	.	gene_id "XLOC_286369"; transcript_id "TCONS_0509621"; exon_number "1"; gene_type "lincRNA"
10	Cufflinks	exon	24837175	24837486	.	-	.	gene_id "XLOC_286369"; transcript_id "TCONS_0509621"; exon_number "2"; gene_type "lincRNA"
10	Cufflinks	exon	35134356	35134521	.	-	.	gene_id "XLOC_293158"; transcript_id "TCONS_0370009"; exon_number "1"; gene_type "lincRNA"
10	Cufflinks	exon	35149971	35150096	.	-	.	gene_id "XLOC_293158"; transcript_id "TCONS_0370009"; exon_number "2"; gene_type "lincRNA"
10	Cufflinks	exon	35310271	35310398	.	-	.	gene_id "XLOC_293158"; transcript_id "TCONS_0370009"; exon_number "3"; gene_type "lincRNA"
10	Cufflinks	exon	35951151	35957083	.	-	.	gene_id "XLOC_294286"; transcript_id "TCONS_0332982"; exon_number "1"; gene_type "lncNAT"
10	Cufflinks	exon	35960197	35960380	.	-	.	gene_id "XLOC_294286"; transcript_id "TCONS_0332982"; exon_number "2"; gene_type "lncNAT"
10	Cufflinks	exon	35960459	35960574	.	-	.	gene_id "XLOC_294286"; transcript_id "TCONS_0332982"; exon_number "3"; gene_type "lncNAT"
10	Cufflinks	exon	35961341	35961416	.	-	.	gene_id "XLOC_294286"; transcript_id "TCONS_0332982"; exon_number "4"; gene_type "lncNAT"
10	Cufflinks	exon	35968167	35968522	.	-	.	gene_id "XLOC_294286"; transcript_id "TCONS_0332982"; exon_number "5"; gene_type "lncNAT"
10	Cufflinks	exon	44526981	44527442	.	-	.	gene_id "XLOC_300305"; transcript_id "TCONS_0452606"; exon_number "1"; gene_type "ilncRNA"
10	Cufflinks	exon	44527631	44527669	.	-	.	gene_id "XLOC_300305"; transcript_id "TCONS_0452606"; exon_number "2"; gene_type "ilncRNA"
10	Cufflinks	exon	45036538	45036580	.	-	.	gene_id "XLOC_300541"; transcript_id "TCONS_0334729"; exon_number "1"; gene_type "lincRNA"
10	Cufflinks	exon	45046505	45046750	.	-	.	gene_id "XLOC_300541"; transcript_id "TCONS_0334729"; exon_number "2"; gene_type "lincRNA"
10	Cufflinks	exon	46571245	46571440	.	-	.	gene_id "XLOC_301382"; transcript_id "TCONS_0372237"; exon_number "1"; gene_type "lincRNA"
10	Cufflinks	exon	46572383	46572436	.	-	.	gene_id "XLOC_301382"; transcript_id "TCONS_0372237"; exon_number "2"; gene_type "lincRNA"
10	Cufflinks	exon	46571313	46571440	.	-	.	gene_id "XLOC_301382"; transcript_id "TCONS_0513466"; exon_number "1"; gene_type "lincRNA"
10	Cufflinks	exon	46571931	46572032	.	-	.	gene_id "XLOC_301382"; transcript_id "TCONS_0513466"; exon_number "2"; gene_type "lincRNA"
10	Cufflinks	exon	46950640	46950950	.	-	.	gene_id "XLOC_301748"; transcript_id "TCONS_0513560"; exon_number "1"; gene_type "lincRNA"
10	Cufflinks	exon	46956243	46956497	.	-	.	gene_id "XLOC_301748"; transcript_id "TCONS_0513560"; exon_number "2"; gene_type "lincRNA"
10	Cufflinks	exon	47115192	47115454	.	-	.	gene_id "XLOC_301869"; transcript_id "TCONS_0372455"; exon_number "1"; gene_type "lincRNA"
10	Cufflinks	exon	47117063	47117217	.	-	.	gene_id "XLOC_301869"; transcript_id "TCONS_0372455"; exon_number "2"; gene_type "lincRNA"
10	Cufflinks	exon	47120255	47120366	.	-	.	gene_id "XLOC_301869"; transcript_id "TCONS_0372455"; exon_number "3"; gene_type "lincRNA"
10	Cufflinks	exon	47131359	47131515	.	-	.	gene_id "XLOC_301869"; transcript_id "TCONS_0372455"; exon_number "4"; gene_type "lincRNA"
10	Cufflinks	exon	47119304	47119531	.	-	.	gene_id "XLOC_301869"; transcript_id "TCONS_0482384"; exon_number "1"; gene_type "lincRNA"
10	Cufflinks	exon	47120255	47120274	.	-	.	gene_id "XLOC_301869"; transcript_id "TCONS_0482384"; exon_number "2"; gene_type "lincRNA"
10	Cufflinks	exon	47236866	47236990	.	-	.	gene_id "XLOC_301991"; transcript_id "TCONS_0482419"; exon_number "1"; gene_type "lincRNA"
10	Cufflinks	exon	47238948	47239069	.	-	.	gene_id "XLOC_301991"; transcript_id "TCONS_0482419"; exon_number "2"; gene_type "lincRNA"
10	Cufflinks	exon	49520145	49520386	.	-	.	gene_id "XLOC_302925"; transcript_id "TCONS_0335621"; exon_number "1"; gene_type "ilncRNA"
10	Cufflinks	exon	49525361	49525446	.	-	.	gene_id "XLOC_302925"; transcript_id "TCONS_0335621"; exon_number "2"; gene_type "ilncRNA"
10	Cufflinks	exon	49527932	49528356	.	-	.	gene_id "XLOC_302926"; transcript_id "TCONS_0335631"; exon_number "1"; gene_type "lncNAT"
10	Cufflinks	exon	49600849	49600953	.	-	.	gene_id "XLOC_302926"; transcript_id "TCONS_0335631"; exon_number "2"; gene_type "lncNAT"
10	Cufflinks	exon	49604961	49605190	.	-	.	gene_id "XLOC_302926"; transcript_id "TCONS_0335631"; exon_number "3"; gene_type "lncNAT"
10	Cufflinks	exon	49528026	49528356	.	-	.	gene_id "XLOC_302926"; transcript_id "TCONS_0372672"; exon_number "1"; gene_type "lncNAT"
10	Cufflinks	exon	49600849	49600953	.	-	.	gene_id "XLOC_302926"; transcript_id "TCONS_0372672"; exon_number "2"; gene_type "lncNAT"
10	Cufflinks	exon	49605060	49605106	.	-	.	gene_id "XLOC_302926"; transcript_id "TCONS_0372672"; exon_number "3"; gene_type "lncNAT"
10	Cufflinks	exon	49597366	49597473	.	-	.	gene_id "XLOC_302926"; transcript_id "TCONS_0335632"; exon_number "1"; gene_type "ilncRNA"
10	Cufflinks	exon	49600849	49600953	.	-	.	gene_id "XLOC_302926"; transcript_id "TCONS_0335632"; exon_number "2"; gene_type "ilncRNA"
10	Cufflinks	exon	49604961	49605190	.	-	.	gene_id "XLOC_302926"; transcript_id "TCONS_0335632"; exon_number "3"; gene_type "ilncRNA"
10	Cufflinks	exon	59033955	59034096	.	-	.	gene_id "XLOC_308130"; transcript_id "TCONS_0454664"; exon_number "1"; gene_type "lincRNA"
10	Cufflinks	exon	59063372	59063453	.	-	.	gene_id "XLOC_308130"; transcript_id "TCONS_0454664"; exon_number "2"; gene_type "lincRNA"
10	Cufflinks	exon	59034071	59034096	.	-	.	gene_id "XLOC_308130"; transcript_id "TCONS_0373719"; exon_number "1"; gene_type "lincRNA"
10	Cufflinks	exon	59063372	59063490	.	-	.	gene_id "XLOC_308130"; transcript_id "TCONS_0373719"; exon_number "2"; gene_type "lincRNA"
10	Cufflinks	exon	59063929	59064014	.	-	.	gene_id "XLOC_308130"; transcript_id "TCONS_0373719"; exon_number "3"; gene_type "lincRNA"
10	Cufflinks	exon	60846415	60846495	.	-	.	gene_id "XLOC_309172"; transcript_id "TCONS_0337240"; exon_number "1"; gene_type "lincRNA"
10	Cufflinks	exon	60882602	60883117	.	-	.	gene_id "XLOC_309172"; transcript_id "TCONS_0337240"; exon_number "2"; gene_type "lincRNA"
10	Cufflinks	exon	61130386	61130478	.	-	.	gene_id "XLOC_309442"; transcript_id "TCONS_0515319"; exon_number "1"; gene_type "lincRNA"
10	Cufflinks	exon	61131546	61131710	.	-	.	gene_id "XLOC_309442"; transcript_id "TCONS_0515319"; exon_number "2"; gene_type "lincRNA"
10	Cufflinks	exon	62245064	62245238	.	-	.	gene_id "XLOC_309835"; transcript_id "TCONS_0515417"; exon_number "1"; gene_type "lincRNA"
10	Cufflinks	exon	62276441	62276567	.	-	.	gene_id "XLOC_309835"; transcript_id "TCONS_0515417"; exon_number "2"; gene_type "lincRNA"
10	Cufflinks	exon	63043010	63043345	.	-	.	gene_id "XLOC_310458"; transcript_id "TCONS_0374256"; exon_number "1"; gene_type "lincRNA"
10	Cufflinks	exon	63191963	63191969	.	-	.	gene_id "XLOC_310458"; transcript_id "TCONS_0374256"; exon_number "2"; gene_type "lincRNA"
10	Cufflinks	exon	63263786	63263844	.	-	.	gene_id "XLOC_310627"; transcript_id "TCONS_0484069"; exon_number "1"; gene_type "lincRNA"
10	Cufflinks	exon	63276816	63276979	.	-	.	gene_id "XLOC_310627"; transcript_id "TCONS_0484069"; exon_number "2"; gene_type "lincRNA"
10	Cufflinks	exon	64382580	64382604	.	-	.	gene_id "XLOC_311540"; transcript_id "TCONS_0374541"; exon_number "1"; gene_type "lincRNA"
10	Cufflinks	exon	64625401	64625591	.	-	.	gene_id "XLOC_311540"; transcript_id "TCONS_0374541"; exon_number "2"; gene_type "lincRNA"
10	Cufflinks	exon	64698822	64698853	.	-	.	gene_id "XLOC_311540"; transcript_id "TCONS_0374541"; exon_number "3"; gene_type "lincRNA"
10	Cufflinks	exon	65143192	65143542	.	-	.	gene_id "XLOC_312197"; transcript_id "TCONS_0418912"; exon_number "1"; gene_type "lincRNA"
10	Cufflinks	exon	65145301	65145603	.	-	.	gene_id "XLOC_312197"; transcript_id "TCONS_0418912"; exon_number "2"; gene_type "lincRNA"
10	Cufflinks	exon	68023778	68023806	.	-	.	gene_id "XLOC_314141"; transcript_id "TCONS_0456053"; exon_number "1"; gene_type "lincRNA"
10	Cufflinks	exon	68028469	68028650	.	-	.	gene_id "XLOC_314141"; transcript_id "TCONS_0456053"; exon_number "2"; gene_type "lincRNA"
10	Cufflinks	exon	69758585	69758625	.	-	.	gene_id "XLOC_315098"; transcript_id "TCONS_0516605"; exon_number "1"; gene_type "lincRNA"
10	Cufflinks	exon	69760181	69760471	.	-	.	gene_id "XLOC_315098"; transcript_id "TCONS_0516605"; exon_number "2"; gene_type "lincRNA"
10	Cufflinks	exon	73958168	73958244	.	-	.	gene_id "XLOC_317648"; transcript_id "TCONS_0375997"; exon_number "1"; gene_type "lincRNA"
10	Cufflinks	exon	74041494	74041695	.	-	.	gene_id "XLOC_317648"; transcript_id "TCONS_0375997"; exon_number "2"; gene_type "lincRNA"
10	Cufflinks	exon	76850907	76851017	.	-	.	gene_id "XLOC_319363"; transcript_id "TCONS_0457150"; exon_number "1"; gene_type "lincRNA"
10	Cufflinks	exon	76858370	76858466	.	-	.	gene_id "XLOC_319363"; transcript_id "TCONS_0457150"; exon_number "2"; gene_type "lincRNA"
10	Cufflinks	exon	77082777	77082875	.	-	.	gene_id "XLOC_319475"; transcript_id "TCONS_0376389"; exon_number "1"; gene_type "lincRNA"
10	Cufflinks	exon	77085926	77086081	.	-	.	gene_id "XLOC_319475"; transcript_id "TCONS_0376389"; exon_number "2"; gene_type "lincRNA"
10	Cufflinks	exon	77587563	77587927	.	-	.	gene_id "XLOC_319832"; transcript_id "TCONS_0485419"; exon_number "1"; gene_type "lincRNA"
10	Cufflinks	exon	77588088	77588141	.	-	.	gene_id "XLOC_319832"; transcript_id "TCONS_0485419"; exon_number "2"; gene_type "lincRNA"
10	Cufflinks	exon	80523670	80523805	.	-	.	gene_id "XLOC_321051"; transcript_id "TCONS_0517939"; exon_number "1"; gene_type "ilncRNA"
10	Cufflinks	exon	80526856	80526949	.	-	.	gene_id "XLOC_321051"; transcript_id "TCONS_0517939"; exon_number "2"; gene_type "ilncRNA"
10	Cufflinks	exon	80551791	80551891	.	-	.	gene_id "XLOC_321063"; transcript_id "TCONS_0340574"; exon_number "1"; gene_type "ilncRNA"
10	Cufflinks	exon	80552455	80552599	.	-	.	gene_id "XLOC_321063"; transcript_id "TCONS_0340574"; exon_number "2"; gene_type "ilncRNA"
10	Cufflinks	exon	86153804	86154137	.	-	.	gene_id "XLOC_324460"; transcript_id "TCONS_0486357"; exon_number "1"; gene_type "lincRNA"
10	Cufflinks	exon	86163994	86164082	.	-	.	gene_id "XLOC_324460"; transcript_id "TCONS_0486357"; exon_number "2"; gene_type "lincRNA"
10	Cufflinks	exon	87723338	87723404	.	-	.	gene_id "XLOC_325725"; transcript_id "TCONS_0423447"; exon_number "1"; gene_type "lincRNA"
10	Cufflinks	exon	87733648	87733867	.	-	.	gene_id "XLOC_325725"; transcript_id "TCONS_0423447"; exon_number "2"; gene_type "lincRNA"
10	Cufflinks	exon	88086673	88086820	.	-	.	gene_id "XLOC_325887"; transcript_id "TCONS_0378328"; exon_number "1"; gene_type "ilncRNA"
10	Cufflinks	exon	88087499	88087569	.	-	.	gene_id "XLOC_325887"; transcript_id "TCONS_0378328"; exon_number "2"; gene_type "ilncRNA"
10	Cufflinks	exon	88090781	88090810	.	-	.	gene_id "XLOC_325887"; transcript_id "TCONS_0378328"; exon_number "3"; gene_type "ilncRNA"
10	Cufflinks	exon	88962927	88962969	.	-	.	gene_id "XLOC_326364"; transcript_id "TCONS_0486849"; exon_number "1"; gene_type "lincRNA"
10	Cufflinks	exon	88965686	88965824	.	-	.	gene_id "XLOC_326364"; transcript_id "TCONS_0486849"; exon_number "2"; gene_type "lincRNA"
10	Cufflinks	exon	88996432	88996523	.	-	.	gene_id "XLOC_326364"; transcript_id "TCONS_0486849"; exon_number "3"; gene_type "lincRNA"
10	Cufflinks	exon	89022907	89023000	.	-	.	gene_id "XLOC_326459"; transcript_id "TCONS_0378447"; exon_number "1"; gene_type "lincRNA"
10	Cufflinks	exon	89024484	89024607	.	-	.	gene_id "XLOC_326459"; transcript_id "TCONS_0378447"; exon_number "2"; gene_type "lincRNA"
10	Cufflinks	exon	92266131	92266316	.	-	.	gene_id "XLOC_328236"; transcript_id "TCONS_0342847"; exon_number "1"; gene_type "lincRNA"
10	Cufflinks	exon	92267095	92267346	.	-	.	gene_id "XLOC_328236"; transcript_id "TCONS_0342847"; exon_number "2"; gene_type "lincRNA"
10	Cufflinks	exon	92270890	92271182	.	-	.	gene_id "XLOC_328240"; transcript_id "TCONS_0519700"; exon_number "1"; gene_type "lincRNA"
10	Cufflinks	exon	92301670	92302097	.	-	.	gene_id "XLOC_328240"; transcript_id "TCONS_0519700"; exon_number "2"; gene_type "lincRNA"
10	Cufflinks	exon	92277973	92278068	.	-	.	gene_id "XLOC_328240"; transcript_id "TCONS_0519704"; exon_number "1"; gene_type "lincRNA"
10	Cufflinks	exon	92300602	92300677	.	-	.	gene_id "XLOC_328240"; transcript_id "TCONS_0519704"; exon_number "2"; gene_type "lincRNA"
10	Cufflinks	exon	92301670	92302097	.	-	.	gene_id "XLOC_328240"; transcript_id "TCONS_0519704"; exon_number "3"; gene_type "lincRNA"
10	Cufflinks	exon	92516406	92517558	.	-	.	gene_id "XLOC_328493"; transcript_id "TCONS_0487239"; exon_number "1"; gene_type "lincRNA"
10	Cufflinks	exon	92530485	92530516	.	-	.	gene_id "XLOC_328493"; transcript_id "TCONS_0487239"; exon_number "2"; gene_type "lincRNA"
10	Cufflinks	exon	100877623	100877647	.	-	.	gene_id "XLOC_334130"; transcript_id "TCONS_0488112"; exon_number "1"; gene_type "lincRNA"
10	Cufflinks	exon	100878500	100878881	.	-	.	gene_id "XLOC_334130"; transcript_id "TCONS_0488112"; exon_number "2"; gene_type "lincRNA"
10	Cufflinks	exon	102069775	102069816	.	-	.	gene_id "XLOC_335080"; transcript_id "TCONS_0344830"; exon_number "1"; gene_type "ilncRNA"
10	Cufflinks	exon	102069885	102070056	.	-	.	gene_id "XLOC_335080"; transcript_id "TCONS_0344830"; exon_number "2"; gene_type "ilncRNA"
10	Cufflinks	exon	102692630	102692852	.	-	.	gene_id "XLOC_335576"; transcript_id "TCONS_0426997"; exon_number "1"; gene_type "lincRNA"
10	Cufflinks	exon	102693121	102693492	.	-	.	gene_id "XLOC_335576"; transcript_id "TCONS_0426997"; exon_number "2"; gene_type "lincRNA"
10	Cufflinks	exon	102831329	102831436	.	-	.	gene_id "XLOC_335815"; transcript_id "TCONS_0521488"; exon_number "1"; gene_type "lincRNA"
10	Cufflinks	exon	102832674	102833357	.	-	.	gene_id "XLOC_335815"; transcript_id "TCONS_0521488"; exon_number "2"; gene_type "lincRNA"
11	Cufflinks	exon	944136	944376	.	+	.	gene_id "XLOC_344812"; transcript_id "TCONS_0602459"; exon_number "1"; gene_type "lincRNA"
11	Cufflinks	exon	966611	966701	.	+	.	gene_id "XLOC_344812"; transcript_id "TCONS_0602459"; exon_number "2"; gene_type "lincRNA"
11	Cufflinks	exon	4143238	4143308	.	+	.	gene_id "XLOC_346921"; transcript_id "TCONS_0686127"; exon_number "1"; gene_type "lincRNA"
11	Cufflinks	exon	4149602	4149828	.	+	.	gene_id "XLOC_346921"; transcript_id "TCONS_0686127"; exon_number "2"; gene_type "lincRNA"
11	Cufflinks	exon	9792150	9792499	.	+	.	gene_id "XLOC_350361"; transcript_id "TCONS_0604228"; exon_number "1"; gene_type "lincRNA"
11	Cufflinks	exon	9797698	9797870	.	+	.	gene_id "XLOC_350361"; transcript_id "TCONS_0604228"; exon_number "2"; gene_type "lincRNA"
11	Cufflinks	exon	20500096	20500359	.	+	.	gene_id "XLOC_356929"; transcript_id "TCONS_0688162"; exon_number "1"; gene_type "lincRNA"
11	Cufflinks	exon	20500925	20500955	.	+	.	gene_id "XLOC_356929"; transcript_id "TCONS_0688162"; exon_number "2"; gene_type "lincRNA"
11	Cufflinks	exon	22889919	22890086	.	+	.	gene_id "XLOC_358271"; transcript_id "TCONS_0652679"; exon_number "1"; gene_type "lincRNA"
11	Cufflinks	exon	22903501	22903556	.	+	.	gene_id "XLOC_358271"; transcript_id "TCONS_0652679"; exon_number "2"; gene_type "lincRNA"
11	Cufflinks	exon	24592507	24592748	.	+	.	gene_id "XLOC_359493"; transcript_id "TCONS_0607269"; exon_number "1"; gene_type "lincRNA"
11	Cufflinks	exon	24607933	24608037	.	+	.	gene_id "XLOC_359493"; transcript_id "TCONS_0607269"; exon_number "2"; gene_type "lincRNA"
11	Cufflinks	exon	24614951	24615122	.	+	.	gene_id "XLOC_359493"; transcript_id "TCONS_0607269"; exon_number "3"; gene_type "lincRNA"
11	Cufflinks	exon	24606094	24606323	.	+	.	gene_id "XLOC_359493"; transcript_id "TCONS_0688619"; exon_number "1"; gene_type "lincRNA"
11	Cufflinks	exon	24607933	24607958	.	+	.	gene_id "XLOC_359493"; transcript_id "TCONS_0688619"; exon_number "2"; gene_type "lincRNA"
11	Cufflinks	exon	24618323	24618567	.	+	.	gene_id "XLOC_359541"; transcript_id "TCONS_0716206"; exon_number "1"; gene_type "lincRNA"
11	Cufflinks	exon	24638356	24638410	.	+	.	gene_id "XLOC_359541"; transcript_id "TCONS_0716206"; exon_number "2"; gene_type "lincRNA"
11	Cufflinks	exon	24647580	24647666	.	+	.	gene_id "XLOC_359541"; transcript_id "TCONS_0716206"; exon_number "3"; gene_type "lincRNA"
11	Cufflinks	exon	24618476	24618567	.	+	.	gene_id "XLOC_359541"; transcript_id "TCONS_0570740"; exon_number "1"; gene_type "lincRNA"
11	Cufflinks	exon	24622041	24622241	.	+	.	gene_id "XLOC_359541"; transcript_id "TCONS_0570740"; exon_number "2"; gene_type "lincRNA"
11	Cufflinks	exon	25217912	25218002	.	+	.	gene_id "XLOC_360012"; transcript_id "TCONS_0570893"; exon_number "1"; gene_type "lincRNA"
11	Cufflinks	exon	25219662	25219877	.	+	.	gene_id "XLOC_360012"; transcript_id "TCONS_0570893"; exon_number "2"; gene_type "lincRNA"
11	Cufflinks	exon	25294043	25294213	.	+	.	gene_id "XLOC_360096"; transcript_id "TCONS_0688749"; exon_number "1"; gene_type "lincRNA"
11	Cufflinks	exon	25310408	25310528	.	+	.	gene_id "XLOC_360096"; transcript_id "TCONS_0688749"; exon_number "2"; gene_type "lincRNA"
11	Cufflinks	exon	25294155	25294209	.	+	.	gene_id "XLOC_360096"; transcript_id "TCONS_0528393"; exon_number "1"; gene_type "lincRNA"
11	Cufflinks	exon	25307447	25308013	.	+	.	gene_id "XLOC_360096"; transcript_id "TCONS_0528393"; exon_number "2"; gene_type "lincRNA"
11	Cufflinks	exon	25294248	25294369	.	+	.	gene_id "XLOC_360096"; transcript_id "TCONS_0570952"; exon_number "1"; gene_type "lincRNA"
11	Cufflinks	exon	25309743	25309780	.	+	.	gene_id "XLOC_360096"; transcript_id "TCONS_0570952"; exon_number "2"; gene_type "lincRNA"
11	Cufflinks	exon	25310408	25310574	.	+	.	gene_id "XLOC_360096"; transcript_id "TCONS_0570952"; exon_number "3"; gene_type "lincRNA"
11	Cufflinks	exon	25333055	25333422	.	+	.	gene_id "XLOC_360176"; transcript_id "TCONS_0653181"; exon_number "1"; gene_type "lncNAT"
11	Cufflinks	exon	25339098	25339181	.	+	.	gene_id "XLOC_360176"; transcript_id "TCONS_0653181"; exon_number "2"; gene_type "lncNAT"
11	Cufflinks	exon	25873792	25874039	.	+	.	gene_id "XLOC_360502"; transcript_id "TCONS_0571095"; exon_number "1"; gene_type "lncNAT"
11	Cufflinks	exon	25876526	25876633	.	+	.	gene_id "XLOC_360502"; transcript_id "TCONS_0571095"; exon_number "2"; gene_type "lncNAT"
11	Cufflinks	exon	29409369	29409448	.	+	.	gene_id "XLOC_363299"; transcript_id "TCONS_0654136"; exon_number "1"; gene_type "lincRNA"
11	Cufflinks	exon	29414335	29414499	.	+	.	gene_id "XLOC_363299"; transcript_id "TCONS_0654136"; exon_number "2"; gene_type "lincRNA"
11	Cufflinks	exon	31585082	31585392	.	+	.	gene_id "XLOC_364715"; transcript_id "TCONS_0689724"; exon_number "1"; gene_type "lincRNA"
11	Cufflinks	exon	31816545	31816982	.	+	.	gene_id "XLOC_364715"; transcript_id "TCONS_0689724"; exon_number "2"; gene_type "lincRNA"
11	Cufflinks	exon	31889705	31890060	.	+	.	gene_id "XLOC_365012"; transcript_id "TCONS_0530642"; exon_number "1"; gene_type "lincRNA"
11	Cufflinks	exon	31891328	31891382	.	+	.	gene_id "XLOC_365012"; transcript_id "TCONS_0530642"; exon_number "2"; gene_type "lincRNA"
11	Cufflinks	exon	36527888	36528060	.	+	.	gene_id "XLOC_368405"; transcript_id "TCONS_0655563"; exon_number "1"; gene_type "lincRNA"
11	Cufflinks	exon	36528960	36529358	.	+	.	gene_id "XLOC_368405"; transcript_id "TCONS_0655563"; exon_number "2"; gene_type "lincRNA"
11	Cufflinks	exon	36562953	36563118	.	+	.	gene_id "XLOC_368449"; transcript_id "TCONS_0655583"; exon_number "1"; gene_type "lncNAT"
11	Cufflinks	exon	36603872	36603906	.	+	.	gene_id "XLOC_368449"; transcript_id "TCONS_0655583"; exon_number "2"; gene_type "lncNAT"
11	Cufflinks	exon	36948154	36948232	.	+	.	gene_id "XLOC_368857"; transcript_id "TCONS_0531893"; exon_number "1"; gene_type "lincRNA"
11	Cufflinks	exon	36951610	36951724	.	+	.	gene_id "XLOC_368857"; transcript_id "TCONS_0531893"; exon_number "2"; gene_type "lincRNA"
11	Cufflinks	exon	36954380	36954474	.	+	.	gene_id "XLOC_368857"; transcript_id "TCONS_0531893"; exon_number "3"; gene_type "lincRNA"
11	Cufflinks	exon	38511631	38511695	.	+	.	gene_id "XLOC_369999"; transcript_id "TCONS_0718908"; exon_number "1"; gene_type "lincRNA"
11	Cufflinks	exon	38513903	38514099	.	+	.	gene_id "XLOC_369999"; transcript_id "TCONS_0718908"; exon_number "2"; gene_type "lincRNA"
11	Cufflinks	exon	38558550	38558579	.	+	.	gene_id "XLOC_370072"; transcript_id "TCONS_0656093"; exon_number "1"; gene_type "lincRNA"
11	Cufflinks	exon	38623788	38624160	.	+	.	gene_id "XLOC_370072"; transcript_id "TCONS_0656093"; exon_number "2"; gene_type "lincRNA"
11	Cufflinks	exon	40679708	40679777	.	+	.	gene_id "XLOC_371718"; transcript_id "TCONS_0574439"; exon_number "1"; gene_type "ilncRNA"
11	Cufflinks	exon	40683319	40683475	.	+	.	gene_id "XLOC_371718"; transcript_id "TCONS_0574439"; exon_number "2"; gene_type "ilncRNA"
11	Cufflinks	exon	41524589	41524802	.	+	.	gene_id "XLOC_372560"; transcript_id "TCONS_0574629"; exon_number "1"; gene_type "lincRNA"
11	Cufflinks	exon	41527786	41527820	.	+	.	gene_id "XLOC_372560"; transcript_id "TCONS_0574629"; exon_number "2"; gene_type "lincRNA"
11	Cufflinks	exon	44020116	44020282	.	+	.	gene_id "XLOC_374179"; transcript_id "TCONS_0691513"; exon_number "1"; gene_type "lincRNA"
11	Cufflinks	exon	44020795	44020857	.	+	.	gene_id "XLOC_374179"; transcript_id "TCONS_0691513"; exon_number "2"; gene_type "lincRNA"
11	Cufflinks	exon	45867172	45867505	.	+	.	gene_id "XLOC_375367"; transcript_id "TCONS_0657528"; exon_number "1"; gene_type "lincRNA"
11	Cufflinks	exon	45871411	45871617	.	+	.	gene_id "XLOC_375367"; transcript_id "TCONS_0657528"; exon_number "2"; gene_type "lincRNA"
11	Cufflinks	exon	49016076	49016179	.	+	.	gene_id "XLOC_377580"; transcript_id "TCONS_0575832"; exon_number "1"; gene_type "lincRNA"
11	Cufflinks	exon	49016433	49016623	.	+	.	gene_id "XLOC_377580"; transcript_id "TCONS_0575832"; exon_number "2"; gene_type "lincRNA"
11	Cufflinks	exon	63235714	63235866	.	+	.	gene_id "XLOC_385651"; transcript_id "TCONS_0659878"; exon_number "1"; gene_type "lincRNA"
11	Cufflinks	exon	63236037	63236204	.	+	.	gene_id "XLOC_385651"; transcript_id "TCONS_0659878"; exon_number "2"; gene_type "lincRNA"
11	Cufflinks	exon	63241547	63241705	.	+	.	gene_id "XLOC_385660"; transcript_id "TCONS_0577348"; exon_number "1"; gene_type "lincRNA"
11	Cufflinks	exon	63242444	63242528	.	+	.	gene_id "XLOC_385660"; transcript_id "TCONS_0577348"; exon_number "2"; gene_type "lincRNA"
11	Cufflinks	exon	63764424	63764497	.	+	.	gene_id "XLOC_385930"; transcript_id "TCONS_0659952"; exon_number "1"; gene_type "lincRNA"
11	Cufflinks	exon	63779386	63779486	.	+	.	gene_id "XLOC_385930"; transcript_id "TCONS_0659952"; exon_number "2"; gene_type "lincRNA"
11	Cufflinks	exon	63895884	63895967	.	+	.	gene_id "XLOC_385930"; transcript_id "TCONS_0659952"; exon_number "3"; gene_type "lincRNA"
11	Cufflinks	exon	64491382	64491446	.	+	.	gene_id "XLOC_386863"; transcript_id "TCONS_0577572"; exon_number "1"; gene_type "lincRNA"
11	Cufflinks	exon	64491594	64491774	.	+	.	gene_id "XLOC_386863"; transcript_id "TCONS_0577572"; exon_number "2"; gene_type "lincRNA"
11	Cufflinks	exon	64906347	64906515	.	+	.	gene_id "XLOC_387255"; transcript_id "TCONS_0693617"; exon_number "1"; gene_type "ilncRNA"
11	Cufflinks	exon	64906601	64907266	.	+	.	gene_id "XLOC_387255"; transcript_id "TCONS_0693617"; exon_number "2"; gene_type "ilncRNA"
11	Cufflinks	exon	66679027	66679929	.	+	.	gene_id "XLOC_388304"; transcript_id "TCONS_0536640"; exon_number "1"; gene_type "lncNAT"
11	Cufflinks	exon	66681183	66682001	.	+	.	gene_id "XLOC_388304"; transcript_id "TCONS_0536640"; exon_number "2"; gene_type "lncNAT"
11	Cufflinks	exon	66679420	66679929	.	+	.	gene_id "XLOC_388304"; transcript_id "TCONS_0660532"; exon_number "1"; gene_type "lncNAT"
11	Cufflinks	exon	66681105	66682592	.	+	.	gene_id "XLOC_388304"; transcript_id "TCONS_0660532"; exon_number "2"; gene_type "lncNAT"
11	Cufflinks	exon	75282100	75282683	.	+	.	gene_id "XLOC_393277"; transcript_id "TCONS_0694754"; exon_number "1"; gene_type "lincRNA"
11	Cufflinks	exon	75285033	75285616	.	+	.	gene_id "XLOC_393277"; transcript_id "TCONS_0694754"; exon_number "2"; gene_type "lincRNA"
11	Cufflinks	exon	75293330	75293445	.	+	.	gene_id "XLOC_393278"; transcript_id "TCONS_0661821"; exon_number "1"; gene_type "lncNAT"
11	Cufflinks	exon	75297141	75297229	.	+	.	gene_id "XLOC_393278"; transcript_id "TCONS_0661821"; exon_number "2"; gene_type "lncNAT"
11	Cufflinks	exon	75669200	75669584	.	+	.	gene_id "XLOC_393331"; transcript_id "TCONS_0661868"; exon_number "1"; gene_type "lincRNA"
11	Cufflinks	exon	75792888	75792933	.	+	.	gene_id "XLOC_393331"; transcript_id "TCONS_0661868"; exon_number "2"; gene_type "lincRNA"
11	Cufflinks	exon	76025054	76025179	.	+	.	gene_id "XLOC_394025"; transcript_id "TCONS_0694934"; exon_number "1"; gene_type "lincRNA"
11	Cufflinks	exon	76029120	76029221	.	+	.	gene_id "XLOC_394025"; transcript_id "TCONS_0694934"; exon_number "2"; gene_type "lincRNA"
11	Cufflinks	exon	76091067	76091358	.	+	.	gene_id "XLOC_394137"; transcript_id "TCONS_0579568"; exon_number "1"; gene_type "lincRNA"
11	Cufflinks	exon	76106514	76106700	.	+	.	gene_id "XLOC_394137"; transcript_id "TCONS_0579568"; exon_number "2"; gene_type "lincRNA"
11	Cufflinks	exon	79302977	79303064	.	+	.	gene_id "XLOC_396553"; transcript_id "TCONS_0539208"; exon_number "1"; gene_type "lincRNA"
11	Cufflinks	exon	79315412	79315648	.	+	.	gene_id "XLOC_396553"; transcript_id "TCONS_0539208"; exon_number "2"; gene_type "lincRNA"
11	Cufflinks	exon	80359267	80359315	.	+	.	gene_id "XLOC_397416"; transcript_id "TCONS_0662977"; exon_number "1"; gene_type "lincRNA"
11	Cufflinks	exon	80381184	80381313	.	+	.	gene_id "XLOC_397416"; transcript_id "TCONS_0662977"; exon_number "2"; gene_type "lincRNA"
11	Cufflinks	exon	80381540	80381723	.	+	.	gene_id "XLOC_397416"; transcript_id "TCONS_0662977"; exon_number "3"; gene_type "lincRNA"
11	Cufflinks	exon	80384418	80384579	.	+	.	gene_id "XLOC_397416"; transcript_id "TCONS_0662977"; exon_number "4"; gene_type "lincRNA"
11	Cufflinks	exon	82509460	82511917	.	+	.	gene_id "XLOC_398786"; transcript_id "TCONS_0619834"; exon_number "1"; gene_type "lincRNA"
11	Cufflinks	exon	82513170	82513297	.	+	.	gene_id "XLOC_398786"; transcript_id "TCONS_0619834"; exon_number "2"; gene_type "lincRNA"
11	Cufflinks	exon	82534823	82534887	.	+	.	gene_id "XLOC_398786"; transcript_id "TCONS_0619834"; exon_number "3"; gene_type "lincRNA"
11	Cufflinks	exon	82509460	82510872	.	+	.	gene_id "XLOC_398786"; transcript_id "TCONS_0619835"; exon_number "1"; gene_type "lincRNA"
11	Cufflinks	exon	82513170	82513297	.	+	.	gene_id "XLOC_398786"; transcript_id "TCONS_0619835"; exon_number "2"; gene_type "lincRNA"
11	Cufflinks	exon	82605552	82605713	.	+	.	gene_id "XLOC_398786"; transcript_id "TCONS_0619835"; exon_number "3"; gene_type "lincRNA"
11	Cufflinks	exon	82510415	82510872	.	+	.	gene_id "XLOC_398786"; transcript_id "TCONS_0725349"; exon_number "1"; gene_type "lincRNA"
11	Cufflinks	exon	82513170	82513297	.	+	.	gene_id "XLOC_398786"; transcript_id "TCONS_0725349"; exon_number "2"; gene_type "lincRNA"
11	Cufflinks	exon	82605750	82605935	.	+	.	gene_id "XLOC_398786"; transcript_id "TCONS_0725349"; exon_number "3"; gene_type "lincRNA"
11	Cufflinks	exon	85342566	85342791	.	+	.	gene_id "XLOC_400894"; transcript_id "TCONS_0725793"; exon_number "1"; gene_type "lincRNA"
11	Cufflinks	exon	85346583	85346743	.	+	.	gene_id "XLOC_400894"; transcript_id "TCONS_0725793"; exon_number "2"; gene_type "lincRNA"
11	Cufflinks	exon	86711112	86711185	.	+	.	gene_id "XLOC_401682"; transcript_id "TCONS_0663986"; exon_number "1"; gene_type "lincRNA"
11	Cufflinks	exon	86713594	86713785	.	+	.	gene_id "XLOC_401682"; transcript_id "TCONS_0663986"; exon_number "2"; gene_type "lincRNA"
11	Cufflinks	exon	97314557	97314615	.	+	.	gene_id "XLOC_407464"; transcript_id "TCONS_0582431"; exon_number "1"; gene_type "lincRNA"
11	Cufflinks	exon	97314798	97315005	.	+	.	gene_id "XLOC_407464"; transcript_id "TCONS_0582431"; exon_number "2"; gene_type "lincRNA"
11	Cufflinks	exon	98615129	98615203	.	+	.	gene_id "XLOC_408700"; transcript_id "TCONS_0623262"; exon_number "1"; gene_type "lncNAT"
11	Cufflinks	exon	98615454	98615598	.	+	.	gene_id "XLOC_408700"; transcript_id "TCONS_0623262"; exon_number "2"; gene_type "lncNAT"
11	Cufflinks	exon	99250008	99250069	.	+	.	gene_id "XLOC_409166"; transcript_id "TCONS_0727788"; exon_number "1"; gene_type "lincRNA"
11	Cufflinks	exon	99253537	99253708	.	+	.	gene_id "XLOC_409166"; transcript_id "TCONS_0727788"; exon_number "2"; gene_type "lincRNA"
11	Cufflinks	exon	99927357	99927395	.	+	.	gene_id "XLOC_409627"; transcript_id "TCONS_0727918"; exon_number "1"; gene_type "lincRNA"
11	Cufflinks	exon	99934444	99934610	.	+	.	gene_id "XLOC_409627"; transcript_id "TCONS_0727918"; exon_number "2"; gene_type "lincRNA"
11	Cufflinks	exon	99927706	99927768	.	+	.	gene_id "XLOC_409627"; transcript_id "TCONS_0727919"; exon_number "1"; gene_type "lincRNA"
11	Cufflinks	exon	99934444	99934610	.	+	.	gene_id "XLOC_409627"; transcript_id "TCONS_0727919"; exon_number "2"; gene_type "lincRNA"
11	Cufflinks	exon	102282295	102282317	.	+	.	gene_id "XLOC_411299"; transcript_id "TCONS_0698160"; exon_number "1"; gene_type "lincRNA"
11	Cufflinks	exon	102286075	102286376	.	+	.	gene_id "XLOC_411299"; transcript_id "TCONS_0698160"; exon_number "2"; gene_type "lincRNA"
11	Cufflinks	exon	104046078	104046176	.	+	.	gene_id "XLOC_412127"; transcript_id "TCONS_0666873"; exon_number "1"; gene_type "lincRNA"
11	Cufflinks	exon	104052595	104052716	.	+	.	gene_id "XLOC_412127"; transcript_id "TCONS_0666873"; exon_number "2"; gene_type "lincRNA"
11	Cufflinks	exon	2822684	2822859	.	-	.	gene_id "XLOC_416014"; transcript_id "TCONS_0625964"; exon_number "1"; gene_type "ilncRNA"
11	Cufflinks	exon	2826238	2826283	.	-	.	gene_id "XLOC_416014"; transcript_id "TCONS_0625964"; exon_number "2"; gene_type "ilncRNA"
11	Cufflinks	exon	10042433	10042635	.	-	.	gene_id "XLOC_420450"; transcript_id "TCONS_0669068"; exon_number "1"; gene_type "lncNAT"
11	Cufflinks	exon	10048433	10048482	.	-	.	gene_id "XLOC_420450"; transcript_id "TCONS_0669068"; exon_number "2"; gene_type "lncNAT"
11	Cufflinks	exon	10550365	10550461	.	-	.	gene_id "XLOC_420676"; transcript_id "TCONS_0700170"; exon_number "1"; gene_type "ilncRNA"
11	Cufflinks	exon	10550527	10550746	.	-	.	gene_id "XLOC_420676"; transcript_id "TCONS_0700170"; exon_number "2"; gene_type "ilncRNA"
11	Cufflinks	exon	11295618	11295837	.	-	.	gene_id "XLOC_421291"; transcript_id "TCONS_0669369"; exon_number "1"; gene_type "lncNAT"
11	Cufflinks	exon	11313291	11313389	.	-	.	gene_id "XLOC_421291"; transcript_id "TCONS_0669369"; exon_number "2"; gene_type "lncNAT"
11	Cufflinks	exon	14548288	14548349	.	-	.	gene_id "XLOC_422852"; transcript_id "TCONS_0700595"; exon_number "1"; gene_type "lincRNA"
11	Cufflinks	exon	14559521	14561580	.	-	.	gene_id "XLOC_422852"; transcript_id "TCONS_0700595"; exon_number "2"; gene_type "lincRNA"
11	Cufflinks	exon	20520253	20520294	.	-	.	gene_id "XLOC_425715"; transcript_id "TCONS_0587719"; exon_number "1"; gene_type "lincRNA"
11	Cufflinks	exon	20522680	20522855	.	-	.	gene_id "XLOC_425715"; transcript_id "TCONS_0587719"; exon_number "2"; gene_type "lincRNA"
11	Cufflinks	exon	20522770	20522852	.	-	.	gene_id "XLOC_425715"; transcript_id "TCONS_0731553"; exon_number "1"; gene_type "lincRNA"
11	Cufflinks	exon	20535630	20535772	.	-	.	gene_id "XLOC_425715"; transcript_id "TCONS_0731553"; exon_number "2"; gene_type "lincRNA"
11	Cufflinks	exon	20542906	20542942	.	-	.	gene_id "XLOC_425715"; transcript_id "TCONS_0731553"; exon_number "3"; gene_type "lincRNA"
11	Cufflinks	exon	20535711	20535772	.	-	.	gene_id "XLOC_425715"; transcript_id "TCONS_0701076"; exon_number "1"; gene_type "lincRNA"
11	Cufflinks	exon	20542906	20543082	.	-	.	gene_id "XLOC_425715"; transcript_id "TCONS_0701076"; exon_number "2"; gene_type "lincRNA"
11	Cufflinks	exon	20843282	20843326	.	-	.	gene_id "XLOC_425991"; transcript_id "TCONS_0670388"; exon_number "1"; gene_type "lincRNA"
11	Cufflinks	exon	20855313	20855379	.	-	.	gene_id "XLOC_425991"; transcript_id "TCONS_0670388"; exon_number "2"; gene_type "lincRNA"
11	Cufflinks	exon	20872305	20872783	.	-	.	gene_id "XLOC_425991"; transcript_id "TCONS_0670388"; exon_number "3"; gene_type "lincRNA"
11	Cufflinks	exon	20861610	20861728	.	-	.	gene_id "XLOC_425991"; transcript_id "TCONS_0670404"; exon_number "1"; gene_type "lincRNA"
11	Cufflinks	exon	20872305	20872783	.	-	.	gene_id "XLOC_425991"; transcript_id "TCONS_0670404"; exon_number "2"; gene_type "lincRNA"
11	Cufflinks	exon	20868899	20868949	.	-	.	gene_id "XLOC_425991"; transcript_id "TCONS_0587796"; exon_number "1"; gene_type "lincRNA"
11	Cufflinks	exon	20872305	20872948	.	-	.	gene_id "XLOC_425991"; transcript_id "TCONS_0587796"; exon_number "2"; gene_type "lincRNA"
11	Cufflinks	exon	20898909	20899154	.	-	.	gene_id "XLOC_426049"; transcript_id "TCONS_0549004"; exon_number "1"; gene_type "lncNAT"
11	Cufflinks	exon	20899248	20899325	.	-	.	gene_id "XLOC_426049"; transcript_id "TCONS_0549004"; exon_number "2"; gene_type "lncNAT"
11	Cufflinks	exon	21803413	21803449	.	-	.	gene_id "XLOC_426590"; transcript_id "TCONS_0731752"; exon_number "1"; gene_type "lincRNA"
11	Cufflinks	exon	21830590	21830688	.	-	.	gene_id "XLOC_426590"; transcript_id "TCONS_0731752"; exon_number "2"; gene_type "lincRNA"
11	Cufflinks	exon	21836750	21836827	.	-	.	gene_id "XLOC_426590"; transcript_id "TCONS_0731752"; exon_number "3"; gene_type "lincRNA"
11	Cufflinks	exon	24650222	24650279	.	-	.	gene_id "XLOC_428645"; transcript_id "TCONS_0701591"; exon_number "1"; gene_type "lincRNA"
11	Cufflinks	exon	24652701	24652811	.	-	.	gene_id "XLOC_428645"; transcript_id "TCONS_0701591"; exon_number "2"; gene_type "lincRNA"
11	Cufflinks	exon	24653534	24653566	.	-	.	gene_id "XLOC_428645"; transcript_id "TCONS_0701591"; exon_number "3"; gene_type "lincRNA"
11	Cufflinks	exon	25399624	25399710	.	-	.	gene_id "XLOC_428998"; transcript_id "TCONS_0630368"; exon_number "1"; gene_type "lincRNA"
11	Cufflinks	exon	25426610	25426779	.	-	.	gene_id "XLOC_428998"; transcript_id "TCONS_0630368"; exon_number "2"; gene_type "lincRNA"
11	Cufflinks	exon	25457597	25457724	.	-	.	gene_id "XLOC_429065"; transcript_id "TCONS_0671117"; exon_number "1"; gene_type "lincRNA"
11	Cufflinks	exon	25458526	25458600	.	-	.	gene_id "XLOC_429065"; transcript_id "TCONS_0671117"; exon_number "2"; gene_type "lincRNA"
11	Cufflinks	exon	25516053	25516239	.	-	.	gene_id "XLOC_429133"; transcript_id "TCONS_0732256"; exon_number "1"; gene_type "lincRNA"
11	Cufflinks	exon	25518972	25519299	.	-	.	gene_id "XLOC_429133"; transcript_id "TCONS_0732256"; exon_number "2"; gene_type "lincRNA"
11	Cufflinks	exon	28969051	28969527	.	-	.	gene_id "XLOC_430888"; transcript_id "TCONS_0732643"; exon_number "1"; gene_type "lincRNA"
11	Cufflinks	exon	28972114	28972158	.	-	.	gene_id "XLOC_430888"; transcript_id "TCONS_0732643"; exon_number "2"; gene_type "lincRNA"
11	Cufflinks	exon	29145039	29145075	.	-	.	gene_id "XLOC_430997"; transcript_id "TCONS_0550522"; exon_number "1"; gene_type "lincRNA"
11	Cufflinks	exon	29145471	29145575	.	-	.	gene_id "XLOC_430997"; transcript_id "TCONS_0550522"; exon_number "2"; gene_type "lincRNA"
11	Cufflinks	exon	29148098	29148182	.	-	.	gene_id "XLOC_430997"; transcript_id "TCONS_0550522"; exon_number "3"; gene_type "lincRNA"
11	Cufflinks	exon	34023369	34023435	.	-	.	gene_id "XLOC_434478"; transcript_id "TCONS_0733462"; exon_number "1"; gene_type "lincRNA"
11	Cufflinks	exon	34143743	34143809	.	-	.	gene_id "XLOC_434478"; transcript_id "TCONS_0733462"; exon_number "2"; gene_type "lincRNA"
11	Cufflinks	exon	34251326	34251544	.	-	.	gene_id "XLOC_434478"; transcript_id "TCONS_0733462"; exon_number "3"; gene_type "lincRNA"
11	Cufflinks	exon	34030485	34030591	.	-	.	gene_id "XLOC_434478"; transcript_id "TCONS_0589645"; exon_number "1"; gene_type "lincRNA"
11	Cufflinks	exon	34031211	34031292	.	-	.	gene_id "XLOC_434478"; transcript_id "TCONS_0589645"; exon_number "2"; gene_type "lincRNA"
11	Cufflinks	exon	34143743	34143757	.	-	.	gene_id "XLOC_434478"; transcript_id "TCONS_0589645"; exon_number "3"; gene_type "lincRNA"
11	Cufflinks	exon	34096547	34096761	.	-	.	gene_id "XLOC_434478"; transcript_id "TCONS_0702592"; exon_number "1"; gene_type "lincRNA"
11	Cufflinks	exon	34143743	34143798	.	-	.	gene_id "XLOC_434478"; transcript_id "TCONS_0702592"; exon_number "2"; gene_type "lincRNA"
11	Cufflinks	exon	34143751	34143809	.	-	.	gene_id "XLOC_434478"; transcript_id "TCONS_0672520"; exon_number "1"; gene_type "lincRNA"
11	Cufflinks	exon	34251326	34251545	.	-	.	gene_id "XLOC_434478"; transcript_id "TCONS_0672520"; exon_number "2"; gene_type "lincRNA"
11	Cufflinks	exon	34250555	34251229	.	-	.	gene_id "XLOC_434478"; transcript_id "TCONS_0733569"; exon_number "1"; gene_type "lincRNA"
11	Cufflinks	exon	34251326	34251544	.	-	.	gene_id "XLOC_434478"; transcript_id "TCONS_0733569"; exon_number "2"; gene_type "lincRNA"
11	Cufflinks	exon	42261686	42261719	.	-	.	gene_id "XLOC_439273"; transcript_id "TCONS_0703361"; exon_number "1"; gene_type "lincRNA"
11	Cufflinks	exon	42461955	42462040	.	-	.	gene_id "XLOC_439273"; transcript_id "TCONS_0703361"; exon_number "2"; gene_type "lincRNA"
11	Cufflinks	exon	42494377	42494925	.	-	.	gene_id "XLOC_439273"; transcript_id "TCONS_0703361"; exon_number "3"; gene_type "lincRNA"
11	Cufflinks	exon	43221927	43222171	.	-	.	gene_id "XLOC_440251"; transcript_id "TCONS_0633768"; exon_number "1"; gene_type "lincRNA"
11	Cufflinks	exon	43349726	43349818	.	-	.	gene_id "XLOC_440251"; transcript_id "TCONS_0633768"; exon_number "2"; gene_type "lincRNA"
11	Cufflinks	exon	43462560	43462588	.	-	.	gene_id "XLOC_440597"; transcript_id "TCONS_0673962"; exon_number "1"; gene_type "lincRNA"
11	Cufflinks	exon	43463332	43463653	.	-	.	gene_id "XLOC_440597"; transcript_id "TCONS_0673962"; exon_number "2"; gene_type "lincRNA"
11	Cufflinks	exon	44163819	44163905	.	-	.	gene_id "XLOC_440997"; transcript_id "TCONS_0553164"; exon_number "1"; gene_type "lncNAT"
11	Cufflinks	exon	44189471	44189712	.	-	.	gene_id "XLOC_440997"; transcript_id "TCONS_0553164"; exon_number "2"; gene_type "lncNAT"
11	Cufflinks	exon	50000282	50000448	.	-	.	gene_id "XLOC_444850"; transcript_id "TCONS_0704525"; exon_number "1"; gene_type "lincRNA"
11	Cufflinks	exon	50000534	50000635	.	-	.	gene_id "XLOC_444850"; transcript_id "TCONS_0704525"; exon_number "2"; gene_type "lincRNA"
11	Cufflinks	exon	60313119	60314546	.	-	.	gene_id "XLOC_451353"; transcript_id "TCONS_0593157"; exon_number "1"; gene_type "lincRNA"
11	Cufflinks	exon	60316900	60317167	.	-	.	gene_id "XLOC_451353"; transcript_id "TCONS_0593157"; exon_number "2"; gene_type "lincRNA"
11	Cufflinks	exon	62060337	62060378	.	-	.	gene_id "XLOC_452682"; transcript_id "TCONS_0593584"; exon_number "1"; gene_type "lincRNA"
11	Cufflinks	exon	62063949	62064153	.	-	.	gene_id "XLOC_452682"; transcript_id "TCONS_0593584"; exon_number "2"; gene_type "lincRNA"
11	Cufflinks	exon	62667661	62667793	.	-	.	gene_id "XLOC_453115"; transcript_id "TCONS_0737604"; exon_number "1"; gene_type "lincRNA"
11	Cufflinks	exon	62696033	62696348	.	-	.	gene_id "XLOC_453115"; transcript_id "TCONS_0737604"; exon_number "2"; gene_type "lincRNA"
11	Cufflinks	exon	63217535	63217839	.	-	.	gene_id "XLOC_453620"; transcript_id "TCONS_0677052"; exon_number "1"; gene_type "lincRNA"
11	Cufflinks	exon	63228682	63228805	.	-	.	gene_id "XLOC_453620"; transcript_id "TCONS_0677052"; exon_number "2"; gene_type "lincRNA"
11	Cufflinks	exon	63235424	63235555	.	-	.	gene_id "XLOC_453620"; transcript_id "TCONS_0677052"; exon_number "3"; gene_type "lincRNA"
11	Cufflinks	exon	63222517	63224631	.	-	.	gene_id "XLOC_453620"; transcript_id "TCONS_0638069"; exon_number "1"; gene_type "lincRNA"
11	Cufflinks	exon	63228682	63228805	.	-	.	gene_id "XLOC_453620"; transcript_id "TCONS_0638069"; exon_number "2"; gene_type "lincRNA"
11	Cufflinks	exon	63235424	63235560	.	-	.	gene_id "XLOC_453620"; transcript_id "TCONS_0638069"; exon_number "3"; gene_type "lincRNA"
11	Cufflinks	exon	63745400	63745605	.	-	.	gene_id "XLOC_453837"; transcript_id "TCONS_0677126"; exon_number "1"; gene_type "lincRNA"
11	Cufflinks	exon	63746625	63747047	.	-	.	gene_id "XLOC_453837"; transcript_id "TCONS_0677126"; exon_number "2"; gene_type "lincRNA"
11	Cufflinks	exon	68182050	68182142	.	-	.	gene_id "XLOC_456440"; transcript_id "TCONS_0639007"; exon_number "1"; gene_type "lncNAT"
11	Cufflinks	exon	68214781	68214949	.	-	.	gene_id "XLOC_456440"; transcript_id "TCONS_0639007"; exon_number "2"; gene_type "lncNAT"
11	Cufflinks	exon	73943353	73943373	.	-	.	gene_id "XLOC_459893"; transcript_id "TCONS_0707005"; exon_number "1"; gene_type "lincRNA"
11	Cufflinks	exon	73949214	73949432	.	-	.	gene_id "XLOC_459893"; transcript_id "TCONS_0707005"; exon_number "2"; gene_type "lincRNA"
11	Cufflinks	exon	75811479	75811611	.	-	.	gene_id "XLOC_461271"; transcript_id "TCONS_0707426"; exon_number "1"; gene_type "lincRNA"
11	Cufflinks	exon	75813406	75813504	.	-	.	gene_id "XLOC_461271"; transcript_id "TCONS_0707426"; exon_number "2"; gene_type "lincRNA"
11	Cufflinks	exon	75817096	75817385	.	-	.	gene_id "XLOC_461271"; transcript_id "TCONS_0707426"; exon_number "3"; gene_type "lincRNA"
11	Cufflinks	exon	75811588	75811611	.	-	.	gene_id "XLOC_461271"; transcript_id "TCONS_0679172"; exon_number "1"; gene_type "lincRNA"
11	Cufflinks	exon	75813406	75813504	.	-	.	gene_id "XLOC_461271"; transcript_id "TCONS_0679172"; exon_number "2"; gene_type "lincRNA"
11	Cufflinks	exon	75822514	75822604	.	-	.	gene_id "XLOC_461271"; transcript_id "TCONS_0679172"; exon_number "3"; gene_type "lincRNA"
11	Cufflinks	exon	77218314	77218523	.	-	.	gene_id "XLOC_462188"; transcript_id "TCONS_0679355"; exon_number "1"; gene_type "lincRNA"
11	Cufflinks	exon	77218614	77218679	.	-	.	gene_id "XLOC_462188"; transcript_id "TCONS_0679355"; exon_number "2"; gene_type "lincRNA"
11	Cufflinks	exon	78264756	78264829	.	-	.	gene_id "XLOC_462763"; transcript_id "TCONS_0641243"; exon_number "1"; gene_type "lincRNA"
11	Cufflinks	exon	78268376	78268522	.	-	.	gene_id "XLOC_462763"; transcript_id "TCONS_0641243"; exon_number "2"; gene_type "lincRNA"
11	Cufflinks	exon	80292784	80292813	.	-	.	gene_id "XLOC_464075"; transcript_id "TCONS_0707815"; exon_number "1"; gene_type "lincRNA"
11	Cufflinks	exon	80295184	80295398	.	-	.	gene_id "XLOC_464075"; transcript_id "TCONS_0707815"; exon_number "2"; gene_type "lincRNA"
11	Cufflinks	exon	80305130	80305222	.	-	.	gene_id "XLOC_464095"; transcript_id "TCONS_0641628"; exon_number "1"; gene_type "lincRNA"
11	Cufflinks	exon	80325686	80325827	.	-	.	gene_id "XLOC_464095"; transcript_id "TCONS_0641628"; exon_number "2"; gene_type "lincRNA"
11	Cufflinks	exon	80325992	80326054	.	-	.	gene_id "XLOC_464095"; transcript_id "TCONS_0641628"; exon_number "3"; gene_type "lincRNA"
11	Cufflinks	exon	80326179	80326293	.	-	.	gene_id "XLOC_464095"; transcript_id "TCONS_0641628"; exon_number "4"; gene_type "lincRNA"
11	Cufflinks	exon	80313963	80314005	.	-	.	gene_id "XLOC_464095"; transcript_id "TCONS_0641632"; exon_number "1"; gene_type "lincRNA"
11	Cufflinks	exon	80325712	80325827	.	-	.	gene_id "XLOC_464095"; transcript_id "TCONS_0641632"; exon_number "2"; gene_type "lincRNA"
11	Cufflinks	exon	80325992	80326054	.	-	.	gene_id "XLOC_464095"; transcript_id "TCONS_0641632"; exon_number "3"; gene_type "lincRNA"
11	Cufflinks	exon	80326179	80326293	.	-	.	gene_id "XLOC_464095"; transcript_id "TCONS_0641632"; exon_number "4"; gene_type "lincRNA"
11	Cufflinks	exon	80345468	80345631	.	-	.	gene_id "XLOC_464136"; transcript_id "TCONS_0679754"; exon_number "1"; gene_type "lincRNA"
11	Cufflinks	exon	80346094	80346165	.	-	.	gene_id "XLOC_464136"; transcript_id "TCONS_0679754"; exon_number "2"; gene_type "lincRNA"
11	Cufflinks	exon	83456352	83458331	.	-	.	gene_id "XLOC_466146"; transcript_id "TCONS_0560216"; exon_number "1"; gene_type "lincRNA"
11	Cufflinks	exon	83463062	83463149	.	-	.	gene_id "XLOC_466146"; transcript_id "TCONS_0560216"; exon_number "2"; gene_type "lincRNA"
11	Cufflinks	exon	83555787	83555877	.	-	.	gene_id "XLOC_466214"; transcript_id "TCONS_0680258"; exon_number "1"; gene_type "lincRNA"
11	Cufflinks	exon	83568788	83568966	.	-	.	gene_id "XLOC_466214"; transcript_id "TCONS_0680258"; exon_number "2"; gene_type "lincRNA"
11	Cufflinks	exon	87782253	87782405	.	-	.	gene_id "XLOC_469153"; transcript_id "TCONS_0708561"; exon_number "1"; gene_type "lincRNA"
11	Cufflinks	exon	87788318	87788374	.	-	.	gene_id "XLOC_469153"; transcript_id "TCONS_0708561"; exon_number "2"; gene_type "lincRNA"
11	Cufflinks	exon	87792235	87792300	.	-	.	gene_id "XLOC_469165"; transcript_id "TCONS_0741189"; exon_number "1"; gene_type "lincRNA"
11	Cufflinks	exon	87796280	87796462	.	-	.	gene_id "XLOC_469165"; transcript_id "TCONS_0741189"; exon_number "2"; gene_type "lincRNA"
11	Cufflinks	exon	88149142	88149336	.	-	.	gene_id "XLOC_469444"; transcript_id "TCONS_0597586"; exon_number "1"; gene_type "lincRNA"
11	Cufflinks	exon	88150064	88150094	.	-	.	gene_id "XLOC_469444"; transcript_id "TCONS_0597586"; exon_number "2"; gene_type "lincRNA"
11	Cufflinks	exon	95706913	95707005	.	-	.	gene_id "XLOC_474737"; transcript_id "TCONS_0682533"; exon_number "1"; gene_type "lncNAT"
11	Cufflinks	exon	95729384	95729894	.	-	.	gene_id "XLOC_474737"; transcript_id "TCONS_0682533"; exon_number "2"; gene_type "lncNAT"
11	Cufflinks	exon	96037624	96037887	.	-	.	gene_id "XLOC_474886"; transcript_id "TCONS_0709650"; exon_number "1"; gene_type "lincRNA"
11	Cufflinks	exon	96038608	96038765	.	-	.	gene_id "XLOC_474886"; transcript_id "TCONS_0709650"; exon_number "2"; gene_type "lincRNA"
11	Cufflinks	exon	96088377	96088617	.	-	.	gene_id "XLOC_475024"; transcript_id "TCONS_0682655"; exon_number "1"; gene_type "lincRNA"
11	Cufflinks	exon	96089456	96089692	.	-	.	gene_id "XLOC_475024"; transcript_id "TCONS_0682655"; exon_number "2"; gene_type "lincRNA"
11	Cufflinks	exon	96091137	96091191	.	-	.	gene_id "XLOC_475024"; transcript_id "TCONS_0682655"; exon_number "3"; gene_type "lincRNA"
11	Cufflinks	exon	97769092	97769304	.	-	.	gene_id "XLOC_475816"; transcript_id "TCONS_0709770"; exon_number "1"; gene_type "ilncRNA"
11	Cufflinks	exon	97770540	97770561	.	-	.	gene_id "XLOC_475816"; transcript_id "TCONS_0709770"; exon_number "2"; gene_type "ilncRNA"
11	Cufflinks	exon	99722510	99722578	.	-	.	gene_id "XLOC_476793"; transcript_id "TCONS_0563736"; exon_number "1"; gene_type "lincRNA"
11	Cufflinks	exon	99724639	99724809	.	-	.	gene_id "XLOC_476793"; transcript_id "TCONS_0563736"; exon_number "2"; gene_type "lincRNA"
11	Cufflinks	exon	99834553	99834751	.	-	.	gene_id "XLOC_476902"; transcript_id "TCONS_0599413"; exon_number "1"; gene_type "lincRNA"
11	Cufflinks	exon	99850976	99851223	.	-	.	gene_id "XLOC_476902"; transcript_id "TCONS_0599413"; exon_number "2"; gene_type "lincRNA"
11	Cufflinks	exon	99881745	99881766	.	-	.	gene_id "XLOC_476947"; transcript_id "TCONS_0710046"; exon_number "1"; gene_type "lincRNA"
11	Cufflinks	exon	99881941	99882139	.	-	.	gene_id "XLOC_476947"; transcript_id "TCONS_0710046"; exon_number "2"; gene_type "lincRNA"
11	Cufflinks	exon	100452005	100452060	.	-	.	gene_id "XLOC_477331"; transcript_id "TCONS_0710131"; exon_number "1"; gene_type "lncNAT"
11	Cufflinks	exon	100454799	100454945	.	-	.	gene_id "XLOC_477331"; transcript_id "TCONS_0710131"; exon_number "2"; gene_type "lncNAT"
11	Cufflinks	exon	101955522	101955581	.	-	.	gene_id "XLOC_478020"; transcript_id "TCONS_0683389"; exon_number "1"; gene_type "lincRNA"
11	Cufflinks	exon	101956323	101956481	.	-	.	gene_id "XLOC_478020"; transcript_id "TCONS_0683389"; exon_number "2"; gene_type "lincRNA"
11	Cufflinks	exon	102870738	102870944	.	-	.	gene_id "XLOC_478383"; transcript_id "TCONS_0599937"; exon_number "1"; gene_type "ilncRNA"
11	Cufflinks	exon	102872028	102872098	.	-	.	gene_id "XLOC_478383"; transcript_id "TCONS_0599937"; exon_number "2"; gene_type "ilncRNA"
11	Cufflinks	exon	103653305	103653430	.	-	.	gene_id "XLOC_478929"; transcript_id "TCONS_0600143"; exon_number "1"; gene_type "lincRNA"
11	Cufflinks	exon	103656543	103656639	.	-	.	gene_id "XLOC_478929"; transcript_id "TCONS_0600143"; exon_number "2"; gene_type "lincRNA"
11	Cufflinks	exon	104164637	104164693	.	-	.	gene_id "XLOC_479369"; transcript_id "TCONS_0743512"; exon_number "1"; gene_type "lincRNA"
11	Cufflinks	exon	104170436	104170663	.	-	.	gene_id "XLOC_479369"; transcript_id "TCONS_0743512"; exon_number "2"; gene_type "lincRNA"
11	Cufflinks	exon	104469251	104469392	.	-	.	gene_id "XLOC_479578"; transcript_id "TCONS_0646978"; exon_number "1"; gene_type "lincRNA"
11	Cufflinks	exon	104469518	104469592	.	-	.	gene_id "XLOC_479578"; transcript_id "TCONS_0646978"; exon_number "2"; gene_type "lincRNA"
11	Cufflinks	exon	104470182	104470310	.	-	.	gene_id "XLOC_479588"; transcript_id "TCONS_0683840"; exon_number "1"; gene_type "lincRNA"
11	Cufflinks	exon	104471139	104471314	.	-	.	gene_id "XLOC_479588"; transcript_id "TCONS_0683840"; exon_number "2"; gene_type "lincRNA"
11	Cufflinks	exon	105686705	105686948	.	-	.	gene_id "XLOC_480407"; transcript_id "TCONS_0600666"; exon_number "1"; gene_type "lincRNA"
11	Cufflinks	exon	105689509	105689530	.	-	.	gene_id "XLOC_480407"; transcript_id "TCONS_0600666"; exon_number "2"; gene_type "lincRNA"
11	Cufflinks	exon	105870120	105870201	.	-	.	gene_id "XLOC_480523"; transcript_id "TCONS_0684135"; exon_number "1"; gene_type "lincRNA"
11	Cufflinks	exon	105870673	105870812	.	-	.	gene_id "XLOC_480523"; transcript_id "TCONS_0684135"; exon_number "2"; gene_type "lincRNA"
11	Cufflinks	exon	106358447	106358527	.	-	.	gene_id "XLOC_480876"; transcript_id "TCONS_0647447"; exon_number "1"; gene_type "ilncRNA"
11	Cufflinks	exon	106358610	106358780	.	-	.	gene_id "XLOC_480876"; transcript_id "TCONS_0647447"; exon_number "2"; gene_type "ilncRNA"
12	Cufflinks	exon	13269612	13269905	.	+	.	gene_id "XLOC_496155"; transcript_id "TCONS_0775196"; exon_number "1"; gene_type "lincRNA"
12	Cufflinks	exon	13270478	13270571	.	+	.	gene_id "XLOC_496155"; transcript_id "TCONS_0775196"; exon_number "2"; gene_type "lincRNA"
12	Cufflinks	exon	16008350	16008477	.	+	.	gene_id "XLOC_497825"; transcript_id "TCONS_0775644"; exon_number "1"; gene_type "lincRNA"
12	Cufflinks	exon	16012140	16012333	.	+	.	gene_id "XLOC_497825"; transcript_id "TCONS_0775644"; exon_number "2"; gene_type "lincRNA"
12	Cufflinks	exon	17094307	17094422	.	+	.	gene_id "XLOC_498563"; transcript_id "TCONS_0802179"; exon_number "1"; gene_type "lincRNA"
12	Cufflinks	exon	17094927	17095080	.	+	.	gene_id "XLOC_498563"; transcript_id "TCONS_0802179"; exon_number "2"; gene_type "lincRNA"
12	Cufflinks	exon	17262664	17262707	.	+	.	gene_id "XLOC_498837"; transcript_id "TCONS_0776004"; exon_number "1"; gene_type "lincRNA"
12	Cufflinks	exon	17272767	17272889	.	+	.	gene_id "XLOC_498837"; transcript_id "TCONS_0776004"; exon_number "2"; gene_type "lincRNA"
12	Cufflinks	exon	17282256	17282288	.	+	.	gene_id "XLOC_498837"; transcript_id "TCONS_0776004"; exon_number "3"; gene_type "lincRNA"
12	Cufflinks	exon	18005674	18005719	.	+	.	gene_id "XLOC_499315"; transcript_id "TCONS_0776073"; exon_number "1"; gene_type "lincRNA"
12	Cufflinks	exon	18040223	18040449	.	+	.	gene_id "XLOC_499315"; transcript_id "TCONS_0776073"; exon_number "2"; gene_type "lincRNA"
12	Cufflinks	exon	20258164	20258343	.	+	.	gene_id "XLOC_500594"; transcript_id "TCONS_0748020"; exon_number "1"; gene_type "lincRNA"
12	Cufflinks	exon	20264800	20264860	.	+	.	gene_id "XLOC_500594"; transcript_id "TCONS_0748020"; exon_number "2"; gene_type "lincRNA"
12	Cufflinks	exon	22100118	22100281	.	+	.	gene_id "XLOC_501961"; transcript_id "TCONS_0863017"; exon_number "1"; gene_type "lincRNA"
12	Cufflinks	exon	22131403	22131470	.	+	.	gene_id "XLOC_501961"; transcript_id "TCONS_0863017"; exon_number "2"; gene_type "lincRNA"
12	Cufflinks	exon	26009916	26010133	.	+	.	gene_id "XLOC_505023"; transcript_id "TCONS_0882824"; exon_number "1"; gene_type "ilncRNA"
12	Cufflinks	exon	26011021	26011122	.	+	.	gene_id "XLOC_505023"; transcript_id "TCONS_0882824"; exon_number "2"; gene_type "ilncRNA"
12	Cufflinks	exon	26478095	26478185	.	+	.	gene_id "XLOC_505080"; transcript_id "TCONS_0838381"; exon_number "1"; gene_type "lincRNA"
12	Cufflinks	exon	26479286	26479412	.	+	.	gene_id "XLOC_505080"; transcript_id "TCONS_0838381"; exon_number "2"; gene_type "lincRNA"
12	Cufflinks	exon	26732659	26733062	.	+	.	gene_id "XLOC_505080"; transcript_id "TCONS_0804497"; exon_number "1"; gene_type "lincRNA"
12	Cufflinks	exon	26776507	26776582	.	+	.	gene_id "XLOC_505080"; transcript_id "TCONS_0804497"; exon_number "2"; gene_type "lincRNA"
12	Cufflinks	exon	26931000	26931023	.	+	.	gene_id "XLOC_505080"; transcript_id "TCONS_0778088"; exon_number "1"; gene_type "lincRNA"
12	Cufflinks	exon	26934836	26934970	.	+	.	gene_id "XLOC_505080"; transcript_id "TCONS_0778088"; exon_number "2"; gene_type "lincRNA"
12	Cufflinks	exon	26936540	26936608	.	+	.	gene_id "XLOC_505080"; transcript_id "TCONS_0778088"; exon_number "3"; gene_type "lincRNA"
12	Cufflinks	exon	26936752	26936792	.	+	.	gene_id "XLOC_505080"; transcript_id "TCONS_0804627"; exon_number "1"; gene_type "lincRNA"
12	Cufflinks	exon	27006270	27006475	.	+	.	gene_id "XLOC_505080"; transcript_id "TCONS_0804627"; exon_number "2"; gene_type "lincRNA"
12	Cufflinks	exon	27008026	27008102	.	+	.	gene_id "XLOC_505080"; transcript_id "TCONS_0804627"; exon_number "3"; gene_type "lincRNA"
12	Cufflinks	exon	27071778	27071805	.	+	.	gene_id "XLOC_505080"; transcript_id "TCONS_0804627"; exon_number "4"; gene_type "lincRNA"
12	Cufflinks	exon	26499428	26499746	.	+	.	gene_id "XLOC_505099"; transcript_id "TCONS_0863629"; exon_number "1"; gene_type "lincRNA"
12	Cufflinks	exon	26504456	26504507	.	+	.	gene_id "XLOC_505099"; transcript_id "TCONS_0863629"; exon_number "2"; gene_type "lincRNA"
12	Cufflinks	exon	27085943	27086025	.	+	.	gene_id "XLOC_506029"; transcript_id "TCONS_0883082"; exon_number "1"; gene_type "lincRNA"
12	Cufflinks	exon	27103724	27103870	.	+	.	gene_id "XLOC_506029"; transcript_id "TCONS_0883082"; exon_number "2"; gene_type "lincRNA"
12	Cufflinks	exon	29197387	29197512	.	+	.	gene_id "XLOC_507140"; transcript_id "TCONS_0839034"; exon_number "1"; gene_type "lincRNA"
12	Cufflinks	exon	29204138	29204281	.	+	.	gene_id "XLOC_507140"; transcript_id "TCONS_0839034"; exon_number "2"; gene_type "lincRNA"
12	Cufflinks	exon	31985002	31985701	.	+	.	gene_id "XLOC_508859"; transcript_id "TCONS_0883729"; exon_number "1"; gene_type "lincRNA"
12	Cufflinks	exon	32010398	32010551	.	+	.	gene_id "XLOC_508859"; transcript_id "TCONS_0883729"; exon_number "2"; gene_type "lincRNA"
12	Cufflinks	exon	32859876	32860006	.	+	.	gene_id "XLOC_509486"; transcript_id "TCONS_0864438"; exon_number "1"; gene_type "lincRNA"
12	Cufflinks	exon	32863381	32863466	.	+	.	gene_id "XLOC_509486"; transcript_id "TCONS_0864438"; exon_number "2"; gene_type "lincRNA"
12	Cufflinks	exon	52158812	52158898	.	+	.	gene_id "XLOC_520592"; transcript_id "TCONS_0842285"; exon_number "1"; gene_type "lincRNA"
12	Cufflinks	exon	52169926	52170065	.	+	.	gene_id "XLOC_520592"; transcript_id "TCONS_0842285"; exon_number "2"; gene_type "lincRNA"
12	Cufflinks	exon	52174726	52175533	.	+	.	gene_id "XLOC_520592"; transcript_id "TCONS_0842285"; exon_number "3"; gene_type "lincRNA"
12	Cufflinks	exon	52162791	52162869	.	+	.	gene_id "XLOC_520592"; transcript_id "TCONS_0842287"; exon_number "1"; gene_type "lincRNA"
12	Cufflinks	exon	52169887	52170065	.	+	.	gene_id "XLOC_520592"; transcript_id "TCONS_0842287"; exon_number "2"; gene_type "lincRNA"
12	Cufflinks	exon	52174726	52175533	.	+	.	gene_id "XLOC_520592"; transcript_id "TCONS_0842287"; exon_number "3"; gene_type "lincRNA"
12	Cufflinks	exon	66262976	66263158	.	+	.	gene_id "XLOC_528884"; transcript_id "TCONS_0867457"; exon_number "1"; gene_type "lincRNA"
12	Cufflinks	exon	66263271	66263365	.	+	.	gene_id "XLOC_528884"; transcript_id "TCONS_0867457"; exon_number "2"; gene_type "lincRNA"
12	Cufflinks	exon	66263456	66263478	.	+	.	gene_id "XLOC_528884"; transcript_id "TCONS_0867457"; exon_number "3"; gene_type "lincRNA"
12	Cufflinks	exon	78585581	78585640	.	+	.	gene_id "XLOC_536739"; transcript_id "TCONS_0846305"; exon_number "1"; gene_type "lincRNA"
12	Cufflinks	exon	78587687	78587887	.	+	.	gene_id "XLOC_536739"; transcript_id "TCONS_0846305"; exon_number "2"; gene_type "lincRNA"
12	Cufflinks	exon	81749570	81749607	.	+	.	gene_id "XLOC_538534"; transcript_id "TCONS_0785028"; exon_number "1"; gene_type "lncNAT"
12	Cufflinks	exon	81756504	81757186	.	+	.	gene_id "XLOC_538534"; transcript_id "TCONS_0785028"; exon_number "2"; gene_type "lncNAT"
12	Cufflinks	exon	86323653	86323700	.	+	.	gene_id "XLOC_541544"; transcript_id "TCONS_0785520"; exon_number "1"; gene_type "lincRNA"
12	Cufflinks	exon	86327760	86328481	.	+	.	gene_id "XLOC_541544"; transcript_id "TCONS_0785520"; exon_number "2"; gene_type "lincRNA"
12	Cufflinks	exon	86331406	86331432	.	+	.	gene_id "XLOC_541544"; transcript_id "TCONS_0785520"; exon_number "3"; gene_type "lincRNA"
12	Cufflinks	exon	88067363	88067483	.	+	.	gene_id "XLOC_542440"; transcript_id "TCONS_0815790"; exon_number "1"; gene_type "ilncRNA"
12	Cufflinks	exon	88068122	88068204	.	+	.	gene_id "XLOC_542440"; transcript_id "TCONS_0815790"; exon_number "2"; gene_type "ilncRNA"
12	Cufflinks	exon	89008072	89008209	.	+	.	gene_id "XLOC_543097"; transcript_id "TCONS_0847696"; exon_number "1"; gene_type "ilncRNA"
12	Cufflinks	exon	89008710	89008832	.	+	.	gene_id "XLOC_543097"; transcript_id "TCONS_0847696"; exon_number "2"; gene_type "ilncRNA"
12	Cufflinks	exon	90323868	90324721	.	+	.	gene_id "XLOC_543971"; transcript_id "TCONS_0816301"; exon_number "1"; gene_type "lincRNA"
12	Cufflinks	exon	90324785	90325657	.	+	.	gene_id "XLOC_543971"; transcript_id "TCONS_0816301"; exon_number "2"; gene_type "lincRNA"
12	Cufflinks	exon	90892253	90892354	.	+	.	gene_id "XLOC_544398"; transcript_id "TCONS_0848025"; exon_number "1"; gene_type "lincRNA"
12	Cufflinks	exon	90893220	90893367	.	+	.	gene_id "XLOC_544398"; transcript_id "TCONS_0848025"; exon_number "2"; gene_type "lincRNA"
12	Cufflinks	exon	90908820	90908856	.	+	.	gene_id "XLOC_544420"; transcript_id "TCONS_0816487"; exon_number "1"; gene_type "lncNAT"
12	Cufflinks	exon	90915966	90916143	.	+	.	gene_id "XLOC_544420"; transcript_id "TCONS_0816487"; exon_number "2"; gene_type "lncNAT"
12	Cufflinks	exon	91066623	91067019	.	+	.	gene_id "XLOC_544464"; transcript_id "TCONS_0848049"; exon_number "1"; gene_type "lincRNA"
12	Cufflinks	exon	91068307	91068826	.	+	.	gene_id "XLOC_544464"; transcript_id "TCONS_0848049"; exon_number "2"; gene_type "lincRNA"
12	Cufflinks	exon	2971850	2971951	.	-	.	gene_id "XLOC_546546"; transcript_id "TCONS_0892320"; exon_number "1"; gene_type "lincRNA"
12	Cufflinks	exon	3000000	3000107	.	-	.	gene_id "XLOC_546546"; transcript_id "TCONS_0892320"; exon_number "2"; gene_type "lincRNA"
12	Cufflinks	exon	3000025	3000116	.	-	.	gene_id "XLOC_546546"; transcript_id "TCONS_0848492"; exon_number "1"; gene_type "lincRNA"
12	Cufflinks	exon	3002666	3002829	.	-	.	gene_id "XLOC_546546"; transcript_id "TCONS_0848492"; exon_number "2"; gene_type "lincRNA"
12	Cufflinks	exon	11381844	11381920	.	-	.	gene_id "XLOC_551578"; transcript_id "TCONS_0787390"; exon_number "1"; gene_type "lincRNA"
12	Cufflinks	exon	11382020	11382173	.	-	.	gene_id "XLOC_551578"; transcript_id "TCONS_0787390"; exon_number "2"; gene_type "lincRNA"
12	Cufflinks	exon	13724572	13724680	.	-	.	gene_id "XLOC_552783"; transcript_id "TCONS_0787846"; exon_number "1"; gene_type "lincRNA"
12	Cufflinks	exon	13923374	13923450	.	-	.	gene_id "XLOC_552783"; transcript_id "TCONS_0787846"; exon_number "2"; gene_type "lincRNA"
12	Cufflinks	exon	13995222	13995295	.	-	.	gene_id "XLOC_552783"; transcript_id "TCONS_0787846"; exon_number "3"; gene_type "lincRNA"
12	Cufflinks	exon	13724572	13724680	.	-	.	gene_id "XLOC_552783"; transcript_id "TCONS_0787847"; exon_number "1"; gene_type "lincRNA"
12	Cufflinks	exon	13923374	13923450	.	-	.	gene_id "XLOC_552783"; transcript_id "TCONS_0787847"; exon_number "2"; gene_type "lincRNA"
12	Cufflinks	exon	14062164	14062229	.	-	.	gene_id "XLOC_552783"; transcript_id "TCONS_0787847"; exon_number "3"; gene_type "lincRNA"
12	Cufflinks	exon	13923213	13923450	.	-	.	gene_id "XLOC_552783"; transcript_id "TCONS_0819435"; exon_number "1"; gene_type "lincRNA"
12	Cufflinks	exon	13945063	13945187	.	-	.	gene_id "XLOC_552783"; transcript_id "TCONS_0819435"; exon_number "2"; gene_type "lincRNA"
12	Cufflinks	exon	13995241	13995366	.	-	.	gene_id "XLOC_552783"; transcript_id "TCONS_0761792"; exon_number "1"; gene_type "lincRNA"
12	Cufflinks	exon	14014540	14014802	.	-	.	gene_id "XLOC_552783"; transcript_id "TCONS_0761792"; exon_number "2"; gene_type "lincRNA"
12	Cufflinks	exon	15173279	15173529	.	-	.	gene_id "XLOC_554644"; transcript_id "TCONS_0788320"; exon_number "1"; gene_type "ilncRNA"
12	Cufflinks	exon	15173605	15174131	.	-	.	gene_id "XLOC_554644"; transcript_id "TCONS_0788320"; exon_number "2"; gene_type "ilncRNA"
12	Cufflinks	exon	17864800	17864857	.	-	.	gene_id "XLOC_556301"; transcript_id "TCONS_0820269"; exon_number "1"; gene_type "lincRNA"
12	Cufflinks	exon	17864978	17865476	.	-	.	gene_id "XLOC_556301"; transcript_id "TCONS_0820269"; exon_number "2"; gene_type "lincRNA"
12	Cufflinks	exon	18183196	18183890	.	-	.	gene_id "XLOC_556485"; transcript_id "TCONS_0762644"; exon_number "1"; gene_type "lincRNA"
12	Cufflinks	exon	18195126	18195205	.	-	.	gene_id "XLOC_556485"; transcript_id "TCONS_0762644"; exon_number "2"; gene_type "lincRNA"
12	Cufflinks	exon	20260305	20260393	.	-	.	gene_id "XLOC_557628"; transcript_id "TCONS_0872141"; exon_number "1"; gene_type "lincRNA"
12	Cufflinks	exon	20312549	20312955	.	-	.	gene_id "XLOC_557628"; transcript_id "TCONS_0872141"; exon_number "2"; gene_type "lincRNA"
12	Cufflinks	exon	20260331	20260397	.	-	.	gene_id "XLOC_557628"; transcript_id "TCONS_0894762"; exon_number "1"; gene_type "lincRNA"
12	Cufflinks	exon	20312549	20312697	.	-	.	gene_id "XLOC_557628"; transcript_id "TCONS_0894762"; exon_number "2"; gene_type "lincRNA"
12	Cufflinks	exon	20318675	20318981	.	-	.	gene_id "XLOC_557628"; transcript_id "TCONS_0894762"; exon_number "3"; gene_type "lincRNA"
12	Cufflinks	exon	20400401	20400750	.	-	.	gene_id "XLOC_557768"; transcript_id "TCONS_0789115"; exon_number "1"; gene_type "lncNAT"
12	Cufflinks	exon	20426970	20427083	.	-	.	gene_id "XLOC_557768"; transcript_id "TCONS_0789115"; exon_number "2"; gene_type "lncNAT"
12	Cufflinks	exon	20870536	20871163	.	-	.	gene_id "XLOC_558025"; transcript_id "TCONS_0872219"; exon_number "1"; gene_type "ilncRNA"
12	Cufflinks	exon	20874226	20874598	.	-	.	gene_id "XLOC_558025"; transcript_id "TCONS_0872219"; exon_number "2"; gene_type "ilncRNA"
12	Cufflinks	exon	21346129	21346197	.	-	.	gene_id "XLOC_558268"; transcript_id "TCONS_0851295"; exon_number "1"; gene_type "lincRNA"
12	Cufflinks	exon	21346276	21346421	.	-	.	gene_id "XLOC_558268"; transcript_id "TCONS_0851295"; exon_number "2"; gene_type "lincRNA"
12	Cufflinks	exon	27386371	27387003	.	-	.	gene_id "XLOC_561725"; transcript_id "TCONS_0895689"; exon_number "1"; gene_type "lincRNA"
12	Cufflinks	exon	27388169	27388614	.	-	.	gene_id "XLOC_561725"; transcript_id "TCONS_0895689"; exon_number "2"; gene_type "lincRNA"
12	Cufflinks	exon	30741072	30741093	.	-	.	gene_id "XLOC_564019"; transcript_id "TCONS_0790645"; exon_number "1"; gene_type "lincRNA"
12	Cufflinks	exon	30751042	30751178	.	-	.	gene_id "XLOC_564019"; transcript_id "TCONS_0790645"; exon_number "2"; gene_type "lincRNA"
12	Cufflinks	exon	30756660	30756702	.	-	.	gene_id "XLOC_564019"; transcript_id "TCONS_0790645"; exon_number "3"; gene_type "lincRNA"
12	Cufflinks	exon	32833396	32833438	.	-	.	gene_id "XLOC_565337"; transcript_id "TCONS_0896423"; exon_number "1"; gene_type "lincRNA"
12	Cufflinks	exon	32836916	32837208	.	-	.	gene_id "XLOC_565337"; transcript_id "TCONS_0896423"; exon_number "2"; gene_type "lincRNA"
12	Cufflinks	exon	35431625	35431820	.	-	.	gene_id "XLOC_567425"; transcript_id "TCONS_0873881"; exon_number "1"; gene_type "lincRNA"
12	Cufflinks	exon	35432143	35432171	.	-	.	gene_id "XLOC_567425"; transcript_id "TCONS_0873881"; exon_number "2"; gene_type "lincRNA"
12	Cufflinks	exon	36995553	36995683	.	-	.	gene_id "XLOC_568293"; transcript_id "TCONS_0791799"; exon_number "1"; gene_type "lincRNA"
12	Cufflinks	exon	36995810	36995881	.	-	.	gene_id "XLOC_568293"; transcript_id "TCONS_0791799"; exon_number "2"; gene_type "lincRNA"
12	Cufflinks	exon	50894107	50894479	.	-	.	gene_id "XLOC_577745"; transcript_id "TCONS_0875732"; exon_number "1"; gene_type "lincRNA"
12	Cufflinks	exon	50910205	50910241	.	-	.	gene_id "XLOC_577745"; transcript_id "TCONS_0875732"; exon_number "2"; gene_type "lincRNA"
12	Cufflinks	exon	50944201	50944241	.	-	.	gene_id "XLOC_577769"; transcript_id "TCONS_0855983"; exon_number "1"; gene_type "lincRNA"
12	Cufflinks	exon	50944526	50944566	.	-	.	gene_id "XLOC_577769"; transcript_id "TCONS_0855983"; exon_number "2"; gene_type "lincRNA"
12	Cufflinks	exon	50947953	50948093	.	-	.	gene_id "XLOC_577769"; transcript_id "TCONS_0855983"; exon_number "3"; gene_type "lincRNA"
12	Cufflinks	exon	54756568	54756618	.	-	.	gene_id "XLOC_580050"; transcript_id "TCONS_0828193"; exon_number "1"; gene_type "lincRNA"
12	Cufflinks	exon	54757667	54757819	.	-	.	gene_id "XLOC_580050"; transcript_id "TCONS_0828193"; exon_number "2"; gene_type "lincRNA"
12	Cufflinks	exon	65277200	65277266	.	-	.	gene_id "XLOC_585928"; transcript_id "TCONS_0901371"; exon_number "1"; gene_type "lincRNA"
12	Cufflinks	exon	65288522	65288735	.	-	.	gene_id "XLOC_585928"; transcript_id "TCONS_0901371"; exon_number "2"; gene_type "lincRNA"
12	Cufflinks	exon	70704171	70704255	.	-	.	gene_id "XLOC_588479"; transcript_id "TCONS_0901978"; exon_number "1"; gene_type "lincRNA"
12	Cufflinks	exon	70708595	70708777	.	-	.	gene_id "XLOC_588479"; transcript_id "TCONS_0901978"; exon_number "2"; gene_type "lincRNA"
12	Cufflinks	exon	72844933	72845027	.	-	.	gene_id "XLOC_589288"; transcript_id "TCONS_0902156"; exon_number "1"; gene_type "lincRNA"
12	Cufflinks	exon	72848498	72848604	.	-	.	gene_id "XLOC_589288"; transcript_id "TCONS_0902156"; exon_number "2"; gene_type "lincRNA"
12	Cufflinks	exon	78990159	78990535	.	-	.	gene_id "XLOC_591347"; transcript_id "TCONS_0858799"; exon_number "1"; gene_type "lincRNA"
12	Cufflinks	exon	78993499	78993746	.	-	.	gene_id "XLOC_591347"; transcript_id "TCONS_0858799"; exon_number "2"; gene_type "lincRNA"
12	Cufflinks	exon	88552294	88552352	.	-	.	gene_id "XLOC_597023"; transcript_id "TCONS_0903832"; exon_number "1"; gene_type "lincRNA"
12	Cufflinks	exon	88553252	88553372	.	-	.	gene_id "XLOC_597023"; transcript_id "TCONS_0903832"; exon_number "2"; gene_type "lincRNA"
12	Cufflinks	exon	88559960	88560059	.	-	.	gene_id "XLOC_597023"; transcript_id "TCONS_0903832"; exon_number "3"; gene_type "lincRNA"
12	Cufflinks	exon	90846830	90846904	.	-	.	gene_id "XLOC_598375"; transcript_id "TCONS_0878690"; exon_number "1"; gene_type "ilncRNA"
12	Cufflinks	exon	90846991	90847134	.	-	.	gene_id "XLOC_598375"; transcript_id "TCONS_0878690"; exon_number "2"; gene_type "ilncRNA"
13	Cufflinks	exon	1932482	1932625	.	+	.	gene_id "XLOC_603105"; transcript_id "TCONS_0973904"; exon_number "1"; gene_type "lincRNA"
13	Cufflinks	exon	1933616	1933826	.	+	.	gene_id "XLOC_603105"; transcript_id "TCONS_0973904"; exon_number "2"; gene_type "lincRNA"
13	Cufflinks	exon	4077089	4077173	.	+	.	gene_id "XLOC_604950"; transcript_id "TCONS_1064522"; exon_number "1"; gene_type "lincRNA"
13	Cufflinks	exon	4086456	4086600	.	+	.	gene_id "XLOC_604950"; transcript_id "TCONS_1064522"; exon_number "2"; gene_type "lincRNA"
13	Cufflinks	exon	5665988	5666266	.	+	.	gene_id "XLOC_605889"; transcript_id "TCONS_1013375"; exon_number "1"; gene_type "lincRNA"
13	Cufflinks	exon	5713245	5713266	.	+	.	gene_id "XLOC_605889"; transcript_id "TCONS_1013375"; exon_number "2"; gene_type "lincRNA"
13	Cufflinks	exon	11508239	11508322	.	+	.	gene_id "XLOC_611145"; transcript_id "TCONS_0945484"; exon_number "1"; gene_type "lincRNA"
13	Cufflinks	exon	11511315	11511397	.	+	.	gene_id "XLOC_611145"; transcript_id "TCONS_0945484"; exon_number "2"; gene_type "lincRNA"
13	Cufflinks	exon	11512132	11512191	.	+	.	gene_id "XLOC_611145"; transcript_id "TCONS_0945484"; exon_number "3"; gene_type "lincRNA"
13	Cufflinks	exon	11515696	11515732	.	+	.	gene_id "XLOC_611145"; transcript_id "TCONS_0945484"; exon_number "4"; gene_type "lincRNA"
13	Cufflinks	exon	11515697	11515741	.	+	.	gene_id "XLOC_611145"; transcript_id "TCONS_1066239"; exon_number "1"; gene_type "lincRNA"
13	Cufflinks	exon	11521442	11521606	.	+	.	gene_id "XLOC_611145"; transcript_id "TCONS_1066239"; exon_number "2"; gene_type "lincRNA"
13	Cufflinks	exon	11509323	11509418	.	+	.	gene_id "XLOC_611196"; transcript_id "TCONS_1043622"; exon_number "1"; gene_type "lincRNA"
13	Cufflinks	exon	11524910	11525078	.	+	.	gene_id "XLOC_611196"; transcript_id "TCONS_1043622"; exon_number "2"; gene_type "lincRNA"
13	Cufflinks	exon	12866017	12866086	.	+	.	gene_id "XLOC_612037"; transcript_id "TCONS_0977021"; exon_number "1"; gene_type "lincRNA"
13	Cufflinks	exon	12867732	12868077	.	+	.	gene_id "XLOC_612037"; transcript_id "TCONS_0977021"; exon_number "2"; gene_type "lincRNA"
13	Cufflinks	exon	15426261	15426309	.	+	.	gene_id "XLOC_613950"; transcript_id "TCONS_1015524"; exon_number "1"; gene_type "lincRNA"
13	Cufflinks	exon	15438288	15438433	.	+	.	gene_id "XLOC_613950"; transcript_id "TCONS_1015524"; exon_number "2"; gene_type "lincRNA"
13	Cufflinks	exon	15456069	15456113	.	+	.	gene_id "XLOC_613950"; transcript_id "TCONS_1015524"; exon_number "3"; gene_type "lincRNA"
13	Cufflinks	exon	15438079	15438433	.	+	.	gene_id "XLOC_613950"; transcript_id "TCONS_0946148"; exon_number "1"; gene_type "lincRNA"
13	Cufflinks	exon	15467536	15467594	.	+	.	gene_id "XLOC_613950"; transcript_id "TCONS_0946148"; exon_number "2"; gene_type "lincRNA"
13	Cufflinks	exon	15933034	15933247	.	+	.	gene_id "XLOC_614373"; transcript_id "TCONS_1015627"; exon_number "1"; gene_type "lincRNA"
13	Cufflinks	exon	15949814	15949960	.	+	.	gene_id "XLOC_614373"; transcript_id "TCONS_1015627"; exon_number "2"; gene_type "lincRNA"
13	Cufflinks	exon	15933068	15933251	.	+	.	gene_id "XLOC_614373"; transcript_id "TCONS_0946233"; exon_number "1"; gene_type "lincRNA"
13	Cufflinks	exon	15953985	15954062	.	+	.	gene_id "XLOC_614373"; transcript_id "TCONS_0946233"; exon_number "2"; gene_type "lincRNA"
13	Cufflinks	exon	18300050	18300068	.	+	.	gene_id "XLOC_615872"; transcript_id "TCONS_1016129"; exon_number "1"; gene_type "ilncRNA"
13	Cufflinks	exon	18301046	18301359	.	+	.	gene_id "XLOC_615872"; transcript_id "TCONS_1016129"; exon_number "2"; gene_type "ilncRNA"
13	Cufflinks	exon	19409922	19409999	.	+	.	gene_id "XLOC_616368"; transcript_id "TCONS_1067446"; exon_number "1"; gene_type "lincRNA"
13	Cufflinks	exon	19411329	19411402	.	+	.	gene_id "XLOC_616368"; transcript_id "TCONS_1067446"; exon_number "2"; gene_type "lincRNA"
13	Cufflinks	exon	19431520	19431741	.	+	.	gene_id "XLOC_616368"; transcript_id "TCONS_1067446"; exon_number "3"; gene_type "lincRNA"
13	Cufflinks	exon	20197801	20197863	.	+	.	gene_id "XLOC_616861"; transcript_id "TCONS_1016357"; exon_number "1"; gene_type "lincRNA"
13	Cufflinks	exon	20198108	20198277	.	+	.	gene_id "XLOC_616861"; transcript_id "TCONS_1016357"; exon_number "2"; gene_type "lincRNA"
13	Cufflinks	exon	28400778	28401459	.	+	.	gene_id "XLOC_622220"; transcript_id "TCONS_1017950"; exon_number "1"; gene_type "lincRNA"
13	Cufflinks	exon	28401552	28401699	.	+	.	gene_id "XLOC_622220"; transcript_id "TCONS_1017950"; exon_number "2"; gene_type "lincRNA"
13	Cufflinks	exon	28640396	28640461	.	+	.	gene_id "XLOC_622337"; transcript_id "TCONS_0980522"; exon_number "1"; gene_type "ilncRNA"
13	Cufflinks	exon	28642347	28643105	.	+	.	gene_id "XLOC_622337"; transcript_id "TCONS_0980522"; exon_number "2"; gene_type "ilncRNA"
13	Cufflinks	exon	30281046	30281359	.	+	.	gene_id "XLOC_623146"; transcript_id "TCONS_0980783"; exon_number "1"; gene_type "lncNAT"
13	Cufflinks	exon	30289075	30289201	.	+	.	gene_id "XLOC_623146"; transcript_id "TCONS_0980783"; exon_number "2"; gene_type "lncNAT"
13	Cufflinks	exon	30351505	30351668	.	+	.	gene_id "XLOC_623146"; transcript_id "TCONS_0980783"; exon_number "3"; gene_type "lncNAT"
13	Cufflinks	exon	30358184	30358384	.	+	.	gene_id "XLOC_623146"; transcript_id "TCONS_0980783"; exon_number "4"; gene_type "lncNAT"
13	Cufflinks	exon	30281055	30281359	.	+	.	gene_id "XLOC_623146"; transcript_id "TCONS_1069061"; exon_number "1"; gene_type "lincRNA"
13	Cufflinks	exon	30281791	30282098	.	+	.	gene_id "XLOC_623146"; transcript_id "TCONS_1069061"; exon_number "2"; gene_type "lincRNA"
13	Cufflinks	exon	30348698	30348749	.	+	.	gene_id "XLOC_623146"; transcript_id "TCONS_0980821"; exon_number "1"; gene_type "lncNAT"
13	Cufflinks	exon	30351505	30351668	.	+	.	gene_id "XLOC_623146"; transcript_id "TCONS_0980821"; exon_number "2"; gene_type "lncNAT"
13	Cufflinks	exon	30358184	30358384	.	+	.	gene_id "XLOC_623146"; transcript_id "TCONS_0980821"; exon_number "3"; gene_type "lncNAT"
13	Cufflinks	exon	30351193	30351668	.	+	.	gene_id "XLOC_623146"; transcript_id "TCONS_1069084"; exon_number "1"; gene_type "lncNAT"
13	Cufflinks	exon	30358184	30358268	.	+	.	gene_id "XLOC_623146"; transcript_id "TCONS_1069084"; exon_number "2"; gene_type "lncNAT"
13	Cufflinks	exon	30429626	30429649	.	+	.	gene_id "XLOC_623297"; transcript_id "TCONS_1045963"; exon_number "1"; gene_type "ilncRNA"
13	Cufflinks	exon	30434115	30434352	.	+	.	gene_id "XLOC_623297"; transcript_id "TCONS_1045963"; exon_number "2"; gene_type "ilncRNA"
13	Cufflinks	exon	30541503	30541604	.	+	.	gene_id "XLOC_623304"; transcript_id "TCONS_0913340"; exon_number "1"; gene_type "lincRNA"
13	Cufflinks	exon	30542642	30542974	.	+	.	gene_id "XLOC_623304"; transcript_id "TCONS_0913340"; exon_number "2"; gene_type "lincRNA"
13	Cufflinks	exon	30925428	30925799	.	+	.	gene_id "XLOC_623722"; transcript_id "TCONS_0980945"; exon_number "1"; gene_type "lincRNA"
13	Cufflinks	exon	30939489	30939829	.	+	.	gene_id "XLOC_623722"; transcript_id "TCONS_0980945"; exon_number "2"; gene_type "lincRNA"
13	Cufflinks	exon	33903092	33903213	.	+	.	gene_id "XLOC_625573"; transcript_id "TCONS_0981662"; exon_number "1"; gene_type "lincRNA"
13	Cufflinks	exon	33904045	33904185	.	+	.	gene_id "XLOC_625573"; transcript_id "TCONS_0981662"; exon_number "2"; gene_type "lincRNA"
13	Cufflinks	exon	34019876	34020142	.	+	.	gene_id "XLOC_625695"; transcript_id "TCONS_0981702"; exon_number "1"; gene_type "lncNAT"
13	Cufflinks	exon	34020305	34020381	.	+	.	gene_id "XLOC_625695"; transcript_id "TCONS_0981702"; exon_number "2"; gene_type "lncNAT"
13	Cufflinks	exon	34070468	34070536	.	+	.	gene_id "XLOC_625695"; transcript_id "TCONS_0981702"; exon_number "3"; gene_type "lncNAT"
13	Cufflinks	exon	34076133	34076212	.	+	.	gene_id "XLOC_625695"; transcript_id "TCONS_0981702"; exon_number "4"; gene_type "lncNAT"
13	Cufflinks	exon	34020034	34020142	.	+	.	gene_id "XLOC_625695"; transcript_id "TCONS_0949785"; exon_number "1"; gene_type "lincRNA"
13	Cufflinks	exon	34020305	34020406	.	+	.	gene_id "XLOC_625695"; transcript_id "TCONS_0949785"; exon_number "2"; gene_type "lincRNA"
13	Cufflinks	exon	34268925	34269128	.	+	.	gene_id "XLOC_625738"; transcript_id "TCONS_0949799"; exon_number "1"; gene_type "lincRNA"
13	Cufflinks	exon	34300040	34300212	.	+	.	gene_id "XLOC_625738"; transcript_id "TCONS_0949799"; exon_number "2"; gene_type "lincRNA"
13	Cufflinks	exon	34373441	34373581	.	+	.	gene_id "XLOC_625829"; transcript_id "TCONS_0981788"; exon_number "1"; gene_type "lincRNA"
13	Cufflinks	exon	34413312	34413456	.	+	.	gene_id "XLOC_625829"; transcript_id "TCONS_0981788"; exon_number "2"; gene_type "lincRNA"
13	Cufflinks	exon	34398645	34398717	.	+	.	gene_id "XLOC_625829"; transcript_id "TCONS_1069825"; exon_number "1"; gene_type "lincRNA"
13	Cufflinks	exon	34413312	34413627	.	+	.	gene_id "XLOC_625829"; transcript_id "TCONS_1069825"; exon_number "2"; gene_type "lincRNA"
13	Cufflinks	exon	35996864	35996960	.	+	.	gene_id "XLOC_626893"; transcript_id "TCONS_0982178"; exon_number "1"; gene_type "lincRNA"
13	Cufflinks	exon	35997759	35997917	.	+	.	gene_id "XLOC_626893"; transcript_id "TCONS_0982178"; exon_number "2"; gene_type "lincRNA"
13	Cufflinks	exon	38166694	38167004	.	+	.	gene_id "XLOC_628583"; transcript_id "TCONS_1047088"; exon_number "1"; gene_type "lincRNA"
13	Cufflinks	exon	38175394	38175496	.	+	.	gene_id "XLOC_628583"; transcript_id "TCONS_1047088"; exon_number "2"; gene_type "lincRNA"
13	Cufflinks	exon	38166694	38167004	.	+	.	gene_id "XLOC_628583"; transcript_id "TCONS_1047089"; exon_number "1"; gene_type "lincRNA"
13	Cufflinks	exon	38175956	38176060	.	+	.	gene_id "XLOC_628583"; transcript_id "TCONS_1047089"; exon_number "2"; gene_type "lincRNA"
13	Cufflinks	exon	38757395	38757478	.	+	.	gene_id "XLOC_629007"; transcript_id "TCONS_0982907"; exon_number "1"; gene_type "ilncRNA"
13	Cufflinks	exon	38758618	38759690	.	+	.	gene_id "XLOC_629007"; transcript_id "TCONS_0982907"; exon_number "2"; gene_type "ilncRNA"
13	Cufflinks	exon	38860458	38860605	.	+	.	gene_id "XLOC_629038"; transcript_id "TCONS_1070599"; exon_number "1"; gene_type "lncNAT"
13	Cufflinks	exon	38867843	38867942	.	+	.	gene_id "XLOC_629038"; transcript_id "TCONS_1070599"; exon_number "2"; gene_type "lncNAT"
13	Cufflinks	exon	43519563	43519625	.	+	.	gene_id "XLOC_632478"; transcript_id "TCONS_0984148"; exon_number "1"; gene_type "lincRNA"
13	Cufflinks	exon	43520277	43520432	.	+	.	gene_id "XLOC_632478"; transcript_id "TCONS_0984148"; exon_number "2"; gene_type "lincRNA"
13	Cufflinks	exon	49576099	49576160	.	+	.	gene_id "XLOC_636646"; transcript_id "TCONS_0985582"; exon_number "1"; gene_type "lincRNA"
13	Cufflinks	exon	49582711	49582966	.	+	.	gene_id "XLOC_636646"; transcript_id "TCONS_0985582"; exon_number "2"; gene_type "lincRNA"
13	Cufflinks	exon	53510228	53510279	.	+	.	gene_id "XLOC_639158"; transcript_id "TCONS_0986400"; exon_number "1"; gene_type "lincRNA"
13	Cufflinks	exon	53537658	53537754	.	+	.	gene_id "XLOC_639158"; transcript_id "TCONS_0986400"; exon_number "2"; gene_type "lincRNA"
13	Cufflinks	exon	53544610	53544699	.	+	.	gene_id "XLOC_639158"; transcript_id "TCONS_0986400"; exon_number "3"; gene_type "lincRNA"
13	Cufflinks	exon	55055209	55055275	.	+	.	gene_id "XLOC_640385"; transcript_id "TCONS_0954024"; exon_number "1"; gene_type "ilncRNA"
13	Cufflinks	exon	55056199	55056360	.	+	.	gene_id "XLOC_640385"; transcript_id "TCONS_0954024"; exon_number "2"; gene_type "ilncRNA"
13	Cufflinks	exon	55240896	55241026	.	+	.	gene_id "XLOC_640500"; transcript_id "TCONS_1073151"; exon_number "1"; gene_type "lincRNA"
13	Cufflinks	exon	55245097	55245167	.	+	.	gene_id "XLOC_640500"; transcript_id "TCONS_1073151"; exon_number "2"; gene_type "lincRNA"
13	Cufflinks	exon	58050354	58050481	.	+	.	gene_id "XLOC_642284"; transcript_id "TCONS_1023408"; exon_number "1"; gene_type "lincRNA"
13	Cufflinks	exon	58089568	58089665	.	+	.	gene_id "XLOC_642284"; transcript_id "TCONS_1023408"; exon_number "2"; gene_type "lincRNA"
13	Cufflinks	exon	58089810	58089890	.	+	.	gene_id "XLOC_642284"; transcript_id "TCONS_1023408"; exon_number "3"; gene_type "lincRNA"
13	Cufflinks	exon	58056762	58056866	.	+	.	gene_id "XLOC_642302"; transcript_id "TCONS_0987576"; exon_number "1"; gene_type "lincRNA"
13	Cufflinks	exon	58058604	58059047	.	+	.	gene_id "XLOC_642302"; transcript_id "TCONS_0987576"; exon_number "2"; gene_type "lincRNA"
13	Cufflinks	exon	58056807	58056866	.	+	.	gene_id "XLOC_642302"; transcript_id "TCONS_0954428"; exon_number "1"; gene_type "lincRNA"
13	Cufflinks	exon	58070830	58071225	.	+	.	gene_id "XLOC_642302"; transcript_id "TCONS_0954428"; exon_number "2"; gene_type "lincRNA"
13	Cufflinks	exon	58058405	58058671	.	+	.	gene_id "XLOC_642302"; transcript_id "TCONS_1049570"; exon_number "1"; gene_type "lincRNA"
13	Cufflinks	exon	58068658	58068727	.	+	.	gene_id "XLOC_642302"; transcript_id "TCONS_1049570"; exon_number "2"; gene_type "lincRNA"
13	Cufflinks	exon	58585912	58586112	.	+	.	gene_id "XLOC_642622"; transcript_id "TCONS_1049621"; exon_number "1"; gene_type "lincRNA"
13	Cufflinks	exon	58618743	58618816	.	+	.	gene_id "XLOC_642622"; transcript_id "TCONS_1049621"; exon_number "2"; gene_type "lincRNA"
13	Cufflinks	exon	60321928	60322099	.	+	.	gene_id "XLOC_643882"; transcript_id "TCONS_1073929"; exon_number "1"; gene_type "lincRNA"
13	Cufflinks	exon	60323778	60323840	.	+	.	gene_id "XLOC_643882"; transcript_id "TCONS_1073929"; exon_number "2"; gene_type "lincRNA"
13	Cufflinks	exon	61742112	61742342	.	+	.	gene_id "XLOC_644793"; transcript_id "TCONS_0955065"; exon_number "1"; gene_type "lincRNA"
13	Cufflinks	exon	61742530	61742822	.	+	.	gene_id "XLOC_644793"; transcript_id "TCONS_0955065"; exon_number "2"; gene_type "lincRNA"
13	Cufflinks	exon	61742243	61742342	.	+	.	gene_id "XLOC_644793"; transcript_id "TCONS_1049998"; exon_number "1"; gene_type "lincRNA"
13	Cufflinks	exon	61744083	61744481	.	+	.	gene_id "XLOC_644793"; transcript_id "TCONS_1049998"; exon_number "2"; gene_type "lincRNA"
13	Cufflinks	exon	62415720	62415752	.	+	.	gene_id "XLOC_645377"; transcript_id "TCONS_0955289"; exon_number "1"; gene_type "lincRNA"
13	Cufflinks	exon	62415882	62416255	.	+	.	gene_id "XLOC_645377"; transcript_id "TCONS_0955289"; exon_number "2"; gene_type "lincRNA"
13	Cufflinks	exon	62489966	62490183	.	+	.	gene_id "XLOC_645399"; transcript_id "TCONS_0920650"; exon_number "1"; gene_type "lncNAT"
13	Cufflinks	exon	62493173	62493196	.	+	.	gene_id "XLOC_645399"; transcript_id "TCONS_0920650"; exon_number "2"; gene_type "lncNAT"
13	Cufflinks	exon	64069527	64069628	.	+	.	gene_id "XLOC_646340"; transcript_id "TCONS_0989000"; exon_number "1"; gene_type "lincRNA"
13	Cufflinks	exon	64090154	64090293	.	+	.	gene_id "XLOC_646340"; transcript_id "TCONS_0989000"; exon_number "2"; gene_type "lincRNA"
13	Cufflinks	exon	64981740	64982191	.	+	.	gene_id "XLOC_646749"; transcript_id "TCONS_0955696"; exon_number "1"; gene_type "lncNAT"
13	Cufflinks	exon	65005397	65005474	.	+	.	gene_id "XLOC_646749"; transcript_id "TCONS_0955696"; exon_number "2"; gene_type "lncNAT"
13	Cufflinks	exon	65842955	65843031	.	+	.	gene_id "XLOC_647330"; transcript_id "TCONS_0955889"; exon_number "1"; gene_type "lincRNA"
13	Cufflinks	exon	65861612	65861780	.	+	.	gene_id "XLOC_647330"; transcript_id "TCONS_0955889"; exon_number "2"; gene_type "lincRNA"
13	Cufflinks	exon	66256847	66257081	.	+	.	gene_id "XLOC_647796"; transcript_id "TCONS_1074931"; exon_number "1"; gene_type "ilncRNA"
13	Cufflinks	exon	66257154	66258078	.	+	.	gene_id "XLOC_647796"; transcript_id "TCONS_1074931"; exon_number "2"; gene_type "ilncRNA"
13	Cufflinks	exon	66653534	66653729	.	+	.	gene_id "XLOC_647942"; transcript_id "TCONS_0956103"; exon_number "1"; gene_type "ilncRNA"
13	Cufflinks	exon	66654144	66654172	.	+	.	gene_id "XLOC_647942"; transcript_id "TCONS_0956103"; exon_number "2"; gene_type "ilncRNA"
13	Cufflinks	exon	68018452	68018550	.	+	.	gene_id "XLOC_648766"; transcript_id "TCONS_1025038"; exon_number "1"; gene_type "lincRNA"
13	Cufflinks	exon	68020018	68020174	.	+	.	gene_id "XLOC_648766"; transcript_id "TCONS_1025038"; exon_number "2"; gene_type "lincRNA"
13	Cufflinks	exon	74099176	74099783	.	+	.	gene_id "XLOC_652714"; transcript_id "TCONS_0922969"; exon_number "1"; gene_type "ilncRNA"
13	Cufflinks	exon	74100614	74100795	.	+	.	gene_id "XLOC_652714"; transcript_id "TCONS_0922969"; exon_number "2"; gene_type "ilncRNA"
13	Cufflinks	exon	75823440	75823469	.	+	.	gene_id "XLOC_653820"; transcript_id "TCONS_1051848"; exon_number "1"; gene_type "ilncRNA"
13	Cufflinks	exon	75823866	75824037	.	+	.	gene_id "XLOC_653820"; transcript_id "TCONS_1051848"; exon_number "2"; gene_type "ilncRNA"
13	Cufflinks	exon	78236381	78236804	.	+	.	gene_id "XLOC_655325"; transcript_id "TCONS_1076602"; exon_number "1"; gene_type "ilncRNA"
13	Cufflinks	exon	78237545	78237640	.	+	.	gene_id "XLOC_655325"; transcript_id "TCONS_1076602"; exon_number "2"; gene_type "ilncRNA"
13	Cufflinks	exon	78241931	78242115	.	+	.	gene_id "XLOC_655325"; transcript_id "TCONS_1076602"; exon_number "3"; gene_type "ilncRNA"
13	Cufflinks	exon	78244527	78244811	.	+	.	gene_id "XLOC_655325"; transcript_id "TCONS_1076602"; exon_number "4"; gene_type "ilncRNA"
13	Cufflinks	exon	78245592	78246310	.	+	.	gene_id "XLOC_655325"; transcript_id "TCONS_1076602"; exon_number "5"; gene_type "ilncRNA"
13	Cufflinks	exon	78245706	78246399	.	+	.	gene_id "XLOC_655325"; transcript_id "TCONS_1026631"; exon_number "1"; gene_type "ilncRNA"
13	Cufflinks	exon	78246827	78246969	.	+	.	gene_id "XLOC_655325"; transcript_id "TCONS_1026631"; exon_number "2"; gene_type "ilncRNA"
13	Cufflinks	exon	78593056	78593187	.	+	.	gene_id "XLOC_655528"; transcript_id "TCONS_1076649"; exon_number "1"; gene_type "lincRNA"
13	Cufflinks	exon	78596597	78596959	.	+	.	gene_id "XLOC_655528"; transcript_id "TCONS_1076649"; exon_number "2"; gene_type "lincRNA"
13	Cufflinks	exon	78798039	78798258	.	+	.	gene_id "XLOC_655711"; transcript_id "TCONS_1026737"; exon_number "1"; gene_type "lincRNA"
13	Cufflinks	exon	78799712	78799734	.	+	.	gene_id "XLOC_655711"; transcript_id "TCONS_1026737"; exon_number "2"; gene_type "lincRNA"
13	Cufflinks	exon	78945479	78945556	.	+	.	gene_id "XLOC_655811"; transcript_id "TCONS_1052185"; exon_number "1"; gene_type "lincRNA"
13	Cufflinks	exon	78946106	78946234	.	+	.	gene_id "XLOC_655811"; transcript_id "TCONS_1052185"; exon_number "2"; gene_type "lincRNA"
13	Cufflinks	exon	78964387	78964407	.	+	.	gene_id "XLOC_655835"; transcript_id "TCONS_0992338"; exon_number "1"; gene_type "lincRNA"
13	Cufflinks	exon	78970650	78970929	.	+	.	gene_id "XLOC_655835"; transcript_id "TCONS_0992338"; exon_number "2"; gene_type "lincRNA"
13	Cufflinks	exon	78966195	78966216	.	+	.	gene_id "XLOC_655835"; transcript_id "TCONS_1026784"; exon_number "1"; gene_type "lincRNA"
13	Cufflinks	exon	78967808	78968035	.	+	.	gene_id "XLOC_655835"; transcript_id "TCONS_1026784"; exon_number "2"; gene_type "lincRNA"
13	Cufflinks	exon	78970650	78970668	.	+	.	gene_id "XLOC_655835"; transcript_id "TCONS_1026784"; exon_number "3"; gene_type "lincRNA"
13	Cufflinks	exon	79166218	79166265	.	+	.	gene_id "XLOC_656101"; transcript_id "TCONS_0957987"; exon_number "1"; gene_type "lincRNA"
13	Cufflinks	exon	79172276	79172341	.	+	.	gene_id "XLOC_656101"; transcript_id "TCONS_0957987"; exon_number "2"; gene_type "lincRNA"
13	Cufflinks	exon	79175975	79176088	.	+	.	gene_id "XLOC_656101"; transcript_id "TCONS_0957987"; exon_number "3"; gene_type "lincRNA"
13	Cufflinks	exon	79457650	79457858	.	+	.	gene_id "XLOC_656298"; transcript_id "TCONS_0958021"; exon_number "1"; gene_type "lincRNA"
13	Cufflinks	exon	79459462	79459497	.	+	.	gene_id "XLOC_656298"; transcript_id "TCONS_0958021"; exon_number "2"; gene_type "lincRNA"
13	Cufflinks	exon	82173275	82173470	.	+	.	gene_id "XLOC_657994"; transcript_id "TCONS_0924801"; exon_number "1"; gene_type "ilncRNA"
13	Cufflinks	exon	82175624	82175719	.	+	.	gene_id "XLOC_657994"; transcript_id "TCONS_0924801"; exon_number "2"; gene_type "ilncRNA"
13	Cufflinks	exon	82176423	82177027	.	+	.	gene_id "XLOC_657994"; transcript_id "TCONS_0924801"; exon_number "3"; gene_type "ilncRNA"
13	Cufflinks	exon	82173325	82173470	.	+	.	gene_id "XLOC_657994"; transcript_id "TCONS_0924800"; exon_number "1"; gene_type "ilncRNA"
13	Cufflinks	exon	82175624	82175719	.	+	.	gene_id "XLOC_657994"; transcript_id "TCONS_0924800"; exon_number "2"; gene_type "ilncRNA"
13	Cufflinks	exon	82176349	82176912	.	+	.	gene_id "XLOC_657994"; transcript_id "TCONS_0924800"; exon_number "3"; gene_type "ilncRNA"
13	Cufflinks	exon	6792986	6795028	.	-	.	gene_id "XLOC_663372"; transcript_id "TCONS_0959693"; exon_number "1"; gene_type "lncNAT"
13	Cufflinks	exon	6795576	6795685	.	-	.	gene_id "XLOC_663372"; transcript_id "TCONS_0959693"; exon_number "2"; gene_type "lncNAT"
13	Cufflinks	exon	6808239	6808398	.	-	.	gene_id "XLOC_663372"; transcript_id "TCONS_0959693"; exon_number "3"; gene_type "lncNAT"
13	Cufflinks	exon	7691839	7691929	.	-	.	gene_id "XLOC_663805"; transcript_id "TCONS_1028788"; exon_number "1"; gene_type "lincRNA"
13	Cufflinks	exon	7696556	7696841	.	-	.	gene_id "XLOC_663805"; transcript_id "TCONS_1028788"; exon_number "2"; gene_type "lincRNA"
13	Cufflinks	exon	9913410	9913488	.	-	.	gene_id "XLOC_665192"; transcript_id "TCONS_0995319"; exon_number "1"; gene_type "ilncRNA"
13	Cufflinks	exon	9916704	9916820	.	-	.	gene_id "XLOC_665192"; transcript_id "TCONS_0995319"; exon_number "2"; gene_type "ilncRNA"
13	Cufflinks	exon	9917785	9917812	.	-	.	gene_id "XLOC_665192"; transcript_id "TCONS_0995319"; exon_number "3"; gene_type "ilncRNA"
13	Cufflinks	exon	10033483	10033748	.	-	.	gene_id "XLOC_665198"; transcript_id "TCONS_1053687"; exon_number "1"; gene_type "ilncRNA"
13	Cufflinks	exon	10037246	10037355	.	-	.	gene_id "XLOC_665198"; transcript_id "TCONS_1053687"; exon_number "2"; gene_type "ilncRNA"
13	Cufflinks	exon	10038454	10038550	.	-	.	gene_id "XLOC_665198"; transcript_id "TCONS_1053687"; exon_number "3"; gene_type "ilncRNA"
13	Cufflinks	exon	10183675	10183728	.	-	.	gene_id "XLOC_665448"; transcript_id "TCONS_1053749"; exon_number "1"; gene_type "lincRNA"
13	Cufflinks	exon	10193397	10193550	.	-	.	gene_id "XLOC_665448"; transcript_id "TCONS_1053749"; exon_number "2"; gene_type "lincRNA"
13	Cufflinks	exon	10604876	10605062	.	-	.	gene_id "XLOC_665732"; transcript_id "TCONS_1078987"; exon_number "1"; gene_type "lincRNA"
13	Cufflinks	exon	10606464	10606525	.	-	.	gene_id "XLOC_665732"; transcript_id "TCONS_1078987"; exon_number "2"; gene_type "lincRNA"
13	Cufflinks	exon	11049140	11049233	.	-	.	gene_id "XLOC_666046"; transcript_id "TCONS_1079055"; exon_number "1"; gene_type "lncNAT"
13	Cufflinks	exon	11302201	11302342	.	-	.	gene_id "XLOC_666046"; transcript_id "TCONS_1079055"; exon_number "2"; gene_type "lncNAT"
13	Cufflinks	exon	11186969	11187231	.	-	.	gene_id "XLOC_666171"; transcript_id "TCONS_0926534"; exon_number "1"; gene_type "lincRNA"
13	Cufflinks	exon	11206389	11206452	.	-	.	gene_id "XLOC_666171"; transcript_id "TCONS_0926534"; exon_number "2"; gene_type "lincRNA"
13	Cufflinks	exon	11501116	11501299	.	-	.	gene_id "XLOC_666381"; transcript_id "TCONS_1053899"; exon_number "1"; gene_type "lincRNA"
13	Cufflinks	exon	11535731	11535751	.	-	.	gene_id "XLOC_666381"; transcript_id "TCONS_1053899"; exon_number "2"; gene_type "lincRNA"
13	Cufflinks	exon	15001855	15001881	.	-	.	gene_id "XLOC_669052"; transcript_id "TCONS_1054474"; exon_number "1"; gene_type "lincRNA"
13	Cufflinks	exon	15003885	15004098	.	-	.	gene_id "XLOC_669052"; transcript_id "TCONS_1054474"; exon_number "2"; gene_type "lincRNA"
13	Cufflinks	exon	15778458	15778585	.	-	.	gene_id "XLOC_669643"; transcript_id "TCONS_0961495"; exon_number "1"; gene_type "lincRNA"
13	Cufflinks	exon	15786060	15786134	.	-	.	gene_id "XLOC_669643"; transcript_id "TCONS_0961495"; exon_number "2"; gene_type "lincRNA"
13	Cufflinks	exon	16416035	16416069	.	-	.	gene_id "XLOC_669978"; transcript_id "TCONS_1030235"; exon_number "1"; gene_type "ilncRNA"
13	Cufflinks	exon	16418955	16419110	.	-	.	gene_id "XLOC_669978"; transcript_id "TCONS_1030235"; exon_number "2"; gene_type "ilncRNA"
13	Cufflinks	exon	16428620	16428652	.	-	.	gene_id "XLOC_669978"; transcript_id "TCONS_1030235"; exon_number "3"; gene_type "ilncRNA"
13	Cufflinks	exon	16417840	16418113	.	-	.	gene_id "XLOC_669978"; transcript_id "TCONS_0961667"; exon_number "1"; gene_type "ilncRNA"
13	Cufflinks	exon	16418729	16419179	.	-	.	gene_id "XLOC_669978"; transcript_id "TCONS_0961667"; exon_number "2"; gene_type "ilncRNA"
13	Cufflinks	exon	16417840	16418113	.	-	.	gene_id "XLOC_669978"; transcript_id "TCONS_0961668"; exon_number "1"; gene_type "ilncRNA"
13	Cufflinks	exon	16418729	16418857	.	-	.	gene_id "XLOC_669978"; transcript_id "TCONS_0961668"; exon_number "2"; gene_type "ilncRNA"
13	Cufflinks	exon	16418955	16419110	.	-	.	gene_id "XLOC_669978"; transcript_id "TCONS_0961668"; exon_number "3"; gene_type "ilncRNA"
13	Cufflinks	exon	16428620	16428670	.	-	.	gene_id "XLOC_669978"; transcript_id "TCONS_0961668"; exon_number "4"; gene_type "ilncRNA"
13	Cufflinks	exon	16418971	16419110	.	-	.	gene_id "XLOC_669978"; transcript_id "TCONS_1080354"; exon_number "1"; gene_type "ilncRNA"
13	Cufflinks	exon	16428620	16428694	.	-	.	gene_id "XLOC_669978"; transcript_id "TCONS_1080354"; exon_number "2"; gene_type "ilncRNA"
13	Cufflinks	exon	19349660	19350091	.	-	.	gene_id "XLOC_671559"; transcript_id "TCONS_1055031"; exon_number "1"; gene_type "lincRNA"
13	Cufflinks	exon	19354223	19354317	.	-	.	gene_id "XLOC_671559"; transcript_id "TCONS_1055031"; exon_number "2"; gene_type "lincRNA"
13	Cufflinks	exon	20169084	20169299	.	-	.	gene_id "XLOC_672098"; transcript_id "TCONS_0962299"; exon_number "1"; gene_type "lincRNA"
13	Cufflinks	exon	20184942	20185010	.	-	.	gene_id "XLOC_672098"; transcript_id "TCONS_0962299"; exon_number "2"; gene_type "lincRNA"
13	Cufflinks	exon	23622919	23623140	.	-	.	gene_id "XLOC_673848"; transcript_id "TCONS_1081312"; exon_number "1"; gene_type "lincRNA"
13	Cufflinks	exon	23623808	23624356	.	-	.	gene_id "XLOC_673848"; transcript_id "TCONS_1081312"; exon_number "2"; gene_type "lincRNA"
13	Cufflinks	exon	25919195	25919406	.	-	.	gene_id "XLOC_674908"; transcript_id "TCONS_0998510"; exon_number "1"; gene_type "lincRNA"
13	Cufflinks	exon	25922188	25922211	.	-	.	gene_id "XLOC_674908"; transcript_id "TCONS_0998510"; exon_number "2"; gene_type "lincRNA"
13	Cufflinks	exon	26596233	26596306	.	-	.	gene_id "XLOC_675331"; transcript_id "TCONS_0963176"; exon_number "1"; gene_type "lincRNA"
13	Cufflinks	exon	26599374	26599544	.	-	.	gene_id "XLOC_675331"; transcript_id "TCONS_0963176"; exon_number "2"; gene_type "lincRNA"
13	Cufflinks	exon	26599395	26599604	.	-	.	gene_id "XLOC_675331"; transcript_id "TCONS_1055733"; exon_number "1"; gene_type "lincRNA"
13	Cufflinks	exon	26600563	26600627	.	-	.	gene_id "XLOC_675331"; transcript_id "TCONS_1055733"; exon_number "2"; gene_type "lincRNA"
13	Cufflinks	exon	31926453	31926936	.	-	.	gene_id "XLOC_679172"; transcript_id "TCONS_1082543"; exon_number "1"; gene_type "lincRNA"
13	Cufflinks	exon	31943767	31943838	.	-	.	gene_id "XLOC_679172"; transcript_id "TCONS_1082543"; exon_number "2"; gene_type "lincRNA"
13	Cufflinks	exon	36892491	36892614	.	-	.	gene_id "XLOC_681931"; transcript_id "TCONS_1056967"; exon_number "1"; gene_type "lincRNA"
13	Cufflinks	exon	36895094	36895175	.	-	.	gene_id "XLOC_681931"; transcript_id "TCONS_1056967"; exon_number "2"; gene_type "lincRNA"
13	Cufflinks	exon	37266471	37266626	.	-	.	gene_id "XLOC_682137"; transcript_id "TCONS_1033350"; exon_number "1"; gene_type "lincRNA"
13	Cufflinks	exon	37271116	37271236	.	-	.	gene_id "XLOC_682137"; transcript_id "TCONS_1033350"; exon_number "2"; gene_type "lincRNA"
13	Cufflinks	exon	42229270	42229334	.	-	.	gene_id "XLOC_684699"; transcript_id "TCONS_1083746"; exon_number "1"; gene_type "lincRNA"
13	Cufflinks	exon	42229436	42229571	.	-	.	gene_id "XLOC_684699"; transcript_id "TCONS_1083746"; exon_number "2"; gene_type "lincRNA"
13	Cufflinks	exon	42726400	42726510	.	-	.	gene_id "XLOC_685046"; transcript_id "TCONS_1083843"; exon_number "1"; gene_type "lincRNA"
13	Cufflinks	exon	42731058	42731174	.	-	.	gene_id "XLOC_685046"; transcript_id "TCONS_1083843"; exon_number "2"; gene_type "lincRNA"
13	Cufflinks	exon	43194682	43194711	.	-	.	gene_id "XLOC_685290"; transcript_id "TCONS_1034163"; exon_number "1"; gene_type "ilncRNA"
13	Cufflinks	exon	43195491	43195814	.	-	.	gene_id "XLOC_685290"; transcript_id "TCONS_1034163"; exon_number "2"; gene_type "ilncRNA"
13	Cufflinks	exon	44878428	44878516	.	-	.	gene_id "XLOC_686292"; transcript_id "TCONS_0965833"; exon_number "1"; gene_type "lincRNA"
13	Cufflinks	exon	44879626	44880008	.	-	.	gene_id "XLOC_686292"; transcript_id "TCONS_0965833"; exon_number "2"; gene_type "lincRNA"
13	Cufflinks	exon	46711594	46711929	.	-	.	gene_id "XLOC_687341"; transcript_id "TCONS_0933425"; exon_number "1"; gene_type "lincRNA"
13	Cufflinks	exon	46714316	46714551	.	-	.	gene_id "XLOC_687341"; transcript_id "TCONS_0933425"; exon_number "2"; gene_type "lincRNA"
13	Cufflinks	exon	50661601	50661749	.	-	.	gene_id "XLOC_689726"; transcript_id "TCONS_0966563"; exon_number "1"; gene_type "lincRNA"
13	Cufflinks	exon	50663747	50663817	.	-	.	gene_id "XLOC_689726"; transcript_id "TCONS_0966563"; exon_number "2"; gene_type "lincRNA"
13	Cufflinks	exon	52822267	52822347	.	-	.	gene_id "XLOC_691013"; transcript_id "TCONS_1004055"; exon_number "1"; gene_type "lincRNA"
13	Cufflinks	exon	52823115	52823262	.	-	.	gene_id "XLOC_691013"; transcript_id "TCONS_1004055"; exon_number "2"; gene_type "lincRNA"
13	Cufflinks	exon	55865864	55866047	.	-	.	gene_id "XLOC_693013"; transcript_id "TCONS_1085584"; exon_number "1"; gene_type "lincRNA"
13	Cufflinks	exon	55867185	55867293	.	-	.	gene_id "XLOC_693013"; transcript_id "TCONS_1085584"; exon_number "2"; gene_type "lincRNA"
13	Cufflinks	exon	56294042	56294409	.	-	.	gene_id "XLOC_693598"; transcript_id "TCONS_1059158"; exon_number "1"; gene_type "lincRNA"
13	Cufflinks	exon	56297257	56297348	.	-	.	gene_id "XLOC_693598"; transcript_id "TCONS_1059158"; exon_number "2"; gene_type "lincRNA"
13	Cufflinks	exon	56298095	56298119	.	-	.	gene_id "XLOC_693598"; transcript_id "TCONS_1059158"; exon_number "3"; gene_type "lincRNA"
13	Cufflinks	exon	59627267	59627335	.	-	.	gene_id "XLOC_696132"; transcript_id "TCONS_1086538"; exon_number "1"; gene_type "lincRNA"
13	Cufflinks	exon	59670057	59670220	.	-	.	gene_id "XLOC_696132"; transcript_id "TCONS_1086538"; exon_number "2"; gene_type "lincRNA"
13	Cufflinks	exon	65492394	65492553	.	-	.	gene_id "XLOC_699696"; transcript_id "TCONS_0969159"; exon_number "1"; gene_type "lincRNA"
13	Cufflinks	exon	65492722	65492772	.	-	.	gene_id "XLOC_699696"; transcript_id "TCONS_0969159"; exon_number "2"; gene_type "lincRNA"
13	Cufflinks	exon	66935651	66936085	.	-	.	gene_id "XLOC_700398"; transcript_id "TCONS_1087515"; exon_number "1"; gene_type "lincRNA"
13	Cufflinks	exon	66947594	66947620	.	-	.	gene_id "XLOC_700398"; transcript_id "TCONS_1087515"; exon_number "2"; gene_type "lincRNA"
13	Cufflinks	exon	66949521	66949918	.	-	.	gene_id "XLOC_700420"; transcript_id "TCONS_1038005"; exon_number "1"; gene_type "lincRNA"
13	Cufflinks	exon	66951252	66951446	.	-	.	gene_id "XLOC_700420"; transcript_id "TCONS_1038005"; exon_number "2"; gene_type "lincRNA"
13	Cufflinks	exon	67127678	67127867	.	-	.	gene_id "XLOC_700516"; transcript_id "TCONS_1007112"; exon_number "1"; gene_type "lincRNA"
13	Cufflinks	exon	67128770	67129176	.	-	.	gene_id "XLOC_700516"; transcript_id "TCONS_1007112"; exon_number "2"; gene_type "lincRNA"
13	Cufflinks	exon	67984157	67984850	.	-	.	gene_id "XLOC_700964"; transcript_id "TCONS_0937700"; exon_number "1"; gene_type "lincRNA"
13	Cufflinks	exon	67984935	67985083	.	-	.	gene_id "XLOC_700964"; transcript_id "TCONS_0937700"; exon_number "2"; gene_type "lincRNA"
13	Cufflinks	exon	67985969	67986157	.	-	.	gene_id "XLOC_700964"; transcript_id "TCONS_0937700"; exon_number "3"; gene_type "lincRNA"
13	Cufflinks	exon	72331052	72331116	.	-	.	gene_id "XLOC_704475"; transcript_id "TCONS_1061321"; exon_number "1"; gene_type "lincRNA"
13	Cufflinks	exon	72331204	72331415	.	-	.	gene_id "XLOC_704475"; transcript_id "TCONS_1061321"; exon_number "2"; gene_type "lincRNA"
13	Cufflinks	exon	74069486	74069508	.	-	.	gene_id "XLOC_705770"; transcript_id "TCONS_1061757"; exon_number "1"; gene_type "ilncRNA"
13	Cufflinks	exon	74069575	74069829	.	-	.	gene_id "XLOC_705770"; transcript_id "TCONS_1061757"; exon_number "2"; gene_type "ilncRNA"
13	Cufflinks	exon	77452079	77452308	.	-	.	gene_id "XLOC_707755"; transcript_id "TCONS_0971252"; exon_number "1"; gene_type "lincRNA"
13	Cufflinks	exon	77453252	77453278	.	-	.	gene_id "XLOC_707755"; transcript_id "TCONS_0971252"; exon_number "2"; gene_type "lincRNA"
13	Cufflinks	exon	77820854	77820986	.	-	.	gene_id "XLOC_708180"; transcript_id "TCONS_1062185"; exon_number "1"; gene_type "lincRNA"
13	Cufflinks	exon	77822239	77822313	.	-	.	gene_id "XLOC_708180"; transcript_id "TCONS_1062185"; exon_number "2"; gene_type "lincRNA"
13	Cufflinks	exon	78445575	78445715	.	-	.	gene_id "XLOC_708536"; transcript_id "TCONS_1062261"; exon_number "1"; gene_type "lincRNA"
13	Cufflinks	exon	78446346	78446429	.	-	.	gene_id "XLOC_708536"; transcript_id "TCONS_1062261"; exon_number "2"; gene_type "lincRNA"
13	Cufflinks	exon	78514176	78514424	.	-	.	gene_id "XLOC_708588"; transcript_id "TCONS_0971697"; exon_number "1"; gene_type "lincRNA"
13	Cufflinks	exon	78515733	78516541	.	-	.	gene_id "XLOC_708588"; transcript_id "TCONS_0971697"; exon_number "2"; gene_type "lincRNA"
13	Cufflinks	exon	78579287	78579464	.	-	.	gene_id "XLOC_708629"; transcript_id "TCONS_1062276"; exon_number "1"; gene_type "lincRNA"
13	Cufflinks	exon	78586544	78586570	.	-	.	gene_id "XLOC_708629"; transcript_id "TCONS_1062276"; exon_number "2"; gene_type "lincRNA"
13	Cufflinks	exon	79410989	79411064	.	-	.	gene_id "XLOC_709349"; transcript_id "TCONS_1089822"; exon_number "1"; gene_type "lincRNA"
13	Cufflinks	exon	79416489	79416601	.	-	.	gene_id "XLOC_709349"; transcript_id "TCONS_1089822"; exon_number "2"; gene_type "lincRNA"
13	Cufflinks	exon	79430398	79430456	.	-	.	gene_id "XLOC_709349"; transcript_id "TCONS_1089822"; exon_number "3"; gene_type "lincRNA"
13	Cufflinks	exon	79411009	79411091	.	-	.	gene_id "XLOC_709349"; transcript_id "TCONS_1040195"; exon_number "1"; gene_type "lincRNA"
13	Cufflinks	exon	79416489	79416601	.	-	.	gene_id "XLOC_709349"; transcript_id "TCONS_1040195"; exon_number "2"; gene_type "lincRNA"
13	Cufflinks	exon	79430398	79430454	.	-	.	gene_id "XLOC_709349"; transcript_id "TCONS_1040195"; exon_number "3"; gene_type "lincRNA"
13	Cufflinks	exon	79430156	79430364	.	-	.	gene_id "XLOC_709349"; transcript_id "TCONS_1040200"; exon_number "1"; gene_type "lincRNA"
13	Cufflinks	exon	79430742	79430862	.	-	.	gene_id "XLOC_709349"; transcript_id "TCONS_1040200"; exon_number "2"; gene_type "lincRNA"
13	Cufflinks	exon	79457661	79457802	.	-	.	gene_id "XLOC_709379"; transcript_id "TCONS_1010284"; exon_number "1"; gene_type "lincRNA"
13	Cufflinks	exon	79458868	79458943	.	-	.	gene_id "XLOC_709379"; transcript_id "TCONS_1010284"; exon_number "2"; gene_type "lincRNA"
13	Cufflinks	exon	81283018	81283082	.	-	.	gene_id "XLOC_710964"; transcript_id "TCONS_1062790"; exon_number "1"; gene_type "lincRNA"
13	Cufflinks	exon	81290192	81290750	.	-	.	gene_id "XLOC_710964"; transcript_id "TCONS_1062790"; exon_number "2"; gene_type "lincRNA"
13	Cufflinks	exon	82082013	82082064	.	-	.	gene_id "XLOC_711389"; transcript_id "TCONS_1010976"; exon_number "1"; gene_type "lincRNA"
13	Cufflinks	exon	82091336	82092031	.	-	.	gene_id "XLOC_711389"; transcript_id "TCONS_1010976"; exon_number "2"; gene_type "lincRNA"
13	Cufflinks	exon	82092133	82092225	.	-	.	gene_id "XLOC_711389"; transcript_id "TCONS_1090403"; exon_number "1"; gene_type "lincRNA"
13	Cufflinks	exon	82092591	82092705	.	-	.	gene_id "XLOC_711389"; transcript_id "TCONS_1090403"; exon_number "2"; gene_type "lincRNA"
13	Cufflinks	exon	82105322	82105427	.	-	.	gene_id "XLOC_711417"; transcript_id "TCONS_0972514"; exon_number "1"; gene_type "lincRNA"
13	Cufflinks	exon	82110294	82110431	.	-	.	gene_id "XLOC_711417"; transcript_id "TCONS_0972514"; exon_number "2"; gene_type "lincRNA"
13	Cufflinks	exon	82111882	82112015	.	-	.	gene_id "XLOC_711417"; transcript_id "TCONS_0972514"; exon_number "3"; gene_type "lincRNA"
13	Cufflinks	exon	82112121	82112161	.	-	.	gene_id "XLOC_711417"; transcript_id "TCONS_0972514"; exon_number "4"; gene_type "lincRNA"
14	Cufflinks	exon	2502347	2502407	.	+	.	gene_id "XLOC_718045"; transcript_id "TCONS_1147911"; exon_number "1"; gene_type "lincRNA"
14	Cufflinks	exon	2502539	2502688	.	+	.	gene_id "XLOC_718045"; transcript_id "TCONS_1147911"; exon_number "2"; gene_type "lincRNA"
14	Cufflinks	exon	2751484	2751580	.	+	.	gene_id "XLOC_718207"; transcript_id "TCONS_1123124"; exon_number "1"; gene_type "lincRNA"
14	Cufflinks	exon	2752191	2752353	.	+	.	gene_id "XLOC_718207"; transcript_id "TCONS_1123124"; exon_number "2"; gene_type "lincRNA"
14	Cufflinks	exon	4475938	4475970	.	+	.	gene_id "XLOC_719494"; transcript_id "TCONS_1123538"; exon_number "1"; gene_type "ilncRNA"
14	Cufflinks	exon	4476201	4476384	.	+	.	gene_id "XLOC_719494"; transcript_id "TCONS_1123538"; exon_number "2"; gene_type "ilncRNA"
14	Cufflinks	exon	8450179	8450294	.	+	.	gene_id "XLOC_722434"; transcript_id "TCONS_1184623"; exon_number "1"; gene_type "lincRNA"
14	Cufflinks	exon	8474560	8474716	.	+	.	gene_id "XLOC_722434"; transcript_id "TCONS_1184623"; exon_number "2"; gene_type "lincRNA"
14	Cufflinks	exon	9101037	9101281	.	+	.	gene_id "XLOC_722935"; transcript_id "TCONS_1149502"; exon_number "1"; gene_type "lincRNA"
14	Cufflinks	exon	9101663	9101753	.	+	.	gene_id "XLOC_722935"; transcript_id "TCONS_1149502"; exon_number "2"; gene_type "lincRNA"
14	Cufflinks	exon	9101667	9101794	.	+	.	gene_id "XLOC_722935"; transcript_id "TCONS_1210713"; exon_number "1"; gene_type "lincRNA"
14	Cufflinks	exon	9108005	9108241	.	+	.	gene_id "XLOC_722935"; transcript_id "TCONS_1210713"; exon_number "2"; gene_type "lincRNA"
14	Cufflinks	exon	13381566	13381885	.	+	.	gene_id "XLOC_725971"; transcript_id "TCONS_1094558"; exon_number "1"; gene_type "lincRNA"
14	Cufflinks	exon	13392009	13392207	.	+	.	gene_id "XLOC_725971"; transcript_id "TCONS_1094558"; exon_number "2"; gene_type "lincRNA"
14	Cufflinks	exon	13719274	13719388	.	+	.	gene_id "XLOC_726093"; transcript_id "TCONS_1150671"; exon_number "1"; gene_type "lincRNA"
14	Cufflinks	exon	13722645	13722763	.	+	.	gene_id "XLOC_726093"; transcript_id "TCONS_1150671"; exon_number "2"; gene_type "lincRNA"
14	Cufflinks	exon	14265597	14265711	.	+	.	gene_id "XLOC_726558"; transcript_id "TCONS_1230651"; exon_number "1"; gene_type "lincRNA"
14	Cufflinks	exon	14265792	14265870	.	+	.	gene_id "XLOC_726558"; transcript_id "TCONS_1230651"; exon_number "2"; gene_type "lincRNA"
14	Cufflinks	exon	14268260	14268574	.	+	.	gene_id "XLOC_726558"; transcript_id "TCONS_1230651"; exon_number "3"; gene_type "lincRNA"
14	Cufflinks	exon	14525653	14525823	.	+	.	gene_id "XLOC_726731"; transcript_id "TCONS_1230681"; exon_number "1"; gene_type "lincRNA"
14	Cufflinks	exon	14527748	14527807	.	+	.	gene_id "XLOC_726731"; transcript_id "TCONS_1230681"; exon_number "2"; gene_type "lincRNA"
14	Cufflinks	exon	14646299	14646363	.	+	.	gene_id "XLOC_726815"; transcript_id "TCONS_1230702"; exon_number "1"; gene_type "lincRNA"
14	Cufflinks	exon	14649905	14650504	.	+	.	gene_id "XLOC_726815"; transcript_id "TCONS_1230702"; exon_number "2"; gene_type "lincRNA"
14	Cufflinks	exon	14649252	14649318	.	+	.	gene_id "XLOC_726815"; transcript_id "TCONS_1211432"; exon_number "1"; gene_type "lincRNA"
14	Cufflinks	exon	14649905	14650114	.	+	.	gene_id "XLOC_726815"; transcript_id "TCONS_1211432"; exon_number "2"; gene_type "lincRNA"
14	Cufflinks	exon	15647957	15647992	.	+	.	gene_id "XLOC_727464"; transcript_id "TCONS_1185901"; exon_number "1"; gene_type "lincRNA"
14	Cufflinks	exon	15648474	15648637	.	+	.	gene_id "XLOC_727464"; transcript_id "TCONS_1185901"; exon_number "2"; gene_type "lincRNA"
14	Cufflinks	exon	21467401	21467423	.	+	.	gene_id "XLOC_731078"; transcript_id "TCONS_1212179"; exon_number "1"; gene_type "lincRNA"
14	Cufflinks	exon	21475439	21475698	.	+	.	gene_id "XLOC_731078"; transcript_id "TCONS_1212179"; exon_number "2"; gene_type "lincRNA"
14	Cufflinks	exon	21581069	21581343	.	+	.	gene_id "XLOC_731167"; transcript_id "TCONS_1186800"; exon_number "1"; gene_type "lincRNA"
14	Cufflinks	exon	21617556	21617578	.	+	.	gene_id "XLOC_731167"; transcript_id "TCONS_1186800"; exon_number "2"; gene_type "lincRNA"
14	Cufflinks	exon	23669062	23669122	.	+	.	gene_id "XLOC_732487"; transcript_id "TCONS_1231847"; exon_number "1"; gene_type "lincRNA"
14	Cufflinks	exon	23669638	23669932	.	+	.	gene_id "XLOC_732487"; transcript_id "TCONS_1231847"; exon_number "2"; gene_type "lincRNA"
14	Cufflinks	exon	26778817	26779017	.	+	.	gene_id "XLOC_734603"; transcript_id "TCONS_1212668"; exon_number "1"; gene_type "ilncRNA"
14	Cufflinks	exon	26782627	26782797	.	+	.	gene_id "XLOC_734603"; transcript_id "TCONS_1212668"; exon_number "2"; gene_type "ilncRNA"
14	Cufflinks	exon	33572965	33573062	.	+	.	gene_id "XLOC_738898"; transcript_id "TCONS_1233277"; exon_number "1"; gene_type "lncNAT"
14	Cufflinks	exon	33644262	33644384	.	+	.	gene_id "XLOC_738898"; transcript_id "TCONS_1233277"; exon_number "2"; gene_type "lncNAT"
14	Cufflinks	exon	34515731	34515971	.	+	.	gene_id "XLOC_739410"; transcript_id "TCONS_1233416"; exon_number "1"; gene_type "ilncRNA"
14	Cufflinks	exon	34516093	34516213	.	+	.	gene_id "XLOC_739410"; transcript_id "TCONS_1233416"; exon_number "2"; gene_type "ilncRNA"
14	Cufflinks	exon	37557129	37557159	.	+	.	gene_id "XLOC_741451"; transcript_id "TCONS_1189030"; exon_number "1"; gene_type "lincRNA"
14	Cufflinks	exon	37559594	37559684	.	+	.	gene_id "XLOC_741451"; transcript_id "TCONS_1189030"; exon_number "2"; gene_type "lincRNA"
14	Cufflinks	exon	37609424	37609587	.	+	.	gene_id "XLOC_741451"; transcript_id "TCONS_1189030"; exon_number "3"; gene_type "lincRNA"
14	Cufflinks	exon	37704021	37704113	.	+	.	gene_id "XLOC_741684"; transcript_id "TCONS_1128316"; exon_number "1"; gene_type "lincRNA"
14	Cufflinks	exon	37705520	37705685	.	+	.	gene_id "XLOC_741684"; transcript_id "TCONS_1128316"; exon_number "2"; gene_type "lincRNA"
14	Cufflinks	exon	39432340	39432365	.	+	.	gene_id "XLOC_742727"; transcript_id "TCONS_1214160"; exon_number "1"; gene_type "lincRNA"
14	Cufflinks	exon	39433262	39433457	.	+	.	gene_id "XLOC_742727"; transcript_id "TCONS_1214160"; exon_number "2"; gene_type "lincRNA"
14	Cufflinks	exon	47014595	47014780	.	+	.	gene_id "XLOC_747910"; transcript_id "TCONS_1129705"; exon_number "1"; gene_type "lincRNA"
14	Cufflinks	exon	47015245	47015304	.	+	.	gene_id "XLOC_747910"; transcript_id "TCONS_1129705"; exon_number "2"; gene_type "lincRNA"
14	Cufflinks	exon	48694540	48694593	.	+	.	gene_id "XLOC_748889"; transcript_id "TCONS_1129915"; exon_number "1"; gene_type "lincRNA"
14	Cufflinks	exon	48708770	48708935	.	+	.	gene_id "XLOC_748889"; transcript_id "TCONS_1129915"; exon_number "2"; gene_type "lincRNA"
14	Cufflinks	exon	48714850	48715229	.	+	.	gene_id "XLOC_748958"; transcript_id "TCONS_1215218"; exon_number "1"; gene_type "lincRNA"
14	Cufflinks	exon	48717830	48717859	.	+	.	gene_id "XLOC_748958"; transcript_id "TCONS_1215218"; exon_number "2"; gene_type "lincRNA"
14	Cufflinks	exon	48727719	48728127	.	+	.	gene_id "XLOC_748977"; transcript_id "TCONS_1215225"; exon_number "1"; gene_type "lincRNA"
14	Cufflinks	exon	48799472	48799569	.	+	.	gene_id "XLOC_748977"; transcript_id "TCONS_1215225"; exon_number "2"; gene_type "lincRNA"
14	Cufflinks	exon	53080124	53080380	.	+	.	gene_id "XLOC_751955"; transcript_id "TCONS_1159175"; exon_number "1"; gene_type "lincRNA"
14	Cufflinks	exon	53083292	53083331	.	+	.	gene_id "XLOC_751955"; transcript_id "TCONS_1159175"; exon_number "2"; gene_type "lincRNA"
14	Cufflinks	exon	59470298	59470433	.	+	.	gene_id "XLOC_756493"; transcript_id "TCONS_1160692"; exon_number "1"; gene_type "lincRNA"
14	Cufflinks	exon	59478737	59478834	.	+	.	gene_id "XLOC_756493"; transcript_id "TCONS_1160692"; exon_number "2"; gene_type "lincRNA"
14	Cufflinks	exon	60142775	60143141	.	+	.	gene_id "XLOC_756935"; transcript_id "TCONS_1103078"; exon_number "1"; gene_type "lincRNA"
14	Cufflinks	exon	60146774	60147154	.	+	.	gene_id "XLOC_756935"; transcript_id "TCONS_1103078"; exon_number "2"; gene_type "lincRNA"
14	Cufflinks	exon	60146587	60146830	.	+	.	gene_id "XLOC_756935"; transcript_id "TCONS_1237112"; exon_number "1"; gene_type "lincRNA"
14	Cufflinks	exon	60147437	60147544	.	+	.	gene_id "XLOC_756935"; transcript_id "TCONS_1237112"; exon_number "2"; gene_type "lincRNA"
14	Cufflinks	exon	60151453	60151503	.	+	.	gene_id "XLOC_756935"; transcript_id "TCONS_1237112"; exon_number "3"; gene_type "lincRNA"
14	Cufflinks	exon	63811736	63811886	.	+	.	gene_id "XLOC_758765"; transcript_id "TCONS_1237497"; exon_number "1"; gene_type "lincRNA"
14	Cufflinks	exon	63825933	63825996	.	+	.	gene_id "XLOC_758765"; transcript_id "TCONS_1237497"; exon_number "2"; gene_type "lincRNA"
14	Cufflinks	exon	63816019	63816111	.	+	.	gene_id "XLOC_758775"; transcript_id "TCONS_1193266"; exon_number "1"; gene_type "lincRNA"
14	Cufflinks	exon	63823413	63823522	.	+	.	gene_id "XLOC_758775"; transcript_id "TCONS_1193266"; exon_number "2"; gene_type "lincRNA"
14	Cufflinks	exon	64029671	64029874	.	+	.	gene_id "XLOC_758957"; transcript_id "TCONS_1237545"; exon_number "1"; gene_type "lncNAT"
14	Cufflinks	exon	64042143	64042255	.	+	.	gene_id "XLOC_758957"; transcript_id "TCONS_1237545"; exon_number "2"; gene_type "lncNAT"
14	Cufflinks	exon	65110311	65111569	.	+	.	gene_id "XLOC_760052"; transcript_id "TCONS_1193672"; exon_number "1"; gene_type "lincRNA"
14	Cufflinks	exon	65112109	65112143	.	+	.	gene_id "XLOC_760052"; transcript_id "TCONS_1193672"; exon_number "2"; gene_type "lincRNA"
14	Cufflinks	exon	65111478	65111569	.	+	.	gene_id "XLOC_760052"; transcript_id "TCONS_1217136"; exon_number "1"; gene_type "lincRNA"
14	Cufflinks	exon	65129989	65130097	.	+	.	gene_id "XLOC_760052"; transcript_id "TCONS_1217136"; exon_number "2"; gene_type "lincRNA"
14	Cufflinks	exon	65713625	65713786	.	+	.	gene_id "XLOC_760550"; transcript_id "TCONS_1193797"; exon_number "1"; gene_type "lincRNA"
14	Cufflinks	exon	65724247	65724306	.	+	.	gene_id "XLOC_760550"; transcript_id "TCONS_1193797"; exon_number "2"; gene_type "lincRNA"
14	Cufflinks	exon	66052903	66052967	.	+	.	gene_id "XLOC_760829"; transcript_id "TCONS_1193877"; exon_number "1"; gene_type "lincRNA"
14	Cufflinks	exon	66059172	66059342	.	+	.	gene_id "XLOC_760829"; transcript_id "TCONS_1193877"; exon_number "2"; gene_type "lincRNA"
14	Cufflinks	exon	66346180	66346328	.	+	.	gene_id "XLOC_761044"; transcript_id "TCONS_1132609"; exon_number "1"; gene_type "ilncRNA"
14	Cufflinks	exon	66347829	66347907	.	+	.	gene_id "XLOC_761044"; transcript_id "TCONS_1132609"; exon_number "2"; gene_type "ilncRNA"
14	Cufflinks	exon	70228175	70228316	.	+	.	gene_id "XLOC_762523"; transcript_id "TCONS_1238438"; exon_number "1"; gene_type "lincRNA"
14	Cufflinks	exon	70228476	70228534	.	+	.	gene_id "XLOC_762523"; transcript_id "TCONS_1238438"; exon_number "2"; gene_type "lincRNA"
14	Cufflinks	exon	70338854	70339374	.	+	.	gene_id "XLOC_762558"; transcript_id "TCONS_1238445"; exon_number "1"; gene_type "lincRNA"
14	Cufflinks	exon	70343955	70344041	.	+	.	gene_id "XLOC_762558"; transcript_id "TCONS_1238445"; exon_number "2"; gene_type "lincRNA"
14	Cufflinks	exon	76213538	76213630	.	+	.	gene_id "XLOC_766384"; transcript_id "TCONS_1163879"; exon_number "1"; gene_type "lincRNA"
14	Cufflinks	exon	76217120	76217231	.	+	.	gene_id "XLOC_766384"; transcript_id "TCONS_1163879"; exon_number "2"; gene_type "lincRNA"
14	Cufflinks	exon	76215744	76215766	.	+	.	gene_id "XLOC_766384"; transcript_id "TCONS_1195338"; exon_number "1"; gene_type "lincRNA"
14	Cufflinks	exon	76217120	76217334	.	+	.	gene_id "XLOC_766384"; transcript_id "TCONS_1195338"; exon_number "2"; gene_type "lincRNA"
14	Cufflinks	exon	76215884	76215924	.	+	.	gene_id "XLOC_766384"; transcript_id "TCONS_1133835"; exon_number "1"; gene_type "lincRNA"
14	Cufflinks	exon	76217120	76217322	.	+	.	gene_id "XLOC_766384"; transcript_id "TCONS_1133835"; exon_number "2"; gene_type "lincRNA"
14	Cufflinks	exon	83190222	83190326	.	+	.	gene_id "XLOC_770753"; transcript_id "TCONS_1196217"; exon_number "1"; gene_type "lncNAT"
14	Cufflinks	exon	83206307	83206471	.	+	.	gene_id "XLOC_770753"; transcript_id "TCONS_1196217"; exon_number "2"; gene_type "lncNAT"
14	Cufflinks	exon	1001829	1002100	.	-	.	gene_id "XLOC_772169"; transcript_id "TCONS_1107621"; exon_number "1"; gene_type "lincRNA"
14	Cufflinks	exon	1103418	1103500	.	-	.	gene_id "XLOC_772169"; transcript_id "TCONS_1107621"; exon_number "2"; gene_type "lincRNA"
14	Cufflinks	exon	8004334	8004438	.	-	.	gene_id "XLOC_775950"; transcript_id "TCONS_1135829"; exon_number "1"; gene_type "lincRNA"
14	Cufflinks	exon	8013965	8014132	.	-	.	gene_id "XLOC_775950"; transcript_id "TCONS_1135829"; exon_number "2"; gene_type "lincRNA"
14	Cufflinks	exon	8014580	8014884	.	-	.	gene_id "XLOC_775950"; transcript_id "TCONS_1135829"; exon_number "3"; gene_type "lincRNA"
14	Cufflinks	exon	13406067	13406403	.	-	.	gene_id "XLOC_778847"; transcript_id "TCONS_1220248"; exon_number "1"; gene_type "lincRNA"
14	Cufflinks	exon	13413647	13413687	.	-	.	gene_id "XLOC_778847"; transcript_id "TCONS_1220248"; exon_number "2"; gene_type "lincRNA"
14	Cufflinks	exon	13476029	13476092	.	-	.	gene_id "XLOC_778944"; transcript_id "TCONS_1168113"; exon_number "1"; gene_type "lincRNA"
14	Cufflinks	exon	13477551	13477720	.	-	.	gene_id "XLOC_778944"; transcript_id "TCONS_1168113"; exon_number "2"; gene_type "lincRNA"
14	Cufflinks	exon	13485924	13486013	.	-	.	gene_id "XLOC_778993"; transcript_id "TCONS_1168122"; exon_number "1"; gene_type "lincRNA"
14	Cufflinks	exon	13490576	13490722	.	-	.	gene_id "XLOC_778993"; transcript_id "TCONS_1168122"; exon_number "2"; gene_type "lincRNA"
14	Cufflinks	exon	13490998	13491030	.	-	.	gene_id "XLOC_778993"; transcript_id "TCONS_1168122"; exon_number "3"; gene_type "lincRNA"
14	Cufflinks	exon	13495530	13496048	.	-	.	gene_id "XLOC_779003"; transcript_id "TCONS_1168125"; exon_number "1"; gene_type "lincRNA"
14	Cufflinks	exon	13498225	13498401	.	-	.	gene_id "XLOC_779003"; transcript_id "TCONS_1168125"; exon_number "2"; gene_type "lincRNA"
14	Cufflinks	exon	13633304	13634181	.	-	.	gene_id "XLOC_779096"; transcript_id "TCONS_1198171"; exon_number "1"; gene_type "lincRNA"
14	Cufflinks	exon	13637104	13637732	.	-	.	gene_id "XLOC_779096"; transcript_id "TCONS_1198171"; exon_number "2"; gene_type "lincRNA"
14	Cufflinks	exon	16372821	16372934	.	-	.	gene_id "XLOC_780889"; transcript_id "TCONS_1136841"; exon_number "1"; gene_type "lincRNA"
14	Cufflinks	exon	16375479	16375667	.	-	.	gene_id "XLOC_780889"; transcript_id "TCONS_1136841"; exon_number "2"; gene_type "lincRNA"
14	Cufflinks	exon	17892717	17892862	.	-	.	gene_id "XLOC_781736"; transcript_id "TCONS_1198776"; exon_number "1"; gene_type "lincRNA"
14	Cufflinks	exon	17911907	17912160	.	-	.	gene_id "XLOC_781736"; transcript_id "TCONS_1198776"; exon_number "2"; gene_type "lincRNA"
14	Cufflinks	exon	19102950	19103082	.	-	.	gene_id "XLOC_782563"; transcript_id "TCONS_1220882"; exon_number "1"; gene_type "lincRNA"
14	Cufflinks	exon	19104219	19104449	.	-	.	gene_id "XLOC_782563"; transcript_id "TCONS_1220882"; exon_number "2"; gene_type "lincRNA"
14	Cufflinks	exon	22896743	22896788	.	-	.	gene_id "XLOC_785378"; transcript_id "TCONS_1243565"; exon_number "1"; gene_type "lincRNA"
14	Cufflinks	exon	22903638	22903732	.	-	.	gene_id "XLOC_785378"; transcript_id "TCONS_1243565"; exon_number "2"; gene_type "lincRNA"
14	Cufflinks	exon	22904833	22904982	.	-	.	gene_id "XLOC_785378"; transcript_id "TCONS_1243565"; exon_number "3"; gene_type "lincRNA"
14	Cufflinks	exon	22929491	22929707	.	-	.	gene_id "XLOC_785378"; transcript_id "TCONS_1243565"; exon_number "4"; gene_type "lincRNA"
14	Cufflinks	exon	26261645	26261721	.	-	.	gene_id "XLOC_787500"; transcript_id "TCONS_1170919"; exon_number "1"; gene_type "lincRNA"
14	Cufflinks	exon	26270689	26270906	.	-	.	gene_id "XLOC_787500"; transcript_id "TCONS_1170919"; exon_number "2"; gene_type "lincRNA"
14	Cufflinks	exon	28210275	28210347	.	-	.	gene_id "XLOC_788776"; transcript_id "TCONS_1244434"; exon_number "1"; gene_type "lincRNA"
14	Cufflinks	exon	28211114	28211247	.	-	.	gene_id "XLOC_788776"; transcript_id "TCONS_1244434"; exon_number "2"; gene_type "lincRNA"
14	Cufflinks	exon	29069762	29069906	.	-	.	gene_id "XLOC_789248"; transcript_id "TCONS_1200716"; exon_number "1"; gene_type "lincRNA"
14	Cufflinks	exon	29070751	29070825	.	-	.	gene_id "XLOC_789248"; transcript_id "TCONS_1200716"; exon_number "2"; gene_type "lincRNA"
14	Cufflinks	exon	30816202	30816300	.	-	.	gene_id "XLOC_790210"; transcript_id "TCONS_1200909"; exon_number "1"; gene_type "lincRNA"
14	Cufflinks	exon	30954649	30954927	.	-	.	gene_id "XLOC_790210"; transcript_id "TCONS_1200909"; exon_number "2"; gene_type "lincRNA"
14	Cufflinks	exon	30816202	30816300	.	-	.	gene_id "XLOC_790210"; transcript_id "TCONS_1200910"; exon_number "1"; gene_type "lncNAT"
14	Cufflinks	exon	30954649	30954735	.	-	.	gene_id "XLOC_790210"; transcript_id "TCONS_1200910"; exon_number "2"; gene_type "lncNAT"
14	Cufflinks	exon	30967743	30967809	.	-	.	gene_id "XLOC_790210"; transcript_id "TCONS_1200910"; exon_number "3"; gene_type "lncNAT"
14	Cufflinks	exon	30954634	30954735	.	-	.	gene_id "XLOC_790210"; transcript_id "TCONS_1171945"; exon_number "1"; gene_type "lncNAT"
14	Cufflinks	exon	30966930	30967038	.	-	.	gene_id "XLOC_790210"; transcript_id "TCONS_1171945"; exon_number "2"; gene_type "lncNAT"
14	Cufflinks	exon	31124499	31124853	.	-	.	gene_id "XLOC_790645"; transcript_id "TCONS_1201059"; exon_number "1"; gene_type "ilncRNA"
14	Cufflinks	exon	31136295	31136372	.	-	.	gene_id "XLOC_790645"; transcript_id "TCONS_1201059"; exon_number "2"; gene_type "ilncRNA"
14	Cufflinks	exon	41950094	41950453	.	-	.	gene_id "XLOC_796889"; transcript_id "TCONS_1174013"; exon_number "1"; gene_type "lincRNA"
14	Cufflinks	exon	41956906	41957062	.	-	.	gene_id "XLOC_796889"; transcript_id "TCONS_1174013"; exon_number "2"; gene_type "lincRNA"
14	Cufflinks	exon	41984242	41984438	.	-	.	gene_id "XLOC_796889"; transcript_id "TCONS_1174013"; exon_number "3"; gene_type "lincRNA"
14	Cufflinks	exon	41956971	41957062	.	-	.	gene_id "XLOC_796889"; transcript_id "TCONS_1223425"; exon_number "1"; gene_type "lincRNA"
14	Cufflinks	exon	41984242	41984452	.	-	.	gene_id "XLOC_796889"; transcript_id "TCONS_1223425"; exon_number "2"; gene_type "lincRNA"
14	Cufflinks	exon	47455530	47455675	.	-	.	gene_id "XLOC_800572"; transcript_id "TCONS_1141568"; exon_number "1"; gene_type "lncNAT"
14	Cufflinks	exon	47480210	47480284	.	-	.	gene_id "XLOC_800572"; transcript_id "TCONS_1141568"; exon_number "2"; gene_type "lncNAT"
14	Cufflinks	exon	47587595	47587658	.	-	.	gene_id "XLOC_800572"; transcript_id "TCONS_1115845"; exon_number "1"; gene_type "lincRNA"
14	Cufflinks	exon	47610667	47610812	.	-	.	gene_id "XLOC_800572"; transcript_id "TCONS_1115845"; exon_number "2"; gene_type "lincRNA"
14	Cufflinks	exon	47779288	47779335	.	-	.	gene_id "XLOC_800572"; transcript_id "TCONS_1115845"; exon_number "3"; gene_type "lincRNA"
14	Cufflinks	exon	50144184	50144525	.	-	.	gene_id "XLOC_802178"; transcript_id "TCONS_1142040"; exon_number "1"; gene_type "lincRNA"
14	Cufflinks	exon	50147105	50147189	.	-	.	gene_id "XLOC_802178"; transcript_id "TCONS_1142040"; exon_number "2"; gene_type "lincRNA"
14	Cufflinks	exon	58064869	58064932	.	-	.	gene_id "XLOC_806334"; transcript_id "TCONS_1224924"; exon_number "1"; gene_type "lincRNA"
14	Cufflinks	exon	58113910	58114338	.	-	.	gene_id "XLOC_806334"; transcript_id "TCONS_1224924"; exon_number "2"; gene_type "lincRNA"
14	Cufflinks	exon	59577118	59577302	.	-	.	gene_id "XLOC_807053"; transcript_id "TCONS_1225044"; exon_number "1"; gene_type "lincRNA"
14	Cufflinks	exon	59584160	59584242	.	-	.	gene_id "XLOC_807053"; transcript_id "TCONS_1225044"; exon_number "2"; gene_type "lincRNA"
14	Cufflinks	exon	65077803	65078023	.	-	.	gene_id "XLOC_811075"; transcript_id "TCONS_1178739"; exon_number "1"; gene_type "lincRNA"
14	Cufflinks	exon	65078226	65078292	.	-	.	gene_id "XLOC_811075"; transcript_id "TCONS_1178739"; exon_number "2"; gene_type "lincRNA"
14	Cufflinks	exon	68208363	68208395	.	-	.	gene_id "XLOC_812851"; transcript_id "TCONS_1144764"; exon_number "1"; gene_type "lincRNA"
14	Cufflinks	exon	68222701	68223089	.	-	.	gene_id "XLOC_812851"; transcript_id "TCONS_1144764"; exon_number "2"; gene_type "lincRNA"
14	Cufflinks	exon	68632639	68632764	.	-	.	gene_id "XLOC_813030"; transcript_id "TCONS_1144829"; exon_number "1"; gene_type "ilncRNA"
14	Cufflinks	exon	68633919	68633996	.	-	.	gene_id "XLOC_813030"; transcript_id "TCONS_1144829"; exon_number "2"; gene_type "ilncRNA"
14	Cufflinks	exon	71787085	71787370	.	-	.	gene_id "XLOC_815056"; transcript_id "TCONS_1250662"; exon_number "1"; gene_type "lincRNA"
14	Cufflinks	exon	71788335	71788385	.	-	.	gene_id "XLOC_815056"; transcript_id "TCONS_1250662"; exon_number "2"; gene_type "lincRNA"
14	Cufflinks	exon	75561421	75561589	.	-	.	gene_id "XLOC_817204"; transcript_id "TCONS_1251138"; exon_number "1"; gene_type "lincRNA"
14	Cufflinks	exon	75562337	75562495	.	-	.	gene_id "XLOC_817204"; transcript_id "TCONS_1251138"; exon_number "2"; gene_type "lincRNA"
14	Cufflinks	exon	82899274	82899304	.	-	.	gene_id "XLOC_821903"; transcript_id "TCONS_1182053"; exon_number "1"; gene_type "lincRNA"
14	Cufflinks	exon	82909584	82909958	.	-	.	gene_id "XLOC_821903"; transcript_id "TCONS_1182053"; exon_number "2"; gene_type "lincRNA"
15	Cufflinks	exon	4790674	4790728	.	+	.	gene_id "XLOC_828946"; transcript_id "TCONS_1310321"; exon_number "1"; gene_type "lincRNA"
15	Cufflinks	exon	4791617	4792257	.	+	.	gene_id "XLOC_828946"; transcript_id "TCONS_1310321"; exon_number "2"; gene_type "lincRNA"
15	Cufflinks	exon	20455399	20455549	.	+	.	gene_id "XLOC_838146"; transcript_id "TCONS_1373789"; exon_number "1"; gene_type "lincRNA"
15	Cufflinks	exon	20458757	20458809	.	+	.	gene_id "XLOC_838146"; transcript_id "TCONS_1373789"; exon_number "2"; gene_type "lincRNA"
15	Cufflinks	exon	21546327	21546443	.	+	.	gene_id "XLOC_838777"; transcript_id "TCONS_1313398"; exon_number "1"; gene_type "lincRNA"
15	Cufflinks	exon	21574565	21574657	.	+	.	gene_id "XLOC_838777"; transcript_id "TCONS_1313398"; exon_number "2"; gene_type "lincRNA"
15	Cufflinks	exon	22827064	22827129	.	+	.	gene_id "XLOC_839661"; transcript_id "TCONS_1348394"; exon_number "1"; gene_type "lincRNA"
15	Cufflinks	exon	22829287	22829453	.	+	.	gene_id "XLOC_839661"; transcript_id "TCONS_1348394"; exon_number "2"; gene_type "lincRNA"
15	Cufflinks	exon	22981001	22981048	.	+	.	gene_id "XLOC_839831"; transcript_id "TCONS_1394350"; exon_number "1"; gene_type "lncNAT"
15	Cufflinks	exon	23003147	23003410	.	+	.	gene_id "XLOC_839831"; transcript_id "TCONS_1394350"; exon_number "2"; gene_type "lncNAT"
15	Cufflinks	exon	23038973	23038994	.	+	.	gene_id "XLOC_839831"; transcript_id "TCONS_1394350"; exon_number "3"; gene_type "lncNAT"
15	Cufflinks	exon	22981013	22981048	.	+	.	gene_id "XLOC_839831"; transcript_id "TCONS_1313776"; exon_number "1"; gene_type "lncNAT"
15	Cufflinks	exon	23003147	23003410	.	+	.	gene_id "XLOC_839831"; transcript_id "TCONS_1313776"; exon_number "2"; gene_type "lncNAT"
15	Cufflinks	exon	23024568	23024687	.	+	.	gene_id "XLOC_839831"; transcript_id "TCONS_1313776"; exon_number "3"; gene_type "lncNAT"
15	Cufflinks	exon	23132050	23132180	.	+	.	gene_id "XLOC_840052"; transcript_id "TCONS_1286698"; exon_number "1"; gene_type "lincRNA"
15	Cufflinks	exon	23148233	23148321	.	+	.	gene_id "XLOC_840052"; transcript_id "TCONS_1286698"; exon_number "2"; gene_type "lincRNA"
15	Cufflinks	exon	23167580	23167670	.	+	.	gene_id "XLOC_840052"; transcript_id "TCONS_1286698"; exon_number "3"; gene_type "lincRNA"
15	Cufflinks	exon	23148273	23148321	.	+	.	gene_id "XLOC_840052"; transcript_id "TCONS_1313854"; exon_number "1"; gene_type "lincRNA"
15	Cufflinks	exon	23167580	23167737	.	+	.	gene_id "XLOC_840052"; transcript_id "TCONS_1313854"; exon_number "2"; gene_type "lincRNA"
15	Cufflinks	exon	23169932	23170032	.	+	.	gene_id "XLOC_840052"; transcript_id "TCONS_1286706"; exon_number "1"; gene_type "lincRNA"
15	Cufflinks	exon	23172777	23172997	.	+	.	gene_id "XLOC_840052"; transcript_id "TCONS_1286706"; exon_number "2"; gene_type "lincRNA"
15	Cufflinks	exon	23172673	23172916	.	+	.	gene_id "XLOC_840052"; transcript_id "TCONS_1394415"; exon_number "1"; gene_type "lincRNA"
15	Cufflinks	exon	23173652	23173677	.	+	.	gene_id "XLOC_840052"; transcript_id "TCONS_1394415"; exon_number "2"; gene_type "lincRNA"
15	Cufflinks	exon	31697042	31697244	.	+	.	gene_id "XLOC_845658"; transcript_id "TCONS_1395676"; exon_number "1"; gene_type "lincRNA"
15	Cufflinks	exon	31707684	31707818	.	+	.	gene_id "XLOC_845658"; transcript_id "TCONS_1395676"; exon_number "2"; gene_type "lincRNA"
15	Cufflinks	exon	31725320	31725447	.	+	.	gene_id "XLOC_845710"; transcript_id "TCONS_1315840"; exon_number "1"; gene_type "lincRNA"
15	Cufflinks	exon	31733448	31733531	.	+	.	gene_id "XLOC_845710"; transcript_id "TCONS_1315840"; exon_number "2"; gene_type "lincRNA"
15	Cufflinks	exon	41160181	41160221	.	+	.	gene_id "XLOC_852542"; transcript_id "TCONS_1351528"; exon_number "1"; gene_type "lincRNA"
15	Cufflinks	exon	41192272	41192362	.	+	.	gene_id "XLOC_852542"; transcript_id "TCONS_1351528"; exon_number "2"; gene_type "lincRNA"
15	Cufflinks	exon	41195502	41195655	.	+	.	gene_id "XLOC_852542"; transcript_id "TCONS_1351528"; exon_number "3"; gene_type "lincRNA"
15	Cufflinks	exon	41203697	41203755	.	+	.	gene_id "XLOC_852542"; transcript_id "TCONS_1351528"; exon_number "4"; gene_type "lincRNA"
15	Cufflinks	exon	41480107	41480177	.	+	.	gene_id "XLOC_852727"; transcript_id "TCONS_1318390"; exon_number "1"; gene_type "lincRNA"
15	Cufflinks	exon	41482668	41482804	.	+	.	gene_id "XLOC_852727"; transcript_id "TCONS_1318390"; exon_number "2"; gene_type "lincRNA"
15	Cufflinks	exon	44476341	44476543	.	+	.	gene_id "XLOC_854916"; transcript_id "TCONS_1319172"; exon_number "1"; gene_type "lincRNA"
15	Cufflinks	exon	44481632	44481753	.	+	.	gene_id "XLOC_854916"; transcript_id "TCONS_1319172"; exon_number "2"; gene_type "lincRNA"
15	Cufflinks	exon	44482550	44482574	.	+	.	gene_id "XLOC_854916"; transcript_id "TCONS_1319172"; exon_number "3"; gene_type "lincRNA"
15	Cufflinks	exon	48489381	48489436	.	+	.	gene_id "XLOC_857481"; transcript_id "TCONS_1352798"; exon_number "1"; gene_type "lincRNA"
15	Cufflinks	exon	48497332	48497533	.	+	.	gene_id "XLOC_857481"; transcript_id "TCONS_1352798"; exon_number "2"; gene_type "lincRNA"
15	Cufflinks	exon	48526182	48526249	.	+	.	gene_id "XLOC_857481"; transcript_id "TCONS_1261758"; exon_number "1"; gene_type "lncNAT"
15	Cufflinks	exon	48542133	48542432	.	+	.	gene_id "XLOC_857481"; transcript_id "TCONS_1261758"; exon_number "2"; gene_type "lncNAT"
15	Cufflinks	exon	48491457	48491597	.	+	.	gene_id "XLOC_857485"; transcript_id "TCONS_1291576"; exon_number "1"; gene_type "lincRNA"
15	Cufflinks	exon	48496212	48496293	.	+	.	gene_id "XLOC_857485"; transcript_id "TCONS_1291576"; exon_number "2"; gene_type "lincRNA"
15	Cufflinks	exon	53549550	53550098	.	+	.	gene_id "XLOC_859889"; transcript_id "TCONS_1292010"; exon_number "1"; gene_type "lincRNA"
15	Cufflinks	exon	53551203	53551225	.	+	.	gene_id "XLOC_859889"; transcript_id "TCONS_1292010"; exon_number "2"; gene_type "lincRNA"
15	Cufflinks	exon	56406293	56406709	.	+	.	gene_id "XLOC_861436"; transcript_id "TCONS_1399405"; exon_number "1"; gene_type "lincRNA"
15	Cufflinks	exon	56417173	56417194	.	+	.	gene_id "XLOC_861436"; transcript_id "TCONS_1399405"; exon_number "2"; gene_type "lincRNA"
15	Cufflinks	exon	57208064	57208230	.	+	.	gene_id "XLOC_862080"; transcript_id "TCONS_1263295"; exon_number "1"; gene_type "lincRNA"
15	Cufflinks	exon	57208731	57208800	.	+	.	gene_id "XLOC_862080"; transcript_id "TCONS_1263295"; exon_number "2"; gene_type "lincRNA"
15	Cufflinks	exon	57231216	57231349	.	+	.	gene_id "XLOC_862089"; transcript_id "TCONS_1399572"; exon_number "1"; gene_type "lincRNA"
15	Cufflinks	exon	57234097	57234395	.	+	.	gene_id "XLOC_862089"; transcript_id "TCONS_1399572"; exon_number "2"; gene_type "lincRNA"
15	Cufflinks	exon	66126063	66126104	.	+	.	gene_id "XLOC_867752"; transcript_id "TCONS_1294023"; exon_number "1"; gene_type "lincRNA"
15	Cufflinks	exon	66126813	66126955	.	+	.	gene_id "XLOC_867752"; transcript_id "TCONS_1294023"; exon_number "2"; gene_type "lincRNA"
15	Cufflinks	exon	66149942	66150099	.	+	.	gene_id "XLOC_867752"; transcript_id "TCONS_1294023"; exon_number "3"; gene_type "lincRNA"
15	Cufflinks	exon	66155856	66155998	.	+	.	gene_id "XLOC_867789"; transcript_id "TCONS_1355720"; exon_number "1"; gene_type "lincRNA"
15	Cufflinks	exon	66197439	66197781	.	+	.	gene_id "XLOC_867789"; transcript_id "TCONS_1355720"; exon_number "2"; gene_type "lincRNA"
15	Cufflinks	exon	76672819	76673024	.	+	.	gene_id "XLOC_874830"; transcript_id "TCONS_1380727"; exon_number "1"; gene_type "lincRNA"
15	Cufflinks	exon	76673750	76673770	.	+	.	gene_id "XLOC_874830"; transcript_id "TCONS_1380727"; exon_number "2"; gene_type "lincRNA"
15	Cufflinks	exon	82572517	82572543	.	+	.	gene_id "XLOC_878566"; transcript_id "TCONS_1327071"; exon_number "1"; gene_type "lincRNA"
15	Cufflinks	exon	82573563	82573662	.	+	.	gene_id "XLOC_878566"; transcript_id "TCONS_1327071"; exon_number "2"; gene_type "lincRNA"
15	Cufflinks	exon	82574485	82574546	.	+	.	gene_id "XLOC_878566"; transcript_id "TCONS_1327071"; exon_number "3"; gene_type "lincRNA"
15	Cufflinks	exon	82574640	82574879	.	+	.	gene_id "XLOC_878566"; transcript_id "TCONS_1327071"; exon_number "4"; gene_type "lincRNA"
15	Cufflinks	exon	82744552	82744853	.	+	.	gene_id "XLOC_878718"; transcript_id "TCONS_1296658"; exon_number "1"; gene_type "lncNAT"
15	Cufflinks	exon	82838682	82838721	.	+	.	gene_id "XLOC_878718"; transcript_id "TCONS_1296658"; exon_number "2"; gene_type "lncNAT"
15	Cufflinks	exon	83216696	83216725	.	+	.	gene_id "XLOC_879035"; transcript_id "TCONS_1403442"; exon_number "1"; gene_type "lncNAT"
15	Cufflinks	exon	83226029	83226208	.	+	.	gene_id "XLOC_879035"; transcript_id "TCONS_1403442"; exon_number "2"; gene_type "lncNAT"
15	Cufflinks	exon	84289885	84289958	.	+	.	gene_id "XLOC_879776"; transcript_id "TCONS_1358622"; exon_number "1"; gene_type "lincRNA"
15	Cufflinks	exon	84290158	84290388	.	+	.	gene_id "XLOC_879776"; transcript_id "TCONS_1358622"; exon_number "2"; gene_type "lincRNA"
15	Cufflinks	exon	85292920	85293038	.	+	.	gene_id "XLOC_880508"; transcript_id "TCONS_1358808"; exon_number "1"; gene_type "lincRNA"
15	Cufflinks	exon	85293390	85293935	.	+	.	gene_id "XLOC_880508"; transcript_id "TCONS_1358808"; exon_number "2"; gene_type "lincRNA"
15	Cufflinks	exon	6724517	6724663	.	-	.	gene_id "XLOC_885044"; transcript_id "TCONS_1359860"; exon_number "1"; gene_type "lincRNA"
15	Cufflinks	exon	6726326	6726428	.	-	.	gene_id "XLOC_885044"; transcript_id "TCONS_1359860"; exon_number "2"; gene_type "lincRNA"
15	Cufflinks	exon	6736294	6736632	.	-	.	gene_id "XLOC_885044"; transcript_id "TCONS_1359860"; exon_number "3"; gene_type "lincRNA"
15	Cufflinks	exon	14950708	14950785	.	-	.	gene_id "XLOC_890653"; transcript_id "TCONS_1406142"; exon_number "1"; gene_type "lincRNA"
15	Cufflinks	exon	14954500	14954651	.	-	.	gene_id "XLOC_890653"; transcript_id "TCONS_1406142"; exon_number "2"; gene_type "lincRNA"
15	Cufflinks	exon	15420526	15420579	.	-	.	gene_id "XLOC_890960"; transcript_id "TCONS_1383226"; exon_number "1"; gene_type "lincRNA"
15	Cufflinks	exon	15421105	15421365	.	-	.	gene_id "XLOC_890960"; transcript_id "TCONS_1383226"; exon_number "2"; gene_type "lincRNA"
15	Cufflinks	exon	16018539	16018954	.	-	.	gene_id "XLOC_891452"; transcript_id "TCONS_1383318"; exon_number "1"; gene_type "lincRNA"
15	Cufflinks	exon	16028259	16028526	.	-	.	gene_id "XLOC_891452"; transcript_id "TCONS_1383318"; exon_number "2"; gene_type "lincRNA"
15	Cufflinks	exon	19883526	19883587	.	-	.	gene_id "XLOC_893408"; transcript_id "TCONS_1406750"; exon_number "1"; gene_type "lincRNA"
15	Cufflinks	exon	19885111	19885250	.	-	.	gene_id "XLOC_893408"; transcript_id "TCONS_1406750"; exon_number "2"; gene_type "lincRNA"
15	Cufflinks	exon	21107346	21107831	.	-	.	gene_id "XLOC_893954"; transcript_id "TCONS_1361975"; exon_number "1"; gene_type "lincRNA"
15	Cufflinks	exon	21120142	21120156	.	-	.	gene_id "XLOC_893954"; transcript_id "TCONS_1361975"; exon_number "2"; gene_type "lincRNA"
15	Cufflinks	exon	26446656	26446784	.	-	.	gene_id "XLOC_897292"; transcript_id "TCONS_1300203"; exon_number "1"; gene_type "ilncRNA"
15	Cufflinks	exon	26447881	26447961	.	-	.	gene_id "XLOC_897292"; transcript_id "TCONS_1300203"; exon_number "2"; gene_type "ilncRNA"
15	Cufflinks	exon	32340053	32340208	.	-	.	gene_id "XLOC_901012"; transcript_id "TCONS_1384946"; exon_number "1"; gene_type "lncNAT"
15	Cufflinks	exon	32340887	32340941	.	-	.	gene_id "XLOC_901012"; transcript_id "TCONS_1384946"; exon_number "2"; gene_type "lncNAT"
15	Cufflinks	exon	32350081	32350207	.	-	.	gene_id "XLOC_901017"; transcript_id "TCONS_1334148"; exon_number "1"; gene_type "lincRNA"
15	Cufflinks	exon	32412331	32412443	.	-	.	gene_id "XLOC_901017"; transcript_id "TCONS_1334148"; exon_number "2"; gene_type "lincRNA"
15	Cufflinks	exon	32520716	32521019	.	-	.	gene_id "XLOC_901175"; transcript_id "TCONS_1384992"; exon_number "1"; gene_type "lincRNA"
15	Cufflinks	exon	32521121	32521333	.	-	.	gene_id "XLOC_901175"; transcript_id "TCONS_1384992"; exon_number "2"; gene_type "lincRNA"
15	Cufflinks	exon	32521916	32522107	.	-	.	gene_id "XLOC_901175"; transcript_id "TCONS_1384992"; exon_number "3"; gene_type "lincRNA"
15	Cufflinks	exon	33968881	33968971	.	-	.	gene_id "XLOC_902377"; transcript_id "TCONS_1334641"; exon_number "1"; gene_type "lncNAT"
15	Cufflinks	exon	33998137	33998272	.	-	.	gene_id "XLOC_902377"; transcript_id "TCONS_1334641"; exon_number "2"; gene_type "lncNAT"
15	Cufflinks	exon	34319798	34319946	.	-	.	gene_id "XLOC_902640"; transcript_id "TCONS_1301717"; exon_number "1"; gene_type "ilncRNA"
15	Cufflinks	exon	34320038	34320132	.	-	.	gene_id "XLOC_902640"; transcript_id "TCONS_1301717"; exon_number "2"; gene_type "ilncRNA"
15	Cufflinks	exon	45104512	45104657	.	-	.	gene_id "XLOC_908321"; transcript_id "TCONS_1365393"; exon_number "1"; gene_type "lincRNA"
15	Cufflinks	exon	45105864	45105918	.	-	.	gene_id "XLOC_908321"; transcript_id "TCONS_1365393"; exon_number "2"; gene_type "lincRNA"
15	Cufflinks	exon	45106215	45106231	.	-	.	gene_id "XLOC_908321"; transcript_id "TCONS_1365393"; exon_number "3"; gene_type "lincRNA"
15	Cufflinks	exon	47237549	47237613	.	-	.	gene_id "XLOC_909892"; transcript_id "TCONS_1337028"; exon_number "1"; gene_type "ilncRNA"
15	Cufflinks	exon	47244779	47244933	.	-	.	gene_id "XLOC_909892"; transcript_id "TCONS_1337028"; exon_number "2"; gene_type "ilncRNA"
15	Cufflinks	exon	52862112	52862319	.	-	.	gene_id "XLOC_913023"; transcript_id "TCONS_1387225"; exon_number "1"; gene_type "lincRNA"
15	Cufflinks	exon	52886705	52886974	.	-	.	gene_id "XLOC_913023"; transcript_id "TCONS_1387225"; exon_number "2"; gene_type "lincRNA"
15	Cufflinks	exon	52878594	52878785	.	-	.	gene_id "XLOC_913032"; transcript_id "TCONS_1303997"; exon_number "1"; gene_type "lincRNA"
15	Cufflinks	exon	52884240	52884312	.	-	.	gene_id "XLOC_913032"; transcript_id "TCONS_1303997"; exon_number "2"; gene_type "lincRNA"
15	Cufflinks	exon	58536484	58536690	.	-	.	gene_id "XLOC_916271"; transcript_id "TCONS_1367402"; exon_number "1"; gene_type "ilncRNA"
15	Cufflinks	exon	58537375	58537425	.	-	.	gene_id "XLOC_916271"; transcript_id "TCONS_1367402"; exon_number "2"; gene_type "ilncRNA"
15	Cufflinks	exon	58655944	58656380	.	-	.	gene_id "XLOC_916316"; transcript_id "TCONS_1339261"; exon_number "1"; gene_type "lincRNA"
15	Cufflinks	exon	58662518	58662571	.	-	.	gene_id "XLOC_916316"; transcript_id "TCONS_1339261"; exon_number "2"; gene_type "lincRNA"
15	Cufflinks	exon	58684579	58684706	.	-	.	gene_id "XLOC_916316"; transcript_id "TCONS_1339261"; exon_number "3"; gene_type "lincRNA"
15	Cufflinks	exon	58667910	58668007	.	-	.	gene_id "XLOC_916316"; transcript_id "TCONS_1411847"; exon_number "1"; gene_type "lincRNA"
15	Cufflinks	exon	58670260	58670395	.	-	.	gene_id "XLOC_916316"; transcript_id "TCONS_1411847"; exon_number "2"; gene_type "lincRNA"
15	Cufflinks	exon	58684579	58684658	.	-	.	gene_id "XLOC_916316"; transcript_id "TCONS_1411847"; exon_number "3"; gene_type "lincRNA"
15	Cufflinks	exon	60159696	60159728	.	-	.	gene_id "XLOC_917386"; transcript_id "TCONS_1388094"; exon_number "1"; gene_type "lincRNA"
15	Cufflinks	exon	60164900	60165135	.	-	.	gene_id "XLOC_917386"; transcript_id "TCONS_1388094"; exon_number "2"; gene_type "lincRNA"
15	Cufflinks	exon	66127191	66127394	.	-	.	gene_id "XLOC_921478"; transcript_id "TCONS_1306137"; exon_number "1"; gene_type "lincRNA"
15	Cufflinks	exon	66166593	66166616	.	-	.	gene_id "XLOC_921478"; transcript_id "TCONS_1306137"; exon_number "2"; gene_type "lincRNA"
15	Cufflinks	exon	76463202	76463252	.	-	.	gene_id "XLOC_927795"; transcript_id "TCONS_1389640"; exon_number "1"; gene_type "lincRNA"
15	Cufflinks	exon	76473882	76473998	.	-	.	gene_id "XLOC_927795"; transcript_id "TCONS_1389640"; exon_number "2"; gene_type "lincRNA"
15	Cufflinks	exon	76487169	76487211	.	-	.	gene_id "XLOC_927795"; transcript_id "TCONS_1389640"; exon_number "3"; gene_type "lincRNA"
15	Cufflinks	exon	77019958	77021015	.	-	.	gene_id "XLOC_928057"; transcript_id "TCONS_1389722"; exon_number "1"; gene_type "lincRNA"
15	Cufflinks	exon	77021606	77021984	.	-	.	gene_id "XLOC_928057"; transcript_id "TCONS_1389722"; exon_number "2"; gene_type "lincRNA"
15	Cufflinks	exon	77416001	77416333	.	-	.	gene_id "XLOC_928434"; transcript_id "TCONS_1307635"; exon_number "1"; gene_type "ilncRNA"
15	Cufflinks	exon	77416421	77417112	.	-	.	gene_id "XLOC_928434"; transcript_id "TCONS_1307635"; exon_number "2"; gene_type "ilncRNA"
15	Cufflinks	exon	83431249	83431311	.	-	.	gene_id "XLOC_932091"; transcript_id "TCONS_1283030"; exon_number "1"; gene_type "lincRNA"
15	Cufflinks	exon	83435467	83435666	.	-	.	gene_id "XLOC_932091"; transcript_id "TCONS_1283030"; exon_number "2"; gene_type "lincRNA"
15	Cufflinks	exon	83599482	83600149	.	-	.	gene_id "XLOC_932235"; transcript_id "TCONS_1308434"; exon_number "1"; gene_type "lincRNA"
15	Cufflinks	exon	83600719	83600847	.	-	.	gene_id "XLOC_932235"; transcript_id "TCONS_1308434"; exon_number "2"; gene_type "lincRNA"
15	Cufflinks	exon	84100673	84100746	.	-	.	gene_id "XLOC_932586"; transcript_id "TCONS_1415582"; exon_number "1"; gene_type "lincRNA"
15	Cufflinks	exon	84101928	84102198	.	-	.	gene_id "XLOC_932586"; transcript_id "TCONS_1415582"; exon_number "2"; gene_type "lincRNA"
16	Cufflinks	exon	538176	538267	.	+	.	gene_id "XLOC_936757"; transcript_id "TCONS_1539359"; exon_number "1"; gene_type "lincRNA"
16	Cufflinks	exon	552855	552963	.	+	.	gene_id "XLOC_936757"; transcript_id "TCONS_1539359"; exon_number "2"; gene_type "lincRNA"
16	Cufflinks	exon	858820	859129	.	+	.	gene_id "XLOC_937074"; transcript_id "TCONS_1448944"; exon_number "1"; gene_type "lincRNA"
16	Cufflinks	exon	865869	865902	.	+	.	gene_id "XLOC_937074"; transcript_id "TCONS_1448944"; exon_number "2"; gene_type "lincRNA"
16	Cufflinks	exon	870723	871029	.	+	.	gene_id "XLOC_937088"; transcript_id "TCONS_1559594"; exon_number "1"; gene_type "lincRNA"
16	Cufflinks	exon	871637	871661	.	+	.	gene_id "XLOC_937088"; transcript_id "TCONS_1559594"; exon_number "2"; gene_type "lincRNA"
16	Cufflinks	exon	1941346	1941440	.	+	.	gene_id "XLOC_937826"; transcript_id "TCONS_1475875"; exon_number "1"; gene_type "lincRNA"
16	Cufflinks	exon	1943174	1943241	.	+	.	gene_id "XLOC_937826"; transcript_id "TCONS_1475875"; exon_number "2"; gene_type "lincRNA"
16	Cufflinks	exon	1943417	1943512	.	+	.	gene_id "XLOC_937826"; transcript_id "TCONS_1475875"; exon_number "3"; gene_type "lincRNA"
16	Cufflinks	exon	1944318	1944681	.	+	.	gene_id "XLOC_937826"; transcript_id "TCONS_1475875"; exon_number "4"; gene_type "lincRNA"
16	Cufflinks	exon	1941346	1941440	.	+	.	gene_id "XLOC_937826"; transcript_id "TCONS_1475874"; exon_number "1"; gene_type "lincRNA"
16	Cufflinks	exon	1943174	1943241	.	+	.	gene_id "XLOC_937826"; transcript_id "TCONS_1475874"; exon_number "2"; gene_type "lincRNA"
16	Cufflinks	exon	1944318	1944681	.	+	.	gene_id "XLOC_937826"; transcript_id "TCONS_1475874"; exon_number "3"; gene_type "lincRNA"
16	Cufflinks	exon	1989648	1989701	.	+	.	gene_id "XLOC_937860"; transcript_id "TCONS_1475886"; exon_number "1"; gene_type "lncNAT"
16	Cufflinks	exon	1994013	1994238	.	+	.	gene_id "XLOC_937860"; transcript_id "TCONS_1475886"; exon_number "2"; gene_type "lncNAT"
16	Cufflinks	exon	3082153	3082189	.	+	.	gene_id "XLOC_938725"; transcript_id "TCONS_1539774"; exon_number "1"; gene_type "lincRNA"
16	Cufflinks	exon	3089992	3090290	.	+	.	gene_id "XLOC_938725"; transcript_id "TCONS_1539774"; exon_number "2"; gene_type "lincRNA"
16	Cufflinks	exon	3463935	3464089	.	+	.	gene_id "XLOC_938914"; transcript_id "TCONS_1539819"; exon_number "1"; gene_type "lncNAT"
16	Cufflinks	exon	3496604	3496663	.	+	.	gene_id "XLOC_938914"; transcript_id "TCONS_1539819"; exon_number "2"; gene_type "lncNAT"
16	Cufflinks	exon	3510169	3510272	.	+	.	gene_id "XLOC_938977"; transcript_id "TCONS_1512610"; exon_number "1"; gene_type "lincRNA"
16	Cufflinks	exon	3510441	3510580	.	+	.	gene_id "XLOC_938977"; transcript_id "TCONS_1512610"; exon_number "2"; gene_type "lincRNA"
16	Cufflinks	exon	13052299	13052470	.	+	.	gene_id "XLOC_945266"; transcript_id "TCONS_1561562"; exon_number "1"; gene_type "lincRNA"
16	Cufflinks	exon	13087268	13087390	.	+	.	gene_id "XLOC_945266"; transcript_id "TCONS_1561562"; exon_number "2"; gene_type "lincRNA"
16	Cufflinks	exon	13089092	13089383	.	+	.	gene_id "XLOC_945266"; transcript_id "TCONS_1561562"; exon_number "3"; gene_type "lincRNA"
16	Cufflinks	exon	13052299	13052470	.	+	.	gene_id "XLOC_945266"; transcript_id "TCONS_1561563"; exon_number "1"; gene_type "lincRNA"
16	Cufflinks	exon	13087268	13087390	.	+	.	gene_id "XLOC_945266"; transcript_id "TCONS_1561563"; exon_number "2"; gene_type "lincRNA"
16	Cufflinks	exon	13089092	13089209	.	+	.	gene_id "XLOC_945266"; transcript_id "TCONS_1561563"; exon_number "3"; gene_type "lincRNA"
16	Cufflinks	exon	13092571	13092687	.	+	.	gene_id "XLOC_945266"; transcript_id "TCONS_1561563"; exon_number "4"; gene_type "lincRNA"
16	Cufflinks	exon	13092952	13092970	.	+	.	gene_id "XLOC_945266"; transcript_id "TCONS_1561563"; exon_number "5"; gene_type "lincRNA"
16	Cufflinks	exon	13090526	13090838	.	+	.	gene_id "XLOC_945266"; transcript_id "TCONS_1540906"; exon_number "1"; gene_type "lincRNA"
16	Cufflinks	exon	13092571	13092687	.	+	.	gene_id "XLOC_945266"; transcript_id "TCONS_1540906"; exon_number "2"; gene_type "lincRNA"
16	Cufflinks	exon	13094573	13094715	.	+	.	gene_id "XLOC_945266"; transcript_id "TCONS_1540906"; exon_number "3"; gene_type "lincRNA"
16	Cufflinks	exon	13092306	13092687	.	+	.	gene_id "XLOC_945266"; transcript_id "TCONS_1514150"; exon_number "1"; gene_type "lincRNA"
16	Cufflinks	exon	13094573	13094724	.	+	.	gene_id "XLOC_945266"; transcript_id "TCONS_1514150"; exon_number "2"; gene_type "lincRNA"
16	Cufflinks	exon	13100900	13101146	.	+	.	gene_id "XLOC_945266"; transcript_id "TCONS_1514150"; exon_number "3"; gene_type "lincRNA"
16	Cufflinks	exon	13172117	13172359	.	+	.	gene_id "XLOC_945266"; transcript_id "TCONS_1561625"; exon_number "1"; gene_type "lincRNA"
16	Cufflinks	exon	13173014	13173066	.	+	.	gene_id "XLOC_945266"; transcript_id "TCONS_1561625"; exon_number "2"; gene_type "lincRNA"
16	Cufflinks	exon	13258762	13258948	.	+	.	gene_id "XLOC_945510"; transcript_id "TCONS_1514213"; exon_number "1"; gene_type "lincRNA"
16	Cufflinks	exon	13269977	13270019	.	+	.	gene_id "XLOC_945510"; transcript_id "TCONS_1514213"; exon_number "2"; gene_type "lincRNA"
16	Cufflinks	exon	22673436	22673501	.	+	.	gene_id "XLOC_950992"; transcript_id "TCONS_1562742"; exon_number "1"; gene_type "lincRNA"
16	Cufflinks	exon	22683830	22683977	.	+	.	gene_id "XLOC_950992"; transcript_id "TCONS_1562742"; exon_number "2"; gene_type "lincRNA"
16	Cufflinks	exon	22804427	22804475	.	+	.	gene_id "XLOC_951140"; transcript_id "TCONS_1451988"; exon_number "1"; gene_type "lincRNA"
16	Cufflinks	exon	22818786	22818948	.	+	.	gene_id "XLOC_951140"; transcript_id "TCONS_1451988"; exon_number "2"; gene_type "lincRNA"
16	Cufflinks	exon	24437012	24437483	.	+	.	gene_id "XLOC_952104"; transcript_id "TCONS_1452141"; exon_number "1"; gene_type "lincRNA"
16	Cufflinks	exon	24443375	24443408	.	+	.	gene_id "XLOC_952104"; transcript_id "TCONS_1452141"; exon_number "2"; gene_type "lincRNA"
16	Cufflinks	exon	25007365	25007426	.	+	.	gene_id "XLOC_952449"; transcript_id "TCONS_1515761"; exon_number "1"; gene_type "lincRNA"
16	Cufflinks	exon	25009209	25009411	.	+	.	gene_id "XLOC_952449"; transcript_id "TCONS_1515761"; exon_number "2"; gene_type "lincRNA"
16	Cufflinks	exon	25403577	25403640	.	+	.	gene_id "XLOC_952741"; transcript_id "TCONS_1452284"; exon_number "1"; gene_type "lincRNA"
16	Cufflinks	exon	25404760	25405065	.	+	.	gene_id "XLOC_952741"; transcript_id "TCONS_1452284"; exon_number "2"; gene_type "lincRNA"
16	Cufflinks	exon	25403586	25403640	.	+	.	gene_id "XLOC_952741"; transcript_id "TCONS_1542029"; exon_number "1"; gene_type "lincRNA"
16	Cufflinks	exon	25404176	25404231	.	+	.	gene_id "XLOC_952741"; transcript_id "TCONS_1542029"; exon_number "2"; gene_type "lincRNA"
16	Cufflinks	exon	25404760	25404964	.	+	.	gene_id "XLOC_952741"; transcript_id "TCONS_1542029"; exon_number "3"; gene_type "lincRNA"
16	Cufflinks	exon	25403602	25403638	.	+	.	gene_id "XLOC_952741"; transcript_id "TCONS_1480750"; exon_number "1"; gene_type "lincRNA"
16	Cufflinks	exon	25404760	25405012	.	+	.	gene_id "XLOC_952741"; transcript_id "TCONS_1480750"; exon_number "2"; gene_type "lincRNA"
16	Cufflinks	exon	31571973	31572030	.	+	.	gene_id "XLOC_956266"; transcript_id "TCONS_1421362"; exon_number "1"; gene_type "lincRNA"
16	Cufflinks	exon	31572140	31572377	.	+	.	gene_id "XLOC_956266"; transcript_id "TCONS_1421362"; exon_number "2"; gene_type "lincRNA"
16	Cufflinks	exon	31810574	31811049	.	+	.	gene_id "XLOC_956282"; transcript_id "TCONS_1421393"; exon_number "1"; gene_type "ilncRNA"
16	Cufflinks	exon	31811882	31812360	.	+	.	gene_id "XLOC_956282"; transcript_id "TCONS_1421393"; exon_number "2"; gene_type "ilncRNA"
16	Cufflinks	exon	37706740	37706930	.	+	.	gene_id "XLOC_960119"; transcript_id "TCONS_1564934"; exon_number "1"; gene_type "lncNAT"
16	Cufflinks	exon	37720683	37720732	.	+	.	gene_id "XLOC_960119"; transcript_id "TCONS_1564934"; exon_number "2"; gene_type "lncNAT"
16	Cufflinks	exon	40989293	40989494	.	+	.	gene_id "XLOC_962662"; transcript_id "TCONS_1544031"; exon_number "1"; gene_type "lincRNA"
16	Cufflinks	exon	40989573	40989651	.	+	.	gene_id "XLOC_962662"; transcript_id "TCONS_1544031"; exon_number "2"; gene_type "lincRNA"
16	Cufflinks	exon	42626224	42626582	.	+	.	gene_id "XLOC_963577"; transcript_id "TCONS_1455275"; exon_number "1"; gene_type "lincRNA"
16	Cufflinks	exon	42628321	42628398	.	+	.	gene_id "XLOC_963577"; transcript_id "TCONS_1455275"; exon_number "2"; gene_type "lincRNA"
16	Cufflinks	exon	44447365	44447405	.	+	.	gene_id "XLOC_964546"; transcript_id "TCONS_1484948"; exon_number "1"; gene_type "lncNAT"
16	Cufflinks	exon	44449175	44449295	.	+	.	gene_id "XLOC_964546"; transcript_id "TCONS_1484948"; exon_number "2"; gene_type "lncNAT"
16	Cufflinks	exon	44462007	44462060	.	+	.	gene_id "XLOC_964546"; transcript_id "TCONS_1484948"; exon_number "3"; gene_type "lncNAT"
16	Cufflinks	exon	44937736	44937772	.	+	.	gene_id "XLOC_964802"; transcript_id "TCONS_1566001"; exon_number "1"; gene_type "lincRNA"
16	Cufflinks	exon	44948029	44948324	.	+	.	gene_id "XLOC_964802"; transcript_id "TCONS_1566001"; exon_number "2"; gene_type "lincRNA"
16	Cufflinks	exon	46013774	46013874	.	+	.	gene_id "XLOC_965566"; transcript_id "TCONS_1566219"; exon_number "1"; gene_type "lincRNA"
16	Cufflinks	exon	46014257	46014365	.	+	.	gene_id "XLOC_965566"; transcript_id "TCONS_1566219"; exon_number "2"; gene_type "lincRNA"
16	Cufflinks	exon	47638779	47638845	.	+	.	gene_id "XLOC_966521"; transcript_id "TCONS_1566445"; exon_number "1"; gene_type "lincRNA"
16	Cufflinks	exon	47639406	47640219	.	+	.	gene_id "XLOC_966521"; transcript_id "TCONS_1566445"; exon_number "2"; gene_type "lincRNA"
16	Cufflinks	exon	50843216	50843379	.	+	.	gene_id "XLOC_969031"; transcript_id "TCONS_1426352"; exon_number "1"; gene_type "lincRNA"
16	Cufflinks	exon	50843491	50843712	.	+	.	gene_id "XLOC_969031"; transcript_id "TCONS_1426352"; exon_number "2"; gene_type "lincRNA"
16	Cufflinks	exon	53385860	53386559	.	+	.	gene_id "XLOC_970645"; transcript_id "TCONS_1567405"; exon_number "1"; gene_type "lncNAT"
16	Cufflinks	exon	53386659	53387512	.	+	.	gene_id "XLOC_970645"; transcript_id "TCONS_1567405"; exon_number "2"; gene_type "lncNAT"
16	Cufflinks	exon	53385860	53386606	.	+	.	gene_id "XLOC_970645"; transcript_id "TCONS_1567406"; exon_number "1"; gene_type "lncNAT"
16	Cufflinks	exon	53406333	53406642	.	+	.	gene_id "XLOC_970645"; transcript_id "TCONS_1567406"; exon_number "2"; gene_type "lncNAT"
16	Cufflinks	exon	53408395	53408439	.	+	.	gene_id "XLOC_970645"; transcript_id "TCONS_1567406"; exon_number "3"; gene_type "lncNAT"
16	Cufflinks	exon	53385860	53386606	.	+	.	gene_id "XLOC_970645"; transcript_id "TCONS_1567407"; exon_number "1"; gene_type "lncNAT"
16	Cufflinks	exon	53412547	53412750	.	+	.	gene_id "XLOC_970645"; transcript_id "TCONS_1567407"; exon_number "2"; gene_type "lncNAT"
16	Cufflinks	exon	55563143	55563287	.	+	.	gene_id "XLOC_972065"; transcript_id "TCONS_1457701"; exon_number "1"; gene_type "lincRNA"
16	Cufflinks	exon	55564044	55564371	.	+	.	gene_id "XLOC_972065"; transcript_id "TCONS_1457701"; exon_number "2"; gene_type "lincRNA"
16	Cufflinks	exon	59108700	59108723	.	+	.	gene_id "XLOC_974317"; transcript_id "TCONS_1568101"; exon_number "1"; gene_type "lincRNA"
16	Cufflinks	exon	59131840	59132051	.	+	.	gene_id "XLOC_974317"; transcript_id "TCONS_1568101"; exon_number "2"; gene_type "lincRNA"
16	Cufflinks	exon	64961942	64961971	.	+	.	gene_id "XLOC_978370"; transcript_id "TCONS_1568864"; exon_number "1"; gene_type "lincRNA"
16	Cufflinks	exon	64962058	64962235	.	+	.	gene_id "XLOC_978370"; transcript_id "TCONS_1568864"; exon_number "2"; gene_type "lincRNA"
16	Cufflinks	exon	67291786	67292798	.	+	.	gene_id "XLOC_979679"; transcript_id "TCONS_1490267"; exon_number "1"; gene_type "lincRNA"
16	Cufflinks	exon	67293031	67293906	.	+	.	gene_id "XLOC_979679"; transcript_id "TCONS_1490267"; exon_number "2"; gene_type "lincRNA"
16	Cufflinks	exon	67825325	67825427	.	+	.	gene_id "XLOC_979965"; transcript_id "TCONS_1490388"; exon_number "1"; gene_type "lincRNA"
16	Cufflinks	exon	67844049	67844173	.	+	.	gene_id "XLOC_979965"; transcript_id "TCONS_1490388"; exon_number "2"; gene_type "lincRNA"
16	Cufflinks	exon	69002281	69002338	.	+	.	gene_id "XLOC_980989"; transcript_id "TCONS_1569406"; exon_number "1"; gene_type "lncNAT"
16	Cufflinks	exon	69010926	69011103	.	+	.	gene_id "XLOC_980989"; transcript_id "TCONS_1569406"; exon_number "2"; gene_type "lncNAT"
16	Cufflinks	exon	71016422	71016589	.	+	.	gene_id "XLOC_982289"; transcript_id "TCONS_1547787"; exon_number "1"; gene_type "lincRNA"
16	Cufflinks	exon	71016676	71016719	.	+	.	gene_id "XLOC_982289"; transcript_id "TCONS_1547787"; exon_number "2"; gene_type "lincRNA"
16	Cufflinks	exon	75480995	75481097	.	+	.	gene_id "XLOC_985188"; transcript_id "TCONS_1548296"; exon_number "1"; gene_type "lncNAT"
16	Cufflinks	exon	75529050	75529205	.	+	.	gene_id "XLOC_985188"; transcript_id "TCONS_1548296"; exon_number "2"; gene_type "lncNAT"
16	Cufflinks	exon	75560771	75561004	.	+	.	gene_id "XLOC_985280"; transcript_id "TCONS_1431506"; exon_number "1"; gene_type "lincRNA"
16	Cufflinks	exon	75561172	75561286	.	+	.	gene_id "XLOC_985280"; transcript_id "TCONS_1431506"; exon_number "2"; gene_type "lincRNA"
16	Cufflinks	exon	75719440	75719503	.	+	.	gene_id "XLOC_985404"; transcript_id "TCONS_1548366"; exon_number "1"; gene_type "lincRNA"
16	Cufflinks	exon	75725591	75725778	.	+	.	gene_id "XLOC_985404"; transcript_id "TCONS_1548366"; exon_number "2"; gene_type "lincRNA"
16	Cufflinks	exon	77322305	77322344	.	+	.	gene_id "XLOC_986654"; transcript_id "TCONS_1461114"; exon_number "1"; gene_type "lincRNA"
16	Cufflinks	exon	77323107	77323214	.	+	.	gene_id "XLOC_986654"; transcript_id "TCONS_1461114"; exon_number "2"; gene_type "lincRNA"
16	Cufflinks	exon	77330178	77330277	.	+	.	gene_id "XLOC_986654"; transcript_id "TCONS_1461114"; exon_number "3"; gene_type "lincRNA"
16	Cufflinks	exon	81047946	81048091	.	+	.	gene_id "XLOC_989108"; transcript_id "TCONS_1493380"; exon_number "1"; gene_type "lincRNA"
16	Cufflinks	exon	81062203	81062266	.	+	.	gene_id "XLOC_989108"; transcript_id "TCONS_1493380"; exon_number "2"; gene_type "lincRNA"
16	Cufflinks	exon	81059064	81059356	.	+	.	gene_id "XLOC_989108"; transcript_id "TCONS_1525461"; exon_number "1"; gene_type "lincRNA"
16	Cufflinks	exon	81060725	81060799	.	+	.	gene_id "XLOC_989108"; transcript_id "TCONS_1525461"; exon_number "2"; gene_type "lincRNA"
16	Cufflinks	exon	81061773	81062052	.	+	.	gene_id "XLOC_989108"; transcript_id "TCONS_1461635"; exon_number "1"; gene_type "lincRNA"
16	Cufflinks	exon	81062203	81062229	.	+	.	gene_id "XLOC_989108"; transcript_id "TCONS_1461635"; exon_number "2"; gene_type "lincRNA"
16	Cufflinks	exon	81533216	81533337	.	+	.	gene_id "XLOC_989337"; transcript_id "TCONS_1571205"; exon_number "1"; gene_type "lincRNA"
16	Cufflinks	exon	81533531	81533608	.	+	.	gene_id "XLOC_989337"; transcript_id "TCONS_1571205"; exon_number "2"; gene_type "lincRNA"
16	Cufflinks	exon	920536	920934	.	-	.	gene_id "XLOC_990148"; transcript_id "TCONS_1432832"; exon_number "1"; gene_type "lncNAT"
16	Cufflinks	exon	927555	927583	.	-	.	gene_id "XLOC_990148"; transcript_id "TCONS_1432832"; exon_number "2"; gene_type "lncNAT"
16	Cufflinks	exon	3163822	3164010	.	-	.	gene_id "XLOC_991642"; transcript_id "TCONS_1462233"; exon_number "1"; gene_type "lincRNA"
16	Cufflinks	exon	3167621	3167649	.	-	.	gene_id "XLOC_991642"; transcript_id "TCONS_1462233"; exon_number "2"; gene_type "lincRNA"
16	Cufflinks	exon	6226895	6227096	.	-	.	gene_id "XLOC_993055"; transcript_id "TCONS_1494778"; exon_number "1"; gene_type "lincRNA"
16	Cufflinks	exon	6227187	6227218	.	-	.	gene_id "XLOC_993055"; transcript_id "TCONS_1494778"; exon_number "2"; gene_type "lincRNA"
16	Cufflinks	exon	21076908	21077080	.	-	.	gene_id "XLOC_1001303"; transcript_id "TCONS_1435823"; exon_number "1"; gene_type "lincRNA"
16	Cufflinks	exon	21085506	21085596	.	-	.	gene_id "XLOC_1001303"; transcript_id "TCONS_1435823"; exon_number "2"; gene_type "lincRNA"
16	Cufflinks	exon	21087146	21087249	.	-	.	gene_id "XLOC_1001303"; transcript_id "TCONS_1435823"; exon_number "3"; gene_type "lincRNA"
16	Cufflinks	exon	21076908	21077080	.	-	.	gene_id "XLOC_1001303"; transcript_id "TCONS_1435824"; exon_number "1"; gene_type "lincRNA"
16	Cufflinks	exon	21224425	21224751	.	-	.	gene_id "XLOC_1001303"; transcript_id "TCONS_1435824"; exon_number "2"; gene_type "lincRNA"
16	Cufflinks	exon	21085404	21085596	.	-	.	gene_id "XLOC_1001303"; transcript_id "TCONS_1464259"; exon_number "1"; gene_type "lincRNA"
16	Cufflinks	exon	21087146	21087257	.	-	.	gene_id "XLOC_1001303"; transcript_id "TCONS_1464259"; exon_number "2"; gene_type "lincRNA"
16	Cufflinks	exon	21137312	21137735	.	-	.	gene_id "XLOC_1001303"; transcript_id "TCONS_1464259"; exon_number "3"; gene_type "lincRNA"
16	Cufflinks	exon	24312854	24313098	.	-	.	gene_id "XLOC_1003955"; transcript_id "TCONS_1464785"; exon_number "1"; gene_type "lncNAT"
16	Cufflinks	exon	24315833	24316131	.	-	.	gene_id "XLOC_1003955"; transcript_id "TCONS_1464785"; exon_number "2"; gene_type "lncNAT"
16	Cufflinks	exon	29831620	29832089	.	-	.	gene_id "XLOC_1007248"; transcript_id "TCONS_1529746"; exon_number "1"; gene_type "lincRNA"
16	Cufflinks	exon	29832294	29832350	.	-	.	gene_id "XLOC_1007248"; transcript_id "TCONS_1529746"; exon_number "2"; gene_type "lincRNA"
16	Cufflinks	exon	39835061	39835385	.	-	.	gene_id "XLOC_1013462"; transcript_id "TCONS_1439383"; exon_number "1"; gene_type "lincRNA"
16	Cufflinks	exon	39843166	39843285	.	-	.	gene_id "XLOC_1013462"; transcript_id "TCONS_1439383"; exon_number "2"; gene_type "lincRNA"
16	Cufflinks	exon	41676820	41676849	.	-	.	gene_id "XLOC_1014432"; transcript_id "TCONS_1553414"; exon_number "1"; gene_type "lincRNA"
16	Cufflinks	exon	41684963	41685066	.	-	.	gene_id "XLOC_1014432"; transcript_id "TCONS_1553414"; exon_number "2"; gene_type "lincRNA"
16	Cufflinks	exon	41689079	41689357	.	-	.	gene_id "XLOC_1014432"; transcript_id "TCONS_1553414"; exon_number "3"; gene_type "lincRNA"
16	Cufflinks	exon	44562051	44562234	.	-	.	gene_id "XLOC_1016398"; transcript_id "TCONS_1502446"; exon_number "1"; gene_type "lincRNA"
16	Cufflinks	exon	44562574	44562702	.	-	.	gene_id "XLOC_1016398"; transcript_id "TCONS_1502446"; exon_number "2"; gene_type "lincRNA"
16	Cufflinks	exon	45171720	45171759	.	-	.	gene_id "XLOC_1016871"; transcript_id "TCONS_1532350"; exon_number "1"; gene_type "lincRNA"
16	Cufflinks	exon	45173055	45173123	.	-	.	gene_id "XLOC_1016871"; transcript_id "TCONS_1532350"; exon_number "2"; gene_type "lincRNA"
16	Cufflinks	exon	45175006	45175064	.	-	.	gene_id "XLOC_1016871"; transcript_id "TCONS_1532350"; exon_number "3"; gene_type "lincRNA"
16	Cufflinks	exon	45175523	45175655	.	-	.	gene_id "XLOC_1016871"; transcript_id "TCONS_1532350"; exon_number "4"; gene_type "lincRNA"
16	Cufflinks	exon	45172801	45173123	.	-	.	gene_id "XLOC_1016871"; transcript_id "TCONS_1532352"; exon_number "1"; gene_type "lincRNA"
16	Cufflinks	exon	45175908	45176018	.	-	.	gene_id "XLOC_1016871"; transcript_id "TCONS_1532352"; exon_number "2"; gene_type "lincRNA"
16	Cufflinks	exon	46439193	46439279	.	-	.	gene_id "XLOC_1017568"; transcript_id "TCONS_1440880"; exon_number "1"; gene_type "lincRNA"
16	Cufflinks	exon	46442173	46442654	.	-	.	gene_id "XLOC_1017568"; transcript_id "TCONS_1440880"; exon_number "2"; gene_type "lincRNA"
16	Cufflinks	exon	46717159	46717206	.	-	.	gene_id "XLOC_1017955"; transcript_id "TCONS_1468374"; exon_number "1"; gene_type "lincRNA"
16	Cufflinks	exon	46717353	46717623	.	-	.	gene_id "XLOC_1017955"; transcript_id "TCONS_1468374"; exon_number "2"; gene_type "lincRNA"
16	Cufflinks	exon	48150887	48151147	.	-	.	gene_id "XLOC_1019277"; transcript_id "TCONS_1533079"; exon_number "1"; gene_type "lincRNA"
16	Cufflinks	exon	48174761	48174846	.	-	.	gene_id "XLOC_1019277"; transcript_id "TCONS_1533079"; exon_number "2"; gene_type "lincRNA"
16	Cufflinks	exon	51670228	51670538	.	-	.	gene_id "XLOC_1021770"; transcript_id "TCONS_1578937"; exon_number "1"; gene_type "lincRNA"
16	Cufflinks	exon	51672200	51672295	.	-	.	gene_id "XLOC_1021770"; transcript_id "TCONS_1578937"; exon_number "2"; gene_type "lincRNA"
16	Cufflinks	exon	60868228	60868429	.	-	.	gene_id "XLOC_1028399"; transcript_id "TCONS_1556394"; exon_number "1"; gene_type "lincRNA"
16	Cufflinks	exon	60883023	60883086	.	-	.	gene_id "XLOC_1028399"; transcript_id "TCONS_1556394"; exon_number "2"; gene_type "lincRNA"
16	Cufflinks	exon	64901272	64901346	.	-	.	gene_id "XLOC_1030077"; transcript_id "TCONS_1536023"; exon_number "1"; gene_type "lincRNA"
16	Cufflinks	exon	64930044	64930327	.	-	.	gene_id "XLOC_1030077"; transcript_id "TCONS_1536023"; exon_number "2"; gene_type "lincRNA"
16	Cufflinks	exon	64905700	64905763	.	-	.	gene_id "XLOC_1030077"; transcript_id "TCONS_1536026"; exon_number "1"; gene_type "lincRNA"
16	Cufflinks	exon	64930044	64930327	.	-	.	gene_id "XLOC_1030077"; transcript_id "TCONS_1536026"; exon_number "2"; gene_type "lincRNA"
16	Cufflinks	exon	68852520	68852575	.	-	.	gene_id "XLOC_1032031"; transcript_id "TCONS_1472585"; exon_number "1"; gene_type "lincRNA"
16	Cufflinks	exon	68864578	68864735	.	-	.	gene_id "XLOC_1032031"; transcript_id "TCONS_1472585"; exon_number "2"; gene_type "lincRNA"
16	Cufflinks	exon	68866453	68866480	.	-	.	gene_id "XLOC_1032031"; transcript_id "TCONS_1472585"; exon_number "3"; gene_type "lincRNA"
16	Cufflinks	exon	68866345	68866533	.	-	.	gene_id "XLOC_1032031"; transcript_id "TCONS_1536588"; exon_number "1"; gene_type "lncNAT"
16	Cufflinks	exon	68868337	68868474	.	-	.	gene_id "XLOC_1032031"; transcript_id "TCONS_1536588"; exon_number "2"; gene_type "lncNAT"
16	Cufflinks	exon	68874116	68874197	.	-	.	gene_id "XLOC_1032031"; transcript_id "TCONS_1536588"; exon_number "3"; gene_type "lncNAT"
16	Cufflinks	exon	68875675	68875762	.	-	.	gene_id "XLOC_1032064"; transcript_id "TCONS_1472598"; exon_number "1"; gene_type "ilncRNA"
16	Cufflinks	exon	68875848	68875972	.	-	.	gene_id "XLOC_1032064"; transcript_id "TCONS_1472598"; exon_number "2"; gene_type "ilncRNA"
16	Cufflinks	exon	71124998	71125150	.	-	.	gene_id "XLOC_1033477"; transcript_id "TCONS_1557307"; exon_number "1"; gene_type "ilncRNA"
16	Cufflinks	exon	71125619	71125717	.	-	.	gene_id "XLOC_1033477"; transcript_id "TCONS_1557307"; exon_number "2"; gene_type "ilncRNA"
16	Cufflinks	exon	76933314	76933350	.	-	.	gene_id "XLOC_1037589"; transcript_id "TCONS_1582499"; exon_number "1"; gene_type "lincRNA"
16	Cufflinks	exon	76937885	76937980	.	-	.	gene_id "XLOC_1037589"; transcript_id "TCONS_1582499"; exon_number "2"; gene_type "lincRNA"
16	Cufflinks	exon	76949063	76949142	.	-	.	gene_id "XLOC_1037589"; transcript_id "TCONS_1582499"; exon_number "3"; gene_type "lincRNA"
16	Cufflinks	exon	77358617	77358711	.	-	.	gene_id "XLOC_1037826"; transcript_id "TCONS_1473821"; exon_number "1"; gene_type "lincRNA"
16	Cufflinks	exon	77359811	77359943	.	-	.	gene_id "XLOC_1037826"; transcript_id "TCONS_1473821"; exon_number "2"; gene_type "lincRNA"
16	Cufflinks	exon	77397315	77397349	.	-	.	gene_id "XLOC_1037838"; transcript_id "TCONS_1558019"; exon_number "1"; gene_type "lincRNA"
16	Cufflinks	exon	77408980	77409157	.	-	.	gene_id "XLOC_1037838"; transcript_id "TCONS_1558019"; exon_number "2"; gene_type "lincRNA"
16	Cufflinks	exon	81186461	81186557	.	-	.	gene_id "XLOC_1040125"; transcript_id "TCONS_1538526"; exon_number "1"; gene_type "lincRNA"
16	Cufflinks	exon	81189653	81189834	.	-	.	gene_id "XLOC_1040125"; transcript_id "TCONS_1538526"; exon_number "2"; gene_type "lincRNA"
16	Cufflinks	exon	81357223	81357271	.	-	.	gene_id "XLOC_1040217"; transcript_id "TCONS_1474503"; exon_number "1"; gene_type "lincRNA"
16	Cufflinks	exon	81367372	81367546	.	-	.	gene_id "XLOC_1040217"; transcript_id "TCONS_1474503"; exon_number "2"; gene_type "lincRNA"
17	Cufflinks	exon	3632521	3632816	.	+	.	gene_id "XLOC_1047811"; transcript_id "TCONS_1707327"; exon_number "1"; gene_type "lincRNA"
17	Cufflinks	exon	3643990	3644068	.	+	.	gene_id "XLOC_1047811"; transcript_id "TCONS_1707327"; exon_number "2"; gene_type "lincRNA"
17	Cufflinks	exon	3646800	3646858	.	+	.	gene_id "XLOC_1047811"; transcript_id "TCONS_1707327"; exon_number "3"; gene_type "lincRNA"
17	Cufflinks	exon	3652573	3653896	.	+	.	gene_id "XLOC_1047811"; transcript_id "TCONS_1707327"; exon_number "4"; gene_type "lincRNA"
17	Cufflinks	exon	4669306	4670056	.	+	.	gene_id "XLOC_1048239"; transcript_id "TCONS_1585027"; exon_number "1"; gene_type "lncNAT"
17	Cufflinks	exon	4680584	4681183	.	+	.	gene_id "XLOC_1048239"; transcript_id "TCONS_1585027"; exon_number "2"; gene_type "lncNAT"
17	Cufflinks	exon	6714245	6714299	.	+	.	gene_id "XLOC_1049323"; transcript_id "TCONS_1636202"; exon_number "1"; gene_type "lincRNA"
17	Cufflinks	exon	6730236	6730732	.	+	.	gene_id "XLOC_1049323"; transcript_id "TCONS_1636202"; exon_number "2"; gene_type "lincRNA"
17	Cufflinks	exon	7270932	7271122	.	+	.	gene_id "XLOC_1049412"; transcript_id "TCONS_1613173"; exon_number "1"; gene_type "ilncRNA"
17	Cufflinks	exon	7271208	7271229	.	+	.	gene_id "XLOC_1049412"; transcript_id "TCONS_1613173"; exon_number "2"; gene_type "ilncRNA"
17	Cufflinks	exon	8784063	8784147	.	+	.	gene_id "XLOC_1050070"; transcript_id "TCONS_1690577"; exon_number "1"; gene_type "lincRNA"
17	Cufflinks	exon	8786242	8786389	.	+	.	gene_id "XLOC_1050070"; transcript_id "TCONS_1690577"; exon_number "2"; gene_type "lincRNA"
17	Cufflinks	exon	9165671	9165706	.	+	.	gene_id "XLOC_1050302"; transcript_id "TCONS_1636527"; exon_number "1"; gene_type "lincRNA"
17	Cufflinks	exon	9166640	9166809	.	+	.	gene_id "XLOC_1050302"; transcript_id "TCONS_1636527"; exon_number "2"; gene_type "lincRNA"
17	Cufflinks	exon	9350763	9350890	.	+	.	gene_id "XLOC_1050412"; transcript_id "TCONS_1636566"; exon_number "1"; gene_type "lincRNA"
17	Cufflinks	exon	9353316	9353412	.	+	.	gene_id "XLOC_1050412"; transcript_id "TCONS_1636566"; exon_number "2"; gene_type "lincRNA"
17	Cufflinks	exon	9397953	9397976	.	+	.	gene_id "XLOC_1050412"; transcript_id "TCONS_1636566"; exon_number "3"; gene_type "lincRNA"
17	Cufflinks	exon	11375177	11375263	.	+	.	gene_id "XLOC_1051489"; transcript_id "TCONS_1613533"; exon_number "1"; gene_type "lincRNA"
17	Cufflinks	exon	11375448	11375628	.	+	.	gene_id "XLOC_1051489"; transcript_id "TCONS_1613533"; exon_number "2"; gene_type "lincRNA"
17	Cufflinks	exon	12743705	12743888	.	+	.	gene_id "XLOC_1052225"; transcript_id "TCONS_1668048"; exon_number "1"; gene_type "lincRNA"
17	Cufflinks	exon	12748399	12748461	.	+	.	gene_id "XLOC_1052225"; transcript_id "TCONS_1668048"; exon_number "2"; gene_type "lincRNA"
17	Cufflinks	exon	13486200	13486339	.	+	.	gene_id "XLOC_1052763"; transcript_id "TCONS_1708494"; exon_number "1"; gene_type "lincRNA"
17	Cufflinks	exon	13488995	13489033	.	+	.	gene_id "XLOC_1052763"; transcript_id "TCONS_1708494"; exon_number "2"; gene_type "lincRNA"
17	Cufflinks	exon	13490275	13490425	.	+	.	gene_id "XLOC_1052763"; transcript_id "TCONS_1708494"; exon_number "3"; gene_type "lincRNA"
17	Cufflinks	exon	13528730	13528927	.	+	.	gene_id "XLOC_1052854"; transcript_id "TCONS_1613869"; exon_number "1"; gene_type "lincRNA"
17	Cufflinks	exon	13568842	13568863	.	+	.	gene_id "XLOC_1052854"; transcript_id "TCONS_1613869"; exon_number "2"; gene_type "lincRNA"
17	Cufflinks	exon	14809792	14809903	.	+	.	gene_id "XLOC_1053635"; transcript_id "TCONS_1614023"; exon_number "1"; gene_type "lincRNA"
17	Cufflinks	exon	14863621	14864469	.	+	.	gene_id "XLOC_1053635"; transcript_id "TCONS_1614023"; exon_number "2"; gene_type "lincRNA"
17	Cufflinks	exon	18156671	18157396	.	+	.	gene_id "XLOC_1055861"; transcript_id "TCONS_1709263"; exon_number "1"; gene_type "ilncRNA"
17	Cufflinks	exon	18157477	18158044	.	+	.	gene_id "XLOC_1055861"; transcript_id "TCONS_1709263"; exon_number "2"; gene_type "ilncRNA"
17	Cufflinks	exon	18687858	18688207	.	+	.	gene_id "XLOC_1056042"; transcript_id "TCONS_1615124"; exon_number "1"; gene_type "lincRNA"
17	Cufflinks	exon	18698511	18698536	.	+	.	gene_id "XLOC_1056042"; transcript_id "TCONS_1615124"; exon_number "2"; gene_type "lincRNA"
17	Cufflinks	exon	25506783	25506807	.	+	.	gene_id "XLOC_1060259"; transcript_id "TCONS_1692378"; exon_number "1"; gene_type "lincRNA"
17	Cufflinks	exon	25511312	25511372	.	+	.	gene_id "XLOC_1060259"; transcript_id "TCONS_1692378"; exon_number "2"; gene_type "lincRNA"
17	Cufflinks	exon	25531536	25531748	.	+	.	gene_id "XLOC_1060259"; transcript_id "TCONS_1692378"; exon_number "3"; gene_type "lincRNA"
17	Cufflinks	exon	29126386	29126606	.	+	.	gene_id "XLOC_1062964"; transcript_id "TCONS_1711049"; exon_number "1"; gene_type "lincRNA"
17	Cufflinks	exon	29144374	29145011	.	+	.	gene_id "XLOC_1062964"; transcript_id "TCONS_1711049"; exon_number "2"; gene_type "lincRNA"
17	Cufflinks	exon	29656109	29656156	.	+	.	gene_id "XLOC_1063386"; transcript_id "TCONS_1590087"; exon_number "1"; gene_type "lincRNA"
17	Cufflinks	exon	29656261	29656456	.	+	.	gene_id "XLOC_1063386"; transcript_id "TCONS_1590087"; exon_number "2"; gene_type "lincRNA"
17	Cufflinks	exon	41208620	41209122	.	+	.	gene_id "XLOC_1070139"; transcript_id "TCONS_1643342"; exon_number "1"; gene_type "lincRNA"
17	Cufflinks	exon	41209696	41210066	.	+	.	gene_id "XLOC_1070139"; transcript_id "TCONS_1643342"; exon_number "2"; gene_type "lincRNA"
17	Cufflinks	exon	43540781	43540993	.	+	.	gene_id "XLOC_1071296"; transcript_id "TCONS_1694441"; exon_number "1"; gene_type "lincRNA"
17	Cufflinks	exon	43561582	43561627	.	+	.	gene_id "XLOC_1071296"; transcript_id "TCONS_1694441"; exon_number "2"; gene_type "lincRNA"
17	Cufflinks	exon	54853417	54853640	.	+	.	gene_id "XLOC_1077526"; transcript_id "TCONS_1695545"; exon_number "1"; gene_type "lincRNA"
17	Cufflinks	exon	54854518	54854563	.	+	.	gene_id "XLOC_1077526"; transcript_id "TCONS_1695545"; exon_number "2"; gene_type "lincRNA"
17	Cufflinks	exon	59178842	59178924	.	+	.	gene_id "XLOC_1080364"; transcript_id "TCONS_1620097"; exon_number "1"; gene_type "lincRNA"
17	Cufflinks	exon	59179373	59179868	.	+	.	gene_id "XLOC_1080364"; transcript_id "TCONS_1620097"; exon_number "2"; gene_type "lincRNA"
17	Cufflinks	exon	61227170	61227353	.	+	.	gene_id "XLOC_1081881"; transcript_id "TCONS_1620517"; exon_number "1"; gene_type "lincRNA"
17	Cufflinks	exon	61231216	61231336	.	+	.	gene_id "XLOC_1081881"; transcript_id "TCONS_1620517"; exon_number "2"; gene_type "lincRNA"
17	Cufflinks	exon	61795177	61795231	.	+	.	gene_id "XLOC_1082531"; transcript_id "TCONS_1675833"; exon_number "1"; gene_type "lincRNA"
17	Cufflinks	exon	61819924	61820221	.	+	.	gene_id "XLOC_1082531"; transcript_id "TCONS_1675833"; exon_number "2"; gene_type "lincRNA"
17	Cufflinks	exon	61919684	61919773	.	+	.	gene_id "XLOC_1082665"; transcript_id "TCONS_1620706"; exon_number "1"; gene_type "lincRNA"
17	Cufflinks	exon	61925986	61926140	.	+	.	gene_id "XLOC_1082665"; transcript_id "TCONS_1620706"; exon_number "2"; gene_type "lincRNA"
17	Cufflinks	exon	63335194	63335311	.	+	.	gene_id "XLOC_1083710"; transcript_id "TCONS_1620902"; exon_number "1"; gene_type "lncNAT"
17	Cufflinks	exon	63336459	63336561	.	+	.	gene_id "XLOC_1083710"; transcript_id "TCONS_1620902"; exon_number "2"; gene_type "lncNAT"
17	Cufflinks	exon	64632744	64632871	.	+	.	gene_id "XLOC_1084565"; transcript_id "TCONS_1621234"; exon_number "1"; gene_type "lincRNA"
17	Cufflinks	exon	64640462	64640550	.	+	.	gene_id "XLOC_1084565"; transcript_id "TCONS_1621234"; exon_number "2"; gene_type "lincRNA"
17	Cufflinks	exon	64635271	64635419	.	+	.	gene_id "XLOC_1084568"; transcript_id "TCONS_1696929"; exon_number "1"; gene_type "lincRNA"
17	Cufflinks	exon	64637031	64637099	.	+	.	gene_id "XLOC_1084568"; transcript_id "TCONS_1696929"; exon_number "2"; gene_type "lincRNA"
17	Cufflinks	exon	64808094	64808387	.	+	.	gene_id "XLOC_1084595"; transcript_id "TCONS_1595931"; exon_number "1"; gene_type "lincRNA"
17	Cufflinks	exon	64808740	64808867	.	+	.	gene_id "XLOC_1084595"; transcript_id "TCONS_1595931"; exon_number "2"; gene_type "lincRNA"
17	Cufflinks	exon	65616877	65616930	.	+	.	gene_id "XLOC_1085020"; transcript_id "TCONS_1697034"; exon_number "1"; gene_type "lincRNA"
17	Cufflinks	exon	65620507	65620685	.	+	.	gene_id "XLOC_1085020"; transcript_id "TCONS_1697034"; exon_number "2"; gene_type "lincRNA"
17	Cufflinks	exon	68365128	68365213	.	+	.	gene_id "XLOC_1086906"; transcript_id "TCONS_1677080"; exon_number "1"; gene_type "lincRNA"
17	Cufflinks	exon	68365517	68365647	.	+	.	gene_id "XLOC_1086906"; transcript_id "TCONS_1677080"; exon_number "2"; gene_type "lincRNA"
17	Cufflinks	exon	70349759	70349960	.	+	.	gene_id "XLOC_1087986"; transcript_id "TCONS_1697636"; exon_number "1"; gene_type "lincRNA"
17	Cufflinks	exon	70350637	70350676	.	+	.	gene_id "XLOC_1087986"; transcript_id "TCONS_1697636"; exon_number "2"; gene_type "lincRNA"
17	Cufflinks	exon	70349761	70350102	.	+	.	gene_id "XLOC_1087986"; transcript_id "TCONS_1649550"; exon_number "1"; gene_type "lincRNA"
17	Cufflinks	exon	70350782	70352719	.	+	.	gene_id "XLOC_1087986"; transcript_id "TCONS_1649550"; exon_number "2"; gene_type "lincRNA"
17	Cufflinks	exon	70410961	70411218	.	+	.	gene_id "XLOC_1088041"; transcript_id "TCONS_1697658"; exon_number "1"; gene_type "lincRNA"
17	Cufflinks	exon	70411754	70413860	.	+	.	gene_id "XLOC_1088041"; transcript_id "TCONS_1697658"; exon_number "2"; gene_type "lincRNA"
17	Cufflinks	exon	70783517	70784028	.	+	.	gene_id "XLOC_1088301"; transcript_id "TCONS_1597382"; exon_number "1"; gene_type "lincRNA"
17	Cufflinks	exon	70784294	70784359	.	+	.	gene_id "XLOC_1088301"; transcript_id "TCONS_1597382"; exon_number "2"; gene_type "lincRNA"
17	Cufflinks	exon	70783539	70784028	.	+	.	gene_id "XLOC_1088301"; transcript_id "TCONS_1677466"; exon_number "1"; gene_type "lincRNA"
17	Cufflinks	exon	70794858	70795141	.	+	.	gene_id "XLOC_1088301"; transcript_id "TCONS_1677466"; exon_number "2"; gene_type "lincRNA"
17	Cufflinks	exon	71535576	71535651	.	+	.	gene_id "XLOC_1088783"; transcript_id "TCONS_1649846"; exon_number "1"; gene_type "lincRNA"
17	Cufflinks	exon	71536055	71536338	.	+	.	gene_id "XLOC_1088783"; transcript_id "TCONS_1649846"; exon_number "2"; gene_type "lincRNA"
17	Cufflinks	exon	74307246	74307465	.	+	.	gene_id "XLOC_1090479"; transcript_id "TCONS_1650467"; exon_number "1"; gene_type "lincRNA"
17	Cufflinks	exon	74307852	74307927	.	+	.	gene_id "XLOC_1090479"; transcript_id "TCONS_1650467"; exon_number "2"; gene_type "lincRNA"
17	Cufflinks	exon	3606049	3606335	.	-	.	gene_id "XLOC_1093110"; transcript_id "TCONS_1599171"; exon_number "1"; gene_type "lincRNA"
17	Cufflinks	exon	3638769	3638865	.	-	.	gene_id "XLOC_1093110"; transcript_id "TCONS_1599171"; exon_number "2"; gene_type "lincRNA"
17	Cufflinks	exon	3639126	3639327	.	-	.	gene_id "XLOC_1093110"; transcript_id "TCONS_1599171"; exon_number "3"; gene_type "lincRNA"
17	Cufflinks	exon	3797552	3797649	.	-	.	gene_id "XLOC_1093110"; transcript_id "TCONS_1599171"; exon_number "4"; gene_type "lincRNA"
17	Cufflinks	exon	3638827	3638865	.	-	.	gene_id "XLOC_1093110"; transcript_id "TCONS_1698762"; exon_number "1"; gene_type "lincRNA"
17	Cufflinks	exon	3639126	3639327	.	-	.	gene_id "XLOC_1093110"; transcript_id "TCONS_1698762"; exon_number "2"; gene_type "lincRNA"
17	Cufflinks	exon	3688830	3688859	.	-	.	gene_id "XLOC_1093110"; transcript_id "TCONS_1698762"; exon_number "3"; gene_type "lincRNA"
17	Cufflinks	exon	3687294	3687422	.	-	.	gene_id "XLOC_1093110"; transcript_id "TCONS_1651477"; exon_number "1"; gene_type "lincRNA"
17	Cufflinks	exon	3688830	3688913	.	-	.	gene_id "XLOC_1093110"; transcript_id "TCONS_1651477"; exon_number "2"; gene_type "lincRNA"
17	Cufflinks	exon	4950518	4950595	.	-	.	gene_id "XLOC_1094197"; transcript_id "TCONS_1651850"; exon_number "1"; gene_type "lincRNA"
17	Cufflinks	exon	4957844	4957974	.	-	.	gene_id "XLOC_1094197"; transcript_id "TCONS_1651850"; exon_number "2"; gene_type "lincRNA"
17	Cufflinks	exon	4957547	4957635	.	-	.	gene_id "XLOC_1094197"; transcript_id "TCONS_1651852"; exon_number "1"; gene_type "lincRNA"
17	Cufflinks	exon	4957844	4957974	.	-	.	gene_id "XLOC_1094197"; transcript_id "TCONS_1651852"; exon_number "2"; gene_type "lincRNA"
17	Cufflinks	exon	5057733	5057901	.	-	.	gene_id "XLOC_1094272"; transcript_id "TCONS_1718212"; exon_number "1"; gene_type "lincRNA"
17	Cufflinks	exon	5058477	5058511	.	-	.	gene_id "XLOC_1094272"; transcript_id "TCONS_1718212"; exon_number "2"; gene_type "lincRNA"
17	Cufflinks	exon	9055883	9056114	.	-	.	gene_id "XLOC_1096283"; transcript_id "TCONS_1699328"; exon_number "1"; gene_type "lincRNA"
17	Cufflinks	exon	9141867	9141944	.	-	.	gene_id "XLOC_1096283"; transcript_id "TCONS_1699328"; exon_number "2"; gene_type "lincRNA"
17	Cufflinks	exon	9150542	9150569	.	-	.	gene_id "XLOC_1096283"; transcript_id "TCONS_1699387"; exon_number "1"; gene_type "lincRNA"
17	Cufflinks	exon	9226544	9226624	.	-	.	gene_id "XLOC_1096283"; transcript_id "TCONS_1699387"; exon_number "2"; gene_type "lincRNA"
17	Cufflinks	exon	9315550	9315660	.	-	.	gene_id "XLOC_1096283"; transcript_id "TCONS_1699387"; exon_number "3"; gene_type "lincRNA"
17	Cufflinks	exon	9352068	9352120	.	-	.	gene_id "XLOC_1096283"; transcript_id "TCONS_1699387"; exon_number "4"; gene_type "lincRNA"
17	Cufflinks	exon	9315469	9315660	.	-	.	gene_id "XLOC_1096283"; transcript_id "TCONS_1718774"; exon_number "1"; gene_type "lincRNA"
17	Cufflinks	exon	9352322	9352485	.	-	.	gene_id "XLOC_1096283"; transcript_id "TCONS_1718774"; exon_number "2"; gene_type "lincRNA"
17	Cufflinks	exon	9386376	9386451	.	-	.	gene_id "XLOC_1096283"; transcript_id "TCONS_1718774"; exon_number "3"; gene_type "lincRNA"
17	Cufflinks	exon	10607910	10607926	.	-	.	gene_id "XLOC_1097373"; transcript_id "TCONS_1718999"; exon_number "1"; gene_type "lincRNA"
17	Cufflinks	exon	10609872	10610391	.	-	.	gene_id "XLOC_1097373"; transcript_id "TCONS_1718999"; exon_number "2"; gene_type "lincRNA"
17	Cufflinks	exon	12747248	12747402	.	-	.	gene_id "XLOC_1098260"; transcript_id "TCONS_1601077"; exon_number "1"; gene_type "lincRNA"
17	Cufflinks	exon	12764585	12764658	.	-	.	gene_id "XLOC_1098260"; transcript_id "TCONS_1601077"; exon_number "2"; gene_type "lincRNA"
17	Cufflinks	exon	15180533	15180983	.	-	.	gene_id "XLOC_1099794"; transcript_id "TCONS_1680635"; exon_number "1"; gene_type "lincRNA"
17	Cufflinks	exon	15181123	15181379	.	-	.	gene_id "XLOC_1099794"; transcript_id "TCONS_1680635"; exon_number "2"; gene_type "lincRNA"
17	Cufflinks	exon	17035246	17035750	.	-	.	gene_id "XLOC_1100618"; transcript_id "TCONS_1719673"; exon_number "1"; gene_type "lincRNA"
17	Cufflinks	exon	17036739	17036998	.	-	.	gene_id "XLOC_1100618"; transcript_id "TCONS_1719673"; exon_number "2"; gene_type "lincRNA"
17	Cufflinks	exon	17617318	17617418	.	-	.	gene_id "XLOC_1100804"; transcript_id "TCONS_1654165"; exon_number "1"; gene_type "lncNAT"
17	Cufflinks	exon	17625247	17625496	.	-	.	gene_id "XLOC_1100804"; transcript_id "TCONS_1654165"; exon_number "2"; gene_type "lncNAT"
17	Cufflinks	exon	18131870	18131973	.	-	.	gene_id "XLOC_1101044"; transcript_id "TCONS_1700251"; exon_number "1"; gene_type "lincRNA"
17	Cufflinks	exon	18142615	18142795	.	-	.	gene_id "XLOC_1101044"; transcript_id "TCONS_1700251"; exon_number "2"; gene_type "lincRNA"
17	Cufflinks	exon	18143013	18143048	.	-	.	gene_id "XLOC_1101044"; transcript_id "TCONS_1700251"; exon_number "3"; gene_type "lincRNA"
17	Cufflinks	exon	18603840	18603866	.	-	.	gene_id "XLOC_1101240"; transcript_id "TCONS_1719797"; exon_number "1"; gene_type "lincRNA"
17	Cufflinks	exon	18604550	18604906	.	-	.	gene_id "XLOC_1101240"; transcript_id "TCONS_1719797"; exon_number "2"; gene_type "lincRNA"
17	Cufflinks	exon	29573405	29573450	.	-	.	gene_id "XLOC_1107792"; transcript_id "TCONS_1656343"; exon_number "1"; gene_type "lincRNA"
17	Cufflinks	exon	29610230	29610361	.	-	.	gene_id "XLOC_1107792"; transcript_id "TCONS_1656343"; exon_number "2"; gene_type "lincRNA"
17	Cufflinks	exon	29642349	29642458	.	-	.	gene_id "XLOC_1107792"; transcript_id "TCONS_1656343"; exon_number "3"; gene_type "lincRNA"
17	Cufflinks	exon	34321742	34322766	.	-	.	gene_id "XLOC_1111021"; transcript_id "TCONS_1701781"; exon_number "1"; gene_type "lincRNA"
17	Cufflinks	exon	34323273	34323377	.	-	.	gene_id "XLOC_1111021"; transcript_id "TCONS_1701781"; exon_number "2"; gene_type "lincRNA"
17	Cufflinks	exon	34324478	34324573	.	-	.	gene_id "XLOC_1111021"; transcript_id "TCONS_1701781"; exon_number "3"; gene_type "lincRNA"
17	Cufflinks	exon	34378769	34378957	.	-	.	gene_id "XLOC_1111085"; transcript_id "TCONS_1627628"; exon_number "1"; gene_type "lincRNA"
17	Cufflinks	exon	34382090	34382166	.	-	.	gene_id "XLOC_1111085"; transcript_id "TCONS_1627628"; exon_number "2"; gene_type "lincRNA"
17	Cufflinks	exon	34384376	34384480	.	-	.	gene_id "XLOC_1111085"; transcript_id "TCONS_1627628"; exon_number "3"; gene_type "lincRNA"
17	Cufflinks	exon	34414649	34414686	.	-	.	gene_id "XLOC_1111123"; transcript_id "TCONS_1657441"; exon_number "1"; gene_type "lincRNA"
17	Cufflinks	exon	34415310	34415523	.	-	.	gene_id "XLOC_1111123"; transcript_id "TCONS_1657441"; exon_number "2"; gene_type "lincRNA"
17	Cufflinks	exon	34720537	34720633	.	-	.	gene_id "XLOC_1111544"; transcript_id "TCONS_1721970"; exon_number "1"; gene_type "lincRNA"
17	Cufflinks	exon	34721164	34721423	.	-	.	gene_id "XLOC_1111544"; transcript_id "TCONS_1721970"; exon_number "2"; gene_type "lincRNA"
17	Cufflinks	exon	43145720	43145980	.	-	.	gene_id "XLOC_1116357"; transcript_id "TCONS_1659076"; exon_number "1"; gene_type "ilncRNA"
17	Cufflinks	exon	43148608	43148733	.	-	.	gene_id "XLOC_1116357"; transcript_id "TCONS_1659076"; exon_number "2"; gene_type "ilncRNA"
17	Cufflinks	exon	57701587	57701834	.	-	.	gene_id "XLOC_1124909"; transcript_id "TCONS_1630886"; exon_number "1"; gene_type "lincRNA"
17	Cufflinks	exon	57703761	57703811	.	-	.	gene_id "XLOC_1124909"; transcript_id "TCONS_1630886"; exon_number "2"; gene_type "lincRNA"
17	Cufflinks	exon	60001507	60001692	.	-	.	gene_id "XLOC_1126425"; transcript_id "TCONS_1704159"; exon_number "1"; gene_type "lincRNA"
17	Cufflinks	exon	60002210	60002249	.	-	.	gene_id "XLOC_1126425"; transcript_id "TCONS_1704159"; exon_number "2"; gene_type "lincRNA"
17	Cufflinks	exon	61258397	61258510	.	-	.	gene_id "XLOC_1126920"; transcript_id "TCONS_1631488"; exon_number "1"; gene_type "lincRNA"
17	Cufflinks	exon	61264243	61264329	.	-	.	gene_id "XLOC_1126920"; transcript_id "TCONS_1631488"; exon_number "2"; gene_type "lincRNA"
17	Cufflinks	exon	61350394	61350426	.	-	.	gene_id "XLOC_1126981"; transcript_id "TCONS_1662497"; exon_number "1"; gene_type "lincRNA"
17	Cufflinks	exon	61361264	61361447	.	-	.	gene_id "XLOC_1126981"; transcript_id "TCONS_1662497"; exon_number "2"; gene_type "lincRNA"
17	Cufflinks	exon	61356824	61356960	.	-	.	gene_id "XLOC_1126981"; transcript_id "TCONS_1725382"; exon_number "1"; gene_type "lincRNA"
17	Cufflinks	exon	61361264	61361491	.	-	.	gene_id "XLOC_1126981"; transcript_id "TCONS_1725382"; exon_number "2"; gene_type "lincRNA"
17	Cufflinks	exon	62256971	62257225	.	-	.	gene_id "XLOC_1127652"; transcript_id "TCONS_1631599"; exon_number "1"; gene_type "lincRNA"
17	Cufflinks	exon	62294238	62294450	.	-	.	gene_id "XLOC_1127652"; transcript_id "TCONS_1631599"; exon_number "2"; gene_type "lincRNA"
17	Cufflinks	exon	62295040	62295065	.	-	.	gene_id "XLOC_1127652"; transcript_id "TCONS_1631599"; exon_number "3"; gene_type "lincRNA"
17	Cufflinks	exon	62257207	62257225	.	-	.	gene_id "XLOC_1127652"; transcript_id "TCONS_1704338"; exon_number "1"; gene_type "lincRNA"
17	Cufflinks	exon	62294170	62294392	.	-	.	gene_id "XLOC_1127652"; transcript_id "TCONS_1704338"; exon_number "2"; gene_type "lincRNA"
17	Cufflinks	exon	63355744	63355800	.	-	.	gene_id "XLOC_1128342"; transcript_id "TCONS_1662932"; exon_number "1"; gene_type "lincRNA"
17	Cufflinks	exon	63356674	63356956	.	-	.	gene_id "XLOC_1128342"; transcript_id "TCONS_1662932"; exon_number "2"; gene_type "lincRNA"
17	Cufflinks	exon	63372131	63372192	.	-	.	gene_id "XLOC_1128347"; transcript_id "TCONS_1631742"; exon_number "1"; gene_type "ilncRNA"
17	Cufflinks	exon	63374744	63374884	.	-	.	gene_id "XLOC_1128347"; transcript_id "TCONS_1631742"; exon_number "2"; gene_type "ilncRNA"
17	Cufflinks	exon	63384249	63384295	.	-	.	gene_id "XLOC_1128357"; transcript_id "TCONS_1631744"; exon_number "1"; gene_type "ilncRNA"
17	Cufflinks	exon	63384443	63384571	.	-	.	gene_id "XLOC_1128357"; transcript_id "TCONS_1631744"; exon_number "2"; gene_type "ilncRNA"
17	Cufflinks	exon	63384877	63384923	.	-	.	gene_id "XLOC_1128357"; transcript_id "TCONS_1631744"; exon_number "3"; gene_type "ilncRNA"
17	Cufflinks	exon	64744303	64744551	.	-	.	gene_id "XLOC_1128984"; transcript_id "TCONS_1687362"; exon_number "1"; gene_type "lincRNA"
17	Cufflinks	exon	64744749	64745043	.	-	.	gene_id "XLOC_1128984"; transcript_id "TCONS_1687362"; exon_number "2"; gene_type "lincRNA"
17	Cufflinks	exon	65860268	65860536	.	-	.	gene_id "XLOC_1129677"; transcript_id "TCONS_1704696"; exon_number "1"; gene_type "lincRNA"
17	Cufflinks	exon	65861656	65861818	.	-	.	gene_id "XLOC_1129677"; transcript_id "TCONS_1704696"; exon_number "2"; gene_type "lincRNA"
17	Cufflinks	exon	70606532	70606674	.	-	.	gene_id "XLOC_1132717"; transcript_id "TCONS_1633117"; exon_number "1"; gene_type "lincRNA"
17	Cufflinks	exon	70607249	70607481	.	-	.	gene_id "XLOC_1132717"; transcript_id "TCONS_1633117"; exon_number "2"; gene_type "lincRNA"
17	Cufflinks	exon	73213481	73213562	.	-	.	gene_id "XLOC_1133831"; transcript_id "TCONS_1727037"; exon_number "1"; gene_type "lincRNA"
17	Cufflinks	exon	73214020	73214158	.	-	.	gene_id "XLOC_1133831"; transcript_id "TCONS_1727037"; exon_number "2"; gene_type "lincRNA"
17	Cufflinks	exon	73779289	73779334	.	-	.	gene_id "XLOC_1134197"; transcript_id "TCONS_1611044"; exon_number "1"; gene_type "lincRNA"
17	Cufflinks	exon	73780543	73780769	.	-	.	gene_id "XLOC_1134197"; transcript_id "TCONS_1611044"; exon_number "2"; gene_type "lincRNA"
17	Cufflinks	exon	74609063	74609186	.	-	.	gene_id "XLOC_1134725"; transcript_id "TCONS_1611253"; exon_number "1"; gene_type "lincRNA"
17	Cufflinks	exon	74609677	74609766	.	-	.	gene_id "XLOC_1134725"; transcript_id "TCONS_1611253"; exon_number "2"; gene_type "lincRNA"
18	Cufflinks	exon	1577882	1577995	.	+	.	gene_id "XLOC_1140187"; transcript_id "TCONS_1847844"; exon_number "1"; gene_type "ilncRNA"
18	Cufflinks	exon	1578471	1578569	.	+	.	gene_id "XLOC_1140187"; transcript_id "TCONS_1847844"; exon_number "2"; gene_type "ilncRNA"
18	Cufflinks	exon	4458137	4458217	.	+	.	gene_id "XLOC_1141850"; transcript_id "TCONS_1779642"; exon_number "1"; gene_type "ilncRNA"
18	Cufflinks	exon	4458287	4459285	.	+	.	gene_id "XLOC_1141850"; transcript_id "TCONS_1779642"; exon_number "2"; gene_type "ilncRNA"
18	Cufflinks	exon	7004794	7005003	.	+	.	gene_id "XLOC_1143481"; transcript_id "TCONS_1757330"; exon_number "1"; gene_type "lincRNA"
18	Cufflinks	exon	7006010	7006074	.	+	.	gene_id "XLOC_1143481"; transcript_id "TCONS_1757330"; exon_number "2"; gene_type "lincRNA"
18	Cufflinks	exon	7809791	7809828	.	+	.	gene_id "XLOC_1144051"; transcript_id "TCONS_1780416"; exon_number "1"; gene_type "lncNAT"
18	Cufflinks	exon	7877154	7877633	.	+	.	gene_id "XLOC_1144051"; transcript_id "TCONS_1780416"; exon_number "2"; gene_type "lncNAT"
18	Cufflinks	exon	7882893	7882939	.	+	.	gene_id "XLOC_1144120"; transcript_id "TCONS_1831600"; exon_number "1"; gene_type "lncNAT"
18	Cufflinks	exon	7884366	7884480	.	+	.	gene_id "XLOC_1144120"; transcript_id "TCONS_1831600"; exon_number "2"; gene_type "lncNAT"
18	Cufflinks	exon	7891007	7891090	.	+	.	gene_id "XLOC_1144120"; transcript_id "TCONS_1831600"; exon_number "3"; gene_type "lncNAT"
18	Cufflinks	exon	10606183	10606232	.	+	.	gene_id "XLOC_1145779"; transcript_id "TCONS_1758175"; exon_number "1"; gene_type "lincRNA"
18	Cufflinks	exon	10606414	10606568	.	+	.	gene_id "XLOC_1145779"; transcript_id "TCONS_1758175"; exon_number "2"; gene_type "lincRNA"
18	Cufflinks	exon	13964870	13965053	.	+	.	gene_id "XLOC_1148520"; transcript_id "TCONS_1849871"; exon_number "1"; gene_type "lincRNA"
18	Cufflinks	exon	13966421	13966499	.	+	.	gene_id "XLOC_1148520"; transcript_id "TCONS_1849871"; exon_number "2"; gene_type "lincRNA"
18	Cufflinks	exon	14729073	14729660	.	+	.	gene_id "XLOC_1148992"; transcript_id "TCONS_1732364"; exon_number "1"; gene_type "lincRNA"
18	Cufflinks	exon	14733067	14733113	.	+	.	gene_id "XLOC_1148992"; transcript_id "TCONS_1732364"; exon_number "2"; gene_type "lincRNA"
18	Cufflinks	exon	14826580	14826764	.	+	.	gene_id "XLOC_1149033"; transcript_id "TCONS_1811314"; exon_number "1"; gene_type "lincRNA"
18	Cufflinks	exon	14827427	14827466	.	+	.	gene_id "XLOC_1149033"; transcript_id "TCONS_1811314"; exon_number "2"; gene_type "lincRNA"
18	Cufflinks	exon	23253071	23253118	.	+	.	gene_id "XLOC_1153868"; transcript_id "TCONS_1850968"; exon_number "1"; gene_type "lincRNA"
18	Cufflinks	exon	23267449	23267503	.	+	.	gene_id "XLOC_1153868"; transcript_id "TCONS_1850968"; exon_number "2"; gene_type "lincRNA"
18	Cufflinks	exon	23267840	23267889	.	+	.	gene_id "XLOC_1153868"; transcript_id "TCONS_1850968"; exon_number "3"; gene_type "lincRNA"
18	Cufflinks	exon	23268426	23268485	.	+	.	gene_id "XLOC_1153868"; transcript_id "TCONS_1850968"; exon_number "4"; gene_type "lincRNA"
18	Cufflinks	exon	23307280	23307626	.	+	.	gene_id "XLOC_1153887"; transcript_id "TCONS_1850972"; exon_number "1"; gene_type "lincRNA"
18	Cufflinks	exon	23307871	23308269	.	+	.	gene_id "XLOC_1153887"; transcript_id "TCONS_1850972"; exon_number "2"; gene_type "lincRNA"
18	Cufflinks	exon	24536162	24536464	.	+	.	gene_id "XLOC_1154692"; transcript_id "TCONS_1833694"; exon_number "1"; gene_type "lincRNA"
18	Cufflinks	exon	24545761	24545952	.	+	.	gene_id "XLOC_1154692"; transcript_id "TCONS_1833694"; exon_number "2"; gene_type "lincRNA"
18	Cufflinks	exon	25697822	25697964	.	+	.	gene_id "XLOC_1155681"; transcript_id "TCONS_1734069"; exon_number "1"; gene_type "ilncRNA"
18	Cufflinks	exon	25698299	25698718	.	+	.	gene_id "XLOC_1155681"; transcript_id "TCONS_1734069"; exon_number "2"; gene_type "ilncRNA"
18	Cufflinks	exon	26557035	26557072	.	+	.	gene_id "XLOC_1156160"; transcript_id "TCONS_1851502"; exon_number "1"; gene_type "lincRNA"
18	Cufflinks	exon	26563571	26563712	.	+	.	gene_id "XLOC_1156160"; transcript_id "TCONS_1851502"; exon_number "2"; gene_type "lincRNA"
18	Cufflinks	exon	26564532	26564631	.	+	.	gene_id "XLOC_1156160"; transcript_id "TCONS_1851502"; exon_number "3"; gene_type "lincRNA"
18	Cufflinks	exon	35004715	35004779	.	+	.	gene_id "XLOC_1161157"; transcript_id "TCONS_1761529"; exon_number "1"; gene_type "ilncRNA"
18	Cufflinks	exon	35005524	35005854	.	+	.	gene_id "XLOC_1161157"; transcript_id "TCONS_1761529"; exon_number "2"; gene_type "ilncRNA"
18	Cufflinks	exon	35205579	35205688	.	+	.	gene_id "XLOC_1161274"; transcript_id "TCONS_1735191"; exon_number "1"; gene_type "lncNAT"
18	Cufflinks	exon	35210945	35211193	.	+	.	gene_id "XLOC_1161274"; transcript_id "TCONS_1735191"; exon_number "2"; gene_type "lncNAT"
18	Cufflinks	exon	35211524	35211560	.	+	.	gene_id "XLOC_1161274"; transcript_id "TCONS_1735191"; exon_number "3"; gene_type "lncNAT"
18	Cufflinks	exon	46254005	46254030	.	+	.	gene_id "XLOC_1169058"; transcript_id "TCONS_1763851"; exon_number "1"; gene_type "lincRNA"
18	Cufflinks	exon	46267007	46267181	.	+	.	gene_id "XLOC_1169058"; transcript_id "TCONS_1763851"; exon_number "2"; gene_type "lincRNA"
18	Cufflinks	exon	47155158	47155184	.	+	.	gene_id "XLOC_1169724"; transcript_id "TCONS_1738342"; exon_number "1"; gene_type "lncNAT"
18	Cufflinks	exon	47156116	47156290	.	+	.	gene_id "XLOC_1169724"; transcript_id "TCONS_1738342"; exon_number "2"; gene_type "lncNAT"
18	Cufflinks	exon	47454772	47455159	.	+	.	gene_id "XLOC_1169930"; transcript_id "TCONS_1854610"; exon_number "1"; gene_type "lincRNA"
18	Cufflinks	exon	47459969	47460932	.	+	.	gene_id "XLOC_1169930"; transcript_id "TCONS_1854610"; exon_number "2"; gene_type "lincRNA"
18	Cufflinks	exon	47454925	47455032	.	+	.	gene_id "XLOC_1169930"; transcript_id "TCONS_1764175"; exon_number "1"; gene_type "lincRNA"
18	Cufflinks	exon	47459969	47460846	.	+	.	gene_id "XLOC_1169930"; transcript_id "TCONS_1764175"; exon_number "2"; gene_type "lincRNA"
18	Cufflinks	exon	47454981	47455163	.	+	.	gene_id "XLOC_1169930"; transcript_id "TCONS_1764176"; exon_number "1"; gene_type "lincRNA"
18	Cufflinks	exon	47459969	47460846	.	+	.	gene_id "XLOC_1169930"; transcript_id "TCONS_1764176"; exon_number "2"; gene_type "lincRNA"
18	Cufflinks	exon	47465533	47465605	.	+	.	gene_id "XLOC_1169940"; transcript_id "TCONS_1789534"; exon_number "1"; gene_type "lncNAT"
18	Cufflinks	exon	47470824	47471037	.	+	.	gene_id "XLOC_1169940"; transcript_id "TCONS_1789534"; exon_number "2"; gene_type "lncNAT"
18	Cufflinks	exon	50444147	50444242	.	+	.	gene_id "XLOC_1171837"; transcript_id "TCONS_1790282"; exon_number "1"; gene_type "lncNAT"
18	Cufflinks	exon	50448128	50448248	.	+	.	gene_id "XLOC_1171837"; transcript_id "TCONS_1790282"; exon_number "2"; gene_type "lncNAT"
18	Cufflinks	exon	51013222	51013527	.	+	.	gene_id "XLOC_1172158"; transcript_id "TCONS_1817219"; exon_number "1"; gene_type "lincRNA"
18	Cufflinks	exon	51019311	51019360	.	+	.	gene_id "XLOC_1172158"; transcript_id "TCONS_1817219"; exon_number "2"; gene_type "lincRNA"
18	Cufflinks	exon	51020465	51020501	.	+	.	gene_id "XLOC_1172158"; transcript_id "TCONS_1817219"; exon_number "3"; gene_type "lincRNA"
18	Cufflinks	exon	51022250	51022289	.	+	.	gene_id "XLOC_1172158"; transcript_id "TCONS_1817219"; exon_number "4"; gene_type "lincRNA"
18	Cufflinks	exon	52659492	52659582	.	+	.	gene_id "XLOC_1173306"; transcript_id "TCONS_1855418"; exon_number "1"; gene_type "ilncRNA"
18	Cufflinks	exon	52660313	52660569	.	+	.	gene_id "XLOC_1173306"; transcript_id "TCONS_1855418"; exon_number "2"; gene_type "ilncRNA"
18	Cufflinks	exon	55498673	55498698	.	+	.	gene_id "XLOC_1174962"; transcript_id "TCONS_1765843"; exon_number "1"; gene_type "lncNAT"
18	Cufflinks	exon	55500208	55500457	.	+	.	gene_id "XLOC_1174962"; transcript_id "TCONS_1765843"; exon_number "2"; gene_type "lncNAT"
18	Cufflinks	exon	56814094	56815019	.	+	.	gene_id "XLOC_1175782"; transcript_id "TCONS_1791705"; exon_number "1"; gene_type "ilncRNA"
18	Cufflinks	exon	56816589	56816637	.	+	.	gene_id "XLOC_1175782"; transcript_id "TCONS_1791705"; exon_number "2"; gene_type "ilncRNA"
18	Cufflinks	exon	58728218	58728242	.	+	.	gene_id "XLOC_1177174"; transcript_id "TCONS_1838163"; exon_number "1"; gene_type "ilncRNA"
18	Cufflinks	exon	58728609	58729051	.	+	.	gene_id "XLOC_1177174"; transcript_id "TCONS_1838163"; exon_number "2"; gene_type "ilncRNA"
18	Cufflinks	exon	60310863	60310917	.	+	.	gene_id "XLOC_1177922"; transcript_id "TCONS_1818930"; exon_number "1"; gene_type "lincRNA"
18	Cufflinks	exon	60314101	60314321	.	+	.	gene_id "XLOC_1177922"; transcript_id "TCONS_1818930"; exon_number "2"; gene_type "lincRNA"
18	Cufflinks	exon	61556503	61556562	.	+	.	gene_id "XLOC_1178465"; transcript_id "TCONS_1766982"; exon_number "1"; gene_type "lincRNA"
18	Cufflinks	exon	61558199	61558482	.	+	.	gene_id "XLOC_1178465"; transcript_id "TCONS_1766982"; exon_number "2"; gene_type "lincRNA"
18	Cufflinks	exon	62776475	62776484	.	+	.	gene_id "XLOC_1179198"; transcript_id "TCONS_1767127"; exon_number "1"; gene_type "lincRNA"
18	Cufflinks	exon	62777259	62777616	.	+	.	gene_id "XLOC_1179198"; transcript_id "TCONS_1767127"; exon_number "2"; gene_type "lincRNA"
18	Cufflinks	exon	63167339	63167441	.	+	.	gene_id "XLOC_1179495"; transcript_id "TCONS_1767223"; exon_number "1"; gene_type "lincRNA"
18	Cufflinks	exon	63167552	63167693	.	+	.	gene_id "XLOC_1179495"; transcript_id "TCONS_1767223"; exon_number "2"; gene_type "lincRNA"
18	Cufflinks	exon	63441200	63441414	.	+	.	gene_id "XLOC_1179648"; transcript_id "TCONS_1767304"; exon_number "1"; gene_type "lincRNA"
18	Cufflinks	exon	63441628	63441691	.	+	.	gene_id "XLOC_1179648"; transcript_id "TCONS_1767304"; exon_number "2"; gene_type "lincRNA"
18	Cufflinks	exon	63441672	63441811	.	+	.	gene_id "XLOC_1179648"; transcript_id "TCONS_1838811"; exon_number "1"; gene_type "lincRNA"
18	Cufflinks	exon	63442647	63442720	.	+	.	gene_id "XLOC_1179648"; transcript_id "TCONS_1838811"; exon_number "2"; gene_type "lincRNA"
18	Cufflinks	exon	63720786	63720954	.	+	.	gene_id "XLOC_1179809"; transcript_id "TCONS_1767357"; exon_number "1"; gene_type "lincRNA"
18	Cufflinks	exon	63722739	63723324	.	+	.	gene_id "XLOC_1179809"; transcript_id "TCONS_1767357"; exon_number "2"; gene_type "lincRNA"
18	Cufflinks	exon	63966485	63966632	.	+	.	gene_id "XLOC_1179939"; transcript_id "TCONS_1838882"; exon_number "1"; gene_type "ilncRNA"
18	Cufflinks	exon	63967038	63967234	.	+	.	gene_id "XLOC_1179939"; transcript_id "TCONS_1838882"; exon_number "2"; gene_type "ilncRNA"
18	Cufflinks	exon	1424174	1424641	.	-	.	gene_id "XLOC_1182132"; transcript_id "TCONS_1820064"; exon_number "1"; gene_type "lincRNA"
18	Cufflinks	exon	1426728	1426758	.	-	.	gene_id "XLOC_1182132"; transcript_id "TCONS_1820064"; exon_number "2"; gene_type "lincRNA"
18	Cufflinks	exon	1954197	1954374	.	-	.	gene_id "XLOC_1182452"; transcript_id "TCONS_1794236"; exon_number "1"; gene_type "lincRNA"
18	Cufflinks	exon	1954470	1954591	.	-	.	gene_id "XLOC_1182452"; transcript_id "TCONS_1794236"; exon_number "2"; gene_type "lincRNA"
18	Cufflinks	exon	1955648	1955795	.	-	.	gene_id "XLOC_1182454"; transcript_id "TCONS_1794237"; exon_number "1"; gene_type "lincRNA"
18	Cufflinks	exon	1959770	1959830	.	-	.	gene_id "XLOC_1182454"; transcript_id "TCONS_1794237"; exon_number "2"; gene_type "lincRNA"
18	Cufflinks	exon	3883301	3883364	.	-	.	gene_id "XLOC_1183457"; transcript_id "TCONS_1858010"; exon_number "1"; gene_type "lincRNA"
18	Cufflinks	exon	3903598	3903672	.	-	.	gene_id "XLOC_1183457"; transcript_id "TCONS_1858010"; exon_number "2"; gene_type "lincRNA"
18	Cufflinks	exon	3905024	3905123	.	-	.	gene_id "XLOC_1183457"; transcript_id "TCONS_1858010"; exon_number "3"; gene_type "lincRNA"
18	Cufflinks	exon	5905239	5905385	.	-	.	gene_id "XLOC_1184372"; transcript_id "TCONS_1820595"; exon_number "1"; gene_type "ilncRNA"
18	Cufflinks	exon	5907517	5907578	.	-	.	gene_id "XLOC_1184372"; transcript_id "TCONS_1820595"; exon_number "2"; gene_type "ilncRNA"
18	Cufflinks	exon	6197741	6197894	.	-	.	gene_id "XLOC_1184404"; transcript_id "TCONS_1744122"; exon_number "1"; gene_type "lincRNA"
18	Cufflinks	exon	6274847	6274934	.	-	.	gene_id "XLOC_1184404"; transcript_id "TCONS_1744122"; exon_number "2"; gene_type "lincRNA"
18	Cufflinks	exon	7613322	7613338	.	-	.	gene_id "XLOC_1185766"; transcript_id "TCONS_1795345"; exon_number "1"; gene_type "lincRNA"
18	Cufflinks	exon	7657272	7657345	.	-	.	gene_id "XLOC_1185766"; transcript_id "TCONS_1795345"; exon_number "2"; gene_type "lincRNA"
18	Cufflinks	exon	7663900	7664070	.	-	.	gene_id "XLOC_1185766"; transcript_id "TCONS_1795345"; exon_number "3"; gene_type "lincRNA"
18	Cufflinks	exon	7740055	7740153	.	-	.	gene_id "XLOC_1185904"; transcript_id "TCONS_1769103"; exon_number "1"; gene_type "lncNAT"
18	Cufflinks	exon	7754249	7754392	.	-	.	gene_id "XLOC_1185904"; transcript_id "TCONS_1769103"; exon_number "2"; gene_type "lncNAT"
18	Cufflinks	exon	9580027	9580103	.	-	.	gene_id "XLOC_1186806"; transcript_id "TCONS_1795662"; exon_number "1"; gene_type "ilncRNA"
18	Cufflinks	exon	9586831	9586927	.	-	.	gene_id "XLOC_1186806"; transcript_id "TCONS_1795662"; exon_number "2"; gene_type "ilncRNA"
18	Cufflinks	exon	9588685	9588776	.	-	.	gene_id "XLOC_1186806"; transcript_id "TCONS_1795662"; exon_number "3"; gene_type "ilncRNA"
18	Cufflinks	exon	9589842	9590148	.	-	.	gene_id "XLOC_1186806"; transcript_id "TCONS_1795662"; exon_number "4"; gene_type "ilncRNA"
18	Cufflinks	exon	9590411	9590537	.	-	.	gene_id "XLOC_1186806"; transcript_id "TCONS_1858785"; exon_number "1"; gene_type "lncNAT"
18	Cufflinks	exon	9606229	9606333	.	-	.	gene_id "XLOC_1186806"; transcript_id "TCONS_1858785"; exon_number "2"; gene_type "lncNAT"
18	Cufflinks	exon	9661874	9662123	.	-	.	gene_id "XLOC_1186806"; transcript_id "TCONS_1858785"; exon_number "3"; gene_type "lncNAT"
18	Cufflinks	exon	9610225	9610319	.	-	.	gene_id "XLOC_1186806"; transcript_id "TCONS_1840174"; exon_number "1"; gene_type "ilncRNA"
18	Cufflinks	exon	9661874	9662168	.	-	.	gene_id "XLOC_1186806"; transcript_id "TCONS_1840174"; exon_number "2"; gene_type "ilncRNA"
18	Cufflinks	exon	9613406	9613433	.	-	.	gene_id "XLOC_1186806"; transcript_id "TCONS_1795668"; exon_number "1"; gene_type "ilncRNA"
18	Cufflinks	exon	9661874	9662155	.	-	.	gene_id "XLOC_1186806"; transcript_id "TCONS_1795668"; exon_number "2"; gene_type "ilncRNA"
18	Cufflinks	exon	9644938	9647608	.	-	.	gene_id "XLOC_1186806"; transcript_id "TCONS_1821289"; exon_number "1"; gene_type "ilncRNA"
18	Cufflinks	exon	9661874	9662139	.	-	.	gene_id "XLOC_1186806"; transcript_id "TCONS_1821289"; exon_number "2"; gene_type "ilncRNA"
18	Cufflinks	exon	10244070	10244121	.	-	.	gene_id "XLOC_1186959"; transcript_id "TCONS_1769345"; exon_number "1"; gene_type "lincRNA"
18	Cufflinks	exon	10249720	10249870	.	-	.	gene_id "XLOC_1186959"; transcript_id "TCONS_1769345"; exon_number "2"; gene_type "lincRNA"
18	Cufflinks	exon	10289080	10289230	.	-	.	gene_id "XLOC_1186988"; transcript_id "TCONS_1769355"; exon_number "1"; gene_type "lincRNA"
18	Cufflinks	exon	10290914	10290977	.	-	.	gene_id "XLOC_1186988"; transcript_id "TCONS_1769355"; exon_number "2"; gene_type "lincRNA"
18	Cufflinks	exon	12480772	12480979	.	-	.	gene_id "XLOC_1188540"; transcript_id "TCONS_1769731"; exon_number "1"; gene_type "lincRNA"
18	Cufflinks	exon	12487244	12487312	.	-	.	gene_id "XLOC_1188540"; transcript_id "TCONS_1769731"; exon_number "2"; gene_type "lincRNA"
18	Cufflinks	exon	12544830	12544924	.	-	.	gene_id "XLOC_1188605"; transcript_id "TCONS_1859185"; exon_number "1"; gene_type "lincRNA"
18	Cufflinks	exon	12607520	12607629	.	-	.	gene_id "XLOC_1188605"; transcript_id "TCONS_1859185"; exon_number "2"; gene_type "lincRNA"
18	Cufflinks	exon	12766238	12766388	.	-	.	gene_id "XLOC_1188829"; transcript_id "TCONS_1859232"; exon_number "1"; gene_type "lincRNA"
18	Cufflinks	exon	12767469	12767546	.	-	.	gene_id "XLOC_1188829"; transcript_id "TCONS_1859232"; exon_number "2"; gene_type "lincRNA"
18	Cufflinks	exon	22237852	22237947	.	-	.	gene_id "XLOC_1195136"; transcript_id "TCONS_1860847"; exon_number "1"; gene_type "ilncRNA"
18	Cufflinks	exon	22238353	22238628	.	-	.	gene_id "XLOC_1195136"; transcript_id "TCONS_1860847"; exon_number "2"; gene_type "ilncRNA"
18	Cufflinks	exon	23292946	23293100	.	-	.	gene_id "XLOC_1195731"; transcript_id "TCONS_1798738"; exon_number "1"; gene_type "lincRNA"
18	Cufflinks	exon	23293182	23293907	.	-	.	gene_id "XLOC_1195731"; transcript_id "TCONS_1798738"; exon_number "2"; gene_type "lincRNA"
18	Cufflinks	exon	23679763	23680062	.	-	.	gene_id "XLOC_1196018"; transcript_id "TCONS_1771640"; exon_number "1"; gene_type "lncNAT"
18	Cufflinks	exon	23682418	23683242	.	-	.	gene_id "XLOC_1196018"; transcript_id "TCONS_1771640"; exon_number "2"; gene_type "lncNAT"
18	Cufflinks	exon	25137937	25137988	.	-	.	gene_id "XLOC_1196798"; transcript_id "TCONS_1823781"; exon_number "1"; gene_type "lncNAT"
18	Cufflinks	exon	25141214	25141315	.	-	.	gene_id "XLOC_1196798"; transcript_id "TCONS_1823781"; exon_number "2"; gene_type "lncNAT"
18	Cufflinks	exon	25148421	25148507	.	-	.	gene_id "XLOC_1196798"; transcript_id "TCONS_1823781"; exon_number "3"; gene_type "lncNAT"
18	Cufflinks	exon	34341578	34341999	.	-	.	gene_id "XLOC_1202564"; transcript_id "TCONS_1842848"; exon_number "1"; gene_type "lincRNA"
18	Cufflinks	exon	34342672	34342982	.	-	.	gene_id "XLOC_1202564"; transcript_id "TCONS_1842848"; exon_number "2"; gene_type "lincRNA"
18	Cufflinks	exon	35117885	35117988	.	-	.	gene_id "XLOC_1203039"; transcript_id "TCONS_1801056"; exon_number "1"; gene_type "lincRNA"
18	Cufflinks	exon	35118075	35118175	.	-	.	gene_id "XLOC_1203039"; transcript_id "TCONS_1801056"; exon_number "2"; gene_type "lincRNA"
[truncated: 13,389 more rows]
