# Supplementary material for: Genome Wide Identification of Novel Long Non-coding RNAs and Their Potential Associations With Milk Proteins in Chinese Holstein Cows
Source: Front Genet. 2018 Jul 30;9:281. doi: 10.3389/fgene.2018.00281 (PMC6077245; doi:10.3389/fgene.2018.00281)
Supplement: TABLE S6 — The annotation of novel genes with gtf format. [file Table_6.XLSX]

## Sheet: Supplementary  Table 5
#Supplemental Table 6: The annotation of novel genes with gtf format
1	StringTie	exon	242305	242646	.	+	.	gene_id "XLOC_000055"; transcript_id "TCONS_00065504"; exon_number "1";
1	StringTie	exon	254559	255417	.	+	.	gene_id "XLOC_000055"; transcript_id "TCONS_00065504"; exon_number "2";
1	Cufflinks	exon	432406	432692	.	+	.	gene_id "XLOC_000229"; transcript_id "TCONS_00056836"; exon_number "1";
1	Cufflinks	exon	436749	437214	.	+	.	gene_id "XLOC_000229"; transcript_id "TCONS_00056836"; exon_number "2";
1	StringTie	exon	6131277	6135482	.	-	.	gene_id "XLOC_043518"; transcript_id "TCONS_00076332"; exon_number "1";
1	StringTie	exon	6144069	6144716	.	-	.	gene_id "XLOC_043518"; transcript_id "TCONS_00076332"; exon_number "2";
1	Cufflinks	exon	6145329	6145681	.	-	.	gene_id "XLOC_102677"; transcript_id "TCONS_00196253"; exon_number "1";
1	Cufflinks	exon	6150860	6151009	.	-	.	gene_id "XLOC_102677"; transcript_id "TCONS_00196253"; exon_number "2";
1	StringTie	exon	6465398	6466237	.	-	.	gene_id "XLOC_043650"; transcript_id "TCONS_00076369"; exon_number "1";
1	StringTie	exon	6474984	6475360	.	-	.	gene_id "XLOC_043650"; transcript_id "TCONS_00076369"; exon_number "2";
1	Cufflinks	exon	9339660	9339766	.	+	.	gene_id "XLOC_005861"; transcript_id "TCONS_00058258"; exon_number "1";
1	Cufflinks	exon	9347370	9347527	.	+	.	gene_id "XLOC_005861"; transcript_id "TCONS_00058258"; exon_number "2";
1	Cufflinks	exon	9358742	9361362	.	+	.	gene_id "XLOC_005861"; transcript_id "TCONS_00058258"; exon_number "3";
1	StringTie	exon	10063497	10065562	.	-	.	gene_id "XLOC_044712"; transcript_id "TCONS_00056934"; exon_number "1";
1	StringTie	exon	10068229	10068549	.	-	.	gene_id "XLOC_044712"; transcript_id "TCONS_00056934"; exon_number "2";
1	Cufflinks	exon	18624210	18624614	.	-	.	gene_id "XLOC_110307"; transcript_id "TCONS_00239551"; exon_number "1";
1	Cufflinks	exon	18628336	18628469	.	-	.	gene_id "XLOC_110307"; transcript_id "TCONS_00239551"; exon_number "2";
1	Cufflinks	exon	18630238	18630332	.	-	.	gene_id "XLOC_110307"; transcript_id "TCONS_00239551"; exon_number "3";
1	Scripture	exon	20195125	20195255	.	-	.	gene_id "XLOC_004532"; transcript_id "TCONS_00022331"; exon_number "1";
1	Scripture	exon	20200325	20200521	.	-	.	gene_id "XLOC_004532"; transcript_id "TCONS_00022331"; exon_number "2";
1	StringTie	exon	20220168	20221597	.	-	.	gene_id "XLOC_046845"; transcript_id "TCONS_00015373"; exon_number "1";
1	Scripture	exon	20242943	20243534	.	-	.	gene_id "XLOC_004532"; transcript_id "TCONS_00028547"; exon_number "1";
1	StringTie	exon	20243457	20246355	.	-	.	gene_id "XLOC_046845"; transcript_id "TCONS_00015373"; exon_number "2";
1	StringTie	exon	20254127	20254286	.	-	.	gene_id "XLOC_046845"; transcript_id "TCONS_00057256"; exon_number "1";
1	StringTie	exon	20254434	20257738	.	-	.	gene_id "XLOC_046845"; transcript_id "TCONS_00015380"; exon_number "1";
1	StringTie	exon	20263658	20263790	.	-	.	gene_id "XLOC_046845"; transcript_id "TCONS_00015380"; exon_number "2";
1	StringTie	exon	20263658	20263790	.	-	.	gene_id "XLOC_046845"; transcript_id "TCONS_00057256"; exon_number "2";
1	StringTie	exon	20287432	20287619	.	-	.	gene_id "XLOC_046845"; transcript_id "TCONS_00015380"; exon_number "3";
1	StringTie	exon	20288953	20289118	.	-	.	gene_id "XLOC_046845"; transcript_id "TCONS_00057256"; exon_number "3";
1	Scripture	exon	20289699	20289758	.	-	.	gene_id "XLOC_004532"; transcript_id "TCONS_00022331"; exon_number "3";
1	Scripture	exon	20289699	20289758	.	-	.	gene_id "XLOC_004532"; transcript_id "TCONS_00028547"; exon_number "2";
1	StringTie	exon	20289699	20289758	.	-	.	gene_id "XLOC_046845"; transcript_id "TCONS_00057256"; exon_number "4";
1	Scripture	exon	20321049	20321379	.	-	.	gene_id "XLOC_004532"; transcript_id "TCONS_00028547"; exon_number "3";
1	Scripture	exon	20321049	20321389	.	-	.	gene_id "XLOC_004532"; transcript_id "TCONS_00022331"; exon_number "4";
1	StringTie	exon	20321049	20321371	.	-	.	gene_id "XLOC_046845"; transcript_id "TCONS_00057256"; exon_number "5";
1	StringTie	exon	20546934	20547882	.	-	.	gene_id "XLOC_046845"; transcript_id "TCONS_00015531"; exon_number "1";
1	StringTie	exon	20552567	20552748	.	-	.	gene_id "XLOC_046845"; transcript_id "TCONS_00015531"; exon_number "2";
1	Transcomb	exon	21593402	21597247	.	-	.	gene_id "XLOC_005763"; transcript_id "TCONS_00004437"; exon_number "1";
1	Transcomb	exon	21617059	21617140	.	-	.	gene_id "XLOC_005763"; transcript_id "TCONS_00004437"; exon_number "2";
1	Transcomb	exon	21693473	21695464	.	-	.	gene_id "XLOC_005763"; transcript_id "TCONS_00004437"; exon_number "3";
1	StringTie	exon	22318159	22318300	.	-	.	gene_id "XLOC_047647"; transcript_id "TCONS_00095952"; exon_number "1";
1	Cufflinks	exon	22318276	22318300	.	-	.	gene_id "XLOC_113157"; transcript_id "TCONS_00031939"; exon_number "1";
1	Cufflinks	exon	22320630	22320773	.	-	.	gene_id "XLOC_113157"; transcript_id "TCONS_00031939"; exon_number "2";
1	Cufflinks	exon	22320630	22320773	.	-	.	gene_id "XLOC_113157"; transcript_id "TCONS_00240114"; exon_number "1";
1	Cufflinks	exon	22323242	22323343	.	-	.	gene_id "XLOC_113157"; transcript_id "TCONS_00240114"; exon_number "2";
1	Cufflinks	exon	22323242	22323344	.	-	.	gene_id "XLOC_113157"; transcript_id "TCONS_00031939"; exon_number "3";
1	StringTie	exon	22323242	22323343	.	-	.	gene_id "XLOC_047647"; transcript_id "TCONS_00095952"; exon_number "2";
1	Cufflinks	exon	22325153	22325263	.	-	.	gene_id "XLOC_113157"; transcript_id "TCONS_00240114"; exon_number "3";
1	StringTie	exon	22325153	22325279	.	-	.	gene_id "XLOC_047647"; transcript_id "TCONS_00095952"; exon_number "3";
1	StringTie	exon	22326553	22326755	.	-	.	gene_id "XLOC_047647"; transcript_id "TCONS_00095952"; exon_number "4";
1	StringTie	exon	22326584	22326752	.	-	.	gene_id "XLOC_047647"; transcript_id "TCONS_00037931"; exon_number "1";
1	StringTie	exon	22331417	22331574	.	-	.	gene_id "XLOC_047647"; transcript_id "TCONS_00057397"; exon_number "1";
1	StringTie	exon	22331419	22331474	.	-	.	gene_id "XLOC_047647"; transcript_id "TCONS_00037931"; exon_number "2";
1	StringTie	exon	22332306	22332370	.	-	.	gene_id "XLOC_047647"; transcript_id "TCONS_00057397"; exon_number "2";
1	Cufflinks	exon	22332370	22332460	.	-	.	gene_id "XLOC_113157"; transcript_id "TCONS_00082206"; exon_number "1";
1	Cufflinks	exon	22332380	22332460	.	-	.	gene_id "XLOC_113157"; transcript_id "TCONS_00140882"; exon_number "1";
1	Cufflinks	exon	22338364	22338583	.	-	.	gene_id "XLOC_113157"; transcript_id "TCONS_00082206"; exon_number "2";
1	Cufflinks	exon	22338364	22338583	.	-	.	gene_id "XLOC_113157"; transcript_id "TCONS_00140882"; exon_number "2";
1	Cufflinks	exon	22339083	22339104	.	-	.	gene_id "XLOC_113157"; transcript_id "TCONS_00082206"; exon_number "3";
1	Cufflinks	exon	22339083	22339143	.	-	.	gene_id "XLOC_113157"; transcript_id "TCONS_00140882"; exon_number "3";
1	Cufflinks	exon	22348143	22348166	.	-	.	gene_id "XLOC_113157"; transcript_id "TCONS_00140882"; exon_number "4";
1	StringTie	exon	22348157	22348218	.	-	.	gene_id "XLOC_047647"; transcript_id "TCONS_00037938"; exon_number "1";
1	Cufflinks	exon	22352495	22352741	.	-	.	gene_id "XLOC_113157"; transcript_id "TCONS_00198931"; exon_number "1";
1	StringTie	exon	22352579	22352725	.	-	.	gene_id "XLOC_047647"; transcript_id "TCONS_00037938"; exon_number "2";
1	Cufflinks	exon	22354863	22355030	.	-	.	gene_id "XLOC_113157"; transcript_id "TCONS_00198931"; exon_number "2";
1	Cufflinks	exon	22358910	22359235	.	-	.	gene_id "XLOC_113157"; transcript_id "TCONS_00140902"; exon_number "1";
1	Cufflinks	exon	22359059	22359235	.	-	.	gene_id "XLOC_113157"; transcript_id "TCONS_00198931"; exon_number "3";
1	Cufflinks	exon	22359109	22359235	.	-	.	gene_id "XLOC_113157"; transcript_id "TCONS_00240131"; exon_number "1";
1	Cufflinks	exon	22359144	22359235	.	-	.	gene_id "XLOC_113157"; transcript_id "TCONS_00282573"; exon_number "1";
1	Cufflinks	exon	22367294	22367420	.	-	.	gene_id "XLOC_113157"; transcript_id "TCONS_00140902"; exon_number "2";
1	Cufflinks	exon	22367294	22367420	.	-	.	gene_id "XLOC_113157"; transcript_id "TCONS_00198931"; exon_number "4";
1	Cufflinks	exon	22367294	22367420	.	-	.	gene_id "XLOC_113157"; transcript_id "TCONS_00240131"; exon_number "2";
1	Cufflinks	exon	22367294	22367420	.	-	.	gene_id "XLOC_113157"; transcript_id "TCONS_00282573"; exon_number "2";
1	Cufflinks	exon	22367823	22367848	.	-	.	gene_id "XLOC_113157"; transcript_id "TCONS_00198931"; exon_number "5";
1	Cufflinks	exon	22367823	22367889	.	-	.	gene_id "XLOC_113157"; transcript_id "TCONS_00140902"; exon_number "3";
1	Cufflinks	exon	22367823	22367889	.	-	.	gene_id "XLOC_113157"; transcript_id "TCONS_00240131"; exon_number "3";
1	Cufflinks	exon	22367823	22367889	.	-	.	gene_id "XLOC_113157"; transcript_id "TCONS_00282573"; exon_number "3";
1	Cufflinks	exon	22367840	22367889	.	-	.	gene_id "XLOC_113157"; transcript_id "TCONS_00082232"; exon_number "1";
1	Cufflinks	exon	22367985	22368069	.	-	.	gene_id "XLOC_113157"; transcript_id "TCONS_00082232"; exon_number "2";
1	Cufflinks	exon	22367985	22368069	.	-	.	gene_id "XLOC_113157"; transcript_id "TCONS_00140902"; exon_number "4";
1	Cufflinks	exon	22367985	22368069	.	-	.	gene_id "XLOC_113157"; transcript_id "TCONS_00282573"; exon_number "4";
1	Cufflinks	exon	22367985	22368070	.	-	.	gene_id "XLOC_113157"; transcript_id "TCONS_00240131"; exon_number "4";
1	Cufflinks	exon	22370143	22370424	.	-	.	gene_id "XLOC_113157"; transcript_id "TCONS_00240134"; exon_number "1";
1	Cufflinks	exon	22370278	22370388	.	-	.	gene_id "XLOC_113157"; transcript_id "TCONS_00140902"; exon_number "5";
1	Cufflinks	exon	22370278	22370424	.	-	.	gene_id "XLOC_113157"; transcript_id "TCONS_00082232"; exon_number "3";
1	Cufflinks	exon	22370278	22370424	.	-	.	gene_id "XLOC_113157"; transcript_id "TCONS_00282573"; exon_number "5";
1	StringTie	exon	22370325	22370424	.	-	.	gene_id "XLOC_047647"; transcript_id "TCONS_00037944"; exon_number "1";
1	Cufflinks	exon	22371797	22371898	.	-	.	gene_id "XLOC_113157"; transcript_id "TCONS_00282573"; exon_number "6";
1	Cufflinks	exon	22371797	22371934	.	-	.	gene_id "XLOC_113157"; transcript_id "TCONS_00082232"; exon_number "4";
1	Cufflinks	exon	22371797	22371934	.	-	.	gene_id "XLOC_113157"; transcript_id "TCONS_00240134"; exon_number "2";
1	StringTie	exon	22371797	22372049	.	-	.	gene_id "XLOC_047647"; transcript_id "TCONS_00037944"; exon_number "2";
1	Cufflinks	exon	22381079	22381144	.	-	.	gene_id "XLOC_113157"; transcript_id "TCONS_00082232"; exon_number "5";
1	Cufflinks	exon	22381079	22381144	.	-	.	gene_id "XLOC_113157"; transcript_id "TCONS_00240134"; exon_number "3";
1	Cufflinks	exon	22381103	22381144	.	-	.	gene_id "XLOC_113157"; transcript_id "TCONS_00282582"; exon_number "1";
1	Cufflinks	exon	22383559	22383781	.	-	.	gene_id "XLOC_113157"; transcript_id "TCONS_00240134"; exon_number "4";
1	Cufflinks	exon	22383559	22383793	.	-	.	gene_id "XLOC_113157"; transcript_id "TCONS_00082232"; exon_number "6";
1	Cufflinks	exon	22383559	22383985	.	-	.	gene_id "XLOC_113157"; transcript_id "TCONS_00282582"; exon_number "2";
1	Cufflinks	exon	22391464	22391636	.	-	.	gene_id "XLOC_113264"; transcript_id "TCONS_00282588"; exon_number "1";
1	Cufflinks	exon	22391475	22391636	.	-	.	gene_id "XLOC_113264"; transcript_id "TCONS_00240138"; exon_number "1";
1	Cufflinks	exon	22395894	22396036	.	-	.	gene_id "XLOC_113264"; transcript_id "TCONS_00282588"; exon_number "2";
1	Cufflinks	exon	22395894	22396111	.	-	.	gene_id "XLOC_113264"; transcript_id "TCONS_00240138"; exon_number "2";
1	StringTie	exon	22395979	22396036	.	-	.	gene_id "XLOC_047692"; transcript_id "TCONS_00116006"; exon_number "1";
1	Cufflinks	exon	22396758	22396906	.	-	.	gene_id "XLOC_113264"; transcript_id "TCONS_00282588"; exon_number "3";
1	StringTie	exon	22396758	22396905	.	-	.	gene_id "XLOC_047692"; transcript_id "TCONS_00116006"; exon_number "2";
1	StringTie	exon	22405428	22405489	.	-	.	gene_id "XLOC_047692"; transcript_id "TCONS_00116006"; exon_number "3";
1	StringTie	exon	22412758	22412925	.	-	.	gene_id "XLOC_047692"; transcript_id "TCONS_00116006"; exon_number "4";
1	Cufflinks	exon	22509443	22509500	.	+	.	gene_id "XLOC_013282"; transcript_id "TCONS_00107879"; exon_number "1";
1	Cufflinks	exon	22520789	22520878	.	+	.	gene_id "XLOC_013282"; transcript_id "TCONS_00107879"; exon_number "2";
1	Cufflinks	exon	22522066	22522119	.	+	.	gene_id "XLOC_013282"; transcript_id "TCONS_00107879"; exon_number "3";
1	Cufflinks	exon	24054622	24060147	.	+	.	gene_id "XLOC_014204"; transcript_id "TCONS_00259671"; exon_number "1";
1	Cufflinks	exon	24060661	24062261	.	+	.	gene_id "XLOC_014204"; transcript_id "TCONS_00259671"; exon_number "2";
1	Scripture	exon	32394371	32395016	.	+	.	gene_id "XLOC_000619"; transcript_id "TCONS_00019380"; exon_number "1";
1	StringTie	exon	32394371	32394814	.	+	.	gene_id "XLOC_007099"; transcript_id "TCONS_00001873"; exon_number "1";
1	StringTie	exon	32394946	32406946	.	+	.	gene_id "XLOC_007099"; transcript_id "TCONS_00001873"; exon_number "2";
1	Scripture	exon	32704036	32704250	.	+	.	gene_id "XLOC_000619"; transcript_id "TCONS_00019380"; exon_number "2";
1	Transcomb	exon	35740894	35743270	.	-	.	gene_id "XLOC_005954"; transcript_id "TCONS_00004589"; exon_number "1";
1	Scripture	exon	35741347	35743270	.	-	.	gene_id "XLOC_004540"; transcript_id "TCONS_00005196"; exon_number "1";
1	Scripture	exon	35753003	35753854	.	-	.	gene_id "XLOC_004540"; transcript_id "TCONS_00005196"; exon_number "2";
1	Transcomb	exon	35753003	35753151	.	-	.	gene_id "XLOC_005954"; transcript_id "TCONS_00004589"; exon_number "2";
1	Cufflinks	exon	36715220	36715347	.	+	.	gene_id "XLOC_022246"; transcript_id "TCONS_00175905"; exon_number "1";
1	Cufflinks	exon	36738850	36738914	.	+	.	gene_id "XLOC_022246"; transcript_id "TCONS_00175905"; exon_number "2";
1	Cufflinks	exon	36836617	36836936	.	+	.	gene_id "XLOC_022246"; transcript_id "TCONS_00175905"; exon_number "3";
1	Scripture	exon	37921404	37923943	.	-	.	gene_id "XLOC_004542"; transcript_id "TCONS_00022397"; exon_number "1";
1	Scripture	exon	37924026	37926887	.	-	.	gene_id "XLOC_004542"; transcript_id "TCONS_00022397"; exon_number "2";
1	Transcomb	exon	42654432	42654755	.	-	.	gene_id "XLOC_006012"; transcript_id "TCONS_00023727"; exon_number "1";
1	Transcomb	exon	42678671	42678719	.	-	.	gene_id "XLOC_006012"; transcript_id "TCONS_00023727"; exon_number "2";
1	StringTie	exon	44869772	44870415	.	+	.	gene_id "XLOC_010747"; transcript_id "TCONS_00003563"; exon_number "1";
1	StringTie	exon	44870502	44870887	.	+	.	gene_id "XLOC_010747"; transcript_id "TCONS_00003563"; exon_number "2";
1	StringTie	exon	45021038	45021328	.	-	.	gene_id "XLOC_052570"; transcript_id "TCONS_00078493"; exon_number "1";
1	StringTie	exon	45030354	45030435	.	-	.	gene_id "XLOC_052570"; transcript_id "TCONS_00078493"; exon_number "2";
1	StringTie	exon	45030859	45030891	.	-	.	gene_id "XLOC_052570"; transcript_id "TCONS_00078493"; exon_number "3";
1	Scripture	exon	45645034	45645116	.	-	.	gene_id "XLOC_004558"; transcript_id "TCONS_00011472"; exon_number "1";
1	Scripture	exon	45651144	45651218	.	-	.	gene_id "XLOC_004558"; transcript_id "TCONS_00011472"; exon_number "2";
1	Scripture	exon	45651987	45652058	.	-	.	gene_id "XLOC_004558"; transcript_id "TCONS_00011472"; exon_number "3";
1	Scripture	exon	45653483	45653557	.	-	.	gene_id "XLOC_004558"; transcript_id "TCONS_00011472"; exon_number "4";
1	Scripture	exon	45654486	45654560	.	-	.	gene_id "XLOC_004558"; transcript_id "TCONS_00011472"; exon_number "5";
1	Scripture	exon	45655105	45655179	.	-	.	gene_id "XLOC_004558"; transcript_id "TCONS_00011472"; exon_number "6";
1	Scripture	exon	45656310	45656375	.	-	.	gene_id "XLOC_004558"; transcript_id "TCONS_00011472"; exon_number "7";
1	Scripture	exon	45664205	45664279	.	-	.	gene_id "XLOC_004558"; transcript_id "TCONS_00011472"; exon_number "8";
1	Scripture	exon	45664756	45664827	.	-	.	gene_id "XLOC_004558"; transcript_id "TCONS_00011472"; exon_number "9";
1	Scripture	exon	45665720	45665904	.	-	.	gene_id "XLOC_004558"; transcript_id "TCONS_00011472"; exon_number "10";
1	Scripture	exon	46411741	46412954	.	+	.	gene_id "XLOC_000911"; transcript_id "TCONS_00000938"; exon_number "1";
1	Scripture	exon	46419878	46420547	.	+	.	gene_id "XLOC_000911"; transcript_id "TCONS_00000938"; exon_number "2";
1	StringTie	exon	51288781	51288993	.	+	.	gene_id "XLOC_012300"; transcript_id "TCONS_00029654"; exon_number "1";
1	StringTie	exon	51294657	51295699	.	+	.	gene_id "XLOC_012300"; transcript_id "TCONS_00029654"; exon_number "2";
1	StringTie	exon	56389175	56389373	.	+	.	gene_id "XLOC_013528"; transcript_id "TCONS_00004538"; exon_number "1";
1	StringTie	exon	56392183	56392267	.	+	.	gene_id "XLOC_013528"; transcript_id "TCONS_00004538"; exon_number "2";
1	StringTie	exon	56443175	56443237	.	+	.	gene_id "XLOC_013528"; transcript_id "TCONS_00004538"; exon_number "3";
1	StringTie	exon	56444028	56445176	.	+	.	gene_id "XLOC_013528"; transcript_id "TCONS_00004538"; exon_number "4";
1	Cufflinks	exon	57351097	57351286	.	-	.	gene_id "XLOC_133767"; transcript_id "TCONS_00086047"; exon_number "1";
1	Cufflinks	exon	57353135	57353238	.	-	.	gene_id "XLOC_133767"; transcript_id "TCONS_00086047"; exon_number "2";
1	Cufflinks	exon	57867193	57867226	.	-	.	gene_id "XLOC_134110"; transcript_id "TCONS_00203570"; exon_number "1";
1	StringTie	exon	57869091	57869301	.	-	.	gene_id "XLOC_056057"; transcript_id "TCONS_00017785"; exon_number "1";
1	StringTie	exon	57876564	57876610	.	-	.	gene_id "XLOC_056057"; transcript_id "TCONS_00017785"; exon_number "2";
1	StringTie	exon	57879135	57879195	.	-	.	gene_id "XLOC_056057"; transcript_id "TCONS_00017785"; exon_number "3";
1	Cufflinks	exon	57901435	57901485	.	-	.	gene_id "XLOC_134110"; transcript_id "TCONS_00203570"; exon_number "2";
1	Cufflinks	exon	57922496	57922872	.	-	.	gene_id "XLOC_134110"; transcript_id "TCONS_00203570"; exon_number "3";
1	StringTie	exon	57922496	57922872	.	-	.	gene_id "XLOC_056057"; transcript_id "TCONS_00017785"; exon_number "4";
1	StringTie	exon	58662097	58662208	.	+	.	gene_id "XLOC_014474"; transcript_id "TCONS_00089466"; exon_number "1";
1	StringTie	exon	58662322	58662530	.	+	.	gene_id "XLOC_014474"; transcript_id "TCONS_00089466"; exon_number "2";
1	StringTie	exon	58837880	58838236	.	+	.	gene_id "XLOC_014574"; transcript_id "TCONS_00049700"; exon_number "1";
1	StringTie	exon	58838472	58838550	.	+	.	gene_id "XLOC_014574"; transcript_id "TCONS_00049700"; exon_number "2";
1	StringTie	exon	58842753	58842916	.	+	.	gene_id "XLOC_014574"; transcript_id "TCONS_00049700"; exon_number "3";
1	Scripture	exon	58843996	58846146	.	+	.	gene_id "XLOC_001143"; transcript_id "TCONS_00020044"; exon_number "1";
1	Scripture	exon	58846427	58849114	.	+	.	gene_id "XLOC_001143"; transcript_id "TCONS_00020044"; exon_number "2";
1	StringTie	exon	58846427	58846843	.	+	.	gene_id "XLOC_014574"; transcript_id "TCONS_00049700"; exon_number "4";
1	StringTie	exon	59917302	59919408	.	-	.	gene_id "XLOC_056587"; transcript_id "TCONS_00018005"; exon_number "1";
1	StringTie	exon	59922771	59923228	.	-	.	gene_id "XLOC_056587"; transcript_id "TCONS_00018005"; exon_number "2";
1	Transcomb	exon	64933511	64933908	.	-	.	gene_id "XLOC_006692"; transcript_id "TCONS_00012392"; exon_number "1";
1	Scripture	exon	64933566	64933908	.	-	.	gene_id "XLOC_004584"; transcript_id "TCONS_00011803"; exon_number "1";
1	Scripture	exon	64938295	64941153	.	-	.	gene_id "XLOC_004584"; transcript_id "TCONS_00011803"; exon_number "2";
1	Transcomb	exon	64938295	64938448	.	-	.	gene_id "XLOC_006692"; transcript_id "TCONS_00012392"; exon_number "2";
1	StringTie	exon	65463728	65463927	.	+	.	gene_id "XLOC_016771"; transcript_id "TCONS_00030705"; exon_number "1";
1	StringTie	exon	65480116	65480432	.	+	.	gene_id "XLOC_016771"; transcript_id "TCONS_00030705"; exon_number "2";
1	StringTie	exon	66949730	66951074	.	-	.	gene_id "XLOC_058579"; transcript_id "TCONS_00059791"; exon_number "1";
1	Transcomb	exon	66950541	66951074	.	-	.	gene_id "XLOC_006846"; transcript_id "TCONS_00012485"; exon_number "1";
1	StringTie	exon	66968084	66968536	.	-	.	gene_id "XLOC_058579"; transcript_id "TCONS_00059791"; exon_number "2";
1	Transcomb	exon	66968084	66968471	.	-	.	gene_id "XLOC_006846"; transcript_id "TCONS_00012485"; exon_number "2";
1	StringTie	exon	67443565	67447892	.	-	.	gene_id "XLOC_058725"; transcript_id "TCONS_00018540"; exon_number "1";
1	StringTie	exon	67443908	67447896	.	-	.	gene_id "XLOC_058725"; transcript_id "TCONS_00097923"; exon_number "1";
1	Cufflinks	exon	67445266	67447892	.	-	.	gene_id "XLOC_140514"; transcript_id "TCONS_00205419"; exon_number "1";
1	Cufflinks	exon	67448325	67448347	.	-	.	gene_id "XLOC_140514"; transcript_id "TCONS_00205419"; exon_number "2";
1	StringTie	exon	67448325	67448347	.	-	.	gene_id "XLOC_058725"; transcript_id "TCONS_00018540"; exon_number "2";
1	StringTie	exon	67448325	67448347	.	-	.	gene_id "XLOC_058725"; transcript_id "TCONS_00097923"; exon_number "2";
1	Cufflinks	exon	68423332	68423390	.	+	.	gene_id "XLOC_042733"; transcript_id "TCONS_00066402"; exon_number "1";
1	Cufflinks	exon	68423772	68424311	.	+	.	gene_id "XLOC_042733"; transcript_id "TCONS_00066402"; exon_number "2";
1	StringTie	exon	68677066	68677282	.	-	.	gene_id "XLOC_059170"; transcript_id "TCONS_00018734"; exon_number "1";
1	StringTie	exon	68690985	68691137	.	-	.	gene_id "XLOC_059170"; transcript_id "TCONS_00018734"; exon_number "2";
1	Cufflinks	exon	68691050	68691137	.	-	.	gene_id "XLOC_141344"; transcript_id "TCONS_00150076"; exon_number "1";
1	Cufflinks	exon	68691050	68691137	.	-	.	gene_id "XLOC_141344"; transcript_id "TCONS_00150077"; exon_number "1";
1	Cufflinks	exon	68691050	68691137	.	-	.	gene_id "XLOC_141344"; transcript_id "TCONS_00150078"; exon_number "1";
1	Cufflinks	exon	68691075	68691137	.	-	.	gene_id "XLOC_141344"; transcript_id "TCONS_00088473"; exon_number "1";
1	Cufflinks	exon	68691075	68691137	.	-	.	gene_id "XLOC_141344"; transcript_id "TCONS_00088474"; exon_number "1";
1	Cufflinks	exon	68691075	68691137	.	-	.	gene_id "XLOC_141344"; transcript_id "TCONS_00088475"; exon_number "1";
1	Cufflinks	exon	68691075	68691137	.	-	.	gene_id "XLOC_141344"; transcript_id "TCONS_00088476"; exon_number "1";
1	StringTie	exon	68691075	68691137	.	-	.	gene_id "XLOC_059170"; transcript_id "TCONS_00098054"; exon_number "1";
1	Cufflinks	exon	68694193	68694327	.	-	.	gene_id "XLOC_141344"; transcript_id "TCONS_00088473"; exon_number "2";
1	Cufflinks	exon	68694193	68694327	.	-	.	gene_id "XLOC_141344"; transcript_id "TCONS_00088474"; exon_number "2";
1	Cufflinks	exon	68694193	68694327	.	-	.	gene_id "XLOC_141344"; transcript_id "TCONS_00088475"; exon_number "2";
1	Cufflinks	exon	68694193	68694327	.	-	.	gene_id "XLOC_141344"; transcript_id "TCONS_00088476"; exon_number "2";
1	Cufflinks	exon	68694193	68694327	.	-	.	gene_id "XLOC_141344"; transcript_id "TCONS_00150076"; exon_number "2";
1	Cufflinks	exon	68694193	68694327	.	-	.	gene_id "XLOC_141344"; transcript_id "TCONS_00150077"; exon_number "2";
1	Cufflinks	exon	68694193	68694327	.	-	.	gene_id "XLOC_141344"; transcript_id "TCONS_00150078"; exon_number "2";
1	StringTie	exon	68694193	68694327	.	-	.	gene_id "XLOC_059170"; transcript_id "TCONS_00018734"; exon_number "3";
1	StringTie	exon	68694193	68694327	.	-	.	gene_id "XLOC_059170"; transcript_id "TCONS_00098054"; exon_number "2";
1	Cufflinks	exon	68699867	68700073	.	-	.	gene_id "XLOC_141344"; transcript_id "TCONS_00088473"; exon_number "3";
1	Cufflinks	exon	68699867	68700073	.	-	.	gene_id "XLOC_141344"; transcript_id "TCONS_00088474"; exon_number "3";
1	Cufflinks	exon	68699867	68700073	.	-	.	gene_id "XLOC_141344"; transcript_id "TCONS_00088475"; exon_number "3";
1	Cufflinks	exon	68699867	68700073	.	-	.	gene_id "XLOC_141344"; transcript_id "TCONS_00088476"; exon_number "3";
1	Cufflinks	exon	68699867	68700073	.	-	.	gene_id "XLOC_141344"; transcript_id "TCONS_00150076"; exon_number "3";
1	Cufflinks	exon	68699867	68700073	.	-	.	gene_id "XLOC_141344"; transcript_id "TCONS_00150077"; exon_number "3";
1	Cufflinks	exon	68699867	68700073	.	-	.	gene_id "XLOC_141344"; transcript_id "TCONS_00150078"; exon_number "3";
1	StringTie	exon	68699867	68700073	.	-	.	gene_id "XLOC_059170"; transcript_id "TCONS_00018734"; exon_number "4";
1	StringTie	exon	68699867	68700073	.	-	.	gene_id "XLOC_059170"; transcript_id "TCONS_00098054"; exon_number "3";
1	Cufflinks	exon	68699981	68700073	.	-	.	gene_id "XLOC_141344"; transcript_id "TCONS_00244929"; exon_number "1";
1	Cufflinks	exon	68700589	68700853	.	-	.	gene_id "XLOC_141344"; transcript_id "TCONS_00244929"; exon_number "2";
1	Cufflinks	exon	68700589	68701124	.	-	.	gene_id "XLOC_141344"; transcript_id "TCONS_00088473"; exon_number "4";
1	Cufflinks	exon	68700589	68701124	.	-	.	gene_id "XLOC_141344"; transcript_id "TCONS_00088474"; exon_number "4";
1	Cufflinks	exon	68700589	68701124	.	-	.	gene_id "XLOC_141344"; transcript_id "TCONS_00088475"; exon_number "4";
1	Cufflinks	exon	68700589	68701124	.	-	.	gene_id "XLOC_141344"; transcript_id "TCONS_00088476"; exon_number "4";
1	Cufflinks	exon	68700589	68701124	.	-	.	gene_id "XLOC_141344"; transcript_id "TCONS_00150076"; exon_number "4";
1	Cufflinks	exon	68700589	68701124	.	-	.	gene_id "XLOC_141344"; transcript_id "TCONS_00150077"; exon_number "4";
1	Cufflinks	exon	68700589	68701124	.	-	.	gene_id "XLOC_141344"; transcript_id "TCONS_00150078"; exon_number "4";
1	StringTie	exon	68700589	68701124	.	-	.	gene_id "XLOC_059170"; transcript_id "TCONS_00018734"; exon_number "5";
1	StringTie	exon	68700589	68701124	.	-	.	gene_id "XLOC_059170"; transcript_id "TCONS_00098054"; exon_number "4";
1	Cufflinks	exon	68701018	68701073	.	-	.	gene_id "XLOC_141344"; transcript_id "TCONS_00244929"; exon_number "3";
1	Cufflinks	exon	68701454	68701808	.	-	.	gene_id "XLOC_141344"; transcript_id "TCONS_00288903"; exon_number "1";
1	Cufflinks	exon	68701454	68701808	.	-	.	gene_id "XLOC_141344"; transcript_id "TCONS_00288904"; exon_number "1";
1	Cufflinks	exon	68701454	68701808	.	-	.	gene_id "XLOC_141344"; transcript_id "TCONS_00288905"; exon_number "1";
1	Cufflinks	exon	68701454	68701808	.	-	.	gene_id "XLOC_141344"; transcript_id "TCONS_00288906"; exon_number "1";
1	Cufflinks	exon	68701790	68701808	.	-	.	gene_id "XLOC_141344"; transcript_id "TCONS_00088473"; exon_number "5";
1	Cufflinks	exon	68701790	68701808	.	-	.	gene_id "XLOC_141344"; transcript_id "TCONS_00088474"; exon_number "5";
1	Cufflinks	exon	68701790	68701808	.	-	.	gene_id "XLOC_141344"; transcript_id "TCONS_00088475"; exon_number "5";
1	Cufflinks	exon	68701790	68701808	.	-	.	gene_id "XLOC_141344"; transcript_id "TCONS_00088476"; exon_number "5";
1	Cufflinks	exon	68701790	68701808	.	-	.	gene_id "XLOC_141344"; transcript_id "TCONS_00150076"; exon_number "5";
1	Cufflinks	exon	68701790	68701808	.	-	.	gene_id "XLOC_141344"; transcript_id "TCONS_00150077"; exon_number "5";
1	Cufflinks	exon	68701790	68701808	.	-	.	gene_id "XLOC_141344"; transcript_id "TCONS_00150078"; exon_number "5";
1	StringTie	exon	68701790	68701808	.	-	.	gene_id "XLOC_059170"; transcript_id "TCONS_00098054"; exon_number "5";
1	StringTie	exon	68701790	68701903	.	-	.	gene_id "XLOC_059170"; transcript_id "TCONS_00018734"; exon_number "6";
1	Cufflinks	exon	68703822	68704024	.	-	.	gene_id "XLOC_141344"; transcript_id "TCONS_00205782"; exon_number "1";
1	Cufflinks	exon	68703822	68704024	.	-	.	gene_id "XLOC_141344"; transcript_id "TCONS_00205783"; exon_number "1";
1	Cufflinks	exon	68703822	68704024	.	-	.	gene_id "XLOC_141344"; transcript_id "TCONS_00205784"; exon_number "1";
1	Cufflinks	exon	68703859	68704024	.	-	.	gene_id "XLOC_141344"; transcript_id "TCONS_00088473"; exon_number "6";
1	Cufflinks	exon	68703859	68704024	.	-	.	gene_id "XLOC_141344"; transcript_id "TCONS_00088474"; exon_number "6";
1	Cufflinks	exon	68703859	68704024	.	-	.	gene_id "XLOC_141344"; transcript_id "TCONS_00088475"; exon_number "6";
1	Cufflinks	exon	68703859	68704024	.	-	.	gene_id "XLOC_141344"; transcript_id "TCONS_00088476"; exon_number "6";
1	Cufflinks	exon	68703859	68704024	.	-	.	gene_id "XLOC_141344"; transcript_id "TCONS_00150076"; exon_number "6";
1	Cufflinks	exon	68703859	68704024	.	-	.	gene_id "XLOC_141344"; transcript_id "TCONS_00150077"; exon_number "6";
1	Cufflinks	exon	68703859	68704024	.	-	.	gene_id "XLOC_141344"; transcript_id "TCONS_00150078"; exon_number "6";
1	Cufflinks	exon	68703859	68704024	.	-	.	gene_id "XLOC_141344"; transcript_id "TCONS_00288903"; exon_number "2";
1	Cufflinks	exon	68703859	68704024	.	-	.	gene_id "XLOC_141344"; transcript_id "TCONS_00288904"; exon_number "2";
1	Cufflinks	exon	68703859	68704024	.	-	.	gene_id "XLOC_141344"; transcript_id "TCONS_00288905"; exon_number "2";
1	Cufflinks	exon	68703859	68704024	.	-	.	gene_id "XLOC_141344"; transcript_id "TCONS_00288906"; exon_number "2";
1	StringTie	exon	68703859	68704024	.	-	.	gene_id "XLOC_059170"; transcript_id "TCONS_00098054"; exon_number "6";
1	Scripture	exon	68703866	68704024	.	-	.	gene_id "XLOC_004606"; transcript_id "TCONS_00011906"; exon_number "1";
1	Cufflinks	exon	68704939	68705104	.	-	.	gene_id "XLOC_141344"; transcript_id "TCONS_00088473"; exon_number "7";
1	Cufflinks	exon	68704939	68705104	.	-	.	gene_id "XLOC_141344"; transcript_id "TCONS_00088474"; exon_number "7";
1	Cufflinks	exon	68704939	68705104	.	-	.	gene_id "XLOC_141344"; transcript_id "TCONS_00088475"; exon_number "7";
1	Cufflinks	exon	68704939	68705104	.	-	.	gene_id "XLOC_141344"; transcript_id "TCONS_00088476"; exon_number "7";
1	Cufflinks	exon	68704939	68705104	.	-	.	gene_id "XLOC_141344"; transcript_id "TCONS_00150076"; exon_number "7";
1	Cufflinks	exon	68704939	68705104	.	-	.	gene_id "XLOC_141344"; transcript_id "TCONS_00150077"; exon_number "7";
1	Cufflinks	exon	68704939	68705104	.	-	.	gene_id "XLOC_141344"; transcript_id "TCONS_00150078"; exon_number "7";
1	Cufflinks	exon	68704939	68705104	.	-	.	gene_id "XLOC_141344"; transcript_id "TCONS_00205782"; exon_number "2";
1	Cufflinks	exon	68704939	68705104	.	-	.	gene_id "XLOC_141344"; transcript_id "TCONS_00205783"; exon_number "2";
1	Cufflinks	exon	68704939	68705104	.	-	.	gene_id "XLOC_141344"; transcript_id "TCONS_00205784"; exon_number "2";
1	Cufflinks	exon	68704939	68705104	.	-	.	gene_id "XLOC_141344"; transcript_id "TCONS_00288903"; exon_number "3";
1	Cufflinks	exon	68704939	68705104	.	-	.	gene_id "XLOC_141344"; transcript_id "TCONS_00288904"; exon_number "3";
1	Cufflinks	exon	68704939	68705104	.	-	.	gene_id "XLOC_141344"; transcript_id "TCONS_00288905"; exon_number "3";
1	Cufflinks	exon	68704939	68705104	.	-	.	gene_id "XLOC_141344"; transcript_id "TCONS_00288906"; exon_number "3";
1	Scripture	exon	68704939	68705104	.	-	.	gene_id "XLOC_004606"; transcript_id "TCONS_00011906"; exon_number "2";
1	StringTie	exon	68704939	68705104	.	-	.	gene_id "XLOC_059170"; transcript_id "TCONS_00098054"; exon_number "7";
1	Cufflinks	exon	68706220	68706268	.	-	.	gene_id "XLOC_141344"; transcript_id "TCONS_00088473"; exon_number "8";
1	Cufflinks	exon	68706220	68706268	.	-	.	gene_id "XLOC_141344"; transcript_id "TCONS_00088474"; exon_number "8";
1	Cufflinks	exon	68706220	68706268	.	-	.	gene_id "XLOC_141344"; transcript_id "TCONS_00088475"; exon_number "8";
1	Cufflinks	exon	68706220	68706268	.	-	.	gene_id "XLOC_141344"; transcript_id "TCONS_00088476"; exon_number "8";
1	Cufflinks	exon	68706220	68706268	.	-	.	gene_id "XLOC_141344"; transcript_id "TCONS_00150076"; exon_number "8";
1	Cufflinks	exon	68706220	68706268	.	-	.	gene_id "XLOC_141344"; transcript_id "TCONS_00150077"; exon_number "8";
1	Cufflinks	exon	68706220	68706268	.	-	.	gene_id "XLOC_141344"; transcript_id "TCONS_00150078"; exon_number "8";
1	Cufflinks	exon	68706220	68706268	.	-	.	gene_id "XLOC_141344"; transcript_id "TCONS_00205782"; exon_number "3";
1	Cufflinks	exon	68706220	68706268	.	-	.	gene_id "XLOC_141344"; transcript_id "TCONS_00205783"; exon_number "3";
1	Cufflinks	exon	68706220	68706268	.	-	.	gene_id "XLOC_141344"; transcript_id "TCONS_00205784"; exon_number "3";
1	Cufflinks	exon	68706220	68706268	.	-	.	gene_id "XLOC_141344"; transcript_id "TCONS_00288903"; exon_number "4";
1	Cufflinks	exon	68706220	68706268	.	-	.	gene_id "XLOC_141344"; transcript_id "TCONS_00288904"; exon_number "4";
1	Cufflinks	exon	68706220	68706268	.	-	.	gene_id "XLOC_141344"; transcript_id "TCONS_00288905"; exon_number "4";
1	Cufflinks	exon	68706220	68706268	.	-	.	gene_id "XLOC_141344"; transcript_id "TCONS_00288906"; exon_number "4";
1	Scripture	exon	68706220	68706268	.	-	.	gene_id "XLOC_004606"; transcript_id "TCONS_00011906"; exon_number "3";
1	StringTie	exon	68706220	68706268	.	-	.	gene_id "XLOC_059170"; transcript_id "TCONS_00098054"; exon_number "8";
1	Cufflinks	exon	68726757	68726964	.	-	.	gene_id "XLOC_141344"; transcript_id "TCONS_00088473"; exon_number "9";
1	Cufflinks	exon	68726757	68726964	.	-	.	gene_id "XLOC_141344"; transcript_id "TCONS_00088474"; exon_number "9";
1	Cufflinks	exon	68726757	68726964	.	-	.	gene_id "XLOC_141344"; transcript_id "TCONS_00088475"; exon_number "9";
1	Cufflinks	exon	68726757	68726964	.	-	.	gene_id "XLOC_141344"; transcript_id "TCONS_00088476"; exon_number "9";
1	Cufflinks	exon	68726757	68726964	.	-	.	gene_id "XLOC_141344"; transcript_id "TCONS_00150076"; exon_number "9";
1	Cufflinks	exon	68726757	68726964	.	-	.	gene_id "XLOC_141344"; transcript_id "TCONS_00150077"; exon_number "9";
1	Cufflinks	exon	68726757	68726964	.	-	.	gene_id "XLOC_141344"; transcript_id "TCONS_00150078"; exon_number "9";
1	Cufflinks	exon	68726757	68726964	.	-	.	gene_id "XLOC_141344"; transcript_id "TCONS_00205782"; exon_number "4";
1	Cufflinks	exon	68726757	68726964	.	-	.	gene_id "XLOC_141344"; transcript_id "TCONS_00205783"; exon_number "4";
1	Cufflinks	exon	68726757	68726964	.	-	.	gene_id "XLOC_141344"; transcript_id "TCONS_00205784"; exon_number "4";
1	Cufflinks	exon	68726757	68726964	.	-	.	gene_id "XLOC_141344"; transcript_id "TCONS_00288903"; exon_number "5";
1	Cufflinks	exon	68726757	68726964	.	-	.	gene_id "XLOC_141344"; transcript_id "TCONS_00288904"; exon_number "5";
1	Cufflinks	exon	68726757	68726964	.	-	.	gene_id "XLOC_141344"; transcript_id "TCONS_00288905"; exon_number "5";
1	Cufflinks	exon	68726757	68726964	.	-	.	gene_id "XLOC_141344"; transcript_id "TCONS_00288906"; exon_number "5";
1	Scripture	exon	68726757	68726964	.	-	.	gene_id "XLOC_004606"; transcript_id "TCONS_00011906"; exon_number "4";
1	StringTie	exon	68726757	68726964	.	-	.	gene_id "XLOC_059170"; transcript_id "TCONS_00098054"; exon_number "9";
1	Cufflinks	exon	68775127	68775294	.	-	.	gene_id "XLOC_141344"; transcript_id "TCONS_00088473"; exon_number "10";
1	Cufflinks	exon	68775127	68775294	.	-	.	gene_id "XLOC_141344"; transcript_id "TCONS_00088474"; exon_number "10";
1	Cufflinks	exon	68775127	68775294	.	-	.	gene_id "XLOC_141344"; transcript_id "TCONS_00088475"; exon_number "10";
1	Cufflinks	exon	68775127	68775294	.	-	.	gene_id "XLOC_141344"; transcript_id "TCONS_00088476"; exon_number "10";
1	Cufflinks	exon	68775127	68775294	.	-	.	gene_id "XLOC_141344"; transcript_id "TCONS_00150076"; exon_number "10";
1	Cufflinks	exon	68775127	68775294	.	-	.	gene_id "XLOC_141344"; transcript_id "TCONS_00150077"; exon_number "10";
1	Cufflinks	exon	68775127	68775294	.	-	.	gene_id "XLOC_141344"; transcript_id "TCONS_00150078"; exon_number "10";
1	Cufflinks	exon	68775127	68775294	.	-	.	gene_id "XLOC_141344"; transcript_id "TCONS_00205782"; exon_number "5";
1	Cufflinks	exon	68775127	68775294	.	-	.	gene_id "XLOC_141344"; transcript_id "TCONS_00205783"; exon_number "5";
1	Cufflinks	exon	68775127	68775294	.	-	.	gene_id "XLOC_141344"; transcript_id "TCONS_00205784"; exon_number "5";
1	Cufflinks	exon	68775127	68775294	.	-	.	gene_id "XLOC_141344"; transcript_id "TCONS_00288903"; exon_number "6";
1	Cufflinks	exon	68775127	68775294	.	-	.	gene_id "XLOC_141344"; transcript_id "TCONS_00288904"; exon_number "6";
1	Cufflinks	exon	68775127	68775294	.	-	.	gene_id "XLOC_141344"; transcript_id "TCONS_00288905"; exon_number "6";
1	Cufflinks	exon	68775127	68775294	.	-	.	gene_id "XLOC_141344"; transcript_id "TCONS_00288906"; exon_number "6";
1	Scripture	exon	68775127	68775294	.	-	.	gene_id "XLOC_004606"; transcript_id "TCONS_00011906"; exon_number "5";
1	StringTie	exon	68775127	68775294	.	-	.	gene_id "XLOC_059170"; transcript_id "TCONS_00098054"; exon_number "10";
1	Cufflinks	exon	68780634	68780838	.	-	.	gene_id "XLOC_141344"; transcript_id "TCONS_00088473"; exon_number "11";
1	Scripture	exon	68780634	68780877	.	-	.	gene_id "XLOC_004606"; transcript_id "TCONS_00011906"; exon_number "6";
1	Cufflinks	exon	68781008	68781058	.	-	.	gene_id "XLOC_141344"; transcript_id "TCONS_00150076"; exon_number "11";
1	Cufflinks	exon	68781008	68781529	.	-	.	gene_id "XLOC_141344"; transcript_id "TCONS_00288903"; exon_number "7";
1	Cufflinks	exon	68806106	68806137	.	-	.	gene_id "XLOC_141344"; transcript_id "TCONS_00205782"; exon_number "6";
1	Cufflinks	exon	68806106	68806217	.	-	.	gene_id "XLOC_141344"; transcript_id "TCONS_00150077"; exon_number "11";
1	Cufflinks	exon	68806106	68806314	.	-	.	gene_id "XLOC_141344"; transcript_id "TCONS_00288904"; exon_number "7";
1	StringTie	exon	68819972	68820205	.	-	.	gene_id "XLOC_059170"; transcript_id "TCONS_00098054"; exon_number "11";
1	Cufflinks	exon	68825801	68825867	.	-	.	gene_id "XLOC_141344"; transcript_id "TCONS_00088474"; exon_number "11";
1	Cufflinks	exon	68859113	68859179	.	-	.	gene_id "XLOC_141344"; transcript_id "TCONS_00150078"; exon_number "11";
1	Cufflinks	exon	68864365	68864449	.	-	.	gene_id "XLOC_141344"; transcript_id "TCONS_00288905"; exon_number "7";
1	Cufflinks	exon	68864365	68864512	.	-	.	gene_id "XLOC_141344"; transcript_id "TCONS_00205783"; exon_number "6";
1	Cufflinks	exon	68864365	68864789	.	-	.	gene_id "XLOC_141344"; transcript_id "TCONS_00088475"; exon_number "11";
1	Cufflinks	exon	68864574	68864774	.	-	.	gene_id "XLOC_141344"; transcript_id "TCONS_00205784"; exon_number "6";
1	Cufflinks	exon	68864574	68864789	.	-	.	gene_id "XLOC_141344"; transcript_id "TCONS_00088476"; exon_number "11";
1	Cufflinks	exon	68864574	68864878	.	-	.	gene_id "XLOC_141344"; transcript_id "TCONS_00288906"; exon_number "7";
1	Cufflinks	exon	69118207	69120106	.	+	.	gene_id "XLOC_042942"; transcript_id "TCONS_00181293"; exon_number "1";
1	Cufflinks	exon	69121312	69128229	.	+	.	gene_id "XLOC_042942"; transcript_id "TCONS_00181293"; exon_number "2";
1	Cufflinks	exon	69644340	69644797	.	-	.	gene_id "XLOC_141839"; transcript_id "TCONS_00039631"; exon_number "1";
1	Transcomb	exon	69644340	69644797	.	-	.	gene_id "XLOC_007013"; transcript_id "TCONS_00024062"; exon_number "1";
1	Cufflinks	exon	69650400	69650434	.	-	.	gene_id "XLOC_141839"; transcript_id "TCONS_00039631"; exon_number "2";
1	Transcomb	exon	69650400	69650436	.	-	.	gene_id "XLOC_007013"; transcript_id "TCONS_00024062"; exon_number "2";
1	StringTie	exon	70038511	70039848	.	-	.	gene_id "XLOC_059676"; transcript_id "TCONS_00098142"; exon_number "1";
1	StringTie	exon	70040349	70041048	.	-	.	gene_id "XLOC_059676"; transcript_id "TCONS_00098142"; exon_number "2";
1	Transcomb	exon	71226293	71226418	.	+	.	gene_id "XLOC_002264"; transcript_id "TCONS_00022492"; exon_number "1";
1	Transcomb	exon	71247118	71248412	.	+	.	gene_id "XLOC_002264"; transcript_id "TCONS_00022492"; exon_number "2";
1	Cufflinks	exon	71385237	71385708	.	-	.	gene_id "XLOC_143033"; transcript_id "TCONS_00245433"; exon_number "1";
1	Cufflinks	exon	71389723	71389949	.	-	.	gene_id "XLOC_143033"; transcript_id "TCONS_00245433"; exon_number "2";
1	StringTie	exon	71584668	71594484	.	-	.	gene_id "XLOC_059933"; transcript_id "TCONS_00080390"; exon_number "1";
1	StringTie	exon	71594595	71594722	.	-	.	gene_id "XLOC_059933"; transcript_id "TCONS_00080390"; exon_number "2";
1	StringTie	exon	72037194	72037408	.	-	.	gene_id "XLOC_060139"; transcript_id "TCONS_00098331"; exon_number "1";
1	StringTie	exon	72037693	72037849	.	-	.	gene_id "XLOC_060139"; transcript_id "TCONS_00098331"; exon_number "2";
1	StringTie	exon	72042799	72042903	.	-	.	gene_id "XLOC_060139"; transcript_id "TCONS_00098331"; exon_number "3";
1	StringTie	exon	72047740	72047862	.	-	.	gene_id "XLOC_060139"; transcript_id "TCONS_00098331"; exon_number "4";
1	StringTie	exon	72607887	72609637	.	+	.	gene_id "XLOC_018958"; transcript_id "TCONS_00006436"; exon_number "1";
1	StringTie	exon	72610072	72610399	.	+	.	gene_id "XLOC_018958"; transcript_id "TCONS_00006436"; exon_number "2";
1	StringTie	exon	73655048	73655533	.	-	.	gene_id "XLOC_060611"; transcript_id "TCONS_00080599"; exon_number "1";
1	StringTie	exon	73655790	73655926	.	-	.	gene_id "XLOC_060611"; transcript_id "TCONS_00080599"; exon_number "2";
1	Cufflinks	exon	73737717	73738118	.	-	.	gene_id "XLOC_144216"; transcript_id "TCONS_00289643"; exon_number "1";
1	Cufflinks	exon	73739572	73739599	.	-	.	gene_id "XLOC_144216"; transcript_id "TCONS_00289643"; exon_number "2";
1	Cufflinks	exon	73868091	73868732	.	+	.	gene_id "XLOC_045336"; transcript_id "TCONS_00118452"; exon_number "1";
1	StringTie	exon	73868091	73868732	.	+	.	gene_id "XLOC_019211"; transcript_id "TCONS_00108475"; exon_number "1";
1	StringTie	exon	73868938	73869101	.	+	.	gene_id "XLOC_019211"; transcript_id "TCONS_00108475"; exon_number "2";
1	Cufflinks	exon	73871282	73871987	.	+	.	gene_id "XLOC_045336"; transcript_id "TCONS_00118452"; exon_number "2";
1	StringTie	exon	73871282	73871987	.	+	.	gene_id "XLOC_019211"; transcript_id "TCONS_00108475"; exon_number "3";
1	Cufflinks	exon	74138162	74138467	.	-	.	gene_id "XLOC_144522"; transcript_id "TCONS_00089466"; exon_number "1";
1	Cufflinks	exon	74141879	74142039	.	-	.	gene_id "XLOC_144522"; transcript_id "TCONS_00089466"; exon_number "2";
1	StringTie	exon	74675313	74675394	.	+	.	gene_id "XLOC_019428"; transcript_id "TCONS_00090584"; exon_number "1";
1	StringTie	exon	74676073	74676197	.	+	.	gene_id "XLOC_019428"; transcript_id "TCONS_00090584"; exon_number "2";
1	Transcomb	exon	75101170	75101433	.	-	.	gene_id "XLOC_007544"; transcript_id "TCONS_00005981"; exon_number "1";
1	Transcomb	exon	75220889	75220990	.	-	.	gene_id "XLOC_007544"; transcript_id "TCONS_00005981"; exon_number "2";
1	Cufflinks	exon	75288031	75288137	.	+	.	gene_id "XLOC_046369"; transcript_id "TCONS_00267388"; exon_number "1";
1	Cufflinks	exon	75288291	75288402	.	+	.	gene_id "XLOC_046369"; transcript_id "TCONS_00267388"; exon_number "2";
1	StringTie	exon	80169593	80170799	.	-	.	gene_id "XLOC_062144"; transcript_id "TCONS_00081031"; exon_number "1";
1	StringTie	exon	80169854	80170799	.	-	.	gene_id "XLOC_062144"; transcript_id "TCONS_00098672"; exon_number "1";
1	StringTie	exon	80174615	80174674	.	-	.	gene_id "XLOC_062144"; transcript_id "TCONS_00098672"; exon_number "2";
1	StringTie	exon	80175670	80175937	.	-	.	gene_id "XLOC_062144"; transcript_id "TCONS_00081031"; exon_number "2";
1	StringTie	exon	80175670	80179108	.	-	.	gene_id "XLOC_062144"; transcript_id "TCONS_00098672"; exon_number "3";
1	StringTie	exon	80176576	80179112	.	-	.	gene_id "XLOC_062144"; transcript_id "TCONS_00081031"; exon_number "3";
1	StringTie	exon	80584822	80586014	.	-	.	gene_id "XLOC_062262"; transcript_id "TCONS_00019723"; exon_number "1";
1	StringTie	exon	80584873	80586900	.	-	.	gene_id "XLOC_062262"; transcript_id "TCONS_00019722"; exon_number "1";
1	StringTie	exon	80586770	80586900	.	-	.	gene_id "XLOC_062262"; transcript_id "TCONS_00019723"; exon_number "2";
1	StringTie	exon	80588414	80588464	.	-	.	gene_id "XLOC_062262"; transcript_id "TCONS_00019722"; exon_number "2";
1	StringTie	exon	80588414	80588464	.	-	.	gene_id "XLOC_062262"; transcript_id "TCONS_00019723"; exon_number "3";
1	StringTie	exon	80591270	80594680	.	-	.	gene_id "XLOC_062262"; transcript_id "TCONS_00041057"; exon_number "1";
1	StringTie	exon	80591794	80594680	.	-	.	gene_id "XLOC_062262"; transcript_id "TCONS_00041056"; exon_number "1";
1	Scripture	exon	80592403	80593367	.	-	.	gene_id "XLOC_004644"; transcript_id "TCONS_00012135"; exon_number "1";
1	Scripture	exon	80594383	80594680	.	-	.	gene_id "XLOC_004644"; transcript_id "TCONS_00012135"; exon_number "2";
1	StringTie	exon	80594383	80594680	.	-	.	gene_id "XLOC_062262"; transcript_id "TCONS_00019722"; exon_number "3";
1	StringTie	exon	80594383	80594680	.	-	.	gene_id "XLOC_062262"; transcript_id "TCONS_00019723"; exon_number "4";
1	Scripture	exon	80595701	80595758	.	-	.	gene_id "XLOC_004644"; transcript_id "TCONS_00012135"; exon_number "3";
1	StringTie	exon	80595701	80595758	.	-	.	gene_id "XLOC_062262"; transcript_id "TCONS_00019722"; exon_number "4";
1	StringTie	exon	80595701	80595758	.	-	.	gene_id "XLOC_062262"; transcript_id "TCONS_00041056"; exon_number "2";
1	StringTie	exon	80596624	80597409	.	-	.	gene_id "XLOC_062262"; transcript_id "TCONS_00019723"; exon_number "5";
1	StringTie	exon	80596624	80597561	.	-	.	gene_id "XLOC_062262"; transcript_id "TCONS_00019722"; exon_number "5";
1	StringTie	exon	80596624	80597561	.	-	.	gene_id "XLOC_062262"; transcript_id "TCONS_00041057"; exon_number "2";
1	Scripture	exon	80597095	80597548	.	-	.	gene_id "XLOC_004644"; transcript_id "TCONS_00012135"; exon_number "4";
1	StringTie	exon	80597095	80597540	.	-	.	gene_id "XLOC_062262"; transcript_id "TCONS_00041056"; exon_number "3";
1	Cufflinks	exon	80655706	80655781	.	+	.	gene_id "XLOC_049785"; transcript_id "TCONS_00268130"; exon_number "1";
1	Cufflinks	exon	80656664	80656849	.	+	.	gene_id "XLOC_049785"; transcript_id "TCONS_00268130"; exon_number "2";
1	Cufflinks	exon	80656761	80656849	.	+	.	gene_id "XLOC_049785"; transcript_id "TCONS_00119924"; exon_number "1";
1	Cufflinks	exon	80658311	80658472	.	+	.	gene_id "XLOC_049785"; transcript_id "TCONS_00268130"; exon_number "3";
1	Cufflinks	exon	80658634	80658680	.	+	.	gene_id "XLOC_049785"; transcript_id "TCONS_00268130"; exon_number "4";
1	Cufflinks	exon	80658634	80658701	.	+	.	gene_id "XLOC_049785"; transcript_id "TCONS_00119924"; exon_number "2";
1	Cufflinks	exon	80661072	80661171	.	+	.	gene_id "XLOC_049785"; transcript_id "TCONS_00119924"; exon_number "3";
1	Cufflinks	exon	80661631	80662329	.	+	.	gene_id "XLOC_049785"; transcript_id "TCONS_00119924"; exon_number "4";
1	StringTie	exon	81082177	81082454	.	+	.	gene_id "XLOC_021201"; transcript_id "TCONS_00090916"; exon_number "1";
1	StringTie	exon	81097411	81097547	.	+	.	gene_id "XLOC_021201"; transcript_id "TCONS_00090916"; exon_number "2";
1	StringTie	exon	81102922	81103012	.	+	.	gene_id "XLOC_021201"; transcript_id "TCONS_00090916"; exon_number "3";
1	StringTie	exon	81117172	81119039	.	+	.	gene_id "XLOC_021201"; transcript_id "TCONS_00090916"; exon_number "4";
1	StringTie	exon	82707901	82708546	.	+	.	gene_id "XLOC_021727"; transcript_id "TCONS_00051535"; exon_number "1";
1	StringTie	exon	82708039	82708678	.	+	.	gene_id "XLOC_021727"; transcript_id "TCONS_00091052"; exon_number "1";
1	StringTie	exon	82710511	82712088	.	+	.	gene_id "XLOC_021727"; transcript_id "TCONS_00091052"; exon_number "2";
1	StringTie	exon	82710511	82712117	.	+	.	gene_id "XLOC_021727"; transcript_id "TCONS_00051535"; exon_number "2";
1	Cufflinks	exon	83627360	83643678	.	+	.	gene_id "XLOC_051691"; transcript_id "TCONS_00068989"; exon_number "1";
1	Cufflinks	exon	83702729	83702767	.	+	.	gene_id "XLOC_051691"; transcript_id "TCONS_00068989"; exon_number "2";
1	Cufflinks	exon	84714887	84717010	.	-	.	gene_id "XLOC_150686"; transcript_id "TCONS_00090980"; exon_number "1";
1	Cufflinks	exon	84717286	84721167	.	-	.	gene_id "XLOC_150686"; transcript_id "TCONS_00090980"; exon_number "2";
1	Cufflinks	exon	91935233	91935649	.	-	.	gene_id "XLOC_155560"; transcript_id "TCONS_00209247"; exon_number "1";
1	StringTie	exon	91964260	91966793	.	-	.	gene_id "XLOC_065312"; transcript_id "TCONS_00020705"; exon_number "1";
1	Transcomb	exon	91965200	91966793	.	-	.	gene_id "XLOC_008357"; transcript_id "TCONS_00006612"; exon_number "1";
1	Scripture	exon	91966683	91966793	.	-	.	gene_id "XLOC_004677"; transcript_id "TCONS_00006107"; exon_number "1";
1	Cufflinks	exon	91966709	91966793	.	-	.	gene_id "XLOC_155560"; transcript_id "TCONS_00043502"; exon_number "1";
1	Cufflinks	exon	92022096	92022294	.	-	.	gene_id "XLOC_155560"; transcript_id "TCONS_00209247"; exon_number "2";
1	Cufflinks	exon	92126846	92126941	.	-	.	gene_id "XLOC_155560"; transcript_id "TCONS_00043502"; exon_number "2";
1	Cufflinks	exon	92126846	92126941	.	-	.	gene_id "XLOC_155560"; transcript_id "TCONS_00209247"; exon_number "3";
1	Scripture	exon	92126846	92126941	.	-	.	gene_id "XLOC_004677"; transcript_id "TCONS_00006107"; exon_number "2";
1	StringTie	exon	92126846	92126941	.	-	.	gene_id "XLOC_065312"; transcript_id "TCONS_00020705"; exon_number "2";
1	Transcomb	exon	92126846	92126941	.	-	.	gene_id "XLOC_008357"; transcript_id "TCONS_00006612"; exon_number "2";
1	Cufflinks	exon	92195426	92195572	.	-	.	gene_id "XLOC_155560"; transcript_id "TCONS_00043502"; exon_number "3";
1	Cufflinks	exon	92195426	92195572	.	-	.	gene_id "XLOC_155560"; transcript_id "TCONS_00209247"; exon_number "4";
1	Scripture	exon	92195426	92195572	.	-	.	gene_id "XLOC_004677"; transcript_id "TCONS_00006107"; exon_number "3";
1	StringTie	exon	92195426	92195572	.	-	.	gene_id "XLOC_065312"; transcript_id "TCONS_00020705"; exon_number "3";
1	Transcomb	exon	92195426	92195572	.	-	.	gene_id "XLOC_008357"; transcript_id "TCONS_00006612"; exon_number "3";
1	StringTie	exon	92281992	92282641	.	-	.	gene_id "XLOC_065312"; transcript_id "TCONS_00081980"; exon_number "1";
1	StringTie	exon	92282001	92305499	.	-	.	gene_id "XLOC_065312"; transcript_id "TCONS_00020707"; exon_number "1";
1	Scripture	exon	92319057	92322795	.	-	.	gene_id "XLOC_004677"; transcript_id "TCONS_00023408"; exon_number "1";
1	Transcomb	exon	92319069	92322795	.	-	.	gene_id "XLOC_008357"; transcript_id "TCONS_00013445"; exon_number "1";
1	Cufflinks	exon	92322676	92322795	.	-	.	gene_id "XLOC_155560"; transcript_id "TCONS_00043502"; exon_number "4";
1	Cufflinks	exon	92322676	92322795	.	-	.	gene_id "XLOC_155560"; transcript_id "TCONS_00209247"; exon_number "5";
1	Scripture	exon	92322676	92322795	.	-	.	gene_id "XLOC_004677"; transcript_id "TCONS_00006107"; exon_number "4";
1	StringTie	exon	92322676	92322795	.	-	.	gene_id "XLOC_065312"; transcript_id "TCONS_00020705"; exon_number "4";
1	StringTie	exon	92322676	92322795	.	-	.	gene_id "XLOC_065312"; transcript_id "TCONS_00020707"; exon_number "2";
1	StringTie	exon	92322676	92322795	.	-	.	gene_id "XLOC_065312"; transcript_id "TCONS_00081980"; exon_number "2";
1	Transcomb	exon	92322676	92322795	.	-	.	gene_id "XLOC_008357"; transcript_id "TCONS_00006612"; exon_number "4";
1	Cufflinks	exon	92327232	92327437	.	-	.	gene_id "XLOC_155560"; transcript_id "TCONS_00043502"; exon_number "5";
1	Cufflinks	exon	92327232	92327437	.	-	.	gene_id "XLOC_155560"; transcript_id "TCONS_00209247"; exon_number "6";
1	Scripture	exon	92327232	92327437	.	-	.	gene_id "XLOC_004677"; transcript_id "TCONS_00006107"; exon_number "5";
1	StringTie	exon	92327232	92327437	.	-	.	gene_id "XLOC_065312"; transcript_id "TCONS_00020705"; exon_number "5";
1	StringTie	exon	92327232	92327437	.	-	.	gene_id "XLOC_065312"; transcript_id "TCONS_00020707"; exon_number "3";
1	StringTie	exon	92327232	92327437	.	-	.	gene_id "XLOC_065312"; transcript_id "TCONS_00081980"; exon_number "3";
1	Transcomb	exon	92327232	92327437	.	-	.	gene_id "XLOC_008357"; transcript_id "TCONS_00006612"; exon_number "5";
1	Transcomb	exon	92327232	92327437	.	-	.	gene_id "XLOC_008357"; transcript_id "TCONS_00013445"; exon_number "2";
1	Cufflinks	exon	92331001	92331093	.	-	.	gene_id "XLOC_155560"; transcript_id "TCONS_00043502"; exon_number "6";
1	Cufflinks	exon	92331001	92331093	.	-	.	gene_id "XLOC_155560"; transcript_id "TCONS_00209247"; exon_number "7";
1	Scripture	exon	92331001	92331093	.	-	.	gene_id "XLOC_004677"; transcript_id "TCONS_00006107"; exon_number "6";
1	Scripture	exon	92331001	92331093	.	-	.	gene_id "XLOC_004677"; transcript_id "TCONS_00023408"; exon_number "2";
1	StringTie	exon	92331001	92331093	.	-	.	gene_id "XLOC_065312"; transcript_id "TCONS_00020705"; exon_number "6";
1	StringTie	exon	92331001	92331093	.	-	.	gene_id "XLOC_065312"; transcript_id "TCONS_00020707"; exon_number "4";
1	StringTie	exon	92331001	92331093	.	-	.	gene_id "XLOC_065312"; transcript_id "TCONS_00081980"; exon_number "4";
1	Transcomb	exon	92331001	92331093	.	-	.	gene_id "XLOC_008357"; transcript_id "TCONS_00006612"; exon_number "6";
1	Transcomb	exon	92331001	92331093	.	-	.	gene_id "XLOC_008357"; transcript_id "TCONS_00013445"; exon_number "3";
1	Scripture	exon	92354421	92354801	.	-	.	gene_id "XLOC_004677"; transcript_id "TCONS_00018094"; exon_number "1";
1	Cufflinks	exon	92354658	92354801	.	-	.	gene_id "XLOC_155560"; transcript_id "TCONS_00043502"; exon_number "7";
1	Cufflinks	exon	92354658	92354801	.	-	.	gene_id "XLOC_155560"; transcript_id "TCONS_00209247"; exon_number "8";
1	Scripture	exon	92354658	92354801	.	-	.	gene_id "XLOC_004677"; transcript_id "TCONS_00006107"; exon_number "7";
1	Scripture	exon	92354658	92354801	.	-	.	gene_id "XLOC_004677"; transcript_id "TCONS_00023408"; exon_number "3";
1	StringTie	exon	92354658	92354801	.	-	.	gene_id "XLOC_065312"; transcript_id "TCONS_00020705"; exon_number "7";
1	StringTie	exon	92354658	92354801	.	-	.	gene_id "XLOC_065312"; transcript_id "TCONS_00020707"; exon_number "5";
1	StringTie	exon	92354658	92354801	.	-	.	gene_id "XLOC_065312"; transcript_id "TCONS_00081980"; exon_number "5";
1	Transcomb	exon	92354658	92354801	.	-	.	gene_id "XLOC_008357"; transcript_id "TCONS_00006612"; exon_number "7";
1	Transcomb	exon	92354658	92354801	.	-	.	gene_id "XLOC_008357"; transcript_id "TCONS_00013445"; exon_number "4";
1	Scripture	exon	92373773	92373815	.	-	.	gene_id "XLOC_004677"; transcript_id "TCONS_00029929"; exon_number "1";
1	Scripture	exon	92498501	92503461	.	-	.	gene_id "XLOC_004677"; transcript_id "TCONS_00018095"; exon_number "1";
1	Cufflinks	exon	92503311	92503461	.	-	.	gene_id "XLOC_155560"; transcript_id "TCONS_00043502"; exon_number "8";
1	Cufflinks	exon	92503311	92503461	.	-	.	gene_id "XLOC_155560"; transcript_id "TCONS_00209247"; exon_number "9";
1	Scripture	exon	92503311	92503461	.	-	.	gene_id "XLOC_004677"; transcript_id "TCONS_00006107"; exon_number "8";
1	Scripture	exon	92503311	92503461	.	-	.	gene_id "XLOC_004677"; transcript_id "TCONS_00018094"; exon_number "2";
1	Scripture	exon	92503311	92503461	.	-	.	gene_id "XLOC_004677"; transcript_id "TCONS_00023408"; exon_number "4";
1	Scripture	exon	92503311	92503734	.	-	.	gene_id "XLOC_004677"; transcript_id "TCONS_00029929"; exon_number "2";
1	StringTie	exon	92503311	92503461	.	-	.	gene_id "XLOC_065312"; transcript_id "TCONS_00020705"; exon_number "8";
1	StringTie	exon	92503311	92503461	.	-	.	gene_id "XLOC_065312"; transcript_id "TCONS_00020707"; exon_number "6";
1	StringTie	exon	92503311	92503461	.	-	.	gene_id "XLOC_065312"; transcript_id "TCONS_00081980"; exon_number "6";
1	Transcomb	exon	92503311	92503461	.	-	.	gene_id "XLOC_008357"; transcript_id "TCONS_00006612"; exon_number "8";
1	Transcomb	exon	92503311	92503461	.	-	.	gene_id "XLOC_008357"; transcript_id "TCONS_00013445"; exon_number "5";
1	StringTie	exon	92575831	92582698	.	-	.	gene_id "XLOC_065312"; transcript_id "TCONS_00061504"; exon_number "1";
1	Transcomb	exon	92579085	92582698	.	-	.	gene_id "XLOC_008357"; transcript_id "TCONS_00013478"; exon_number "1";
1	Scripture	exon	92581170	92582698	.	-	.	gene_id "XLOC_004677"; transcript_id "TCONS_00006127"; exon_number "1";
1	Scripture	exon	92581183	92582698	.	-	.	gene_id "XLOC_004677"; transcript_id "TCONS_00018101"; exon_number "1";
1	Cufflinks	exon	92582579	92582698	.	-	.	gene_id "XLOC_155560"; transcript_id "TCONS_00043502"; exon_number "9";
1	Cufflinks	exon	92582579	92582698	.	-	.	gene_id "XLOC_155560"; transcript_id "TCONS_00209247"; exon_number "10";
1	Scripture	exon	92582579	92582698	.	-	.	gene_id "XLOC_004677"; transcript_id "TCONS_00006107"; exon_number "9";
1	Scripture	exon	92582579	92582698	.	-	.	gene_id "XLOC_004677"; transcript_id "TCONS_00018094"; exon_number "3";
1	Scripture	exon	92582579	92582698	.	-	.	gene_id "XLOC_004677"; transcript_id "TCONS_00018095"; exon_number "2";
1	Scripture	exon	92582579	92582698	.	-	.	gene_id "XLOC_004677"; transcript_id "TCONS_00023408"; exon_number "5";
1	StringTie	exon	92582579	92582698	.	-	.	gene_id "XLOC_065312"; transcript_id "TCONS_00020705"; exon_number "9";
1	StringTie	exon	92582579	92582698	.	-	.	gene_id "XLOC_065312"; transcript_id "TCONS_00020707"; exon_number "7";
1	StringTie	exon	92582579	92582698	.	-	.	gene_id "XLOC_065312"; transcript_id "TCONS_00081980"; exon_number "7";
1	Transcomb	exon	92582579	92582698	.	-	.	gene_id "XLOC_008357"; transcript_id "TCONS_00006612"; exon_number "9";
1	Transcomb	exon	92582579	92582698	.	-	.	gene_id "XLOC_008357"; transcript_id "TCONS_00013445"; exon_number "6";
1	Scripture	exon	92597914	92601748	.	-	.	gene_id "XLOC_004677"; transcript_id "TCONS_00006133"; exon_number "1";
1	Scripture	exon	92600558	92601180	.	-	.	gene_id "XLOC_004677"; transcript_id "TCONS_00018102"; exon_number "1";
1	Cufflinks	exon	92601475	92601748	.	-	.	gene_id "XLOC_155560"; transcript_id "TCONS_00043502"; exon_number "10";
1	Cufflinks	exon	92601475	92601748	.	-	.	gene_id "XLOC_155560"; transcript_id "TCONS_00209247"; exon_number "11";
1	Scripture	exon	92601475	92601748	.	-	.	gene_id "XLOC_004677"; transcript_id "TCONS_00006107"; exon_number "10";
1	Scripture	exon	92601475	92601748	.	-	.	gene_id "XLOC_004677"; transcript_id "TCONS_00006127"; exon_number "2";
1	Scripture	exon	92601475	92601748	.	-	.	gene_id "XLOC_004677"; transcript_id "TCONS_00018094"; exon_number "4";
1	Scripture	exon	92601475	92601748	.	-	.	gene_id "XLOC_004677"; transcript_id "TCONS_00018095"; exon_number "3";
1	Scripture	exon	92601475	92601748	.	-	.	gene_id "XLOC_004677"; transcript_id "TCONS_00018101"; exon_number "2";
1	Scripture	exon	92601475	92601748	.	-	.	gene_id "XLOC_004677"; transcript_id "TCONS_00018102"; exon_number "2";
1	Scripture	exon	92601475	92601748	.	-	.	gene_id "XLOC_004677"; transcript_id "TCONS_00023408"; exon_number "6";
1	StringTie	exon	92601475	92601748	.	-	.	gene_id "XLOC_065312"; transcript_id "TCONS_00020705"; exon_number "10";
1	StringTie	exon	92601475	92601748	.	-	.	gene_id "XLOC_065312"; transcript_id "TCONS_00020707"; exon_number "8";
1	StringTie	exon	92601475	92601748	.	-	.	gene_id "XLOC_065312"; transcript_id "TCONS_00061504"; exon_number "2";
1	StringTie	exon	92601475	92601748	.	-	.	gene_id "XLOC_065312"; transcript_id "TCONS_00081980"; exon_number "8";
1	Transcomb	exon	92601475	92601748	.	-	.	gene_id "XLOC_008357"; transcript_id "TCONS_00006612"; exon_number "10";
1	Transcomb	exon	92601475	92601748	.	-	.	gene_id "XLOC_008357"; transcript_id "TCONS_00013445"; exon_number "7";
1	Transcomb	exon	92601475	92601748	.	-	.	gene_id "XLOC_008357"; transcript_id "TCONS_00013478"; exon_number "2";
1	StringTie	exon	92710101	92721409	.	-	.	gene_id "XLOC_065312"; transcript_id "TCONS_00020710"; exon_number "1";
1	Scripture	exon	92718725	92721409	.	-	.	gene_id "XLOC_004677"; transcript_id "TCONS_00006138"; exon_number "1";
1	Transcomb	exon	92718738	92721409	.	-	.	gene_id "XLOC_008357"; transcript_id "TCONS_00021243"; exon_number "1";
1	Transcomb	exon	92734739	92742663	.	-	.	gene_id "XLOC_008357"; transcript_id "TCONS_00006794"; exon_number "1";
1	Cufflinks	exon	92742162	92742663	.	-	.	gene_id "XLOC_155560"; transcript_id "TCONS_00043502"; exon_number "11";
1	Cufflinks	exon	92742162	92742663	.	-	.	gene_id "XLOC_155560"; transcript_id "TCONS_00209247"; exon_number "12";
1	Scripture	exon	92742162	92742663	.	-	.	gene_id "XLOC_004677"; transcript_id "TCONS_00006107"; exon_number "11";
1	Scripture	exon	92742162	92742663	.	-	.	gene_id "XLOC_004677"; transcript_id "TCONS_00006127"; exon_number "3";
1	Scripture	exon	92742162	92742663	.	-	.	gene_id "XLOC_004677"; transcript_id "TCONS_00006133"; exon_number "2";
1	Scripture	exon	92742162	92742663	.	-	.	gene_id "XLOC_004677"; transcript_id "TCONS_00006138"; exon_number "2";
1	Scripture	exon	92742162	92742663	.	-	.	gene_id "XLOC_004677"; transcript_id "TCONS_00018095"; exon_number "4";
1	Scripture	exon	92742162	92742663	.	-	.	gene_id "XLOC_004677"; transcript_id "TCONS_00018102"; exon_number "3";
1	Scripture	exon	92742162	92742663	.	-	.	gene_id "XLOC_004677"; transcript_id "TCONS_00023408"; exon_number "7";
1	StringTie	exon	92742162	92742663	.	-	.	gene_id "XLOC_065312"; transcript_id "TCONS_00020705"; exon_number "11";
1	StringTie	exon	92742162	92742663	.	-	.	gene_id "XLOC_065312"; transcript_id "TCONS_00020707"; exon_number "9";
1	StringTie	exon	92742162	92742663	.	-	.	gene_id "XLOC_065312"; transcript_id "TCONS_00020710"; exon_number "2";
1	StringTie	exon	92742162	92742663	.	-	.	gene_id "XLOC_065312"; transcript_id "TCONS_00081980"; exon_number "9";
1	Transcomb	exon	92742162	92742663	.	-	.	gene_id "XLOC_008357"; transcript_id "TCONS_00006612"; exon_number "11";
1	Transcomb	exon	92742162	92742663	.	-	.	gene_id "XLOC_008357"; transcript_id "TCONS_00013445"; exon_number "8";
1	Transcomb	exon	92742162	92742663	.	-	.	gene_id "XLOC_008357"; transcript_id "TCONS_00013478"; exon_number "3";
1	Transcomb	exon	92742162	92742663	.	-	.	gene_id "XLOC_008357"; transcript_id "TCONS_00021243"; exon_number "2";
1	Scripture	exon	93033793	93036567	.	-	.	gene_id "XLOC_004677"; transcript_id "TCONS_00006107"; exon_number "12";
1	Scripture	exon	93033793	93036567	.	-	.	gene_id "XLOC_004677"; transcript_id "TCONS_00006127"; exon_number "4";
1	Cufflinks	exon	93037895	93038833	.	-	.	gene_id "XLOC_155560"; transcript_id "TCONS_00209247"; exon_number "13";
1	Cufflinks	exon	93037895	93040082	.	-	.	gene_id "XLOC_155560"; transcript_id "TCONS_00043502"; exon_number "12";
1	Scripture	exon	93037895	93038207	.	-	.	gene_id "XLOC_004677"; transcript_id "TCONS_00018094"; exon_number "5";
1	Scripture	exon	93037895	93038207	.	-	.	gene_id "XLOC_004677"; transcript_id "TCONS_00023408"; exon_number "8";
1	Scripture	exon	93037895	93038212	.	-	.	gene_id "XLOC_004677"; transcript_id "TCONS_00006133"; exon_number "3";
1	Scripture	exon	93037895	93038212	.	-	.	gene_id "XLOC_004677"; transcript_id "TCONS_00006138"; exon_number "3";
1	Scripture	exon	93037895	93038320	.	-	.	gene_id "XLOC_004677"; transcript_id "TCONS_00018095"; exon_number "5";
1	Scripture	exon	93037895	93038320	.	-	.	gene_id "XLOC_004677"; transcript_id "TCONS_00018101"; exon_number "3";
1	Scripture	exon	93037895	93039237	.	-	.	gene_id "XLOC_004677"; transcript_id "TCONS_00018102"; exon_number "4";
1	StringTie	exon	93037895	93038212	.	-	.	gene_id "XLOC_065312"; transcript_id "TCONS_00020710"; exon_number "3";
1	StringTie	exon	93037895	93038690	.	-	.	gene_id "XLOC_065312"; transcript_id "TCONS_00061504"; exon_number "3";
1	StringTie	exon	93037895	93039237	.	-	.	gene_id "XLOC_065312"; transcript_id "TCONS_00020705"; exon_number "12";
1	StringTie	exon	93037895	93039237	.	-	.	gene_id "XLOC_065312"; transcript_id "TCONS_00020707"; exon_number "10";
1	StringTie	exon	93037895	93040082	.	-	.	gene_id "XLOC_065312"; transcript_id "TCONS_00081980"; exon_number "10";
1	Transcomb	exon	93037895	93038212	.	-	.	gene_id "XLOC_008357"; transcript_id "TCONS_00006794"; exon_number "2";
1	Transcomb	exon	93037895	93038212	.	-	.	gene_id "XLOC_008357"; transcript_id "TCONS_00021243"; exon_number "3";
1	Transcomb	exon	93037895	93038690	.	-	.	gene_id "XLOC_008357"; transcript_id "TCONS_00006612"; exon_number "12";
1	Transcomb	exon	93037895	93039205	.	-	.	gene_id "XLOC_008357"; transcript_id "TCONS_00013445"; exon_number "9";
1	Transcomb	exon	93037895	93039205	.	-	.	gene_id "XLOC_008357"; transcript_id "TCONS_00013478"; exon_number "4";
1	Cufflinks	exon	93789232	93789404	.	+	.	gene_id "XLOC_057719"; transcript_id "TCONS_00269985"; exon_number "1";
1	Cufflinks	exon	93794333	93794443	.	+	.	gene_id "XLOC_057719"; transcript_id "TCONS_00269985"; exon_number "2";
1	Cufflinks	exon	93794990	93795060	.	+	.	gene_id "XLOC_057719"; transcript_id "TCONS_00269985"; exon_number "3";
1	Cufflinks	exon	93814886	93814935	.	+	.	gene_id "XLOC_057743"; transcript_id "TCONS_00016927"; exon_number "1";
1	Cufflinks	exon	93816097	93816207	.	+	.	gene_id "XLOC_057743"; transcript_id "TCONS_00016927"; exon_number "2";
1	Cufflinks	exon	93817393	93817493	.	+	.	gene_id "XLOC_057743"; transcript_id "TCONS_00016927"; exon_number "3";
1	Cufflinks	exon	93818773	93819100	.	+	.	gene_id "XLOC_057743"; transcript_id "TCONS_00016927"; exon_number "4";
1	Cufflinks	exon	94257570	94257727	.	-	.	gene_id "XLOC_157359"; transcript_id "TCONS_00155403"; exon_number "1";
1	StringTie	exon	94257570	94257727	.	-	.	gene_id "XLOC_066319"; transcript_id "TCONS_00121252"; exon_number "1";
1	Cufflinks	exon	94257582	94257727	.	-	.	gene_id "XLOC_157359"; transcript_id "TCONS_00092749"; exon_number "1";
1	Cufflinks	exon	94260470	94260513	.	-	.	gene_id "XLOC_157359"; transcript_id "TCONS_00155403"; exon_number "2";
1	StringTie	exon	94263660	94263719	.	-	.	gene_id "XLOC_066319"; transcript_id "TCONS_00121252"; exon_number "2";
1	Cufflinks	exon	94502610	94502837	.	-	.	gene_id "XLOC_157359"; transcript_id "TCONS_00092749"; exon_number "2";
1	StringTie	exon	94502610	94502658	.	-	.	gene_id "XLOC_066319"; transcript_id "TCONS_00121252"; exon_number "3";
1	Cufflinks	exon	94502780	94503419	.	-	.	gene_id "XLOC_157359"; transcript_id "TCONS_00155501"; exon_number "1";
1	Cufflinks	exon	94522956	94523111	.	-	.	gene_id "XLOC_157359"; transcript_id "TCONS_00155501"; exon_number "2";
1	Cufflinks	exon	96460710	96461155	.	+	.	gene_id "XLOC_059344"; transcript_id "TCONS_00185208"; exon_number "1";
1	Cufflinks	exon	96509658	96509762	.	+	.	gene_id "XLOC_059344"; transcript_id "TCONS_00185208"; exon_number "2";
1	Cufflinks	exon	96514931	96514993	.	+	.	gene_id "XLOC_059344"; transcript_id "TCONS_00185208"; exon_number "3";
1	Transcomb	exon	98072088	98072544	.	+	.	gene_id "XLOC_003269"; transcript_id "TCONS_00002456"; exon_number "1";
1	Scripture	exon	98073902	98077751	.	-	.	gene_id "XLOC_004690"; transcript_id "TCONS_00006195"; exon_number "1";
1	Scripture	exon	98073902	98077751	.	-	.	gene_id "XLOC_004690"; transcript_id "TCONS_00006196"; exon_number "1";
1	Transcomb	exon	98073913	98077751	.	-	.	gene_id "XLOC_008759"; transcript_id "TCONS_00017815"; exon_number "1";
1	Scripture	exon	98078317	98078432	.	-	.	gene_id "XLOC_004690"; transcript_id "TCONS_00006195"; exon_number "2";
1	Scripture	exon	98078317	98078432	.	-	.	gene_id "XLOC_004690"; transcript_id "TCONS_00006196"; exon_number "2";
1	Transcomb	exon	98078317	98078408	.	+	.	gene_id "XLOC_003269"; transcript_id "TCONS_00002456"; exon_number "2";
1	Transcomb	exon	98078317	98078432	.	-	.	gene_id "XLOC_008759"; transcript_id "TCONS_00017815"; exon_number "2";
1	Transcomb	exon	98140285	98140410	.	-	.	gene_id "XLOC_008759"; transcript_id "TCONS_00017815"; exon_number "3";
1	Scripture	exon	98140415	98141646	.	-	.	gene_id "XLOC_004690"; transcript_id "TCONS_00006195"; exon_number "3";
1	Scripture	exon	98141128	98141646	.	-	.	gene_id "XLOC_004690"; transcript_id "TCONS_00006196"; exon_number "3";
1	Transcomb	exon	98141128	98141311	.	-	.	gene_id "XLOC_008759"; transcript_id "TCONS_00017815"; exon_number "4";
1	Cufflinks	exon	99427266	99427363	.	+	.	gene_id "XLOC_061351"; transcript_id "TCONS_00071299"; exon_number "1";
1	Cufflinks	exon	99433769	99433942	.	+	.	gene_id "XLOC_061351"; transcript_id "TCONS_00071299"; exon_number "2";
1	Scripture	exon	100125078	100125203	.	-	.	gene_id "XLOC_004693"; transcript_id "TCONS_00023484"; exon_number "1";
1	Scripture	exon	100158148	100159931	.	-	.	gene_id "XLOC_004693"; transcript_id "TCONS_00023484"; exon_number "2";
1	StringTie	exon	101082736	101083066	.	+	.	gene_id "XLOC_027025"; transcript_id "TCONS_00072220"; exon_number "1";
1	StringTie	exon	101082914	101083066	.	+	.	gene_id "XLOC_027025"; transcript_id "TCONS_00008942"; exon_number "1";
1	StringTie	exon	101084171	101084239	.	+	.	gene_id "XLOC_027025"; transcript_id "TCONS_00008942"; exon_number "2";
1	StringTie	exon	101084171	101084239	.	+	.	gene_id "XLOC_027025"; transcript_id "TCONS_00072220"; exon_number "2";
1	StringTie	exon	101086068	101089772	.	+	.	gene_id "XLOC_027025"; transcript_id "TCONS_00008942"; exon_number "3";
1	StringTie	exon	101093160	101094795	.	+	.	gene_id "XLOC_027025"; transcript_id "TCONS_00072220"; exon_number "3";
1	StringTie	exon	101128664	101129958	.	+	.	gene_id "XLOC_027025"; transcript_id "TCONS_00052918"; exon_number "1";
1	StringTie	exon	101131707	101131908	.	+	.	gene_id "XLOC_027025"; transcript_id "TCONS_00052918"; exon_number "2";
1	StringTie	exon	101133222	101133672	.	+	.	gene_id "XLOC_027025"; transcript_id "TCONS_00052918"; exon_number "3";
1	Cufflinks	exon	108551632	108552447	.	-	.	gene_id "XLOC_165882"; transcript_id "TCONS_00211639"; exon_number "1";
1	Cufflinks	exon	108551770	108552447	.	-	.	gene_id "XLOC_165882"; transcript_id "TCONS_00294742"; exon_number "1";
1	Cufflinks	exon	108553515	108553604	.	-	.	gene_id "XLOC_165882"; transcript_id "TCONS_00211639"; exon_number "2";
1	Cufflinks	exon	108585244	108585287	.	-	.	gene_id "XLOC_165882"; transcript_id "TCONS_00294742"; exon_number "2";
1	Cufflinks	exon	110865287	110865774	.	+	.	gene_id "XLOC_067940"; transcript_id "TCONS_00072203"; exon_number "1";
1	Cufflinks	exon	110930496	110930856	.	+	.	gene_id "XLOC_067940"; transcript_id "TCONS_00072203"; exon_number "2";
1	Cufflinks	exon	111586447	111586529	.	-	.	gene_id "XLOC_167944"; transcript_id "TCONS_00295163"; exon_number "1";
1	Cufflinks	exon	111678532	111678621	.	-	.	gene_id "XLOC_167944"; transcript_id "TCONS_00295163"; exon_number "2";
1	Cufflinks	exon	111681551	111681589	.	-	.	gene_id "XLOC_167944"; transcript_id "TCONS_00295163"; exon_number "3";
1	Scripture	exon	114279927	114280640	.	-	.	gene_id "XLOC_004713"; transcript_id "TCONS_00023530"; exon_number "1";
1	Scripture	exon	114281232	114282086	.	-	.	gene_id "XLOC_004713"; transcript_id "TCONS_00023530"; exon_number "2";
1	Cufflinks	exon	115483079	115483120	.	+	.	gene_id "XLOC_070767"; transcript_id "TCONS_00232866"; exon_number "1";
1	Cufflinks	exon	115494234	115494670	.	+	.	gene_id "XLOC_070767"; transcript_id "TCONS_00232866"; exon_number "2";
1	Transcomb	exon	116323671	116352545	.	-	.	gene_id "XLOC_009245"; transcript_id "TCONS_00007354"; exon_number "1";
1	Scripture	exon	116342536	116352545	.	-	.	gene_id "XLOC_004714"; transcript_id "TCONS_00012888"; exon_number "1";
1	Scripture	exon	116356137	116359185	.	-	.	gene_id "XLOC_004714"; transcript_id "TCONS_00012888"; exon_number "2";
1	Transcomb	exon	116356137	116364446	.	-	.	gene_id "XLOC_009245"; transcript_id "TCONS_00007354"; exon_number "2";
1	StringTie	exon	116428997	116429115	.	+	.	gene_id "XLOC_030655"; transcript_id "TCONS_00092573"; exon_number "1";
1	StringTie	exon	116429246	116433052	.	+	.	gene_id "XLOC_030655"; transcript_id "TCONS_00092573"; exon_number "2";
1	StringTie	exon	119433778	119433931	.	-	.	gene_id "XLOC_072857"; transcript_id "TCONS_00101022"; exon_number "1";
1	Cufflinks	exon	119436214	119436566	.	-	.	gene_id "XLOC_173577"; transcript_id "TCONS_00096673"; exon_number "1";
1	Cufflinks	exon	119436214	119436584	.	-	.	gene_id "XLOC_173577"; transcript_id "TCONS_00096674"; exon_number "1";
1	Cufflinks	exon	119437614	119437817	.	-	.	gene_id "XLOC_173577"; transcript_id "TCONS_00096673"; exon_number "2";
1	Cufflinks	exon	119437614	119437817	.	-	.	gene_id "XLOC_173577"; transcript_id "TCONS_00096674"; exon_number "2";
1	StringTie	exon	119437614	119437684	.	-	.	gene_id "XLOC_072857"; transcript_id "TCONS_00101022"; exon_number "2";
1	StringTie	exon	119438033	119438133	.	-	.	gene_id "XLOC_072857"; transcript_id "TCONS_00101022"; exon_number "3";
1	Cufflinks	exon	119843918	119844271	.	+	.	gene_id "XLOC_073618"; transcript_id "TCONS_00233370"; exon_number "1";
1	Cufflinks	exon	119844763	119844933	.	+	.	gene_id "XLOC_073618"; transcript_id "TCONS_00233370"; exon_number "2";
1	Cufflinks	exon	119846213	119846273	.	+	.	gene_id "XLOC_073618"; transcript_id "TCONS_00233370"; exon_number "3";
1	Cufflinks	exon	122988990	122989209	.	+	.	gene_id "XLOC_075559"; transcript_id "TCONS_00189191"; exon_number "1";
1	Cufflinks	exon	122999124	122999437	.	+	.	gene_id "XLOC_075559"; transcript_id "TCONS_00189191"; exon_number "2";
1	Scripture	exon	125882784	125885477	.	+	.	gene_id "XLOC_003394"; transcript_id "TCONS_00003474"; exon_number "1";
1	Scripture	exon	125882784	125885523	.	+	.	gene_id "XLOC_003394"; transcript_id "TCONS_00003475"; exon_number "1";
1	Scripture	exon	125892990	125893082	.	+	.	gene_id "XLOC_003394"; transcript_id "TCONS_00003474"; exon_number "2";
1	Scripture	exon	125892990	125893082	.	+	.	gene_id "XLOC_003394"; transcript_id "TCONS_00003475"; exon_number "2";
1	Scripture	exon	125893248	125895015	.	+	.	gene_id "XLOC_003394"; transcript_id "TCONS_00003474"; exon_number "3";
1	Scripture	exon	125893248	125895015	.	+	.	gene_id "XLOC_003394"; transcript_id "TCONS_00003475"; exon_number "3";
1	Cufflinks	exon	127374496	127374523	.	+	.	gene_id "XLOC_078975"; transcript_id "TCONS_00022800"; exon_number "1";
1	Cufflinks	exon	127382590	127382612	.	+	.	gene_id "XLOC_078975"; transcript_id "TCONS_00274885"; exon_number "1";
1	Cufflinks	exon	127389324	127389635	.	+	.	gene_id "XLOC_078975"; transcript_id "TCONS_00022800"; exon_number "2";
1	Cufflinks	exon	127389324	127389635	.	+	.	gene_id "XLOC_078975"; transcript_id "TCONS_00274885"; exon_number "2";
1	Cufflinks	exon	127746529	127747332	.	-	.	gene_id "XLOC_178456"; transcript_id "TCONS_00049935"; exon_number "1";
1	Transcomb	exon	127746582	127747332	.	-	.	gene_id "XLOC_009504"; transcript_id "TCONS_00007589"; exon_number "1";
1	Cufflinks	exon	127748951	127751092	.	-	.	gene_id "XLOC_178456"; transcript_id "TCONS_00049935"; exon_number "2";
1	Transcomb	exon	127748951	127751083	.	-	.	gene_id "XLOC_009504"; transcript_id "TCONS_00007589"; exon_number "2";
1	StringTie	exon	128574592	128574728	.	+	.	gene_id "XLOC_033675"; transcript_id "TCONS_00112225"; exon_number "1";
1	StringTie	exon	128575624	128575840	.	+	.	gene_id "XLOC_033675"; transcript_id "TCONS_00112225"; exon_number "2";
1	StringTie	exon	128654467	128654788	.	-	.	gene_id "XLOC_075209"; transcript_id "TCONS_00084532"; exon_number "1";
1	StringTie	exon	128671848	128671932	.	-	.	gene_id "XLOC_075209"; transcript_id "TCONS_00084532"; exon_number "2";
1	StringTie	exon	128771743	128772327	.	-	.	gene_id "XLOC_075236"; transcript_id "TCONS_00101495"; exon_number "1";
1	StringTie	exon	128772806	128772876	.	-	.	gene_id "XLOC_075236"; transcript_id "TCONS_00101495"; exon_number "2";
1	StringTie	exon	130775109	130776743	.	+	.	gene_id "XLOC_034192"; transcript_id "TCONS_00011096"; exon_number "1";
1	Scripture	exon	130775116	130776743	.	+	.	gene_id "XLOC_003536"; transcript_id "TCONS_00003731"; exon_number "1";
1	Cufflinks	exon	130776549	130776743	.	+	.	gene_id "XLOC_081216"; transcript_id "TCONS_00023423"; exon_number "1";
1	Transcomb	exon	130776651	130776743	.	+	.	gene_id "XLOC_004077"; transcript_id "TCONS_00003033"; exon_number "1";
1	Transcomb	exon	130776766	130777009	.	-	.	gene_id "XLOC_009611"; transcript_id "TCONS_00007700"; exon_number "1";
1	Cufflinks	exon	130776829	130777009	.	+	.	gene_id "XLOC_081216"; transcript_id "TCONS_00023423"; exon_number "2";
1	Scripture	exon	130776829	130777009	.	+	.	gene_id "XLOC_003536"; transcript_id "TCONS_00003731"; exon_number "2";
1	StringTie	exon	130776829	130777009	.	+	.	gene_id "XLOC_034192"; transcript_id "TCONS_00011096"; exon_number "2";
1	Transcomb	exon	130776829	130777009	.	+	.	gene_id "XLOC_004077"; transcript_id "TCONS_00003033"; exon_number "2";
1	Cufflinks	exon	130777195	130777263	.	+	.	gene_id "XLOC_081216"; transcript_id "TCONS_00023423"; exon_number "3";
1	Scripture	exon	130777195	130777263	.	+	.	gene_id "XLOC_003536"; transcript_id "TCONS_00003731"; exon_number "3";
1	StringTie	exon	130777195	130777263	.	+	.	gene_id "XLOC_034192"; transcript_id "TCONS_00011096"; exon_number "3";
1	Transcomb	exon	130777195	130777263	.	+	.	gene_id "XLOC_004077"; transcript_id "TCONS_00003033"; exon_number "3";
1	Transcomb	exon	130777195	130777263	.	-	.	gene_id "XLOC_009611"; transcript_id "TCONS_00007700"; exon_number "2";
1	Cufflinks	exon	130777406	130777477	.	+	.	gene_id "XLOC_081216"; transcript_id "TCONS_00023423"; exon_number "4";
1	Scripture	exon	130777406	130777477	.	+	.	gene_id "XLOC_003536"; transcript_id "TCONS_00003731"; exon_number "4";
1	StringTie	exon	130777406	130777477	.	+	.	gene_id "XLOC_034192"; transcript_id "TCONS_00011096"; exon_number "4";
1	Transcomb	exon	130777406	130777477	.	+	.	gene_id "XLOC_004077"; transcript_id "TCONS_00003033"; exon_number "4";
1	Transcomb	exon	130777406	130777477	.	-	.	gene_id "XLOC_009611"; transcript_id "TCONS_00007700"; exon_number "3";
1	Cufflinks	exon	130777715	130778048	.	+	.	gene_id "XLOC_081216"; transcript_id "TCONS_00023423"; exon_number "5";
1	Scripture	exon	130777715	130779887	.	+	.	gene_id "XLOC_003536"; transcript_id "TCONS_00003731"; exon_number "5";
1	StringTie	exon	130777715	130785928	.	+	.	gene_id "XLOC_034192"; transcript_id "TCONS_00011096"; exon_number "5";
1	Transcomb	exon	130777715	130778010	.	-	.	gene_id "XLOC_009611"; transcript_id "TCONS_00007700"; exon_number "4";
1	Transcomb	exon	130777715	130782382	.	+	.	gene_id "XLOC_004077"; transcript_id "TCONS_00003033"; exon_number "5";
1	Scripture	exon	131563884	131565051	.	+	.	gene_id "XLOC_003557"; transcript_id "TCONS_00009616"; exon_number "1";
1	StringTie	exon	131564191	131565051	.	+	.	gene_id "XLOC_034351"; transcript_id "TCONS_00054391"; exon_number "1";
1	Transcomb	exon	131564191	131565051	.	+	.	gene_id "XLOC_004118"; transcript_id "TCONS_00016231"; exon_number "1";
1	StringTie	exon	131567347	131568508	.	+	.	gene_id "XLOC_034351"; transcript_id "TCONS_00054391"; exon_number "2";
1	Transcomb	exon	131567347	131568497	.	+	.	gene_id "XLOC_004118"; transcript_id "TCONS_00016231"; exon_number "2";
1	Scripture	exon	131580575	131580677	.	+	.	gene_id "XLOC_003557"; transcript_id "TCONS_00009616"; exon_number "2";
1	Scripture	exon	131582562	131583341	.	+	.	gene_id "XLOC_003557"; transcript_id "TCONS_00009616"; exon_number "3";
1	Cufflinks	exon	133407686	133407819	.	+	.	gene_id "XLOC_082938"; transcript_id "TCONS_00191246"; exon_number "1";
1	Cufflinks	exon	133408389	133408452	.	+	.	gene_id "XLOC_082938"; transcript_id "TCONS_00191246"; exon_number "2";
1	Cufflinks	exon	133409059	133409365	.	+	.	gene_id "XLOC_082938"; transcript_id "TCONS_00191246"; exon_number "3";
1	Cufflinks	exon	143605997	143606337	.	+	.	gene_id "XLOC_089195"; transcript_id "TCONS_00025381"; exon_number "1";
1	Cufflinks	exon	143605997	143611026	.	+	.	gene_id "XLOC_089195"; transcript_id "TCONS_00025384"; exon_number "1";
1	Scripture	exon	143605997	143606337	.	+	.	gene_id "XLOC_003964"; transcript_id "TCONS_00004137"; exon_number "1";
1	Cufflinks	exon	143606884	143612108	.	+	.	gene_id "XLOC_089195"; transcript_id "TCONS_00025381"; exon_number "2";
1	Scripture	exon	143606884	143610430	.	+	.	gene_id "XLOC_003964"; transcript_id "TCONS_00004137"; exon_number "2";
1	Scripture	exon	143610015	143611026	.	+	.	gene_id "XLOC_003964"; transcript_id "TCONS_00004138"; exon_number "1";
1	StringTie	exon	143610305	143611026	.	+	.	gene_id "XLOC_037644"; transcript_id "TCONS_00012224"; exon_number "1";
1	Cufflinks	exon	143611495	143612108	.	+	.	gene_id "XLOC_089195"; transcript_id "TCONS_00025384"; exon_number "2";
1	Scripture	exon	143611495	143611712	.	+	.	gene_id "XLOC_003964"; transcript_id "TCONS_00004138"; exon_number "2";
1	StringTie	exon	143611495	143611902	.	+	.	gene_id "XLOC_037644"; transcript_id "TCONS_00012224"; exon_number "2";
1	Scripture	exon	144133745	144134889	.	+	.	gene_id "XLOC_003989"; transcript_id "TCONS_00021611"; exon_number "1";
1	Scripture	exon	144135377	144136334	.	+	.	gene_id "XLOC_003989"; transcript_id "TCONS_00021611"; exon_number "2";
1	Scripture	exon	145019865	145020456	.	-	.	gene_id "XLOC_004775"; transcript_id "TCONS_00030747"; exon_number "1";
1	Scripture	exon	145020525	145020560	.	-	.	gene_id "XLOC_004775"; transcript_id "TCONS_00030747"; exon_number "2";
1	Scripture	exon	145028887	145029007	.	-	.	gene_id "XLOC_004775"; transcript_id "TCONS_00030747"; exon_number "3";
1	Scripture	exon	145184618	145185303	.	+	.	gene_id "XLOC_004041"; transcript_id "TCONS_00010003"; exon_number "1";
1	Scripture	exon	145185411	145186120	.	+	.	gene_id "XLOC_004041"; transcript_id "TCONS_00010003"; exon_number "2";
1	Scripture	exon	145189850	145190150	.	+	.	gene_id "XLOC_004041"; transcript_id "TCONS_00021649"; exon_number "1";
1	Scripture	exon	145191768	145191878	.	+	.	gene_id "XLOC_004041"; transcript_id "TCONS_00021649"; exon_number "2";
1	Scripture	exon	145193011	145193226	.	+	.	gene_id "XLOC_004041"; transcript_id "TCONS_00021649"; exon_number "3";
1	Scripture	exon	145193727	145195841	.	+	.	gene_id "XLOC_004041"; transcript_id "TCONS_00021649"; exon_number "4";
1	Cufflinks	exon	146489342	146489387	.	-	.	gene_id "XLOC_191195"; transcript_id "TCONS_00053051"; exon_number "1";
1	Cufflinks	exon	146491616	146492141	.	-	.	gene_id "XLOC_191195"; transcript_id "TCONS_00053051"; exon_number "2";
1	Cufflinks	exon	146939522	146939959	.	-	.	gene_id "XLOC_191456"; transcript_id "TCONS_00300687"; exon_number "1";
1	Cufflinks	exon	146940057	146940422	.	-	.	gene_id "XLOC_191456"; transcript_id "TCONS_00300687"; exon_number "2";
1	Scripture	exon	146946193	146946309	.	+	.	gene_id "XLOC_004123"; transcript_id "TCONS_00021830"; exon_number "1";
1	Scripture	exon	146946411	146946505	.	+	.	gene_id "XLOC_004123"; transcript_id "TCONS_00021830"; exon_number "2";
1	Scripture	exon	146960633	146960707	.	+	.	gene_id "XLOC_004123"; transcript_id "TCONS_00021830"; exon_number "3";
1	Scripture	exon	146961039	146961795	.	+	.	gene_id "XLOC_004123"; transcript_id "TCONS_00021830"; exon_number "4";
1	StringTie	exon	147654466	147654612	.	+	.	gene_id "XLOC_038806"; transcript_id "TCONS_00055529"; exon_number "1";
1	StringTie	exon	147668977	147669216	.	+	.	gene_id "XLOC_038806"; transcript_id "TCONS_00055529"; exon_number "2";
1	StringTie	exon	150861044	150861608	.	-	.	gene_id "XLOC_082239"; transcript_id "TCONS_00025850"; exon_number "1";
1	StringTie	exon	150861709	150863036	.	-	.	gene_id "XLOC_082239"; transcript_id "TCONS_00025850"; exon_number "2";
1	Cufflinks	exon	151257878	151258891	.	-	.	gene_id "XLOC_194356"; transcript_id "TCONS_00254296"; exon_number "1";
1	Cufflinks	exon	151257878	151258891	.	-	.	gene_id "XLOC_194356"; transcript_id "TCONS_00254297"; exon_number "1";
1	Cufflinks	exon	151262354	151262627	.	-	.	gene_id "XLOC_194356"; transcript_id "TCONS_00254296"; exon_number "2";
1	Cufflinks	exon	151262358	151262627	.	-	.	gene_id "XLOC_194356"; transcript_id "TCONS_00254297"; exon_number "2";
1	Cufflinks	exon	153127179	153129165	.	-	.	gene_id "XLOC_195716"; transcript_id "TCONS_00054240"; exon_number "1";
1	Cufflinks	exon	153129632	153129947	.	-	.	gene_id "XLOC_195716"; transcript_id "TCONS_00054240"; exon_number "2";
1	Scripture	exon	153148312	153149249	.	-	.	gene_id "XLOC_004805"; transcript_id "TCONS_00030806"; exon_number "1";
1	Cufflinks	exon	153149177	153149249	.	-	.	gene_id "XLOC_195716"; transcript_id "TCONS_00054240"; exon_number "3";
1	Cufflinks	exon	153150204	153150319	.	-	.	gene_id "XLOC_195716"; transcript_id "TCONS_00054240"; exon_number "4";
1	Scripture	exon	153150204	153150319	.	-	.	gene_id "XLOC_004805"; transcript_id "TCONS_00030806"; exon_number "2";
1	Scripture	exon	153156676	153157538	.	-	.	gene_id "XLOC_004805"; transcript_id "TCONS_00030806"; exon_number "3";
1	Cufflinks	exon	153163526	153163601	.	-	.	gene_id "XLOC_195716"; transcript_id "TCONS_00054240"; exon_number "5";
1	Cufflinks	exon	153164219	153164755	.	-	.	gene_id "XLOC_195716"; transcript_id "TCONS_00054240"; exon_number "6";
1	Cufflinks	exon	153589520	153589834	.	-	.	gene_id "XLOC_195992"; transcript_id "TCONS_00218503"; exon_number "1";
1	Cufflinks	exon	153589553	153589834	.	-	.	gene_id "XLOC_195992"; transcript_id "TCONS_00054319"; exon_number "1";
1	Cufflinks	exon	153590378	153590450	.	-	.	gene_id "XLOC_195992"; transcript_id "TCONS_00218503"; exon_number "2";
1	Cufflinks	exon	153590378	153590471	.	-	.	gene_id "XLOC_195992"; transcript_id "TCONS_00054319"; exon_number "2";
1	Cufflinks	exon	153594033	153594299	.	-	.	gene_id "XLOC_195992"; transcript_id "TCONS_00054319"; exon_number "3";
1	Cufflinks	exon	153598554	153598579	.	-	.	gene_id "XLOC_196000"; transcript_id "TCONS_00301802"; exon_number "1";
1	Cufflinks	exon	153598700	153598735	.	-	.	gene_id "XLOC_196000"; transcript_id "TCONS_00301802"; exon_number "2";
1	Cufflinks	exon	153600869	153600931	.	-	.	gene_id "XLOC_196000"; transcript_id "TCONS_00301802"; exon_number "3";
1	Cufflinks	exon	153600886	153600931	.	-	.	gene_id "XLOC_196000"; transcript_id "TCONS_00167938"; exon_number "1";
1	Cufflinks	exon	153604768	153604830	.	-	.	gene_id "XLOC_196000"; transcript_id "TCONS_00167938"; exon_number "2";
1	Cufflinks	exon	153604768	153604830	.	-	.	gene_id "XLOC_196000"; transcript_id "TCONS_00301802"; exon_number "4";
1	Cufflinks	exon	153606748	153606783	.	-	.	gene_id "XLOC_196000"; transcript_id "TCONS_00167938"; exon_number "3";
1	Cufflinks	exon	153606748	153606783	.	-	.	gene_id "XLOC_196000"; transcript_id "TCONS_00301802"; exon_number "5";
1	Cufflinks	exon	153606942	153607129	.	-	.	gene_id "XLOC_196000"; transcript_id "TCONS_00167940"; exon_number "1";
1	Cufflinks	exon	153607079	153607129	.	-	.	gene_id "XLOC_196000"; transcript_id "TCONS_00167938"; exon_number "4";
1	Cufflinks	exon	153607079	153607129	.	-	.	gene_id "XLOC_196000"; transcript_id "TCONS_00301802"; exon_number "6";
1	Cufflinks	exon	153608568	153608630	.	-	.	gene_id "XLOC_196000"; transcript_id "TCONS_00167938"; exon_number "5";
1	Cufflinks	exon	153608568	153608630	.	-	.	gene_id "XLOC_196000"; transcript_id "TCONS_00167940"; exon_number "2";
1	Cufflinks	exon	153608568	153608630	.	-	.	gene_id "XLOC_196000"; transcript_id "TCONS_00301802"; exon_number "7";
1	Cufflinks	exon	153610436	153610465	.	-	.	gene_id "XLOC_196000"; transcript_id "TCONS_00301802"; exon_number "8";
1	Cufflinks	exon	153610436	153610498	.	-	.	gene_id "XLOC_196000"; transcript_id "TCONS_00167938"; exon_number "6";
1	Cufflinks	exon	153610436	153610498	.	-	.	gene_id "XLOC_196000"; transcript_id "TCONS_00167940"; exon_number "3";
1	Cufflinks	exon	153611506	153611533	.	-	.	gene_id "XLOC_196000"; transcript_id "TCONS_00167938"; exon_number "7";
1	Cufflinks	exon	153611506	153611533	.	-	.	gene_id "XLOC_196000"; transcript_id "TCONS_00167940"; exon_number "4";
1	Cufflinks	exon	153622371	153622422	.	-	.	gene_id "XLOC_196013"; transcript_id "TCONS_00167948"; exon_number "1";
1	Cufflinks	exon	153622512	153622556	.	-	.	gene_id "XLOC_196013"; transcript_id "TCONS_00167948"; exon_number "2";
1	Cufflinks	exon	153622639	153622665	.	-	.	gene_id "XLOC_196013"; transcript_id "TCONS_00167948"; exon_number "3";
1	Cufflinks	exon	153622984	153623055	.	-	.	gene_id "XLOC_196013"; transcript_id "TCONS_00167948"; exon_number "4";
1	Cufflinks	exon	153625153	153625206	.	-	.	gene_id "XLOC_196013"; transcript_id "TCONS_00167948"; exon_number "5";
1	Cufflinks	exon	153628643	153628735	.	-	.	gene_id "XLOC_196013"; transcript_id "TCONS_00167948"; exon_number "6";
1	Cufflinks	exon	153629586	153629724	.	-	.	gene_id "XLOC_196013"; transcript_id "TCONS_00167948"; exon_number "7";
1	Cufflinks	exon	153642794	153643152	.	-	.	gene_id "XLOC_196025"; transcript_id "TCONS_00101744"; exon_number "1";
1	Cufflinks	exon	153648567	153649015	.	-	.	gene_id "XLOC_196025"; transcript_id "TCONS_00101744"; exon_number "2";
1	Cufflinks	exon	153648686	153649199	.	-	.	gene_id "XLOC_196025"; transcript_id "TCONS_00301811"; exon_number "1";
1	Cufflinks	exon	153653160	153653750	.	-	.	gene_id "XLOC_196025"; transcript_id "TCONS_00301811"; exon_number "2";
1	Cufflinks	exon	153656138	153656217	.	-	.	gene_id "XLOC_196025"; transcript_id "TCONS_00301811"; exon_number "3";
1	StringTie	exon	153821620	153821989	.	-	.	gene_id "XLOC_083133"; transcript_id "TCONS_00103226"; exon_number "1";
1	StringTie	exon	153824353	153824388	.	-	.	gene_id "XLOC_083133"; transcript_id "TCONS_00103226"; exon_number "2";
1	Cufflinks	exon	153824356	153824388	.	-	.	gene_id "XLOC_196174"; transcript_id "TCONS_00054385"; exon_number "1";
1	Cufflinks	exon	153825456	153825613	.	-	.	gene_id "XLOC_196174"; transcript_id "TCONS_00168003"; exon_number "1";
1	Cufflinks	exon	153825497	153825613	.	-	.	gene_id "XLOC_196174"; transcript_id "TCONS_00054385"; exon_number "2";
1	StringTie	exon	153825551	153825613	.	-	.	gene_id "XLOC_083133"; transcript_id "TCONS_00103226"; exon_number "3";
1	Cufflinks	exon	153827540	153827602	.	-	.	gene_id "XLOC_196174"; transcript_id "TCONS_00054385"; exon_number "3";
1	Cufflinks	exon	153827540	153827602	.	-	.	gene_id "XLOC_196174"; transcript_id "TCONS_00168003"; exon_number "2";
1	StringTie	exon	153827540	153827602	.	-	.	gene_id "XLOC_083133"; transcript_id "TCONS_00103226"; exon_number "4";
1	Cufflinks	exon	153827708	153827743	.	-	.	gene_id "XLOC_196174"; transcript_id "TCONS_00168003"; exon_number "3";
1	Cufflinks	exon	153827708	153827890	.	-	.	gene_id "XLOC_196174"; transcript_id "TCONS_00054385"; exon_number "4";
1	StringTie	exon	153827708	153827743	.	-	.	gene_id "XLOC_083133"; transcript_id "TCONS_00103226"; exon_number "5";
1	Cufflinks	exon	153833585	153833635	.	-	.	gene_id "XLOC_196174"; transcript_id "TCONS_00168003"; exon_number "4";
1	StringTie	exon	153833585	153833635	.	-	.	gene_id "XLOC_083133"; transcript_id "TCONS_00103226"; exon_number "6";
1	Cufflinks	exon	153835415	153835586	.	-	.	gene_id "XLOC_196174"; transcript_id "TCONS_00301848"; exon_number "1";
1	Cufflinks	exon	153836213	153836275	.	-	.	gene_id "XLOC_196174"; transcript_id "TCONS_00168003"; exon_number "5";
1	Cufflinks	exon	153836213	153836275	.	-	.	gene_id "XLOC_196174"; transcript_id "TCONS_00301848"; exon_number "2";
1	StringTie	exon	153836213	153836275	.	-	.	gene_id "XLOC_083133"; transcript_id "TCONS_00103226"; exon_number "7";
1	Cufflinks	exon	153837091	153837154	.	-	.	gene_id "XLOC_196174"; transcript_id "TCONS_00301848"; exon_number "3";
1	Cufflinks	exon	153837091	153837378	.	-	.	gene_id "XLOC_196174"; transcript_id "TCONS_00168003"; exon_number "6";
1	StringTie	exon	153837091	153837153	.	-	.	gene_id "XLOC_083133"; transcript_id "TCONS_00103226"; exon_number "8";
1	StringTie	exon	153838118	153838180	.	-	.	gene_id "XLOC_083133"; transcript_id "TCONS_00103226"; exon_number "9";
1	StringTie	exon	153839940	153840002	.	-	.	gene_id "XLOC_083133"; transcript_id "TCONS_00103226"; exon_number "10";
1	StringTie	exon	153842967	153843002	.	-	.	gene_id "XLOC_083133"; transcript_id "TCONS_00103226"; exon_number "11";
1	StringTie	exon	153843120	153843173	.	-	.	gene_id "XLOC_083133"; transcript_id "TCONS_00103226"; exon_number "12";
1	Cufflinks	exon	153848193	153848415	.	-	.	gene_id "XLOC_196174"; transcript_id "TCONS_00218566"; exon_number "1";
1	Cufflinks	exon	153849160	153849225	.	-	.	gene_id "XLOC_196174"; transcript_id "TCONS_00218566"; exon_number "2";
1	StringTie	exon	153849160	153849225	.	-	.	gene_id "XLOC_083133"; transcript_id "TCONS_00103226"; exon_number "13";
1	Cufflinks	exon	153849570	153849632	.	-	.	gene_id "XLOC_196174"; transcript_id "TCONS_00218566"; exon_number "3";
1	StringTie	exon	153849570	153849632	.	-	.	gene_id "XLOC_083133"; transcript_id "TCONS_00103226"; exon_number "14";
1	Cufflinks	exon	153852716	153852743	.	-	.	gene_id "XLOC_196174"; transcript_id "TCONS_00218566"; exon_number "4";
1	StringTie	exon	153852716	153852769	.	-	.	gene_id "XLOC_083133"; transcript_id "TCONS_00103226"; exon_number "15";
1	Cufflinks	exon	153858172	153858216	.	-	.	gene_id "XLOC_196174"; transcript_id "TCONS_00218577"; exon_number "1";
1	StringTie	exon	153858172	153858216	.	-	.	gene_id "XLOC_083133"; transcript_id "TCONS_00103226"; exon_number "16";
1	Cufflinks	exon	153860744	153860770	.	-	.	gene_id "XLOC_196174"; transcript_id "TCONS_00218577"; exon_number "2";
1	StringTie	exon	153860744	153860770	.	-	.	gene_id "XLOC_083133"; transcript_id "TCONS_00103226"; exon_number "17";
1	Cufflinks	exon	153861685	153861907	.	-	.	gene_id "XLOC_196174"; transcript_id "TCONS_00301864"; exon_number "1";
1	Cufflinks	exon	153861836	153861907	.	-	.	gene_id "XLOC_196174"; transcript_id "TCONS_00218577"; exon_number "3";
1	StringTie	exon	153861836	153861907	.	-	.	gene_id "XLOC_083133"; transcript_id "TCONS_00103226"; exon_number "18";
1	Cufflinks	exon	153876705	153876761	.	-	.	gene_id "XLOC_196174"; transcript_id "TCONS_00218577"; exon_number "4";
1	Cufflinks	exon	153876705	153877019	.	-	.	gene_id "XLOC_196174"; transcript_id "TCONS_00301864"; exon_number "2";
1	StringTie	exon	153876705	153876758	.	-	.	gene_id "XLOC_083133"; transcript_id "TCONS_00103226"; exon_number "19";
1	StringTie	exon	153880033	153880125	.	-	.	gene_id "XLOC_083133"; transcript_id "TCONS_00103226"; exon_number "20";
1	StringTie	exon	153880274	153880419	.	-	.	gene_id "XLOC_083133"; transcript_id "TCONS_00103226"; exon_number "21";
1	StringTie	exon	153880324	153880419	.	-	.	gene_id "XLOC_083133"; transcript_id "TCONS_00046268"; exon_number "1";
1	StringTie	exon	153884864	153884942	.	-	.	gene_id "XLOC_083133"; transcript_id "TCONS_00103226"; exon_number "22";
1	StringTie	exon	153884864	153885204	.	-	.	gene_id "XLOC_083133"; transcript_id "TCONS_00046268"; exon_number "2";
1	Cufflinks	exon	153892239	153892674	.	-	.	gene_id "XLOC_196174"; transcript_id "TCONS_00054450"; exon_number "1";
1	Cufflinks	exon	153893020	153893565	.	-	.	gene_id "XLOC_196174"; transcript_id "TCONS_00054450"; exon_number "2";
1	Cufflinks	exon	153893296	153893565	.	-	.	gene_id "XLOC_196174"; transcript_id "TCONS_00301885"; exon_number "1";
1	Cufflinks	exon	153905776	153905819	.	-	.	gene_id "XLOC_196174"; transcript_id "TCONS_00054450"; exon_number "3";
1	Cufflinks	exon	153905776	153905867	.	-	.	gene_id "XLOC_196174"; transcript_id "TCONS_00301885"; exon_number "2";
1	Cufflinks	exon	153918345	153921877	.	-	.	gene_id "XLOC_196174"; transcript_id "TCONS_00254632"; exon_number "1";
1	Scripture	exon	153920590	153921877	.	-	.	gene_id "XLOC_004808"; transcript_id "TCONS_00007004"; exon_number "1";
1	Scripture	exon	153951741	153953406	.	-	.	gene_id "XLOC_004808"; transcript_id "TCONS_00007004"; exon_number "2";
1	Cufflinks	exon	153952695	153953406	.	-	.	gene_id "XLOC_196174"; transcript_id "TCONS_00301904"; exon_number "1";
1	Cufflinks	exon	153953909	153954002	.	-	.	gene_id "XLOC_196174"; transcript_id "TCONS_00218630"; exon_number "1";
1	Cufflinks	exon	153954763	153955572	.	-	.	gene_id "XLOC_196174"; transcript_id "TCONS_00218630"; exon_number "2";
1	Scripture	exon	153954763	153955572	.	-	.	gene_id "XLOC_004808"; transcript_id "TCONS_00007004"; exon_number "3";
1	Cufflinks	exon	153954811	153955587	.	-	.	gene_id "XLOC_196174"; transcript_id "TCONS_00254632"; exon_number "2";
1	Cufflinks	exon	153954811	153955601	.	-	.	gene_id "XLOC_196174"; transcript_id "TCONS_00301904"; exon_number "2";
1	Cufflinks	exon	153968296	153970674	.	-	.	gene_id "XLOC_196328"; transcript_id "TCONS_00254644"; exon_number "1";
1	StringTie	exon	153968508	153970674	.	-	.	gene_id "XLOC_083225"; transcript_id "TCONS_00046287"; exon_number "1";
1	StringTie	exon	153970773	153971595	.	-	.	gene_id "XLOC_083225"; transcript_id "TCONS_00046287"; exon_number "2";
1	Cufflinks	exon	153970950	153971585	.	-	.	gene_id "XLOC_196328"; transcript_id "TCONS_00254644"; exon_number "2";
1	StringTie	exon	154135569	154138484	.	-	.	gene_id "XLOC_083275"; transcript_id "TCONS_00026210"; exon_number "1";
1	StringTie	exon	154139471	154139695	.	-	.	gene_id "XLOC_083275"; transcript_id "TCONS_00026210"; exon_number "2";
1	StringTie	exon	154139825	154139925	.	-	.	gene_id "XLOC_083275"; transcript_id "TCONS_00026210"; exon_number "3";
1	Cufflinks	exon	154159466	154159634	.	-	.	gene_id "XLOC_196414"; transcript_id "TCONS_00254684"; exon_number "1";
1	Cufflinks	exon	154165403	154166130	.	-	.	gene_id "XLOC_196414"; transcript_id "TCONS_00254684"; exon_number "2";
1	Cufflinks	exon	154977045	154977185	.	-	.	gene_id "XLOC_196905"; transcript_id "TCONS_00302028"; exon_number "1";
1	Cufflinks	exon	154989513	154991194	.	-	.	gene_id "XLOC_196905"; transcript_id "TCONS_00302028"; exon_number "2";
1	StringTie	exon	154989765	154990063	.	+	.	gene_id "XLOC_040824"; transcript_id "TCONS_00114267"; exon_number "1";
1	StringTie	exon	154989765	154990315	.	+	.	gene_id "XLOC_040824"; transcript_id "TCONS_00114266"; exon_number "1";
1	StringTie	exon	154990595	154991076	.	+	.	gene_id "XLOC_040824"; transcript_id "TCONS_00114266"; exon_number "2";
1	StringTie	exon	154990595	154991076	.	+	.	gene_id "XLOC_040824"; transcript_id "TCONS_00114267"; exon_number "2";
1	StringTie	exon	155039239	155041104	.	+	.	gene_id "XLOC_040836"; transcript_id "TCONS_00056061"; exon_number "1";
1	StringTie	exon	155042768	155043050	.	+	.	gene_id "XLOC_040836"; transcript_id "TCONS_00056061"; exon_number "2";
1	Transcomb	exon	155108742	155108872	.	+	.	gene_id "XLOC_005168"; transcript_id "TCONS_00003901"; exon_number "1";
1	Transcomb	exon	155117806	155118149	.	+	.	gene_id "XLOC_005168"; transcript_id "TCONS_00003901"; exon_number "2";
1	Cufflinks	exon	155297609	155298381	.	-	.	gene_id "XLOC_196982"; transcript_id "TCONS_00218969"; exon_number "1";
1	Cufflinks	exon	155301255	155301339	.	-	.	gene_id "XLOC_196982"; transcript_id "TCONS_00218969"; exon_number "2";
1	Cufflinks	exon	158261135	158261349	.	+	.	gene_id "XLOC_098611"; transcript_id "TCONS_00279238"; exon_number "1";
1	Cufflinks	exon	158302431	158302484	.	+	.	gene_id "XLOC_098611"; transcript_id "TCONS_00279238"; exon_number "2";
10	Cufflinks	exon	396463	396672	.	+	.	gene_id "XLOC_206391"; transcript_id "TCONS_00463179"; exon_number "1";
10	StringTie	exon	497722	497763	.	+	.	gene_id "XLOC_084155"; transcript_id "TCONS_00178372"; exon_number "1";
10	StringTie	exon	506318	507002	.	+	.	gene_id "XLOC_084155"; transcript_id "TCONS_00208025"; exon_number "1";
10	Cufflinks	exon	506755	507120	.	+	.	gene_id "XLOC_206391"; transcript_id "TCONS_00463179"; exon_number "2";
10	StringTie	exon	506755	507002	.	+	.	gene_id "XLOC_084155"; transcript_id "TCONS_00178372"; exon_number "2";
10	StringTie	exon	545244	545371	.	+	.	gene_id "XLOC_084155"; transcript_id "TCONS_00178372"; exon_number "3";
10	StringTie	exon	545244	545458	.	+	.	gene_id "XLOC_084155"; transcript_id "TCONS_00208025"; exon_number "2";
10	StringTie	exon	547557	548553	.	+	.	gene_id "XLOC_084155"; transcript_id "TCONS_00208025"; exon_number "3";
10	Transcomb	exon	831985	833140	.	+	.	gene_id "XLOC_010883"; transcript_id "TCONS_00028467"; exon_number "1";
10	Transcomb	exon	835255	835893	.	+	.	gene_id "XLOC_010883"; transcript_id "TCONS_00028467"; exon_number "2";
10	Cufflinks	exon	933116	935814	.	-	.	gene_id "XLOC_272557"; transcript_id "TCONS_00326323"; exon_number "1";
10	Cufflinks	exon	936677	941093	.	-	.	gene_id "XLOC_272557"; transcript_id "TCONS_00326323"; exon_number "2";
10	StringTie	exon	992863	992917	.	+	.	gene_id "XLOC_084375"; transcript_id "TCONS_00194761"; exon_number "1";
10	StringTie	exon	993168	993928	.	+	.	gene_id "XLOC_084375"; transcript_id "TCONS_00194761"; exon_number "2";
10	StringTie	exon	1257707	1258575	.	-	.	gene_id "XLOC_113940"; transcript_id "TCONS_00154471"; exon_number "1";
10	StringTie	exon	1300036	1300152	.	-	.	gene_id "XLOC_113940"; transcript_id "TCONS_00154471"; exon_number "2";
10	StringTie	exon	1443639	1443751	.	-	.	gene_id "XLOC_113940"; transcript_id "TCONS_00154471"; exon_number "3";
10	StringTie	exon	1468200	1468218	.	-	.	gene_id "XLOC_113940"; transcript_id "TCONS_00154471"; exon_number "4";
10	StringTie	exon	2244874	2245260	.	+	.	gene_id "XLOC_084885"; transcript_id "TCONS_00194912"; exon_number "1";
10	Cufflinks	exon	2270137	2271060	.	+	.	gene_id "XLOC_207831"; transcript_id "TCONS_00304802"; exon_number "1";
10	StringTie	exon	2270886	2271044	.	+	.	gene_id "XLOC_084885"; transcript_id "TCONS_00194912"; exon_number "2";
10	Cufflinks	exon	2271142	2271201	.	+	.	gene_id "XLOC_207831"; transcript_id "TCONS_00304802"; exon_number "2";
10	StringTie	exon	4670937	4672412	.	-	.	gene_id "XLOC_114853"; transcript_id "TCONS_00154653"; exon_number "1";
10	StringTie	exon	4671818	4672764	.	-	.	gene_id "XLOC_114853"; transcript_id "TCONS_00136768"; exon_number "1";
10	Transcomb	exon	4671818	4672764	.	-	.	gene_id "XLOC_016397"; transcript_id "TCONS_00033041"; exon_number "1";
10	Transcomb	exon	4671818	4672764	.	-	.	gene_id "XLOC_016397"; transcript_id "TCONS_00033042"; exon_number "1";
10	StringTie	exon	4672048	4672764	.	-	.	gene_id "XLOC_114853"; transcript_id "TCONS_00136767"; exon_number "1";
10	Cufflinks	exon	4672099	4672412	.	-	.	gene_id "XLOC_274744"; transcript_id "TCONS_00327141"; exon_number "1";
10	Cufflinks	exon	4672099	4672412	.	-	.	gene_id "XLOC_274744"; transcript_id "TCONS_00327142"; exon_number "1";
10	StringTie	exon	4672404	4672764	.	-	.	gene_id "XLOC_114853"; transcript_id "TCONS_00186731"; exon_number "1";
10	Cufflinks	exon	4672653	4672764	.	-	.	gene_id "XLOC_274744"; transcript_id "TCONS_00327141"; exon_number "2";
10	Cufflinks	exon	4672653	4672764	.	-	.	gene_id "XLOC_274744"; transcript_id "TCONS_00327142"; exon_number "2";
10	StringTie	exon	4672653	4672764	.	-	.	gene_id "XLOC_114853"; transcript_id "TCONS_00154653"; exon_number "2";
10	Cufflinks	exon	4672657	4672764	.	-	.	gene_id "XLOC_274744"; transcript_id "TCONS_00406526"; exon_number "1";
10	Cufflinks	exon	4672657	4672764	.	-	.	gene_id "XLOC_274744"; transcript_id "TCONS_00406527"; exon_number "1";
10	Cufflinks	exon	4673329	4673382	.	-	.	gene_id "XLOC_274744"; transcript_id "TCONS_00327141"; exon_number "3";
10	Cufflinks	exon	4673329	4673382	.	-	.	gene_id "XLOC_274744"; transcript_id "TCONS_00406526"; exon_number "2";
10	StringTie	exon	4673329	4673382	.	-	.	gene_id "XLOC_114853"; transcript_id "TCONS_00136767"; exon_number "2";
10	StringTie	exon	4673329	4673382	.	-	.	gene_id "XLOC_114853"; transcript_id "TCONS_00186731"; exon_number "2";
10	Transcomb	exon	4673329	4673382	.	-	.	gene_id "XLOC_016397"; transcript_id "TCONS_00033041"; exon_number "2";
10	StringTie	exon	4674452	4675285	.	-	.	gene_id "XLOC_114853"; transcript_id "TCONS_00186731"; exon_number "3";
10	Cufflinks	exon	4676070	4676153	.	-	.	gene_id "XLOC_274744"; transcript_id "TCONS_00327141"; exon_number "4";
10	Cufflinks	exon	4676070	4676163	.	-	.	gene_id "XLOC_274744"; transcript_id "TCONS_00327142"; exon_number "3";
10	Cufflinks	exon	4676070	4676245	.	-	.	gene_id "XLOC_274744"; transcript_id "TCONS_00406526"; exon_number "3";
10	Cufflinks	exon	4676070	4676245	.	-	.	gene_id "XLOC_274744"; transcript_id "TCONS_00406527"; exon_number "2";
10	StringTie	exon	4676070	4676163	.	-	.	gene_id "XLOC_114853"; transcript_id "TCONS_00136767"; exon_number "3";
10	StringTie	exon	4676070	4676268	.	-	.	gene_id "XLOC_114853"; transcript_id "TCONS_00136768"; exon_number "2";
10	StringTie	exon	4676070	4676311	.	-	.	gene_id "XLOC_114853"; transcript_id "TCONS_00154653"; exon_number "3";
10	Transcomb	exon	4676070	4676267	.	-	.	gene_id "XLOC_016397"; transcript_id "TCONS_00033041"; exon_number "3";
10	Transcomb	exon	4676070	4676267	.	-	.	gene_id "XLOC_016397"; transcript_id "TCONS_00033042"; exon_number "2";
10	StringTie	exon	4689340	4689528	.	+	.	gene_id "XLOC_085662"; transcript_id "TCONS_00126383"; exon_number "1";
10	Scripture	exon	4689376	4689528	.	+	.	gene_id "XLOC_004862"; transcript_id "TCONS_00036201"; exon_number "1";
10	Cufflinks	exon	4689394	4689528	.	+	.	gene_id "XLOC_209703"; transcript_id "TCONS_00305214"; exon_number "1";
10	Cufflinks	exon	4689394	4689528	.	+	.	gene_id "XLOC_209703"; transcript_id "TCONS_00305215"; exon_number "1";
10	Cufflinks	exon	4689457	4689528	.	+	.	gene_id "XLOC_209703"; transcript_id "TCONS_00383434"; exon_number "1";
10	Scripture	exon	4706326	4706859	.	+	.	gene_id "XLOC_004862"; transcript_id "TCONS_00049059"; exon_number "1";
10	Cufflinks	exon	4706752	4706859	.	+	.	gene_id "XLOC_209703"; transcript_id "TCONS_00305215"; exon_number "2";
10	Cufflinks	exon	4706752	4708673	.	+	.	gene_id "XLOC_209703"; transcript_id "TCONS_00305214"; exon_number "2";
10	Scripture	exon	4706752	4706859	.	+	.	gene_id "XLOC_004862"; transcript_id "TCONS_00036201"; exon_number "2";
10	StringTie	exon	4706752	4706859	.	+	.	gene_id "XLOC_085662"; transcript_id "TCONS_00126383"; exon_number "2";
10	StringTie	exon	4713330	4714786	.	+	.	gene_id "XLOC_085662"; transcript_id "TCONS_00146924"; exon_number "1";
10	Cufflinks	exon	4716066	4716682	.	+	.	gene_id "XLOC_209703"; transcript_id "TCONS_00383434"; exon_number "2";
10	Cufflinks	exon	4716066	4719956	.	+	.	gene_id "XLOC_209703"; transcript_id "TCONS_00305215"; exon_number "3";
10	Scripture	exon	4716066	4718102	.	+	.	gene_id "XLOC_004862"; transcript_id "TCONS_00049059"; exon_number "2";
10	Scripture	exon	4716066	4718316	.	+	.	gene_id "XLOC_004862"; transcript_id "TCONS_00036201"; exon_number "3";
10	StringTie	exon	4716066	4718141	.	+	.	gene_id "XLOC_085662"; transcript_id "TCONS_00146924"; exon_number "2";
10	StringTie	exon	4716066	4718900	.	+	.	gene_id "XLOC_085662"; transcript_id "TCONS_00126383"; exon_number "3";
10	Cufflinks	exon	6532175	6533773	.	-	.	gene_id "XLOC_275893"; transcript_id "TCONS_00365760"; exon_number "1";
10	Cufflinks	exon	6533546	6533773	.	-	.	gene_id "XLOC_275893"; transcript_id "TCONS_00507220"; exon_number "1";
10	Cufflinks	exon	6534764	6534816	.	-	.	gene_id "XLOC_275893"; transcript_id "TCONS_00365760"; exon_number "2";
10	Cufflinks	exon	6534764	6534816	.	-	.	gene_id "XLOC_275893"; transcript_id "TCONS_00507220"; exon_number "2";
10	Cufflinks	exon	6538295	6538439	.	-	.	gene_id "XLOC_275893"; transcript_id "TCONS_00365760"; exon_number "3";
10	Cufflinks	exon	6538295	6538439	.	-	.	gene_id "XLOC_275893"; transcript_id "TCONS_00507220"; exon_number "3";
10	Cufflinks	exon	6546394	6546536	.	-	.	gene_id "XLOC_275893"; transcript_id "TCONS_00365760"; exon_number "4";
10	Cufflinks	exon	6546394	6546536	.	-	.	gene_id "XLOC_275893"; transcript_id "TCONS_00507220"; exon_number "4";
10	Cufflinks	exon	6550243	6550440	.	-	.	gene_id "XLOC_275893"; transcript_id "TCONS_00407023"; exon_number "1";
10	Cufflinks	exon	6550285	6550440	.	-	.	gene_id "XLOC_275893"; transcript_id "TCONS_00365760"; exon_number "5";
10	Cufflinks	exon	6550285	6550440	.	-	.	gene_id "XLOC_275893"; transcript_id "TCONS_00507220"; exon_number "5";
10	Cufflinks	exon	6569675	6569775	.	-	.	gene_id "XLOC_275893"; transcript_id "TCONS_00365760"; exon_number "6";
10	Cufflinks	exon	6569675	6569775	.	-	.	gene_id "XLOC_275893"; transcript_id "TCONS_00507220"; exon_number "6";
10	Cufflinks	exon	6569675	6569777	.	-	.	gene_id "XLOC_275893"; transcript_id "TCONS_00407023"; exon_number "2";
10	Cufflinks	exon	6572262	6572358	.	-	.	gene_id "XLOC_275893"; transcript_id "TCONS_00365760"; exon_number "7";
10	Cufflinks	exon	6572262	6572530	.	-	.	gene_id "XLOC_275893"; transcript_id "TCONS_00507220"; exon_number "7";
10	StringTie	exon	6572332	6572530	.	-	.	gene_id "XLOC_115321"; transcript_id "TCONS_00217269"; exon_number "1";
10	Cufflinks	exon	6572420	6572530	.	-	.	gene_id "XLOC_275893"; transcript_id "TCONS_00365789"; exon_number "1";
10	Cufflinks	exon	6575105	6575725	.	-	.	gene_id "XLOC_275893"; transcript_id "TCONS_00365789"; exon_number "2";
10	Cufflinks	exon	6575105	6575725	.	-	.	gene_id "XLOC_275893"; transcript_id "TCONS_00507220"; exon_number "8";
10	StringTie	exon	6575105	6575725	.	-	.	gene_id "XLOC_115321"; transcript_id "TCONS_00217269"; exon_number "2";
10	Cufflinks	exon	6579687	6579730	.	-	.	gene_id "XLOC_275893"; transcript_id "TCONS_00365789"; exon_number "3";
10	Cufflinks	exon	6579687	6579730	.	-	.	gene_id "XLOC_275893"; transcript_id "TCONS_00507220"; exon_number "9";
10	StringTie	exon	6579687	6579730	.	-	.	gene_id "XLOC_115321"; transcript_id "TCONS_00217269"; exon_number "3";
10	Cufflinks	exon	6581522	6581599	.	-	.	gene_id "XLOC_275893"; transcript_id "TCONS_00327589"; exon_number "1";
10	Cufflinks	exon	6581523	6581599	.	-	.	gene_id "XLOC_275893"; transcript_id "TCONS_00365789"; exon_number "4";
10	Cufflinks	exon	6581523	6581599	.	-	.	gene_id "XLOC_275893"; transcript_id "TCONS_00507220"; exon_number "10";
10	StringTie	exon	6581523	6581599	.	-	.	gene_id "XLOC_115321"; transcript_id "TCONS_00217269"; exon_number "4";
10	Cufflinks	exon	6585229	6585269	.	-	.	gene_id "XLOC_275893"; transcript_id "TCONS_00327589"; exon_number "2";
10	Cufflinks	exon	6585229	6585269	.	-	.	gene_id "XLOC_275893"; transcript_id "TCONS_00365789"; exon_number "5";
10	Cufflinks	exon	6585229	6585269	.	-	.	gene_id "XLOC_275893"; transcript_id "TCONS_00507220"; exon_number "11";
10	StringTie	exon	6585229	6585269	.	-	.	gene_id "XLOC_115321"; transcript_id "TCONS_00217269"; exon_number "5";
10	Cufflinks	exon	6593822	6593931	.	-	.	gene_id "XLOC_275893"; transcript_id "TCONS_00327589"; exon_number "3";
10	Cufflinks	exon	6593822	6593931	.	-	.	gene_id "XLOC_275893"; transcript_id "TCONS_00365789"; exon_number "6";
10	Cufflinks	exon	6593822	6593931	.	-	.	gene_id "XLOC_275893"; transcript_id "TCONS_00507220"; exon_number "12";
10	StringTie	exon	6593822	6593931	.	-	.	gene_id "XLOC_115321"; transcript_id "TCONS_00217269"; exon_number "6";
10	Cufflinks	exon	6594119	6594154	.	-	.	gene_id "XLOC_275893"; transcript_id "TCONS_00327589"; exon_number "4";
10	Cufflinks	exon	6594119	6594154	.	-	.	gene_id "XLOC_275893"; transcript_id "TCONS_00365789"; exon_number "7";
10	Cufflinks	exon	6594119	6594154	.	-	.	gene_id "XLOC_275893"; transcript_id "TCONS_00507220"; exon_number "13";
10	StringTie	exon	6594119	6594154	.	-	.	gene_id "XLOC_115321"; transcript_id "TCONS_00217269"; exon_number "7";
10	Cufflinks	exon	6596002	6596060	.	-	.	gene_id "XLOC_275893"; transcript_id "TCONS_00327589"; exon_number "5";
10	Cufflinks	exon	6596002	6596060	.	-	.	gene_id "XLOC_275893"; transcript_id "TCONS_00365789"; exon_number "8";
10	Cufflinks	exon	6596002	6596060	.	-	.	gene_id "XLOC_275893"; transcript_id "TCONS_00507220"; exon_number "14";
10	StringTie	exon	6596002	6596203	.	-	.	gene_id "XLOC_115321"; transcript_id "TCONS_00217269"; exon_number "8";
10	Cufflinks	exon	6603813	6603961	.	-	.	gene_id "XLOC_275893"; transcript_id "TCONS_00327589"; exon_number "6";
10	Cufflinks	exon	6603813	6603961	.	-	.	gene_id "XLOC_275893"; transcript_id "TCONS_00365789"; exon_number "9";
10	Cufflinks	exon	6603813	6603961	.	-	.	gene_id "XLOC_275893"; transcript_id "TCONS_00507220"; exon_number "15";
10	Cufflinks	exon	6604068	6604128	.	-	.	gene_id "XLOC_275893"; transcript_id "TCONS_00327589"; exon_number "7";
10	Cufflinks	exon	6604068	6604138	.	-	.	gene_id "XLOC_275893"; transcript_id "TCONS_00507220"; exon_number "16";
10	Cufflinks	exon	6604068	6604233	.	-	.	gene_id "XLOC_275893"; transcript_id "TCONS_00365789"; exon_number "10";
10	StringTie	exon	11993644	11993968	.	-	.	gene_id "XLOC_116889"; transcript_id "TCONS_00201959"; exon_number "1";
10	StringTie	exon	11995101	11995224	.	-	.	gene_id "XLOC_116889"; transcript_id "TCONS_00201959"; exon_number "2";
10	StringTie	exon	13292060	13292622	.	-	.	gene_id "XLOC_117249"; transcript_id "TCONS_00202095"; exon_number "1";
10	StringTie	exon	13294393	13294542	.	-	.	gene_id "XLOC_117249"; transcript_id "TCONS_00202095"; exon_number "2";
10	StringTie	exon	13294999	13295360	.	-	.	gene_id "XLOC_117249"; transcript_id "TCONS_00202095"; exon_number "3";
10	StringTie	exon	13387731	13387929	.	+	.	gene_id "XLOC_088391"; transcript_id "TCONS_00163353"; exon_number "1";
10	Cufflinks	exon	13387808	13387929	.	+	.	gene_id "XLOC_214956"; transcript_id "TCONS_00431207"; exon_number "1";
10	Cufflinks	exon	13387823	13387929	.	+	.	gene_id "XLOC_214956"; transcript_id "TCONS_00306953"; exon_number "1";
10	StringTie	exon	13387827	13387929	.	+	.	gene_id "XLOC_088391"; transcript_id "TCONS_00195630"; exon_number "1";
10	StringTie	exon	13387827	13387929	.	+	.	gene_id "XLOC_088391"; transcript_id "TCONS_00195631"; exon_number "1";
10	Cufflinks	exon	13389335	13389432	.	+	.	gene_id "XLOC_214956"; transcript_id "TCONS_00431208"; exon_number "1";
10	Cufflinks	exon	13393331	13393441	.	+	.	gene_id "XLOC_214956"; transcript_id "TCONS_00431207"; exon_number "2";
10	Cufflinks	exon	13393331	13393441	.	+	.	gene_id "XLOC_214956"; transcript_id "TCONS_00431208"; exon_number "2";
10	Cufflinks	exon	13401680	13401749	.	+	.	gene_id "XLOC_214956"; transcript_id "TCONS_00306953"; exon_number "2";
10	Cufflinks	exon	13401680	13401749	.	+	.	gene_id "XLOC_214956"; transcript_id "TCONS_00431207"; exon_number "3";
10	Cufflinks	exon	13401680	13401749	.	+	.	gene_id "XLOC_214956"; transcript_id "TCONS_00431208"; exon_number "3";
10	StringTie	exon	13401680	13401749	.	+	.	gene_id "XLOC_088391"; transcript_id "TCONS_00163353"; exon_number "2";
10	StringTie	exon	13401680	13401749	.	+	.	gene_id "XLOC_088391"; transcript_id "TCONS_00195630"; exon_number "2";
10	StringTie	exon	13401680	13401749	.	+	.	gene_id "XLOC_088391"; transcript_id "TCONS_00195631"; exon_number "2";
10	Cufflinks	exon	13404325	13404401	.	+	.	gene_id "XLOC_214956"; transcript_id "TCONS_00431207"; exon_number "4";
10	StringTie	exon	13404325	13404386	.	+	.	gene_id "XLOC_088391"; transcript_id "TCONS_00163353"; exon_number "3";
10	StringTie	exon	13404325	13404406	.	+	.	gene_id "XLOC_088391"; transcript_id "TCONS_00195630"; exon_number "3";
10	StringTie	exon	13404325	13404406	.	+	.	gene_id "XLOC_088391"; transcript_id "TCONS_00195631"; exon_number "3";
10	Cufflinks	exon	13413375	13413416	.	+	.	gene_id "XLOC_214956"; transcript_id "TCONS_00431208"; exon_number "4";
10	Cufflinks	exon	13413375	13413618	.	+	.	gene_id "XLOC_214956"; transcript_id "TCONS_00306953"; exon_number "3";
10	StringTie	exon	13413375	13413559	.	+	.	gene_id "XLOC_088391"; transcript_id "TCONS_00195630"; exon_number "4";
10	StringTie	exon	13413375	13413563	.	+	.	gene_id "XLOC_088391"; transcript_id "TCONS_00195631"; exon_number "4";
10	StringTie	exon	13413684	13414106	.	+	.	gene_id "XLOC_088391"; transcript_id "TCONS_00195630"; exon_number "5";
10	Cufflinks	exon	13414566	13414646	.	+	.	gene_id "XLOC_214956"; transcript_id "TCONS_00465083"; exon_number "1";
10	StringTie	exon	13414583	13414646	.	+	.	gene_id "XLOC_088391"; transcript_id "TCONS_00195631"; exon_number "5";
10	Cufflinks	exon	13417659	13417768	.	+	.	gene_id "XLOC_214956"; transcript_id "TCONS_00465083"; exon_number "2";
10	StringTie	exon	13417659	13417768	.	+	.	gene_id "XLOC_088391"; transcript_id "TCONS_00195631"; exon_number "6";
10	StringTie	exon	13417670	13417768	.	+	.	gene_id "XLOC_088391"; transcript_id "TCONS_00147681"; exon_number "1";
10	StringTie	exon	13430819	13430867	.	+	.	gene_id "XLOC_088391"; transcript_id "TCONS_00195631"; exon_number "7";
10	StringTie	exon	13431344	13431471	.	+	.	gene_id "XLOC_088391"; transcript_id "TCONS_00147681"; exon_number "2";
10	Cufflinks	exon	13440445	13440490	.	+	.	gene_id "XLOC_214956"; transcript_id "TCONS_00465083"; exon_number "3";
10	StringTie	exon	13440445	13441172	.	+	.	gene_id "XLOC_088391"; transcript_id "TCONS_00147681"; exon_number "3";
10	StringTie	exon	13440448	13440499	.	+	.	gene_id "XLOC_088391"; transcript_id "TCONS_00209091"; exon_number "1";
10	StringTie	exon	13450958	13451208	.	+	.	gene_id "XLOC_088391"; transcript_id "TCONS_00209091"; exon_number "2";
10	StringTie	exon	13542043	13542470	.	+	.	gene_id "XLOC_088472"; transcript_id "TCONS_00127327"; exon_number "1";
10	StringTie	exon	13544020	13544360	.	+	.	gene_id "XLOC_088472"; transcript_id "TCONS_00127327"; exon_number "2";
10	StringTie	exon	14539673	14542284	.	+	.	gene_id "XLOC_088839"; transcript_id "TCONS_00179525"; exon_number "1";
10	StringTie	exon	14542905	14543200	.	+	.	gene_id "XLOC_088839"; transcript_id "TCONS_00179525"; exon_number "2";
10	Scripture	exon	15626054	15626348	.	+	.	gene_id "XLOC_005005"; transcript_id "TCONS_00036393"; exon_number "1";
10	Cufflinks	exon	15626071	15626348	.	+	.	gene_id "XLOC_217204"; transcript_id "TCONS_00307921"; exon_number "1";
10	StringTie	exon	15626071	15626348	.	+	.	gene_id "XLOC_089228"; transcript_id "TCONS_00147893"; exon_number "1";
10	Cufflinks	exon	15628955	15636828	.	+	.	gene_id "XLOC_217204"; transcript_id "TCONS_00307921"; exon_number "2";
10	Scripture	exon	15628955	15636828	.	+	.	gene_id "XLOC_005005"; transcript_id "TCONS_00036393"; exon_number "2";
10	StringTie	exon	15698787	15699168	.	+	.	gene_id "XLOC_089228"; transcript_id "TCONS_00147893"; exon_number "2";
10	Cufflinks	exon	16590235	16590397	.	+	.	gene_id "XLOC_218031"; transcript_id "TCONS_00308317"; exon_number "1";
10	Cufflinks	exon	16592269	16592480	.	+	.	gene_id "XLOC_218031"; transcript_id "TCONS_00308317"; exon_number "2";
10	Cufflinks	exon	17601336	17601408	.	+	.	gene_id "XLOC_218920"; transcript_id "TCONS_00493621"; exon_number "1";
10	Cufflinks	exon	17602499	17602724	.	+	.	gene_id "XLOC_218920"; transcript_id "TCONS_00493621"; exon_number "2";
10	Cufflinks	exon	17933030	17933163	.	+	.	gene_id "XLOC_219230"; transcript_id "TCONS_00493708"; exon_number "1";
10	StringTie	exon	17933202	17933432	.	+	.	gene_id "XLOC_089917"; transcript_id "TCONS_00196031"; exon_number "1";
10	Cufflinks	exon	17933256	17933432	.	+	.	gene_id "XLOC_219230"; transcript_id "TCONS_00493709"; exon_number "1";
10	Cufflinks	exon	17964699	17964807	.	+	.	gene_id "XLOC_219230"; transcript_id "TCONS_00493708"; exon_number "2";
10	Cufflinks	exon	17964699	17964807	.	+	.	gene_id "XLOC_219230"; transcript_id "TCONS_00493709"; exon_number "2";
10	StringTie	exon	17964699	17964807	.	+	.	gene_id "XLOC_089917"; transcript_id "TCONS_00196031"; exon_number "2";
10	Cufflinks	exon	17977555	17977624	.	+	.	gene_id "XLOC_219230"; transcript_id "TCONS_00493708"; exon_number "3";
10	Cufflinks	exon	17977555	17977624	.	+	.	gene_id "XLOC_219230"; transcript_id "TCONS_00493709"; exon_number "3";
10	StringTie	exon	17977555	17977624	.	+	.	gene_id "XLOC_089917"; transcript_id "TCONS_00196031"; exon_number "3";
10	Cufflinks	exon	18033991	18034352	.	+	.	gene_id "XLOC_219230"; transcript_id "TCONS_00493708"; exon_number "4";
10	Cufflinks	exon	18033991	18034352	.	+	.	gene_id "XLOC_219230"; transcript_id "TCONS_00493709"; exon_number "4";
10	StringTie	exon	18033991	18034352	.	+	.	gene_id "XLOC_089917"; transcript_id "TCONS_00196031"; exon_number "4";
10	Cufflinks	exon	18062736	18063183	.	+	.	gene_id "XLOC_219230"; transcript_id "TCONS_00493708"; exon_number "5";
10	Cufflinks	exon	18062736	18063183	.	+	.	gene_id "XLOC_219230"; transcript_id "TCONS_00493709"; exon_number "5";
10	StringTie	exon	18062736	18062863	.	+	.	gene_id "XLOC_089917"; transcript_id "TCONS_00196031"; exon_number "5";
10	Cufflinks	exon	18081593	18081695	.	+	.	gene_id "XLOC_219230"; transcript_id "TCONS_00493708"; exon_number "6";
10	Cufflinks	exon	18081593	18081695	.	+	.	gene_id "XLOC_219230"; transcript_id "TCONS_00493709"; exon_number "6";
10	Cufflinks	exon	18227080	18227190	.	+	.	gene_id "XLOC_219230"; transcript_id "TCONS_00493708"; exon_number "7";
10	Cufflinks	exon	18227080	18227190	.	+	.	gene_id "XLOC_219230"; transcript_id "TCONS_00493709"; exon_number "7";
10	Transcomb	exon	19196750	19198208	.	-	.	gene_id "XLOC_017235"; transcript_id "TCONS_00033651"; exon_number "1";
10	Transcomb	exon	19228308	19228375	.	-	.	gene_id "XLOC_017235"; transcript_id "TCONS_00033651"; exon_number "2";
10	Scripture	exon	19362045	19362296	.	-	.	gene_id "XLOC_006056"; transcript_id "TCONS_00048082"; exon_number "1";
10	Scripture	exon	19363077	19363244	.	-	.	gene_id "XLOC_006056"; transcript_id "TCONS_00048082"; exon_number "2";
10	Transcomb	exon	19722716	19723078	.	-	.	gene_id "XLOC_017259"; transcript_id "TCONS_00033674"; exon_number "1";
10	Transcomb	exon	19795813	19795869	.	-	.	gene_id "XLOC_017259"; transcript_id "TCONS_00033674"; exon_number "2";
10	Cufflinks	exon	20720167	20720245	.	+	.	gene_id "XLOC_221405"; transcript_id "TCONS_00466401"; exon_number "1";
10	Cufflinks	exon	20722592	20723036	.	+	.	gene_id "XLOC_221405"; transcript_id "TCONS_00466401"; exon_number "2";
10	Cufflinks	exon	20790677	20790766	.	-	.	gene_id "XLOC_284160"; transcript_id "TCONS_00509113"; exon_number "1";
10	Cufflinks	exon	20795402	20795899	.	-	.	gene_id "XLOC_284160"; transcript_id "TCONS_00509113"; exon_number "2";
10	Transcomb	exon	20862348	20862424	.	+	.	gene_id "XLOC_012028"; transcript_id "TCONS_00037382"; exon_number "1";
10	Transcomb	exon	20863042	20863449	.	+	.	gene_id "XLOC_012028"; transcript_id "TCONS_00037382"; exon_number "2";
10	Cufflinks	exon	21148569	21148791	.	-	.	gene_id "XLOC_284365"; transcript_id "TCONS_00367757"; exon_number "1";
10	Cufflinks	exon	21149063	21149513	.	-	.	gene_id "XLOC_284365"; transcript_id "TCONS_00367757"; exon_number "2";
10	StringTie	exon	21779170	21779428	.	+	.	gene_id "XLOC_091362"; transcript_id "TCONS_00164143"; exon_number "1";
10	StringTie	exon	21784214	21786208	.	+	.	gene_id "XLOC_091362"; transcript_id "TCONS_00164143"; exon_number "2";
10	StringTie	exon	21826295	21826671	.	-	.	gene_id "XLOC_119886"; transcript_id "TCONS_00188148"; exon_number "1";
10	StringTie	exon	21827328	21827385	.	-	.	gene_id "XLOC_119886"; transcript_id "TCONS_00188148"; exon_number "2";
10	Cufflinks	exon	22393953	22394246	.	-	.	gene_id "XLOC_285091"; transcript_id "TCONS_00410116"; exon_number "1";
10	Cufflinks	exon	22393969	22394246	.	-	.	gene_id "XLOC_285091"; transcript_id "TCONS_00330391"; exon_number "1";
10	Cufflinks	exon	22394416	22394483	.	-	.	gene_id "XLOC_285091"; transcript_id "TCONS_00330391"; exon_number "2";
10	Cufflinks	exon	22406784	22407077	.	-	.	gene_id "XLOC_285091"; transcript_id "TCONS_00410119"; exon_number "1";
10	Cufflinks	exon	22407256	22407315	.	-	.	gene_id "XLOC_285091"; transcript_id "TCONS_00410116"; exon_number "2";
10	Cufflinks	exon	22407256	22407315	.	-	.	gene_id "XLOC_285091"; transcript_id "TCONS_00410119"; exon_number "2";
10	Cufflinks	exon	22570135	22570429	.	-	.	gene_id "XLOC_285203"; transcript_id "TCONS_00509379"; exon_number "1";
10	Cufflinks	exon	22570648	22570746	.	-	.	gene_id "XLOC_285203"; transcript_id "TCONS_00509379"; exon_number "2";
10	Cufflinks	exon	22576681	22576761	.	-	.	gene_id "XLOC_285210"; transcript_id "TCONS_00367957"; exon_number "1";
10	Cufflinks	exon	22577029	22577175	.	-	.	gene_id "XLOC_285210"; transcript_id "TCONS_00367957"; exon_number "2";
10	Cufflinks	exon	22766179	22766371	.	-	.	gene_id "XLOC_285330"; transcript_id "TCONS_00449113"; exon_number "1";
10	Cufflinks	exon	22766588	22766641	.	-	.	gene_id "XLOC_285330"; transcript_id "TCONS_00449113"; exon_number "2";
10	Cufflinks	exon	23056007	23056263	.	-	.	gene_id "XLOC_285512"; transcript_id "TCONS_00330479"; exon_number "1";
10	Cufflinks	exon	23056478	23056584	.	-	.	gene_id "XLOC_285512"; transcript_id "TCONS_00330479"; exon_number "2";
10	Cufflinks	exon	23065669	23065778	.	-	.	gene_id "XLOC_285518"; transcript_id "TCONS_00478936"; exon_number "1";
10	Transcomb	exon	23065669	23065778	.	-	.	gene_id "XLOC_017416"; transcript_id "TCONS_00033844"; exon_number "1";
10	Cufflinks	exon	23065999	23066229	.	-	.	gene_id "XLOC_285518"; transcript_id "TCONS_00478936"; exon_number "2";
10	Transcomb	exon	23065999	23066149	.	-	.	gene_id "XLOC_017416"; transcript_id "TCONS_00033844"; exon_number "2";
10	Cufflinks	exon	23079860	23079990	.	-	.	gene_id "XLOC_285526"; transcript_id "TCONS_00368020"; exon_number "1";
10	Cufflinks	exon	23080442	23080634	.	-	.	gene_id "XLOC_285526"; transcript_id "TCONS_00368020"; exon_number "2";
10	StringTie	exon	23130848	23130982	.	-	.	gene_id "XLOC_120240"; transcript_id "TCONS_00188250"; exon_number "1";
10	StringTie	exon	23131117	23131277	.	-	.	gene_id "XLOC_120240"; transcript_id "TCONS_00188250"; exon_number "2";
10	Cufflinks	exon	23139570	23139748	.	-	.	gene_id "XLOC_285571"; transcript_id "TCONS_00509469"; exon_number "1";
10	Cufflinks	exon	23140194	23140218	.	-	.	gene_id "XLOC_285571"; transcript_id "TCONS_00509469"; exon_number "2";
10	StringTie	exon	23320693	23320746	.	-	.	gene_id "XLOC_120258"; transcript_id "TCONS_00202817"; exon_number "1";
10	StringTie	exon	23324168	23324354	.	-	.	gene_id "XLOC_120258"; transcript_id "TCONS_00202817"; exon_number "2";
10	Cufflinks	exon	23511372	23511661	.	-	.	gene_id "XLOC_285655"; transcript_id "TCONS_00509491"; exon_number "1";
10	Cufflinks	exon	23511881	23511954	.	-	.	gene_id "XLOC_285655"; transcript_id "TCONS_00509491"; exon_number "2";
10	Cufflinks	exon	23783495	23783688	.	-	.	gene_id "XLOC_285791"; transcript_id "TCONS_00410286"; exon_number "1";
10	Cufflinks	exon	23783829	23783939	.	-	.	gene_id "XLOC_285791"; transcript_id "TCONS_00410286"; exon_number "2";
10	StringTie	exon	23842595	23842815	.	-	.	gene_id "XLOC_120335"; transcript_id "TCONS_00218690"; exon_number "1";
10	StringTie	exon	23843025	23843105	.	-	.	gene_id "XLOC_120335"; transcript_id "TCONS_00218690"; exon_number "2";
10	Cufflinks	exon	23900215	23900356	.	+	.	gene_id "XLOC_222719"; transcript_id "TCONS_00466689"; exon_number "1";
10	Cufflinks	exon	23901132	23901384	.	+	.	gene_id "XLOC_222719"; transcript_id "TCONS_00466689"; exon_number "2";
10	Cufflinks	exon	24519722	24519768	.	-	.	gene_id "XLOC_286171"; transcript_id "TCONS_00509580"; exon_number "1";
10	Cufflinks	exon	24519899	24520114	.	-	.	gene_id "XLOC_286171"; transcript_id "TCONS_00509580"; exon_number "2";
10	StringTie	exon	24807357	24807491	.	-	.	gene_id "XLOC_120515"; transcript_id "TCONS_00202864"; exon_number "1";
10	StringTie	exon	24807702	24807790	.	-	.	gene_id "XLOC_120515"; transcript_id "TCONS_00202864"; exon_number "2";
10	Cufflinks	exon	25127215	25127287	.	+	.	gene_id "XLOC_223315"; transcript_id "TCONS_00494833"; exon_number "1";
10	Cufflinks	exon	25127502	25127750	.	+	.	gene_id "XLOC_223315"; transcript_id "TCONS_00494833"; exon_number "2";
10	Cufflinks	exon	25216687	25216911	.	-	.	gene_id "XLOC_286560"; transcript_id "TCONS_00410538"; exon_number "1";
10	Cufflinks	exon	25217080	25217167	.	-	.	gene_id "XLOC_286560"; transcript_id "TCONS_00410538"; exon_number "2";
10	Cufflinks	exon	25378317	25378584	.	-	.	gene_id "XLOC_286677"; transcript_id "TCONS_00509687"; exon_number "1";
10	Cufflinks	exon	25378749	25378903	.	-	.	gene_id "XLOC_286677"; transcript_id "TCONS_00509687"; exon_number "2";
10	Cufflinks	exon	25440508	25440646	.	-	.	gene_id "XLOC_286732"; transcript_id "TCONS_00410593"; exon_number "1";
10	Cufflinks	exon	25440739	25440947	.	-	.	gene_id "XLOC_286732"; transcript_id "TCONS_00410593"; exon_number "2";
10	StringTie	exon	25628815	25628946	.	-	.	gene_id "XLOC_120712"; transcript_id "TCONS_00138876"; exon_number "1";
10	StringTie	exon	25629250	25629330	.	-	.	gene_id "XLOC_120712"; transcript_id "TCONS_00138876"; exon_number "2";
10	Transcomb	exon	25820018	25820498	.	-	.	gene_id "XLOC_017469"; transcript_id "TCONS_00045296"; exon_number "1";
10	Scripture	exon	25820176	25820498	.	-	.	gene_id "XLOC_006082"; transcript_id "TCONS_00051569"; exon_number "1";
10	StringTie	exon	25820394	25820498	.	-	.	gene_id "XLOC_120792"; transcript_id "TCONS_00138906"; exon_number "1";
10	Transcomb	exon	25821955	25822170	.	-	.	gene_id "XLOC_017469"; transcript_id "TCONS_00052285"; exon_number "1";
10	Scripture	exon	25821971	25822170	.	-	.	gene_id "XLOC_006082"; transcript_id "TCONS_00051569"; exon_number "2";
10	StringTie	exon	25821971	25822170	.	-	.	gene_id "XLOC_120792"; transcript_id "TCONS_00138906"; exon_number "2";
10	Transcomb	exon	25821971	25822170	.	-	.	gene_id "XLOC_017469"; transcript_id "TCONS_00045296"; exon_number "2";
10	Scripture	exon	25826499	25827219	.	-	.	gene_id "XLOC_006082"; transcript_id "TCONS_00051569"; exon_number "3";
10	StringTie	exon	25826499	25827008	.	-	.	gene_id "XLOC_120792"; transcript_id "TCONS_00138906"; exon_number "3";
10	Transcomb	exon	25826499	25826805	.	-	.	gene_id "XLOC_017469"; transcript_id "TCONS_00052285"; exon_number "2";
10	Transcomb	exon	25826499	25827008	.	-	.	gene_id "XLOC_017469"; transcript_id "TCONS_00045296"; exon_number "3";
10	Scripture	exon	25937384	25940501	.	+	.	gene_id "XLOC_005133"; transcript_id "TCONS_00049560"; exon_number "1";
10	Scripture	exon	25940834	25940859	.	+	.	gene_id "XLOC_005133"; transcript_id "TCONS_00049560"; exon_number "2";
10	Scripture	exon	25941390	25942547	.	+	.	gene_id "XLOC_005133"; transcript_id "TCONS_00049560"; exon_number "3";
10	StringTie	exon	26079252	26079445	.	+	.	gene_id "XLOC_092453"; transcript_id "TCONS_00164412"; exon_number "1";
10	Cufflinks	exon	26079357	26079445	.	+	.	gene_id "XLOC_223858"; transcript_id "TCONS_00388526"; exon_number "1";
10	Cufflinks	exon	26095868	26096051	.	+	.	gene_id "XLOC_223858"; transcript_id "TCONS_00388526"; exon_number "2";
10	StringTie	exon	26095868	26096051	.	+	.	gene_id "XLOC_092453"; transcript_id "TCONS_00164412"; exon_number "2";
10	StringTie	exon	26516617	26517043	.	+	.	gene_id "XLOC_092647"; transcript_id "TCONS_00128979"; exon_number "1";
10	Scripture	exon	26525655	26525770	.	+	.	gene_id "XLOC_005152"; transcript_id "TCONS_00036906"; exon_number "1";
10	Scripture	exon	26525655	26525770	.	+	.	gene_id "XLOC_005152"; transcript_id "TCONS_00036907"; exon_number "1";
10	Scripture	exon	26526504	26526566	.	+	.	gene_id "XLOC_005152"; transcript_id "TCONS_00036906"; exon_number "2";
10	Scripture	exon	26526504	26526610	.	+	.	gene_id "XLOC_005152"; transcript_id "TCONS_00036907"; exon_number "2";
10	StringTie	exon	26526504	26526566	.	+	.	gene_id "XLOC_092647"; transcript_id "TCONS_00128979"; exon_number "2";
10	StringTie	exon	26533539	26534659	.	+	.	gene_id "XLOC_092647"; transcript_id "TCONS_00164478"; exon_number "1";
10	Scripture	exon	26538323	26538982	.	+	.	gene_id "XLOC_005152"; transcript_id "TCONS_00036906"; exon_number "3";
10	Scripture	exon	26538323	26538982	.	+	.	gene_id "XLOC_005152"; transcript_id "TCONS_00036907"; exon_number "3";
10	StringTie	exon	26538323	26538982	.	+	.	gene_id "XLOC_092647"; transcript_id "TCONS_00128979"; exon_number "3";
10	StringTie	exon	26538323	26538982	.	+	.	gene_id "XLOC_092647"; transcript_id "TCONS_00164478"; exon_number "2";
10	Transcomb	exon	26743320	26743983	.	-	.	gene_id "XLOC_017519"; transcript_id "TCONS_00033949"; exon_number "1";
10	Transcomb	exon	26750735	26751288	.	-	.	gene_id "XLOC_017519"; transcript_id "TCONS_00033949"; exon_number "2";
10	StringTie	exon	28780882	28780955	.	-	.	gene_id "XLOC_121607"; transcript_id "TCONS_00203045"; exon_number "1";
10	StringTie	exon	28783042	28783451	.	-	.	gene_id "XLOC_121607"; transcript_id "TCONS_00203045"; exon_number "2";
10	StringTie	exon	29604615	29606238	.	-	.	gene_id "XLOC_121680"; transcript_id "TCONS_00188646"; exon_number "1";
10	StringTie	exon	29609540	29609705	.	-	.	gene_id "XLOC_121680"; transcript_id "TCONS_00188646"; exon_number "2";
10	Cufflinks	exon	30476987	30477504	.	+	.	gene_id "XLOC_226541"; transcript_id "TCONS_00310948"; exon_number "1";
10	StringTie	exon	30476987	30479802	.	+	.	gene_id "XLOC_093770"; transcript_id "TCONS_00164819"; exon_number "1";
10	StringTie	exon	30477021	30477504	.	+	.	gene_id "XLOC_093770"; transcript_id "TCONS_00149222"; exon_number "1";
10	StringTie	exon	30479714	30480176	.	+	.	gene_id "XLOC_093770"; transcript_id "TCONS_00149222"; exon_number "2";
10	Cufflinks	exon	30480039	30481894	.	+	.	gene_id "XLOC_226541"; transcript_id "TCONS_00310948"; exon_number "2";
10	StringTie	exon	30480039	30481894	.	+	.	gene_id "XLOC_093770"; transcript_id "TCONS_00164819"; exon_number "2";
10	Transcomb	exon	30526486	30527332	.	+	.	gene_id "XLOC_012408"; transcript_id "TCONS_00029727"; exon_number "1";
10	Transcomb	exon	30526486	30527332	.	+	.	gene_id "XLOC_012408"; transcript_id "TCONS_00043445"; exon_number "1";
10	StringTie	exon	30527609	30528501	.	-	.	gene_id "XLOC_121989"; transcript_id "TCONS_00203165"; exon_number "1";
10	StringTie	exon	30531775	30532160	.	-	.	gene_id "XLOC_121989"; transcript_id "TCONS_00203165"; exon_number "2";
10	Transcomb	exon	30531775	30532093	.	+	.	gene_id "XLOC_012408"; transcript_id "TCONS_00043445"; exon_number "2";
10	Transcomb	exon	30531803	30532176	.	+	.	gene_id "XLOC_012408"; transcript_id "TCONS_00029727"; exon_number "2";
10	Transcomb	exon	30532870	30532936	.	+	.	gene_id "XLOC_012408"; transcript_id "TCONS_00029727"; exon_number "3";
10	Transcomb	exon	30532870	30532936	.	+	.	gene_id "XLOC_012408"; transcript_id "TCONS_00043445"; exon_number "3";
10	StringTie	exon	30644324	30644503	.	+	.	gene_id "XLOC_093791"; transcript_id "TCONS_00149242"; exon_number "1";
10	StringTie	exon	30669302	30669837	.	+	.	gene_id "XLOC_093791"; transcript_id "TCONS_00149242"; exon_number "2";
10	Transcomb	exon	30669302	30671511	.	+	.	gene_id "XLOC_012408"; transcript_id "TCONS_00043445"; exon_number "4";
10	Transcomb	exon	30728071	30728094	.	+	.	gene_id "XLOC_012408"; transcript_id "TCONS_00029727"; exon_number "4";
10	StringTie	exon	32456236	32456404	.	+	.	gene_id "XLOC_094399"; transcript_id "TCONS_00164978"; exon_number "1";
10	StringTie	exon	32459163	32459703	.	+	.	gene_id "XLOC_094399"; transcript_id "TCONS_00164978"; exon_number "2";
10	Cufflinks	exon	34902302	34902986	.	-	.	gene_id "XLOC_293158"; transcript_id "TCONS_00511478"; exon_number "1";
10	Cufflinks	exon	34968831	34968949	.	-	.	gene_id "XLOC_293158"; transcript_id "TCONS_00511478"; exon_number "2";
10	Cufflinks	exon	35134328	35134521	.	-	.	gene_id "XLOC_293158"; transcript_id "TCONS_00511478"; exon_number "3";
10	Cufflinks	exon	35149971	35150097	.	-	.	gene_id "XLOC_293158"; transcript_id "TCONS_00511478"; exon_number "4";
10	Cufflinks	exon	35951151	35957083	.	-	.	gene_id "XLOC_294286"; transcript_id "TCONS_00332983"; exon_number "1";
10	Scripture	exon	35956826	35957083	.	-	.	gene_id "XLOC_006101"; transcript_id "TCONS_00040216"; exon_number "1";
10	Scripture	exon	35956826	35957083	.	-	.	gene_id "XLOC_006101"; transcript_id "TCONS_00044387"; exon_number "1";
10	Scripture	exon	35960197	35960380	.	-	.	gene_id "XLOC_006101"; transcript_id "TCONS_00044387"; exon_number "2";
10	Cufflinks	exon	35960459	35960574	.	-	.	gene_id "XLOC_294286"; transcript_id "TCONS_00332983"; exon_number "2";
10	Scripture	exon	35960459	35960574	.	-	.	gene_id "XLOC_006101"; transcript_id "TCONS_00040216"; exon_number "2";
10	Cufflinks	exon	35961341	35961416	.	-	.	gene_id "XLOC_294286"; transcript_id "TCONS_00332983"; exon_number "3";
10	Scripture	exon	35961341	35961416	.	-	.	gene_id "XLOC_006101"; transcript_id "TCONS_00040216"; exon_number "3";
10	Scripture	exon	35961341	35961416	.	-	.	gene_id "XLOC_006101"; transcript_id "TCONS_00044387"; exon_number "3";
10	Cufflinks	exon	35968167	35968522	.	-	.	gene_id "XLOC_294286"; transcript_id "TCONS_00332983"; exon_number "4";
10	Scripture	exon	35968167	35969039	.	-	.	gene_id "XLOC_006101"; transcript_id "TCONS_00044387"; exon_number "4";
10	Scripture	exon	35970209	35970465	.	-	.	gene_id "XLOC_006101"; transcript_id "TCONS_00040216"; exon_number "4";
10	StringTie	exon	35982514	35982574	.	-	.	gene_id "XLOC_124121"; transcript_id "TCONS_00203629"; exon_number "1";
10	StringTie	exon	35984356	35984494	.	-	.	gene_id "XLOC_124121"; transcript_id "TCONS_00203629"; exon_number "2";
10	StringTie	exon	36057687	36058983	.	+	.	gene_id "XLOC_095258"; transcript_id "TCONS_00211197"; exon_number "1";
10	StringTie	exon	36060404	36061452	.	+	.	gene_id "XLOC_095258"; transcript_id "TCONS_00211197"; exon_number "2";
10	Cufflinks	exon	36292886	36292994	.	+	.	gene_id "XLOC_230342"; transcript_id "TCONS_00353851"; exon_number "1";
10	Cufflinks	exon	36300125	36300177	.	+	.	gene_id "XLOC_230342"; transcript_id "TCONS_00353851"; exon_number "2";
10	Cufflinks	exon	36301238	36301277	.	+	.	gene_id "XLOC_230342"; transcript_id "TCONS_00353851"; exon_number "3";
10	Cufflinks	exon	36302794	36302859	.	+	.	gene_id "XLOC_230342"; transcript_id "TCONS_00353851"; exon_number "4";
10	Cufflinks	exon	36306873	36306934	.	+	.	gene_id "XLOC_230342"; transcript_id "TCONS_00353851"; exon_number "5";
10	Cufflinks	exon	36316873	36316917	.	+	.	gene_id "XLOC_230342"; transcript_id "TCONS_00353851"; exon_number "6";
10	Cufflinks	exon	36319694	36319728	.	+	.	gene_id "XLOC_230375"; transcript_id "TCONS_00353867"; exon_number "1";
10	Cufflinks	exon	36321972	36322024	.	+	.	gene_id "XLOC_230375"; transcript_id "TCONS_00353867"; exon_number "2";
10	Cufflinks	exon	36322907	36324048	.	+	.	gene_id "XLOC_230375"; transcript_id "TCONS_00353867"; exon_number "3";
10	StringTie	exon	36327903	36327991	.	+	.	gene_id "XLOC_095352"; transcript_id "TCONS_00149550"; exon_number "1";
10	StringTie	exon	36329361	36329499	.	+	.	gene_id "XLOC_095352"; transcript_id "TCONS_00149550"; exon_number "2";
10	StringTie	exon	36329903	36329970	.	+	.	gene_id "XLOC_095352"; transcript_id "TCONS_00149550"; exon_number "3";
10	Cufflinks	exon	36329919	36329970	.	+	.	gene_id "XLOC_230375"; transcript_id "TCONS_00496462"; exon_number "1";
10	Cufflinks	exon	36329927	36329970	.	+	.	gene_id "XLOC_230375"; transcript_id "TCONS_00468140"; exon_number "1";
10	Cufflinks	exon	36330640	36330854	.	+	.	gene_id "XLOC_230375"; transcript_id "TCONS_00353874"; exon_number "1";
10	Cufflinks	exon	36330756	36330854	.	+	.	gene_id "XLOC_230375"; transcript_id "TCONS_00468140"; exon_number "2";
10	Cufflinks	exon	36330756	36330854	.	+	.	gene_id "XLOC_230375"; transcript_id "TCONS_00496462"; exon_number "2";
10	StringTie	exon	36330756	36330833	.	+	.	gene_id "XLOC_095352"; transcript_id "TCONS_00149550"; exon_number "4";
10	Cufflinks	exon	36339543	36339658	.	+	.	gene_id "XLOC_230375"; transcript_id "TCONS_00353874"; exon_number "2";
10	Cufflinks	exon	36339543	36339658	.	+	.	gene_id "XLOC_230375"; transcript_id "TCONS_00468140"; exon_number "3";
10	Cufflinks	exon	36339543	36339658	.	+	.	gene_id "XLOC_230375"; transcript_id "TCONS_00496462"; exon_number "3";
10	Cufflinks	exon	36340888	36340978	.	+	.	gene_id "XLOC_230375"; transcript_id "TCONS_00353874"; exon_number "3";
10	Cufflinks	exon	36340888	36340978	.	+	.	gene_id "XLOC_230375"; transcript_id "TCONS_00468140"; exon_number "4";
10	Cufflinks	exon	36340888	36340978	.	+	.	gene_id "XLOC_230375"; transcript_id "TCONS_00496462"; exon_number "4";
10	Cufflinks	exon	36341804	36341906	.	+	.	gene_id "XLOC_230375"; transcript_id "TCONS_00496462"; exon_number "5";
10	Cufflinks	exon	36341804	36341920	.	+	.	gene_id "XLOC_230375"; transcript_id "TCONS_00353874"; exon_number "4";
10	Cufflinks	exon	36341804	36341920	.	+	.	gene_id "XLOC_230375"; transcript_id "TCONS_00468140"; exon_number "5";
10	Cufflinks	exon	36342803	36342890	.	+	.	gene_id "XLOC_230375"; transcript_id "TCONS_00353874"; exon_number "5";
10	Cufflinks	exon	36342803	36342890	.	+	.	gene_id "XLOC_230375"; transcript_id "TCONS_00468140"; exon_number "6";
10	Cufflinks	exon	36342814	36342890	.	+	.	gene_id "XLOC_230375"; transcript_id "TCONS_00496470"; exon_number "1";
10	Cufflinks	exon	36347856	36347933	.	+	.	gene_id "XLOC_230375"; transcript_id "TCONS_00353874"; exon_number "6";
10	Cufflinks	exon	36347856	36347933	.	+	.	gene_id "XLOC_230375"; transcript_id "TCONS_00468140"; exon_number "7";
10	Cufflinks	exon	36347856	36347933	.	+	.	gene_id "XLOC_230375"; transcript_id "TCONS_00496470"; exon_number "2";
10	Cufflinks	exon	36348099	36348125	.	+	.	gene_id "XLOC_230375"; transcript_id "TCONS_00353874"; exon_number "7";
10	Cufflinks	exon	36348099	36348138	.	+	.	gene_id "XLOC_230375"; transcript_id "TCONS_00468140"; exon_number "8";
10	Cufflinks	exon	36348099	36348138	.	+	.	gene_id "XLOC_230375"; transcript_id "TCONS_00496470"; exon_number "3";
10	Cufflinks	exon	36349381	36349482	.	+	.	gene_id "XLOC_230375"; transcript_id "TCONS_00468140"; exon_number "9";
10	Cufflinks	exon	36349381	36349482	.	+	.	gene_id "XLOC_230375"; transcript_id "TCONS_00496470"; exon_number "4";
10	Cufflinks	exon	36349403	36349482	.	+	.	gene_id "XLOC_230375"; transcript_id "TCONS_00353881"; exon_number "1";
10	Cufflinks	exon	36349923	36350023	.	+	.	gene_id "XLOC_230375"; transcript_id "TCONS_00353881"; exon_number "2";
10	Cufflinks	exon	36349923	36350023	.	+	.	gene_id "XLOC_230375"; transcript_id "TCONS_00468140"; exon_number "10";
10	Cufflinks	exon	36349923	36350023	.	+	.	gene_id "XLOC_230375"; transcript_id "TCONS_00496470"; exon_number "5";
10	Cufflinks	exon	36352748	36352816	.	+	.	gene_id "XLOC_230375"; transcript_id "TCONS_00353881"; exon_number "3";
10	Cufflinks	exon	36352748	36352816	.	+	.	gene_id "XLOC_230375"; transcript_id "TCONS_00468140"; exon_number "11";
10	Cufflinks	exon	36352748	36352816	.	+	.	gene_id "XLOC_230375"; transcript_id "TCONS_00496470"; exon_number "6";
10	Cufflinks	exon	36353521	36353555	.	+	.	gene_id "XLOC_230375"; transcript_id "TCONS_00468140"; exon_number "12";
10	Cufflinks	exon	36353521	36353616	.	+	.	gene_id "XLOC_230375"; transcript_id "TCONS_00496470"; exon_number "7";
10	Cufflinks	exon	36353521	36353630	.	+	.	gene_id "XLOC_230375"; transcript_id "TCONS_00353881"; exon_number "4";
10	Cufflinks	exon	36353840	36353958	.	+	.	gene_id "XLOC_230375"; transcript_id "TCONS_00353881"; exon_number "5";
10	Cufflinks	exon	36354640	36354762	.	+	.	gene_id "XLOC_230375"; transcript_id "TCONS_00353881"; exon_number "6";
10	Cufflinks	exon	36355504	36355681	.	+	.	gene_id "XLOC_230375"; transcript_id "TCONS_00353881"; exon_number "7";
10	Transcomb	exon	36487105	36489661	.	-	.	gene_id "XLOC_017917"; transcript_id "TCONS_00034215"; exon_number "1";
10	Cufflinks	exon	36487450	36489661	.	-	.	gene_id "XLOC_294630"; transcript_id "TCONS_00333143"; exon_number "1";
10	StringTie	exon	36487652	36489661	.	-	.	gene_id "XLOC_124321"; transcript_id "TCONS_00140017"; exon_number "1";
10	StringTie	exon	36487652	36489661	.	-	.	gene_id "XLOC_124321"; transcript_id "TCONS_00140018"; exon_number "1";
10	Transcomb	exon	36487652	36489661	.	-	.	gene_id "XLOC_017917"; transcript_id "TCONS_00034216"; exon_number "1";
10	Scripture	exon	36487913	36489661	.	-	.	gene_id "XLOC_006105"; transcript_id "TCONS_00044403"; exon_number "1";
10	Scripture	exon	36489801	36489985	.	-	.	gene_id "XLOC_006105"; transcript_id "TCONS_00044403"; exon_number "2";
10	StringTie	exon	36490110	36490849	.	-	.	gene_id "XLOC_124321"; transcript_id "TCONS_00140017"; exon_number "2";
10	Transcomb	exon	36490110	36490517	.	-	.	gene_id "XLOC_017917"; transcript_id "TCONS_00034216"; exon_number "2";
10	Cufflinks	exon	36490518	36490720	.	-	.	gene_id "XLOC_294630"; transcript_id "TCONS_00333143"; exon_number "2";
10	StringTie	exon	36490518	36490849	.	-	.	gene_id "XLOC_124321"; transcript_id "TCONS_00140018"; exon_number "2";
10	Transcomb	exon	36490518	36490720	.	-	.	gene_id "XLOC_017917"; transcript_id "TCONS_00034215"; exon_number "2";
10	StringTie	exon	36919729	36920025	.	-	.	gene_id "XLOC_124501"; transcript_id "TCONS_00157180"; exon_number "1";
10	StringTie	exon	36923724	36927218	.	-	.	gene_id "XLOC_124501"; transcript_id "TCONS_00157180"; exon_number "2";
10	Scripture	exon	37337470	37337545	.	+	.	gene_id "XLOC_005257"; transcript_id "TCONS_00053768"; exon_number "1";
10	Scripture	exon	37337877	37338676	.	+	.	gene_id "XLOC_005257"; transcript_id "TCONS_00053768"; exon_number "2";
10	StringTie	exon	38017592	38017707	.	+	.	gene_id "XLOC_095872"; transcript_id "TCONS_00197389"; exon_number "1";
10	StringTie	exon	38022462	38022531	.	+	.	gene_id "XLOC_095872"; transcript_id "TCONS_00197389"; exon_number "2";
10	StringTie	exon	38024276	38024392	.	+	.	gene_id "XLOC_095872"; transcript_id "TCONS_00197389"; exon_number "3";
10	StringTie	exon	38032760	38033019	.	+	.	gene_id "XLOC_095872"; transcript_id "TCONS_00211407"; exon_number "1";
10	StringTie	exon	38034152	38034283	.	+	.	gene_id "XLOC_095872"; transcript_id "TCONS_00211407"; exon_number "2";
10	StringTie	exon	38068055	38068488	.	+	.	gene_id "XLOC_095872"; transcript_id "TCONS_00197389"; exon_number "4";
10	StringTie	exon	38108552	38108623	.	-	.	gene_id "XLOC_124872"; transcript_id "TCONS_00203883"; exon_number "1";
10	StringTie	exon	38109079	38109370	.	-	.	gene_id "XLOC_124872"; transcript_id "TCONS_00203883"; exon_number "2";
10	StringTie	exon	38139290	38139385	.	+	.	gene_id "XLOC_095873"; transcript_id "TCONS_00165434"; exon_number "1";
10	StringTie	exon	38140290	38142530	.	+	.	gene_id "XLOC_095873"; transcript_id "TCONS_00165434"; exon_number "2";
10	StringTie	exon	38298195	38298814	.	+	.	gene_id "XLOC_095960"; transcript_id "TCONS_00130183"; exon_number "1";
10	StringTie	exon	38301480	38301658	.	+	.	gene_id "XLOC_095960"; transcript_id "TCONS_00130183"; exon_number "2";
10	StringTie	exon	38305837	38305974	.	+	.	gene_id "XLOC_095960"; transcript_id "TCONS_00130183"; exon_number "3";
10	StringTie	exon	38307730	38307821	.	+	.	gene_id "XLOC_095960"; transcript_id "TCONS_00130183"; exon_number "4";
10	StringTie	exon	38447184	38447412	.	+	.	gene_id "XLOC_096028"; transcript_id "TCONS_00130212"; exon_number "1";
10	StringTie	exon	38447549	38451200	.	+	.	gene_id "XLOC_096028"; transcript_id "TCONS_00130212"; exon_number "2";
10	Transcomb	exon	42901104	42901387	.	-	.	gene_id "XLOC_018280"; transcript_id "TCONS_00045656"; exon_number "1";
10	Transcomb	exon	42901111	42901222	.	-	.	gene_id "XLOC_018280"; transcript_id "TCONS_00045655"; exon_number "1";
10	Transcomb	exon	42901407	42901682	.	-	.	gene_id "XLOC_018280"; transcript_id "TCONS_00034443"; exon_number "1";
10	Transcomb	exon	42901783	42902934	.	-	.	gene_id "XLOC_018280"; transcript_id "TCONS_00034443"; exon_number "2";
10	Transcomb	exon	42901783	42902949	.	-	.	gene_id "XLOC_018280"; transcript_id "TCONS_00045655"; exon_number "2";
10	Transcomb	exon	42901783	42902955	.	-	.	gene_id "XLOC_018280"; transcript_id "TCONS_00045656"; exon_number "2";
10	Cufflinks	exon	43014474	43014875	.	+	.	gene_id "XLOC_233897"; transcript_id "TCONS_00391900"; exon_number "1";
10	Cufflinks	exon	43014500	43014875	.	+	.	gene_id "XLOC_233897"; transcript_id "TCONS_00497251"; exon_number "1";
10	Cufflinks	exon	43031930	43032001	.	+	.	gene_id "XLOC_233897"; transcript_id "TCONS_00391900"; exon_number "2";
10	Cufflinks	exon	43031930	43032267	.	+	.	gene_id "XLOC_233897"; transcript_id "TCONS_00497251"; exon_number "2";
10	Cufflinks	exon	43033479	43034365	.	+	.	gene_id "XLOC_233897"; transcript_id "TCONS_00391900"; exon_number "3";
10	Cufflinks	exon	43033479	43034536	.	+	.	gene_id "XLOC_233897"; transcript_id "TCONS_00497251"; exon_number "3";
10	StringTie	exon	43045742	43045813	.	+	.	gene_id "XLOC_096931"; transcript_id "TCONS_00181900"; exon_number "1";
10	Cufflinks	exon	43047798	43048245	.	+	.	gene_id "XLOC_233932"; transcript_id "TCONS_00354621"; exon_number "1";
10	StringTie	exon	43047866	43048245	.	+	.	gene_id "XLOC_096931"; transcript_id "TCONS_00181900"; exon_number "2";
10	Cufflinks	exon	43048477	43048647	.	+	.	gene_id "XLOC_233932"; transcript_id "TCONS_00354621"; exon_number "2";
10	StringTie	exon	43048477	43048631	.	+	.	gene_id "XLOC_096931"; transcript_id "TCONS_00181900"; exon_number "3";
10	Cufflinks	exon	43069158	43069247	.	-	.	gene_id "XLOC_299415"; transcript_id "TCONS_00414967"; exon_number "1";
10	Cufflinks	exon	43069380	43069753	.	-	.	gene_id "XLOC_299415"; transcript_id "TCONS_00414967"; exon_number "2";
10	StringTie	exon	43131263	43131974	.	+	.	gene_id "XLOC_096978"; transcript_id "TCONS_00130442"; exon_number "1";
10	StringTie	exon	43131497	43131925	.	+	.	gene_id "XLOC_096978"; transcript_id "TCONS_00150026"; exon_number "1";
10	StringTie	exon	43132482	43132573	.	+	.	gene_id "XLOC_096978"; transcript_id "TCONS_00130442"; exon_number "2";
10	StringTie	exon	43132482	43132579	.	+	.	gene_id "XLOC_096978"; transcript_id "TCONS_00150026"; exon_number "2";
10	StringTie	exon	44143235	44143379	.	+	.	gene_id "XLOC_097314"; transcript_id "TCONS_00165763"; exon_number "1";
10	StringTie	exon	44147101	44147214	.	+	.	gene_id "XLOC_097314"; transcript_id "TCONS_00165763"; exon_number "2";
10	StringTie	exon	44147998	44148193	.	+	.	gene_id "XLOC_097314"; transcript_id "TCONS_00165763"; exon_number "3";
10	StringTie	exon	46571088	46571440	.	-	.	gene_id "XLOC_127447"; transcript_id "TCONS_00220739"; exon_number "1";
10	StringTie	exon	46571970	46572231	.	-	.	gene_id "XLOC_127447"; transcript_id "TCONS_00220739"; exon_number "2";
10	Cufflinks	exon	47022943	47023215	.	-	.	gene_id "XLOC_301815"; transcript_id "TCONS_00335349"; exon_number "1";
10	Cufflinks	exon	47023495	47025763	.	-	.	gene_id "XLOC_301815"; transcript_id "TCONS_00335349"; exon_number "2";
10	StringTie	exon	47081076	47081202	.	-	.	gene_id "XLOC_127629"; transcript_id "TCONS_00204526"; exon_number "1";
10	Scripture	exon	47084395	47084476	.	+	.	gene_id "XLOC_005481"; transcript_id "TCONS_00042271"; exon_number "1";
10	Scripture	exon	47085029	47085168	.	+	.	gene_id "XLOC_005481"; transcript_id "TCONS_00042271"; exon_number "2";
10	StringTie	exon	47085363	47085814	.	-	.	gene_id "XLOC_127629"; transcript_id "TCONS_00204526"; exon_number "2";
10	Scripture	exon	47085919	47086044	.	+	.	gene_id "XLOC_005481"; transcript_id "TCONS_00042271"; exon_number "3";
10	Scripture	exon	47086245	47088032	.	+	.	gene_id "XLOC_005481"; transcript_id "TCONS_00042271"; exon_number "4";
10	Cufflinks	exon	48872904	48874649	.	+	.	gene_id "XLOC_237000"; transcript_id "TCONS_00314328"; exon_number "1";
10	Cufflinks	exon	48878392	48889231	.	+	.	gene_id "XLOC_237000"; transcript_id "TCONS_00355536"; exon_number "1";
10	Cufflinks	exon	48890933	48891028	.	+	.	gene_id "XLOC_237000"; transcript_id "TCONS_00355536"; exon_number "2";
10	Cufflinks	exon	48902034	48907060	.	+	.	gene_id "XLOC_237000"; transcript_id "TCONS_00314328"; exon_number "2";
10	Scripture	exon	48951690	48957412	.	+	.	gene_id "XLOC_005487"; transcript_id "TCONS_00049854"; exon_number "1";
10	Scripture	exon	48957654	48960812	.	+	.	gene_id "XLOC_005487"; transcript_id "TCONS_00049854"; exon_number "2";
10	Cufflinks	exon	49088650	49098254	.	+	.	gene_id "XLOC_237011"; transcript_id "TCONS_00314363"; exon_number "1";
10	Cufflinks	exon	49112292	49122769	.	+	.	gene_id "XLOC_237011"; transcript_id "TCONS_00314363"; exon_number "2";
10	Cufflinks	exon	49122628	49130213	.	+	.	gene_id "XLOC_237011"; transcript_id "TCONS_00437049"; exon_number "1";
10	Cufflinks	exon	49130425	49138277	.	+	.	gene_id "XLOC_237011"; transcript_id "TCONS_00437049"; exon_number "2";
10	StringTie	exon	49594672	49597473	.	-	.	gene_id "XLOC_128734"; transcript_id "TCONS_00141505"; exon_number "1";
10	StringTie	exon	49600849	49600953	.	-	.	gene_id "XLOC_128734"; transcript_id "TCONS_00141505"; exon_number "2";
10	StringTie	exon	49604961	49605036	.	-	.	gene_id "XLOC_128734"; transcript_id "TCONS_00141505"; exon_number "3";
10	Cufflinks	exon	51883081	51883151	.	+	.	gene_id "XLOC_238383"; transcript_id "TCONS_00315053"; exon_number "1";
10	Cufflinks	exon	51885097	51885366	.	+	.	gene_id "XLOC_238383"; transcript_id "TCONS_00315053"; exon_number "2";
10	StringTie	exon	52655192	52656267	.	+	.	gene_id "XLOC_099421"; transcript_id "TCONS_00166467"; exon_number "1";
10	StringTie	exon	52655491	52656267	.	+	.	gene_id "XLOC_099421"; transcript_id "TCONS_00131391"; exon_number "1";
10	StringTie	exon	52667363	52667496	.	+	.	gene_id "XLOC_099421"; transcript_id "TCONS_00166467"; exon_number "2";
10	StringTie	exon	52667363	52667509	.	+	.	gene_id "XLOC_099421"; transcript_id "TCONS_00131391"; exon_number "2";
10	StringTie	exon	52686703	52686886	.	+	.	gene_id "XLOC_099421"; transcript_id "TCONS_00131391"; exon_number "3";
10	StringTie	exon	52689070	52689258	.	+	.	gene_id "XLOC_099421"; transcript_id "TCONS_00131391"; exon_number "4";
10	Transcomb	exon	52941359	52941967	.	+	.	gene_id "XLOC_013649"; transcript_id "TCONS_00030852"; exon_number "1";
10	Transcomb	exon	53002774	53002801	.	+	.	gene_id "XLOC_013649"; transcript_id "TCONS_00030852"; exon_number "2";
10	StringTie	exon	53434037	53442662	.	-	.	gene_id "XLOC_129863"; transcript_id "TCONS_00204904"; exon_number "1";
10	StringTie	exon	53443010	53451924	.	-	.	gene_id "XLOC_129863"; transcript_id "TCONS_00204904"; exon_number "2";
10	StringTie	exon	53869259	53870878	.	+	.	gene_id "XLOC_099891"; transcript_id "TCONS_00182719"; exon_number "1";
10	StringTie	exon	53888946	53889082	.	+	.	gene_id "XLOC_099891"; transcript_id "TCONS_00182719"; exon_number "2";
10	StringTie	exon	53899201	53899309	.	+	.	gene_id "XLOC_099891"; transcript_id "TCONS_00182719"; exon_number "3";
10	StringTie	exon	53910058	53910190	.	+	.	gene_id "XLOC_099891"; transcript_id "TCONS_00182719"; exon_number "4";
10	StringTie	exon	53917694	53917800	.	+	.	gene_id "XLOC_099891"; transcript_id "TCONS_00182719"; exon_number "5";
10	Transcomb	exon	55027615	55028122	.	-	.	gene_id "XLOC_019187"; transcript_id "TCONS_00035184"; exon_number "1";
10	Transcomb	exon	55030674	55031011	.	-	.	gene_id "XLOC_019187"; transcript_id "TCONS_00035184"; exon_number "2";
10	StringTie	exon	55031705	55033203	.	+	.	gene_id "XLOC_100218"; transcript_id "TCONS_00131680"; exon_number "1";
10	Cufflinks	exon	55031715	55033203	.	+	.	gene_id "XLOC_240142"; transcript_id "TCONS_00315714"; exon_number "1";
10	Cufflinks	exon	55033873	55052507	.	+	.	gene_id "XLOC_240142"; transcript_id "TCONS_00315714"; exon_number "2";
10	StringTie	exon	55033873	55050785	.	+	.	gene_id "XLOC_100218"; transcript_id "TCONS_00131680"; exon_number "2";
10	Transcomb	exon	58449858	58450053	.	+	.	gene_id "XLOC_013875"; transcript_id "TCONS_00031076"; exon_number "1";
10	Transcomb	exon	58470587	58470838	.	+	.	gene_id "XLOC_013875"; transcript_id "TCONS_00031076"; exon_number "2";
10	StringTie	exon	58553501	58554099	.	+	.	gene_id "XLOC_101122"; transcript_id "TCONS_00166912"; exon_number "1";
10	StringTie	exon	58555009	58555148	.	+	.	gene_id "XLOC_101122"; transcript_id "TCONS_00166912"; exon_number "2";
10	Cufflinks	exon	59004271	59004522	.	+	.	gene_id "XLOC_242419"; transcript_id "TCONS_00395012"; exon_number "1";
10	Cufflinks	exon	59008268	59008446	.	+	.	gene_id "XLOC_242419"; transcript_id "TCONS_00395012"; exon_number "2";
10	Cufflinks	exon	59012755	59013038	.	+	.	gene_id "XLOC_242419"; transcript_id "TCONS_00316514"; exon_number "1";
10	Cufflinks	exon	59012908	59013038	.	+	.	gene_id "XLOC_242419"; transcript_id "TCONS_00395012"; exon_number "3";
10	Cufflinks	exon	59013502	59013562	.	+	.	gene_id "XLOC_242419"; transcript_id "TCONS_00395012"; exon_number "4";
10	Cufflinks	exon	59013502	59013587	.	+	.	gene_id "XLOC_242419"; transcript_id "TCONS_00316514"; exon_number "2";
10	Cufflinks	exon	59013952	59014203	.	+	.	gene_id "XLOC_242419"; transcript_id "TCONS_00395015"; exon_number "1";
10	Cufflinks	exon	59014002	59014203	.	+	.	gene_id "XLOC_242419"; transcript_id "TCONS_00316514"; exon_number "3";
10	Cufflinks	exon	59015213	59015284	.	+	.	gene_id "XLOC_242419"; transcript_id "TCONS_00316514"; exon_number "4";
10	Cufflinks	exon	59015213	59015284	.	+	.	gene_id "XLOC_242419"; transcript_id "TCONS_00395015"; exon_number "2";
10	Cufflinks	exon	59022415	59022467	.	+	.	gene_id "XLOC_242419"; transcript_id "TCONS_00499370"; exon_number "1";
10	Cufflinks	exon	59022602	59022729	.	+	.	gene_id "XLOC_242419"; transcript_id "TCONS_00499370"; exon_number "2";
10	Cufflinks	exon	59022608	59022729	.	+	.	gene_id "XLOC_242419"; transcript_id "TCONS_00438402"; exon_number "1";
10	Cufflinks	exon	59024390	59024467	.	+	.	gene_id "XLOC_242419"; transcript_id "TCONS_00499370"; exon_number "3";
10	Cufflinks	exon	59024390	59024575	.	+	.	gene_id "XLOC_242419"; transcript_id "TCONS_00438402"; exon_number "2";
10	Cufflinks	exon	59025801	59025868	.	+	.	gene_id "XLOC_242419"; transcript_id "TCONS_00499370"; exon_number "4";
10	Cufflinks	exon	59026867	59026921	.	+	.	gene_id "XLOC_242419"; transcript_id "TCONS_00499372"; exon_number "1";
10	Cufflinks	exon	59028364	59028581	.	+	.	gene_id "XLOC_242419"; transcript_id "TCONS_00499372"; exon_number "2";
10	Cufflinks	exon	59029259	59029339	.	+	.	gene_id "XLOC_242419"; transcript_id "TCONS_00499372"; exon_number "3";
10	Transcomb	exon	59759851	59760109	.	-	.	gene_id "XLOC_019297"; transcript_id "TCONS_00035273"; exon_number "1";
10	Transcomb	exon	59779675	59779786	.	-	.	gene_id "XLOC_019297"; transcript_id "TCONS_00035273"; exon_number "2";
10	StringTie	exon	60174728	60179554	.	-	.	gene_id "XLOC_131677"; transcript_id "TCONS_00191332"; exon_number "1";
10	StringTie	exon	60186812	60187391	.	-	.	gene_id "XLOC_131677"; transcript_id "TCONS_00191332"; exon_number "2";
10	Cufflinks	exon	60867823	60868425	.	-	.	gene_id "XLOC_309172"; transcript_id "TCONS_00337255"; exon_number "1";
10	Cufflinks	exon	60882602	60883117	.	-	.	gene_id "XLOC_309172"; transcript_id "TCONS_00337255"; exon_number "2";
10	Cufflinks	exon	61425703	61425721	.	-	.	gene_id "XLOC_309527"; transcript_id "TCONS_00455054"; exon_number "1";
10	StringTie	exon	61425703	61426650	.	-	.	gene_id "XLOC_132059"; transcript_id "TCONS_00142546"; exon_number "1";
10	StringTie	exon	61425712	61426650	.	-	.	gene_id "XLOC_132059"; transcript_id "TCONS_00159056"; exon_number "1";
10	Transcomb	exon	61425730	61426650	.	-	.	gene_id "XLOC_019413"; transcript_id "TCONS_00035358"; exon_number "1";
10	Scripture	exon	61425733	61426650	.	-	.	gene_id "XLOC_006163"; transcript_id "TCONS_00040662"; exon_number "1";
10	StringTie	exon	61425733	61426650	.	-	.	gene_id "XLOC_132059"; transcript_id "TCONS_00159058"; exon_number "1";
10	StringTie	exon	61425738	61426650	.	-	.	gene_id "XLOC_132059"; transcript_id "TCONS_00142545"; exon_number "1";
10	Cufflinks	exon	61425870	61426650	.	-	.	gene_id "XLOC_309527"; transcript_id "TCONS_00337435"; exon_number "1";
10	Cufflinks	exon	61426481	61426650	.	-	.	gene_id "XLOC_309527"; transcript_id "TCONS_00455054"; exon_number "2";
10	Cufflinks	exon	61429835	61429976	.	-	.	gene_id "XLOC_309527"; transcript_id "TCONS_00337435"; exon_number "2";
10	Cufflinks	exon	61429835	61429976	.	-	.	gene_id "XLOC_309527"; transcript_id "TCONS_00455054"; exon_number "3";
10	Scripture	exon	61429835	61429976	.	-	.	gene_id "XLOC_006163"; transcript_id "TCONS_00040662"; exon_number "2";
10	StringTie	exon	61429835	61429976	.	-	.	gene_id "XLOC_132059"; transcript_id "TCONS_00142546"; exon_number "2";
10	StringTie	exon	61429835	61429976	.	-	.	gene_id "XLOC_132059"; transcript_id "TCONS_00159056"; exon_number "2";
10	StringTie	exon	61429835	61429976	.	-	.	gene_id "XLOC_132059"; transcript_id "TCONS_00159058"; exon_number "2";
10	StringTie	exon	61429835	61432116	.	-	.	gene_id "XLOC_132059"; transcript_id "TCONS_00142545"; exon_number "2";
10	Transcomb	exon	61429835	61429976	.	-	.	gene_id "XLOC_019413"; transcript_id "TCONS_00035358"; exon_number "2";
10	Cufflinks	exon	61430249	61430416	.	-	.	gene_id "XLOC_309527"; transcript_id "TCONS_00337435"; exon_number "3";
10	Cufflinks	exon	61430249	61430416	.	-	.	gene_id "XLOC_309527"; transcript_id "TCONS_00455054"; exon_number "4";
10	Scripture	exon	61430249	61430416	.	-	.	gene_id "XLOC_006163"; transcript_id "TCONS_00040662"; exon_number "3";
10	StringTie	exon	61430249	61430416	.	-	.	gene_id "XLOC_132059"; transcript_id "TCONS_00159058"; exon_number "3";
10	StringTie	exon	61430249	61431025	.	-	.	gene_id "XLOC_132059"; transcript_id "TCONS_00142546"; exon_number "3";
10	StringTie	exon	61430249	61432113	.	-	.	gene_id "XLOC_132059"; transcript_id "TCONS_00159056"; exon_number "3";
10	Transcomb	exon	61430249	61430416	.	-	.	gene_id "XLOC_019413"; transcript_id "TCONS_00035358"; exon_number "3";
10	Cufflinks	exon	61430945	61431025	.	-	.	gene_id "XLOC_309527"; transcript_id "TCONS_00337435"; exon_number "4";
10	Cufflinks	exon	61430945	61431025	.	-	.	gene_id "XLOC_309527"; transcript_id "TCONS_00455054"; exon_number "5";
10	Scripture	exon	61430945	61431025	.	-	.	gene_id "XLOC_006163"; transcript_id "TCONS_00040662"; exon_number "4";
10	StringTie	exon	61430945	61431025	.	-	.	gene_id "XLOC_132059"; transcript_id "TCONS_00159058"; exon_number "4";
10	Transcomb	exon	61430945	61431025	.	-	.	gene_id "XLOC_019413"; transcript_id "TCONS_00035358"; exon_number "4";
10	Cufflinks	exon	61432497	61432631	.	-	.	gene_id "XLOC_309527"; transcript_id "TCONS_00455054"; exon_number "6";
10	Cufflinks	exon	61432497	61434033	.	-	.	gene_id "XLOC_309527"; transcript_id "TCONS_00337435"; exon_number "5";
10	Scripture	exon	61432497	61433110	.	-	.	gene_id "XLOC_006163"; transcript_id "TCONS_00040662"; exon_number "5";
10	StringTie	exon	61432497	61434071	.	-	.	gene_id "XLOC_132059"; transcript_id "TCONS_00159058"; exon_number "5";
10	StringTie	exon	61432497	61434079	.	-	.	gene_id "XLOC_132059"; transcript_id "TCONS_00142546"; exon_number "4";
10	Transcomb	exon	61432497	61433838	.	-	.	gene_id "XLOC_019413"; transcript_id "TCONS_00035358"; exon_number "5";
10	StringTie	exon	61437427	61440089	.	-	.	gene_id "XLOC_132059"; transcript_id "TCONS_00159062"; exon_number "1";
10	Cufflinks	exon	61437440	61440089	.	-	.	gene_id "XLOC_309527"; transcript_id "TCONS_00337437"; exon_number "1";
10	StringTie	exon	61439167	61440089	.	-	.	gene_id "XLOC_132059"; transcript_id "TCONS_00159061"; exon_number "1";
10	Cufflinks	exon	61439870	61440089	.	-	.	gene_id "XLOC_309527"; transcript_id "TCONS_00455054"; exon_number "7";
10	Cufflinks	exon	61444114	61444268	.	-	.	gene_id "XLOC_309527"; transcript_id "TCONS_00337437"; exon_number "2";
10	Cufflinks	exon	61444114	61444268	.	-	.	gene_id "XLOC_309527"; transcript_id "TCONS_00455054"; exon_number "8";
10	StringTie	exon	61444114	61444268	.	-	.	gene_id "XLOC_132059"; transcript_id "TCONS_00159061"; exon_number "2";
10	StringTie	exon	61444114	61446302	.	-	.	gene_id "XLOC_132059"; transcript_id "TCONS_00159062"; exon_number "2";
10	Cufflinks	exon	61445237	61445578	.	-	.	gene_id "XLOC_309527"; transcript_id "TCONS_00455054"; exon_number "9";
10	Cufflinks	exon	61445237	61445840	.	-	.	gene_id "XLOC_309527"; transcript_id "TCONS_00337437"; exon_number "3";
10	StringTie	exon	61445237	61445840	.	-	.	gene_id "XLOC_132059"; transcript_id "TCONS_00159061"; exon_number "3";
10	Cufflinks	exon	65495961	65496287	.	+	.	gene_id "XLOC_246775"; transcript_id "TCONS_00358241"; exon_number "1";
10	Cufflinks	exon	65496794	65496892	.	+	.	gene_id "XLOC_246775"; transcript_id "TCONS_00358241"; exon_number "2";
10	Cufflinks	exon	65498259	65498463	.	+	.	gene_id "XLOC_246775"; transcript_id "TCONS_00358241"; exon_number "3";
10	Cufflinks	exon	71175203	71175623	.	+	.	gene_id "XLOC_250515"; transcript_id "TCONS_00501091"; exon_number "1";
10	Cufflinks	exon	71177723	71177855	.	+	.	gene_id "XLOC_250515"; transcript_id "TCONS_00501091"; exon_number "2";
10	Cufflinks	exon	71180906	71181152	.	+	.	gene_id "XLOC_250515"; transcript_id "TCONS_00501091"; exon_number "3";
10	Cufflinks	exon	72521161	72521251	.	+	.	gene_id "XLOC_251246"; transcript_id "TCONS_00440417"; exon_number "1";
10	Cufflinks	exon	72523707	72523872	.	+	.	gene_id "XLOC_251246"; transcript_id "TCONS_00440417"; exon_number "2";
10	Transcomb	exon	76580407	76582244	.	-	.	gene_id "XLOC_019872"; transcript_id "TCONS_00035690"; exon_number "1";
10	Transcomb	exon	76581029	76582244	.	-	.	gene_id "XLOC_019872"; transcript_id "TCONS_00035686"; exon_number "1";
10	Transcomb	exon	76581029	76582244	.	-	.	gene_id "XLOC_019872"; transcript_id "TCONS_00035688"; exon_number "1";
10	Transcomb	exon	76581029	76582244	.	-	.	gene_id "XLOC_019872"; transcript_id "TCONS_00042058"; exon_number "1";
10	StringTie	exon	76581045	76582244	.	-	.	gene_id "XLOC_136752"; transcript_id "TCONS_00176380"; exon_number "1";
10	StringTie	exon	76582371	76582702	.	-	.	gene_id "XLOC_136752"; transcript_id "TCONS_00176380"; exon_number "2";
10	Transcomb	exon	76582371	76582702	.	-	.	gene_id "XLOC_019872"; transcript_id "TCONS_00035686"; exon_number "2";
10	Transcomb	exon	76582371	76582702	.	-	.	gene_id "XLOC_019872"; transcript_id "TCONS_00035688"; exon_number "2";
10	StringTie	exon	76583089	76585855	.	-	.	gene_id "XLOC_136752"; transcript_id "TCONS_00176380"; exon_number "3";
10	Transcomb	exon	76585825	76585855	.	-	.	gene_id "XLOC_019872"; transcript_id "TCONS_00035688"; exon_number "3";
10	StringTie	exon	76594576	76596075	.	-	.	gene_id "XLOC_136752"; transcript_id "TCONS_00176380"; exon_number "4";
10	Transcomb	exon	76594576	76595749	.	-	.	gene_id "XLOC_019872"; transcript_id "TCONS_00035686"; exon_number "3";
10	Transcomb	exon	76594576	76595749	.	-	.	gene_id "XLOC_019872"; transcript_id "TCONS_00035688"; exon_number "4";
10	Transcomb	exon	76594576	76595749	.	-	.	gene_id "XLOC_019872"; transcript_id "TCONS_00042058"; exon_number "2";
10	Transcomb	exon	76594594	76595113	.	-	.	gene_id "XLOC_019872"; transcript_id "TCONS_00035690"; exon_number "2";
10	Transcomb	exon	77149479	77149658	.	-	.	gene_id "XLOC_019907"; transcript_id "TCONS_00035727"; exon_number "1";
10	Transcomb	exon	77181040	77181183	.	-	.	gene_id "XLOC_019907"; transcript_id "TCONS_00035727"; exon_number "2";
10	Cufflinks	exon	77495728	77495890	.	-	.	gene_id "XLOC_319781"; transcript_id "TCONS_00457246"; exon_number "1";
10	Cufflinks	exon	77507187	77507491	.	-	.	gene_id "XLOC_319781"; transcript_id "TCONS_00457246"; exon_number "2";
10	StringTie	exon	77509065	77509803	.	-	.	gene_id "XLOC_137197"; transcript_id "TCONS_00192662"; exon_number "1";
10	StringTie	exon	77509933	77510595	.	-	.	gene_id "XLOC_137197"; transcript_id "TCONS_00192662"; exon_number "2";
10	Cufflinks	exon	77549128	77549392	.	-	.	gene_id "XLOC_319794"; transcript_id "TCONS_00376466"; exon_number "1";
10	Cufflinks	exon	77554689	77554759	.	-	.	gene_id "XLOC_319794"; transcript_id "TCONS_00376466"; exon_number "2";
10	StringTie	exon	77831887	77832357	.	+	.	gene_id "XLOC_106208"; transcript_id "TCONS_00152523"; exon_number "1";
10	StringTie	exon	77831965	77832357	.	+	.	gene_id "XLOC_106208"; transcript_id "TCONS_00199671"; exon_number "1";
10	StringTie	exon	77886543	77886640	.	+	.	gene_id "XLOC_106208"; transcript_id "TCONS_00152523"; exon_number "2";
10	StringTie	exon	77886543	77886640	.	+	.	gene_id "XLOC_106208"; transcript_id "TCONS_00199671"; exon_number "2";
10	StringTie	exon	77895408	77895451	.	+	.	gene_id "XLOC_106208"; transcript_id "TCONS_00152523"; exon_number "3";
10	StringTie	exon	77933047	77933306	.	+	.	gene_id "XLOC_106208"; transcript_id "TCONS_00199671"; exon_number "3";
10	Scripture	exon	78402182	78402206	.	-	.	gene_id "XLOC_006199"; transcript_id "TCONS_00057770"; exon_number "1";
10	Scripture	exon	78540366	78540471	.	-	.	gene_id "XLOC_006199"; transcript_id "TCONS_00057770"; exon_number "2";
10	Cufflinks	exon	78561728	78562395	.	-	.	gene_id "XLOC_320277"; transcript_id "TCONS_00517755"; exon_number "1";
10	Scripture	exon	78645089	78649191	.	-	.	gene_id "XLOC_006199"; transcript_id "TCONS_00048821"; exon_number "1";
10	Cufflinks	exon	78650318	78650540	.	-	.	gene_id "XLOC_320277"; transcript_id "TCONS_00517755"; exon_number "2";
10	Scripture	exon	78650318	78650540	.	-	.	gene_id "XLOC_006199"; transcript_id "TCONS_00048821"; exon_number "2";
10	Scripture	exon	78651279	78651413	.	-	.	gene_id "XLOC_006199"; transcript_id "TCONS_00057770"; exon_number "3";
10	StringTie	exon	78653491	78653761	.	-	.	gene_id "XLOC_137421"; transcript_id "TCONS_00206430"; exon_number "1";
10	StringTie	exon	78653833	78657140	.	-	.	gene_id "XLOC_137421"; transcript_id "TCONS_00206430"; exon_number "2";
10	StringTie	exon	78701709	78702274	.	-	.	gene_id "XLOC_137421"; transcript_id "TCONS_00192766"; exon_number "1";
10	Cufflinks	exon	78715581	78715725	.	-	.	gene_id "XLOC_320277"; transcript_id "TCONS_00517755"; exon_number "3";
10	Scripture	exon	78715581	78715713	.	-	.	gene_id "XLOC_006199"; transcript_id "TCONS_00048821"; exon_number "3";
10	Scripture	exon	78715581	78715721	.	-	.	gene_id "XLOC_006199"; transcript_id "TCONS_00057770"; exon_number "4";
10	StringTie	exon	78715581	78715725	.	-	.	gene_id "XLOC_137421"; transcript_id "TCONS_00192766"; exon_number "2";
10	Cufflinks	exon	78809026	78809106	.	+	.	gene_id "XLOC_255452"; transcript_id "TCONS_00360238"; exon_number "1";
10	Cufflinks	exon	78815147	78815517	.	+	.	gene_id "XLOC_255452"; transcript_id "TCONS_00360238"; exon_number "2";
10	StringTie	exon	80083573	80083854	.	-	.	gene_id "XLOC_138115"; transcript_id "TCONS_00206520"; exon_number "1";
10	StringTie	exon	80096540	80099011	.	-	.	gene_id "XLOC_138115"; transcript_id "TCONS_00206520"; exon_number "2";
10	Transcomb	exon	80245591	80245945	.	+	.	gene_id "XLOC_015309"; transcript_id "TCONS_00032141"; exon_number "1";
10	Transcomb	exon	80246420	80246427	.	+	.	gene_id "XLOC_015309"; transcript_id "TCONS_00032141"; exon_number "2";
10	Cufflinks	exon	80646382	80646807	.	-	.	gene_id "XLOC_321096"; transcript_id "TCONS_00340587"; exon_number "1";
10	Cufflinks	exon	80654842	80654888	.	-	.	gene_id "XLOC_321096"; transcript_id "TCONS_00340587"; exon_number "2";
10	StringTie	exon	80988273	80988754	.	+	.	gene_id "XLOC_107007"; transcript_id "TCONS_00152875"; exon_number "1";
10	StringTie	exon	80990957	80991234	.	+	.	gene_id "XLOC_107007"; transcript_id "TCONS_00152875"; exon_number "2";
10	StringTie	exon	81186092	81186450	.	-	.	gene_id "XLOC_138536"; transcript_id "TCONS_00160658"; exon_number "1";
10	Cufflinks	exon	81186945	81187423	.	-	.	gene_id "XLOC_321591"; transcript_id "TCONS_00421863"; exon_number "1";
10	StringTie	exon	81187276	81187420	.	-	.	gene_id "XLOC_138536"; transcript_id "TCONS_00160658"; exon_number "2";
10	Cufflinks	exon	81187961	81188882	.	-	.	gene_id "XLOC_321591"; transcript_id "TCONS_00421863"; exon_number "2";
10	StringTie	exon	81187961	81188745	.	-	.	gene_id "XLOC_138536"; transcript_id "TCONS_00160658"; exon_number "3";
10	StringTie	exon	81599268	81599528	.	+	.	gene_id "XLOC_107220"; transcript_id "TCONS_00184824"; exon_number "1";
10	StringTie	exon	81604327	81604411	.	+	.	gene_id "XLOC_107220"; transcript_id "TCONS_00184824"; exon_number "2";
10	Cufflinks	exon	83353725	83354005	.	+	.	gene_id "XLOC_258705"; transcript_id "TCONS_00400617"; exon_number "1";
10	Cufflinks	exon	83354431	83354667	.	+	.	gene_id "XLOC_258705"; transcript_id "TCONS_00400617"; exon_number "2";
10	StringTie	exon	83805176	83805680	.	+	.	gene_id "XLOC_107717"; transcript_id "TCONS_00168703"; exon_number "1";
10	StringTie	exon	83832253	83832356	.	+	.	gene_id "XLOC_107717"; transcript_id "TCONS_00168703"; exon_number "2";
10	StringTie	exon	84225371	84225634	.	+	.	gene_id "XLOC_107717"; transcript_id "TCONS_00168703"; exon_number "3";
10	Cufflinks	exon	84552481	84552721	.	-	.	gene_id "XLOC_323269"; transcript_id "TCONS_00377531"; exon_number "1";
10	Cufflinks	exon	84559988	84560045	.	-	.	gene_id "XLOC_323269"; transcript_id "TCONS_00377531"; exon_number "2";
10	Cufflinks	exon	85556004	85556284	.	+	.	gene_id "XLOC_260307"; transcript_id "TCONS_00442922"; exon_number "1";
10	Cufflinks	exon	85558578	85558854	.	+	.	gene_id "XLOC_260307"; transcript_id "TCONS_00442922"; exon_number "2";
10	StringTie	exon	86307795	86308064	.	-	.	gene_id "XLOC_140272"; transcript_id "TCONS_00193502"; exon_number "1";
10	StringTie	exon	86314168	86314453	.	-	.	gene_id "XLOC_140272"; transcript_id "TCONS_00193502"; exon_number "2";
10	StringTie	exon	86710782	86710995	.	-	.	gene_id "XLOC_140432"; transcript_id "TCONS_00193567"; exon_number "1";
10	StringTie	exon	86712904	86713215	.	-	.	gene_id "XLOC_140432"; transcript_id "TCONS_00193567"; exon_number "2";
10	Transcomb	exon	87007625	87007785	.	-	.	gene_id "XLOC_020367"; transcript_id "TCONS_00042413"; exon_number "1";
10	Transcomb	exon	87017323	87017805	.	-	.	gene_id "XLOC_020367"; transcript_id "TCONS_00042413"; exon_number "2";
10	Cufflinks	exon	87290478	87290543	.	+	.	gene_id "XLOC_261347"; transcript_id "TCONS_00443191"; exon_number "1";
10	Cufflinks	exon	87293817	87294295	.	+	.	gene_id "XLOC_261347"; transcript_id "TCONS_00443191"; exon_number "2";
10	Cufflinks	exon	87337645	87337723	.	-	.	gene_id "XLOC_325218"; transcript_id "TCONS_00378109"; exon_number "1";
10	StringTie	exon	87337645	87337723	.	-	.	gene_id "XLOC_140617"; transcript_id "TCONS_00207154"; exon_number "1";
10	Cufflinks	exon	87375806	87375878	.	-	.	gene_id "XLOC_325218"; transcript_id "TCONS_00378109"; exon_number "2";
10	StringTie	exon	87375806	87375878	.	-	.	gene_id "XLOC_140617"; transcript_id "TCONS_00207154"; exon_number "2";
10	Cufflinks	exon	87405074	87405156	.	-	.	gene_id "XLOC_325218"; transcript_id "TCONS_00378109"; exon_number "3";
10	StringTie	exon	87405074	87405156	.	-	.	gene_id "XLOC_140617"; transcript_id "TCONS_00207154"; exon_number "3";
10	Cufflinks	exon	87407437	87407499	.	-	.	gene_id "XLOC_325218"; transcript_id "TCONS_00378109"; exon_number "4";
10	StringTie	exon	87407437	87407499	.	-	.	gene_id "XLOC_140617"; transcript_id "TCONS_00207154"; exon_number "4";
10	StringTie	exon	87441789	87441977	.	-	.	gene_id "XLOC_140617"; transcript_id "TCONS_00207154"; exon_number "5";
10	Cufflinks	exon	87564834	87565116	.	-	.	gene_id "XLOC_325218"; transcript_id "TCONS_00378109"; exon_number "5";
10	Cufflinks	exon	87619664	87620729	.	-	.	gene_id "XLOC_325652"; transcript_id "TCONS_00423409"; exon_number "1";
10	Cufflinks	exon	87635021	87635993	.	-	.	gene_id "XLOC_325652"; transcript_id "TCONS_00423409"; exon_number "2";
10	Cufflinks	exon	88797085	88802681	.	-	.	gene_id "XLOC_326176"; transcript_id "TCONS_00342379"; exon_number "1";
10	StringTie	exon	88799172	88802681	.	-	.	gene_id "XLOC_141157"; transcript_id "TCONS_00145344"; exon_number "1";
10	Cufflinks	exon	88816262	88816489	.	-	.	gene_id "XLOC_326176"; transcript_id "TCONS_00342379"; exon_number "2";
10	StringTie	exon	88816262	88816538	.	-	.	gene_id "XLOC_141157"; transcript_id "TCONS_00145344"; exon_number "2";
10	Scripture	exon	89245280	89248427	.	+	.	gene_id "XLOC_005933"; transcript_id "TCONS_00055878"; exon_number "1";
10	Transcomb	exon	89247653	89248427	.	+	.	gene_id "XLOC_015921"; transcript_id "TCONS_00039848"; exon_number "1";
10	StringTie	exon	89248073	89248427	.	+	.	gene_id "XLOC_109592"; transcript_id "TCONS_00200617"; exon_number "1";
10	Scripture	exon	89248661	89248920	.	+	.	gene_id "XLOC_005933"; transcript_id "TCONS_00055878"; exon_number "2";
10	StringTie	exon	89248661	89248905	.	+	.	gene_id "XLOC_109592"; transcript_id "TCONS_00200617"; exon_number "2";
10	Transcomb	exon	89248661	89248905	.	+	.	gene_id "XLOC_015921"; transcript_id "TCONS_00039848"; exon_number "2";
10	Cufflinks	exon	91250680	91250709	.	+	.	gene_id "XLOC_264339"; transcript_id "TCONS_00475024"; exon_number "1";
10	Cufflinks	exon	91251626	91251807	.	+	.	gene_id "XLOC_264339"; transcript_id "TCONS_00475024"; exon_number "2";
10	Cufflinks	exon	91251739	91251816	.	+	.	gene_id "XLOC_264339"; transcript_id "TCONS_00403013"; exon_number "1";
10	Cufflinks	exon	91252592	91252729	.	+	.	gene_id "XLOC_264339"; transcript_id "TCONS_00403013"; exon_number "2";
10	StringTie	exon	92550791	92551287	.	+	.	gene_id "XLOC_110596"; transcript_id "TCONS_00200756"; exon_number "1";
10	StringTie	exon	92553094	92553195	.	+	.	gene_id "XLOC_110596"; transcript_id "TCONS_00200756"; exon_number "2";
10	StringTie	exon	92553688	92554816	.	+	.	gene_id "XLOC_110596"; transcript_id "TCONS_00200756"; exon_number "3";
10	StringTie	exon	92555643	92558310	.	+	.	gene_id "XLOC_110596"; transcript_id "TCONS_00200756"; exon_number "4";
10	Transcomb	exon	92623974	92624586	.	+	.	gene_id "XLOC_015966"; transcript_id "TCONS_00039872"; exon_number "1";
10	Transcomb	exon	92623974	92624586	.	+	.	gene_id "XLOC_015966"; transcript_id "TCONS_00044709"; exon_number "1";
10	Transcomb	exon	92624006	92624586	.	+	.	gene_id "XLOC_015966"; transcript_id "TCONS_00044708"; exon_number "1";
10	StringTie	exon	92631017	92631843	.	+	.	gene_id "XLOC_110641"; transcript_id "TCONS_00153817"; exon_number "1";
10	Transcomb	exon	92631811	92631843	.	+	.	gene_id "XLOC_015966"; transcript_id "TCONS_00039873"; exon_number "1";
10	StringTie	exon	92631876	92632940	.	+	.	gene_id "XLOC_110641"; transcript_id "TCONS_00135477"; exon_number "1";
10	StringTie	exon	92631876	92632940	.	+	.	gene_id "XLOC_110641"; transcript_id "TCONS_00135478"; exon_number "1";
10	StringTie	exon	92632409	92632940	.	+	.	gene_id "XLOC_110641"; transcript_id "TCONS_00153817"; exon_number "2";
10	Scripture	exon	92632510	92632940	.	+	.	gene_id "XLOC_005956"; transcript_id "TCONS_00039336"; exon_number "1";
10	Transcomb	exon	92632510	92632940	.	+	.	gene_id "XLOC_015966"; transcript_id "TCONS_00044709"; exon_number "2";
10	Transcomb	exon	92632530	92632940	.	+	.	gene_id "XLOC_015966"; transcript_id "TCONS_00039873"; exon_number "2";
10	Transcomb	exon	92632577	92632940	.	+	.	gene_id "XLOC_015966"; transcript_id "TCONS_00039872"; exon_number "2";
10	Transcomb	exon	92632577	92632940	.	+	.	gene_id "XLOC_015966"; transcript_id "TCONS_00044708"; exon_number "2";
10	StringTie	exon	92636963	92639046	.	+	.	gene_id "XLOC_110641"; transcript_id "TCONS_00153817"; exon_number "3";
10	StringTie	exon	92636963	92639198	.	+	.	gene_id "XLOC_110641"; transcript_id "TCONS_00135477"; exon_number "2";
10	Transcomb	exon	92636963	92638862	.	+	.	gene_id "XLOC_015966"; transcript_id "TCONS_00044708"; exon_number "3";
10	Transcomb	exon	92636963	92638937	.	+	.	gene_id "XLOC_015966"; transcript_id "TCONS_00039873"; exon_number "3";
10	Transcomb	exon	92636963	92638937	.	+	.	gene_id "XLOC_015966"; transcript_id "TCONS_00044709"; exon_number "3";
10	Scripture	exon	92638040	92639225	.	+	.	gene_id "XLOC_005956"; transcript_id "TCONS_00039336"; exon_number "2";
10	StringTie	exon	92638040	92639198	.	+	.	gene_id "XLOC_110641"; transcript_id "TCONS_00135478"; exon_number "2";
10	Transcomb	exon	92638040	92638937	.	+	.	gene_id "XLOC_015966"; transcript_id "TCONS_00039872"; exon_number "3";
10	Transcomb	exon	93650582	93650974	.	+	.	gene_id "XLOC_015977"; transcript_id "TCONS_00032702"; exon_number "1";
10	StringTie	exon	93650738	93650974	.	+	.	gene_id "XLOC_110908"; transcript_id "TCONS_00135524"; exon_number "1";
10	StringTie	exon	93652497	93653038	.	+	.	gene_id "XLOC_110908"; transcript_id "TCONS_00135525"; exon_number "1";
10	Cufflinks	exon	93652532	93653038	.	+	.	gene_id "XLOC_266012"; transcript_id "TCONS_00363512"; exon_number "1";
10	Cufflinks	exon	93653267	93656718	.	+	.	gene_id "XLOC_266012"; transcript_id "TCONS_00363512"; exon_number "2";
10	StringTie	exon	93653267	93656718	.	+	.	gene_id "XLOC_110908"; transcript_id "TCONS_00135525"; exon_number "2";
10	StringTie	exon	93690727	93692790	.	+	.	gene_id "XLOC_110908"; transcript_id "TCONS_00135524"; exon_number "2";
10	Transcomb	exon	93690727	93690867	.	+	.	gene_id "XLOC_015977"; transcript_id "TCONS_00032702"; exon_number "2";
10	Transcomb	exon	93699569	93699870	.	+	.	gene_id "XLOC_015977"; transcript_id "TCONS_00032702"; exon_number "3";
10	Cufflinks	exon	98231538	98231988	.	+	.	gene_id "XLOC_268656"; transcript_id "TCONS_00363865"; exon_number "1";
10	StringTie	exon	98235076	98235688	.	+	.	gene_id "XLOC_111858"; transcript_id "TCONS_00186011"; exon_number "1";
10	StringTie	exon	98264624	98267562	.	+	.	gene_id "XLOC_111858"; transcript_id "TCONS_00186011"; exon_number "2";
10	Cufflinks	exon	98285325	98286061	.	+	.	gene_id "XLOC_268656"; transcript_id "TCONS_00363865"; exon_number "2";
10	StringTie	exon	101416922	101418050	.	+	.	gene_id "XLOC_112552"; transcript_id "TCONS_00135915"; exon_number "1";
10	StringTie	exon	101427247	101429305	.	+	.	gene_id "XLOC_112552"; transcript_id "TCONS_00135915"; exon_number "2";
10	StringTie	exon	102128653	102129308	.	-	.	gene_id "XLOC_144305"; transcript_id "TCONS_00162039"; exon_number "1";
10	StringTie	exon	102129373	102130012	.	-	.	gene_id "XLOC_144305"; transcript_id "TCONS_00162039"; exon_number "2";
10	Cufflinks	exon	102641065	102641898	.	-	.	gene_id "XLOC_335706"; transcript_id "TCONS_00426966"; exon_number "1";
10	Cufflinks	exon	102641965	102642071	.	-	.	gene_id "XLOC_335706"; transcript_id "TCONS_00426966"; exon_number "2";
10	Cufflinks	exon	102835717	102837272	.	-	.	gene_id "XLOC_335822"; transcript_id "TCONS_00521496"; exon_number "1";
10	Cufflinks	exon	102838285	102838562	.	-	.	gene_id "XLOC_335822"; transcript_id "TCONS_00521496"; exon_number "2";
10	Cufflinks	exon	102838687	102839051	.	-	.	gene_id "XLOC_335822"; transcript_id "TCONS_00521496"; exon_number "3";
10	StringTie	exon	103445011	103445380	.	-	.	gene_id "XLOC_144563"; transcript_id "TCONS_00178258"; exon_number "1";
10	StringTie	exon	103453200	103453368	.	-	.	gene_id "XLOC_144563"; transcript_id "TCONS_00178258"; exon_number "2";
10	StringTie	exon	103458248	103458596	.	-	.	gene_id "XLOC_144563"; transcript_id "TCONS_00178258"; exon_number "3";
10	Scripture	exon	103885848	103890081	.	-	.	gene_id "XLOC_006245"; transcript_id "TCONS_00041073"; exon_number "1";
10	StringTie	exon	103889965	103890081	.	-	.	gene_id "XLOC_144669"; transcript_id "TCONS_00146444"; exon_number "1";
10	Scripture	exon	103898608	103899067	.	-	.	gene_id "XLOC_006245"; transcript_id "TCONS_00041073"; exon_number "2";
10	StringTie	exon	103898608	103899081	.	-	.	gene_id "XLOC_144669"; transcript_id "TCONS_00146444"; exon_number "2";
11	Cufflinks	exon	1012146	1012346	.	-	.	gene_id "XLOC_414746"; transcript_id "TCONS_00729155"; exon_number "1";
11	Cufflinks	exon	1012732	1012781	.	-	.	gene_id "XLOC_414746"; transcript_id "TCONS_00729155"; exon_number "2";
11	Cufflinks	exon	1962982	1963069	.	+	.	gene_id "XLOC_345532"; transcript_id "TCONS_00602702"; exon_number "1";
11	Cufflinks	exon	1963035	1963069	.	+	.	gene_id "XLOC_345532"; transcript_id "TCONS_00523845"; exon_number "1";
11	Cufflinks	exon	1967120	1967500	.	+	.	gene_id "XLOC_345532"; transcript_id "TCONS_00712946"; exon_number "1";
11	Cufflinks	exon	1967247	1967500	.	+	.	gene_id "XLOC_345532"; transcript_id "TCONS_00567355"; exon_number "1";
11	Cufflinks	exon	1968259	1968303	.	+	.	gene_id "XLOC_345532"; transcript_id "TCONS_00712946"; exon_number "2";
11	Cufflinks	exon	1968259	1968345	.	+	.	gene_id "XLOC_345532"; transcript_id "TCONS_00567355"; exon_number "2";
11	Cufflinks	exon	1968259	1968345	.	+	.	gene_id "XLOC_345532"; transcript_id "TCONS_00602702"; exon_number "2";
11	Cufflinks	exon	1970504	1970862	.	+	.	gene_id "XLOC_345532"; transcript_id "TCONS_00523845"; exon_number "2";
11	Cufflinks	exon	1970504	1970934	.	+	.	gene_id "XLOC_345532"; transcript_id "TCONS_00602702"; exon_number "3";
11	Cufflinks	exon	1970504	1971070	.	+	.	gene_id "XLOC_345532"; transcript_id "TCONS_00567355"; exon_number "3";
11	StringTie	exon	2223308	2223663	.	+	.	gene_id "XLOC_145428"; transcript_id "TCONS_00294338"; exon_number "1";
11	StringTie	exon	2233077	2233157	.	+	.	gene_id "XLOC_145428"; transcript_id "TCONS_00294338"; exon_number "2";
11	StringTie	exon	2305892	2305997	.	+	.	gene_id "XLOC_145462"; transcript_id "TCONS_00246336"; exon_number "1";
11	StringTie	exon	2307784	2307835	.	+	.	gene_id "XLOC_145462"; transcript_id "TCONS_00246336"; exon_number "2";
11	Cufflinks	exon	2307804	2307835	.	+	.	gene_id "XLOC_345812"; transcript_id "TCONS_00685929"; exon_number "1";
11	Cufflinks	exon	2310440	2311349	.	+	.	gene_id "XLOC_345812"; transcript_id "TCONS_00649554"; exon_number "1";
11	Cufflinks	exon	2312017	2312532	.	+	.	gene_id "XLOC_345812"; transcript_id "TCONS_00649554"; exon_number "2";
11	Cufflinks	exon	2312017	2312666	.	+	.	gene_id "XLOC_345812"; transcript_id "TCONS_00685929"; exon_number "2";
11	StringTie	exon	2312017	2312416	.	+	.	gene_id "XLOC_145462"; transcript_id "TCONS_00246336"; exon_number "3";
11	Cufflinks	exon	2792416	2792439	.	-	.	gene_id "XLOC_415986"; transcript_id "TCONS_00545609"; exon_number "1";
11	Cufflinks	exon	2792729	2793153	.	-	.	gene_id "XLOC_415986"; transcript_id "TCONS_00545609"; exon_number "2";
11	StringTie	exon	2793797	2794109	.	-	.	gene_id "XLOC_176504"; transcript_id "TCONS_00236036"; exon_number "1";
11	StringTie	exon	2794294	2794362	.	-	.	gene_id "XLOC_176504"; transcript_id "TCONS_00236036"; exon_number "2";
11	StringTie	exon	2806696	2806791	.	+	.	gene_id "XLOC_145646"; transcript_id "TCONS_00308032"; exon_number "1";
11	StringTie	exon	2820025	2820234	.	+	.	gene_id "XLOC_145646"; transcript_id "TCONS_00308032"; exon_number "2";
11	Cufflinks	exon	2990434	2990444	.	+	.	gene_id "XLOC_346197"; transcript_id "TCONS_00713091"; exon_number "1";
11	Cufflinks	exon	2996835	2996948	.	+	.	gene_id "XLOC_346197"; transcript_id "TCONS_00713091"; exon_number "2";
11	Cufflinks	exon	2999227	2999377	.	+	.	gene_id "XLOC_346197"; transcript_id "TCONS_00713091"; exon_number "3";
11	Cufflinks	exon	2999271	2999377	.	+	.	gene_id "XLOC_346197"; transcript_id "TCONS_00686018"; exon_number "1";
11	Cufflinks	exon	3000824	3000919	.	+	.	gene_id "XLOC_346197"; transcript_id "TCONS_00713091"; exon_number "4";
11	Cufflinks	exon	3000824	3001305	.	+	.	gene_id "XLOC_346197"; transcript_id "TCONS_00686018"; exon_number "2";
11	Transcomb	exon	3159849	3160002	.	+	.	gene_id "XLOC_021246"; transcript_id "TCONS_00057077"; exon_number "1";
11	Transcomb	exon	3185675	3185743	.	+	.	gene_id "XLOC_021246"; transcript_id "TCONS_00057077"; exon_number "2";
11	Transcomb	exon	3198603	3198643	.	+	.	gene_id "XLOC_021246"; transcript_id "TCONS_00057077"; exon_number "3";
11	Transcomb	exon	3209371	3209432	.	+	.	gene_id "XLOC_021246"; transcript_id "TCONS_00057077"; exon_number "4";
11	Transcomb	exon	3265406	3265993	.	+	.	gene_id "XLOC_021246"; transcript_id "TCONS_00057077"; exon_number "5";
11	Cufflinks	exon	4005028	4006064	.	-	.	gene_id "XLOC_416543"; transcript_id "TCONS_00545808"; exon_number "1";
11	Cufflinks	exon	4005247	4006064	.	-	.	gene_id "XLOC_416543"; transcript_id "TCONS_00699296"; exon_number "1";
11	Cufflinks	exon	4007279	4007423	.	-	.	gene_id "XLOC_416543"; transcript_id "TCONS_00545808"; exon_number "2";
11	Cufflinks	exon	4007279	4007423	.	-	.	gene_id "XLOC_416543"; transcript_id "TCONS_00699296"; exon_number "2";
11	Cufflinks	exon	4008444	4008598	.	-	.	gene_id "XLOC_416543"; transcript_id "TCONS_00545808"; exon_number "3";
11	Cufflinks	exon	4008444	4008598	.	-	.	gene_id "XLOC_416543"; transcript_id "TCONS_00699296"; exon_number "3";
11	Cufflinks	exon	4019694	4020420	.	-	.	gene_id "XLOC_416543"; transcript_id "TCONS_00545808"; exon_number "4";
11	Cufflinks	exon	4021598	4023143	.	-	.	gene_id "XLOC_416543"; transcript_id "TCONS_00699296"; exon_number "4";
11	Cufflinks	exon	4027533	4027760	.	-	.	gene_id "XLOC_416543"; transcript_id "TCONS_00699296"; exon_number "5";
11	Cufflinks	exon	4034076	4034240	.	-	.	gene_id "XLOC_416543"; transcript_id "TCONS_00699296"; exon_number "6";
11	Cufflinks	exon	4034571	4034706	.	-	.	gene_id "XLOC_416543"; transcript_id "TCONS_00699296"; exon_number "7";
11	Cufflinks	exon	4044648	4044816	.	-	.	gene_id "XLOC_416543"; transcript_id "TCONS_00699296"; exon_number "8";
11	Cufflinks	exon	4058782	4058861	.	-	.	gene_id "XLOC_416543"; transcript_id "TCONS_00699296"; exon_number "9";
11	Cufflinks	exon	4138680	4138723	.	-	.	gene_id "XLOC_416543"; transcript_id "TCONS_00699296"; exon_number "10";
11	StringTie	exon	4535169	4537193	.	-	.	gene_id "XLOC_176951"; transcript_id "TCONS_00286670"; exon_number "1";
11	StringTie	exon	4535169	4537193	.	-	.	gene_id "XLOC_176951"; transcript_id "TCONS_00316588"; exon_number "1";
11	StringTie	exon	4535192	4537193	.	-	.	gene_id "XLOC_176951"; transcript_id "TCONS_00286671"; exon_number "1";
11	StringTie	exon	4536055	4537193	.	-	.	gene_id "XLOC_176951"; transcript_id "TCONS_00254438"; exon_number "1";
11	StringTie	exon	4538506	4539766	.	-	.	gene_id "XLOC_176951"; transcript_id "TCONS_00286670"; exon_number "2";
11	StringTie	exon	4538548	4538608	.	-	.	gene_id "XLOC_176951"; transcript_id "TCONS_00254438"; exon_number "2";
11	StringTie	exon	4538548	4538608	.	-	.	gene_id "XLOC_176951"; transcript_id "TCONS_00286671"; exon_number "2";
11	StringTie	exon	4538548	4539766	.	-	.	gene_id "XLOC_176951"; transcript_id "TCONS_00316588"; exon_number "2";
11	StringTie	exon	4544643	4544807	.	-	.	gene_id "XLOC_176951"; transcript_id "TCONS_00254438"; exon_number "3";
11	StringTie	exon	4558625	4558659	.	-	.	gene_id "XLOC_176951"; transcript_id "TCONS_00286671"; exon_number "3";
11	StringTie	exon	4622987	4623159	.	-	.	gene_id "XLOC_176968"; transcript_id "TCONS_00301382"; exon_number "1";
11	StringTie	exon	4623722	4630680	.	-	.	gene_id "XLOC_176968"; transcript_id "TCONS_00301382"; exon_number "2";
11	Scripture	exon	4722858	4725292	.	-	.	gene_id "XLOC_008456"; transcript_id "TCONS_00072732"; exon_number "1";
11	Scripture	exon	4722858	4725292	.	-	.	gene_id "XLOC_008456"; transcript_id "TCONS_00072743"; exon_number "1";
11	Scripture	exon	4760948	4760999	.	-	.	gene_id "XLOC_008456"; transcript_id "TCONS_00072732"; exon_number "2";
11	Scripture	exon	4760948	4760999	.	-	.	gene_id "XLOC_008456"; transcript_id "TCONS_00072743"; exon_number "2";
11	Scripture	exon	4798788	4798841	.	-	.	gene_id "XLOC_008456"; transcript_id "TCONS_00072732"; exon_number "3";
11	Scripture	exon	4817498	4817549	.	-	.	gene_id "XLOC_008456"; transcript_id "TCONS_00072732"; exon_number "4";
11	Scripture	exon	4817498	4817549	.	-	.	gene_id "XLOC_008456"; transcript_id "TCONS_00072743"; exon_number "3";
11	Scripture	exon	4832406	4832442	.	-	.	gene_id "XLOC_008456"; transcript_id "TCONS_00072732"; exon_number "5";
11	Scripture	exon	4832406	4832442	.	-	.	gene_id "XLOC_008456"; transcript_id "TCONS_00072743"; exon_number "4";
11	Scripture	exon	4846564	4846644	.	-	.	gene_id "XLOC_008456"; transcript_id "TCONS_00072732"; exon_number "6";
11	Scripture	exon	4846564	4846644	.	-	.	gene_id "XLOC_008456"; transcript_id "TCONS_00072743"; exon_number "5";
11	Scripture	exon	4940391	4940438	.	-	.	gene_id "XLOC_008456"; transcript_id "TCONS_00072732"; exon_number "7";
11	Scripture	exon	4940391	4940438	.	-	.	gene_id "XLOC_008456"; transcript_id "TCONS_00072743"; exon_number "6";
11	Scripture	exon	5110319	5110701	.	-	.	gene_id "XLOC_008456"; transcript_id "TCONS_00072732"; exon_number "8";
11	Scripture	exon	5110319	5110701	.	-	.	gene_id "XLOC_008456"; transcript_id "TCONS_00072743"; exon_number "7";
11	Scripture	exon	5110828	5111140	.	-	.	gene_id "XLOC_008456"; transcript_id "TCONS_00072732"; exon_number "9";
11	Scripture	exon	5110828	5111140	.	-	.	gene_id "XLOC_008456"; transcript_id "TCONS_00072743"; exon_number "8";
11	Scripture	exon	5112216	5112336	.	-	.	gene_id "XLOC_008456"; transcript_id "TCONS_00072732"; exon_number "10";
11	Scripture	exon	5112216	5112336	.	-	.	gene_id "XLOC_008456"; transcript_id "TCONS_00072743"; exon_number "9";
11	Scripture	exon	5114571	5114645	.	-	.	gene_id "XLOC_008456"; transcript_id "TCONS_00072743"; exon_number "10";
11	Scripture	exon	5214586	5214711	.	-	.	gene_id "XLOC_008456"; transcript_id "TCONS_00072732"; exon_number "11";
11	Scripture	exon	5214586	5214711	.	-	.	gene_id "XLOC_008456"; transcript_id "TCONS_00072743"; exon_number "11";
11	Scripture	exon	5214859	5214902	.	-	.	gene_id "XLOC_008456"; transcript_id "TCONS_00072732"; exon_number "12";
11	Scripture	exon	5261166	5261222	.	-	.	gene_id "XLOC_008456"; transcript_id "TCONS_00072743"; exon_number "12";
11	Transcomb	exon	6810943	6813981	.	-	.	gene_id "XLOC_026960"; transcript_id "TCONS_00076626"; exon_number "1";
11	StringTie	exon	6812467	6813981	.	+	.	gene_id "XLOC_147220"; transcript_id "TCONS_00246822"; exon_number "1";
11	StringTie	exon	6814573	6814700	.	+	.	gene_id "XLOC_147220"; transcript_id "TCONS_00246822"; exon_number "2";
11	StringTie	exon	6819143	6820474	.	+	.	gene_id "XLOC_147220"; transcript_id "TCONS_00246822"; exon_number "3";
11	Transcomb	exon	6848046	6848197	.	-	.	gene_id "XLOC_026960"; transcript_id "TCONS_00076626"; exon_number "2";
11	Transcomb	exon	6851920	6852019	.	-	.	gene_id "XLOC_026960"; transcript_id "TCONS_00076626"; exon_number "3";
11	Transcomb	exon	6857910	6857976	.	-	.	gene_id "XLOC_026960"; transcript_id "TCONS_00076626"; exon_number "4";
11	Transcomb	exon	6878609	6878645	.	-	.	gene_id "XLOC_026960"; transcript_id "TCONS_00076626"; exon_number "5";
11	Scripture	exon	9236900	9239510	.	-	.	gene_id "XLOC_008465"; transcript_id "TCONS_00064161"; exon_number "1";
11	Scripture	exon	9240598	9241087	.	-	.	gene_id "XLOC_008465"; transcript_id "TCONS_00064161"; exon_number "2";
11	StringTie	exon	9791470	9791756	.	+	.	gene_id "XLOC_147839"; transcript_id "TCONS_00294895"; exon_number "1";
11	StringTie	exon	9792405	9792588	.	+	.	gene_id "XLOC_147839"; transcript_id "TCONS_00294895"; exon_number "2";
11	StringTie	exon	10106929	10108867	.	+	.	gene_id "XLOC_148001"; transcript_id "TCONS_00308706"; exon_number "1";
11	StringTie	exon	10109091	10109141	.	+	.	gene_id "XLOC_148001"; transcript_id "TCONS_00308706"; exon_number "2";
11	StringTie	exon	10125384	10127630	.	-	.	gene_id "XLOC_178345"; transcript_id "TCONS_00270759"; exon_number "1";
11	StringTie	exon	10125444	10127308	.	-	.	gene_id "XLOC_178345"; transcript_id "TCONS_00236726"; exon_number "1";
11	Cufflinks	exon	10125840	10127028	.	-	.	gene_id "XLOC_420498"; transcript_id "TCONS_00730464"; exon_number "1";
11	StringTie	exon	10125930	10127308	.	-	.	gene_id "XLOC_178345"; transcript_id "TCONS_00316991"; exon_number "1";
11	Cufflinks	exon	10127113	10127308	.	-	.	gene_id "XLOC_420498"; transcript_id "TCONS_00730464"; exon_number "2";
11	Cufflinks	exon	10127517	10127961	.	-	.	gene_id "XLOC_420498"; transcript_id "TCONS_00730464"; exon_number "3";
11	StringTie	exon	10127517	10127630	.	-	.	gene_id "XLOC_178345"; transcript_id "TCONS_00236726"; exon_number "2";
11	StringTie	exon	10127517	10127630	.	-	.	gene_id "XLOC_178345"; transcript_id "TCONS_00316991"; exon_number "2";
11	StringTie	exon	10127894	10127946	.	-	.	gene_id "XLOC_178345"; transcript_id "TCONS_00236726"; exon_number "3";
11	StringTie	exon	10127894	10127946	.	-	.	gene_id "XLOC_178345"; transcript_id "TCONS_00270759"; exon_number "2";
11	StringTie	exon	10127894	10127946	.	-	.	gene_id "XLOC_178345"; transcript_id "TCONS_00316991"; exon_number "3";
11	StringTie	exon	10128263	10128413	.	-	.	gene_id "XLOC_178345"; transcript_id "TCONS_00236726"; exon_number "4";
11	StringTie	exon	10128263	10128413	.	-	.	gene_id "XLOC_178345"; transcript_id "TCONS_00270759"; exon_number "3";
11	StringTie	exon	10128715	10128815	.	-	.	gene_id "XLOC_178345"; transcript_id "TCONS_00236726"; exon_number "5";
11	StringTie	exon	10128715	10128815	.	-	.	gene_id "XLOC_178345"; transcript_id "TCONS_00270759"; exon_number "4";
11	StringTie	exon	10128715	10128815	.	-	.	gene_id "XLOC_178345"; transcript_id "TCONS_00316991"; exon_number "4";
11	StringTie	exon	10129251	10129402	.	-	.	gene_id "XLOC_178345"; transcript_id "TCONS_00236726"; exon_number "6";
11	StringTie	exon	10129251	10129402	.	-	.	gene_id "XLOC_178345"; transcript_id "TCONS_00270759"; exon_number "5";
11	StringTie	exon	10129251	10129402	.	-	.	gene_id "XLOC_178345"; transcript_id "TCONS_00316991"; exon_number "5";
11	StringTie	exon	10134242	10134366	.	-	.	gene_id "XLOC_178345"; transcript_id "TCONS_00270759"; exon_number "6";
11	StringTie	exon	10134242	10134413	.	-	.	gene_id "XLOC_178345"; transcript_id "TCONS_00236726"; exon_number "7";
11	StringTie	exon	10134242	10134461	.	-	.	gene_id "XLOC_178345"; transcript_id "TCONS_00316991"; exon_number "6";
11	Cufflinks	exon	10597230	10597274	.	+	.	gene_id "XLOC_351001"; transcript_id "TCONS_00525776"; exon_number "1";
11	Transcomb	exon	10597230	10597274	.	+	.	gene_id "XLOC_021669"; transcript_id "TCONS_00065168"; exon_number "1";
11	Cufflinks	exon	10597886	10598480	.	+	.	gene_id "XLOC_351001"; transcript_id "TCONS_00568896"; exon_number "1";
11	Cufflinks	exon	10599281	10600572	.	+	.	gene_id "XLOC_351001"; transcript_id "TCONS_00525776"; exon_number "2";
11	Cufflinks	exon	10599281	10600572	.	+	.	gene_id "XLOC_351001"; transcript_id "TCONS_00568896"; exon_number "2";
11	Transcomb	exon	10599281	10599883	.	+	.	gene_id "XLOC_021669"; transcript_id "TCONS_00065168"; exon_number "2";
11	Cufflinks	exon	11292365	11293627	.	-	.	gene_id "XLOC_421291"; transcript_id "TCONS_00547834"; exon_number "1";
11	Cufflinks	exon	11295787	11295837	.	-	.	gene_id "XLOC_421291"; transcript_id "TCONS_00547834"; exon_number "2";
11	Cufflinks	exon	11313291	11313415	.	-	.	gene_id "XLOC_421291"; transcript_id "TCONS_00547834"; exon_number "3";
11	Cufflinks	exon	13420068	13420402	.	+	.	gene_id "XLOC_352521"; transcript_id "TCONS_00569268"; exon_number "1";
11	Cufflinks	exon	13422790	13423568	.	+	.	gene_id "XLOC_352521"; transcript_id "TCONS_00569268"; exon_number "2";
11	StringTie	exon	19624391	19625716	.	+	.	gene_id "XLOC_150109"; transcript_id "TCONS_00227371"; exon_number "1";
11	StringTie	exon	19638691	19638742	.	+	.	gene_id "XLOC_150109"; transcript_id "TCONS_00227371"; exon_number "2";
11	Scripture	exon	19654120	19654149	.	+	.	gene_id "XLOC_006720"; transcript_id "TCONS_00061673"; exon_number "1";
11	Scripture	exon	19654120	19654149	.	+	.	gene_id "XLOC_006720"; transcript_id "TCONS_00061674"; exon_number "1";
11	Scripture	exon	19654123	19654149	.	+	.	gene_id "XLOC_006720"; transcript_id "TCONS_00061675"; exon_number "1";
11	Scripture	exon	19654123	19654149	.	+	.	gene_id "XLOC_006720"; transcript_id "TCONS_00079563"; exon_number "1";
11	Scripture	exon	19654123	19654149	.	+	.	gene_id "XLOC_006720"; transcript_id "TCONS_00079564"; exon_number "1";
11	Transcomb	exon	19654123	19654149	.	+	.	gene_id "XLOC_022298"; transcript_id "TCONS_00057782"; exon_number "1";
11	Transcomb	exon	19654124	19654149	.	+	.	gene_id "XLOC_022298"; transcript_id "TCONS_00075063"; exon_number "1";
11	StringTie	exon	19656605	19657421	.	+	.	gene_id "XLOC_150123"; transcript_id "TCONS_00227377"; exon_number "1";
11	StringTie	exon	19657000	19657421	.	+	.	gene_id "XLOC_150123"; transcript_id "TCONS_00247605"; exon_number "1";
11	Scripture	exon	19657306	19657421	.	+	.	gene_id "XLOC_006720"; transcript_id "TCONS_00061673"; exon_number "2";
11	Scripture	exon	19657306	19657421	.	+	.	gene_id "XLOC_006720"; transcript_id "TCONS_00061674"; exon_number "2";
11	Scripture	exon	19657306	19657421	.	+	.	gene_id "XLOC_006720"; transcript_id "TCONS_00061675"; exon_number "2";
11	Scripture	exon	19657306	19658437	.	+	.	gene_id "XLOC_006720"; transcript_id "TCONS_00079563"; exon_number "2";
11	Scripture	exon	19657306	19658437	.	+	.	gene_id "XLOC_006720"; transcript_id "TCONS_00079564"; exon_number "2";
11	Transcomb	exon	19657306	19657421	.	+	.	gene_id "XLOC_022298"; transcript_id "TCONS_00057782"; exon_number "2";
11	Transcomb	exon	19657306	19657421	.	+	.	gene_id "XLOC_022298"; transcript_id "TCONS_00075063"; exon_number "2";
11	Scripture	exon	19658393	19658437	.	+	.	gene_id "XLOC_006720"; transcript_id "TCONS_00061673"; exon_number "3";
11	Scripture	exon	19658393	19658437	.	+	.	gene_id "XLOC_006720"; transcript_id "TCONS_00061674"; exon_number "3";
11	Scripture	exon	19658393	19658437	.	+	.	gene_id "XLOC_006720"; transcript_id "TCONS_00061675"; exon_number "3";
11	StringTie	exon	19658393	19658437	.	+	.	gene_id "XLOC_150123"; transcript_id "TCONS_00227377"; exon_number "2";
11	StringTie	exon	19658393	19658437	.	+	.	gene_id "XLOC_150123"; transcript_id "TCONS_00247605"; exon_number "2";
11	Transcomb	exon	19658393	19658437	.	+	.	gene_id "XLOC_022298"; transcript_id "TCONS_00057782"; exon_number "3";
11	Transcomb	exon	19658393	19658437	.	+	.	gene_id "XLOC_022298"; transcript_id "TCONS_00075063"; exon_number "3";
11	Scripture	exon	19659084	19659168	.	+	.	gene_id "XLOC_006720"; transcript_id "TCONS_00061675"; exon_number "4";
11	Scripture	exon	19659084	19659168	.	+	.	gene_id "XLOC_006720"; transcript_id "TCONS_00079564"; exon_number "3";
11	Scripture	exon	19659084	19659344	.	+	.	gene_id "XLOC_006720"; transcript_id "TCONS_00061673"; exon_number "4";
11	Scripture	exon	19659084	19659344	.	+	.	gene_id "XLOC_006720"; transcript_id "TCONS_00079563"; exon_number "3";
11	StringTie	exon	19659084	19659168	.	+	.	gene_id "XLOC_150123"; transcript_id "TCONS_00247605"; exon_number "3";
11	Transcomb	exon	19659084	19659168	.	+	.	gene_id "XLOC_022298"; transcript_id "TCONS_00057782"; exon_number "4";
11	Scripture	exon	19659107	19659344	.	+	.	gene_id "XLOC_006720"; transcript_id "TCONS_00061674"; exon_number "4";
11	StringTie	exon	19659107	19659168	.	+	.	gene_id "XLOC_150123"; transcript_id "TCONS_00227377"; exon_number "3";
11	Transcomb	exon	19659107	19659168	.	+	.	gene_id "XLOC_022298"; transcript_id "TCONS_00075063"; exon_number "4";
11	StringTie	exon	19659308	19659884	.	+	.	gene_id "XLOC_150123"; transcript_id "TCONS_00247605"; exon_number "4";
11	Scripture	exon	19660419	19662665	.	+	.	gene_id "XLOC_006720"; transcript_id "TCONS_00061675"; exon_number "5";
11	Scripture	exon	19660419	19662665	.	+	.	gene_id "XLOC_006720"; transcript_id "TCONS_00079564"; exon_number "4";
11	StringTie	exon	19660419	19662328	.	+	.	gene_id "XLOC_150123"; transcript_id "TCONS_00227377"; exon_number "4";
11	Transcomb	exon	19660419	19660716	.	+	.	gene_id "XLOC_022298"; transcript_id "TCONS_00075063"; exon_number "5";
11	Transcomb	exon	19660419	19660850	.	+	.	gene_id "XLOC_022298"; transcript_id "TCONS_00057782"; exon_number "5";
11	StringTie	exon	20113479	20113679	.	-	.	gene_id "XLOC_180986"; transcript_id "TCONS_00302298"; exon_number "1";
11	StringTie	exon	20134046	20134204	.	-	.	gene_id "XLOC_180986"; transcript_id "TCONS_00302298"; exon_number "2";
11	Scripture	exon	21069166	21069254	.	+	.	gene_id "XLOC_006764"; transcript_id "TCONS_00071149"; exon_number "1";
11	Scripture	exon	21082764	21087982	.	+	.	gene_id "XLOC_006764"; transcript_id "TCONS_00071149"; exon_number "2";
11	Cufflinks	exon	21453765	21457428	.	-	.	gene_id "XLOC_426314"; transcript_id "TCONS_00587928"; exon_number "1";
11	Cufflinks	exon	21457881	21459851	.	-	.	gene_id "XLOC_426314"; transcript_id "TCONS_00587928"; exon_number "2";
11	Scripture	exon	22722410	22743342	.	+	.	gene_id "XLOC_006840"; transcript_id "TCONS_00061772"; exon_number "1";
11	StringTie	exon	22743225	22743342	.	+	.	gene_id "XLOC_151398"; transcript_id "TCONS_00227727"; exon_number "1";
11	Scripture	exon	22753122	22755151	.	+	.	gene_id "XLOC_006840"; transcript_id "TCONS_00061772"; exon_number "2";
11	StringTie	exon	22753122	22761682	.	+	.	gene_id "XLOC_151398"; transcript_id "TCONS_00227727"; exon_number "2";
11	Transcomb	exon	22796723	22797910	.	+	.	gene_id "XLOC_022438"; transcript_id "TCONS_00057887"; exon_number "1";
11	Transcomb	exon	22822085	22822153	.	+	.	gene_id "XLOC_022438"; transcript_id "TCONS_00057887"; exon_number "2";
11	StringTie	exon	25294043	25294213	.	+	.	gene_id "XLOC_152137"; transcript_id "TCONS_00264165"; exon_number "1";
11	StringTie	exon	25307447	25307708	.	+	.	gene_id "XLOC_152137"; transcript_id "TCONS_00264165"; exon_number "2";
11	StringTie	exon	25587836	25590409	.	+	.	gene_id "XLOC_152335"; transcript_id "TCONS_00264199"; exon_number "1";
11	StringTie	exon	25592223	25592250	.	+	.	gene_id "XLOC_152335"; transcript_id "TCONS_00264199"; exon_number "2";
11	Transcomb	exon	26675348	26675976	.	+	.	gene_id "XLOC_022613"; transcript_id "TCONS_00065678"; exon_number "1";
11	Cufflinks	exon	26675546	26675976	.	+	.	gene_id "XLOC_360953"; transcript_id "TCONS_00528752"; exon_number "1";
11	StringTie	exon	26675546	26675976	.	+	.	gene_id "XLOC_152654"; transcript_id "TCONS_00228080"; exon_number "1";
11	Cufflinks	exon	26686585	26689610	.	+	.	gene_id "XLOC_360953"; transcript_id "TCONS_00528752"; exon_number "2";
11	StringTie	exon	26686585	26686691	.	+	.	gene_id "XLOC_152654"; transcript_id "TCONS_00228080"; exon_number "2";
11	Transcomb	exon	26686585	26689234	.	+	.	gene_id "XLOC_022613"; transcript_id "TCONS_00065678"; exon_number "2";
11	StringTie	exon	26687384	26689610	.	+	.	gene_id "XLOC_152654"; transcript_id "TCONS_00228080"; exon_number "3";
11	StringTie	exon	27191876	27192247	.	-	.	gene_id "XLOC_182770"; transcript_id "TCONS_00288200"; exon_number "1";
11	StringTie	exon	27194064	27194179	.	-	.	gene_id "XLOC_182770"; transcript_id "TCONS_00288200"; exon_number "2";
11	Transcomb	exon	27934493	27934703	.	-	.	gene_id "XLOC_028029"; transcript_id "TCONS_00062215"; exon_number "1";
11	Transcomb	exon	27934909	27935429	.	-	.	gene_id "XLOC_028029"; transcript_id "TCONS_00062215"; exon_number "2";
11	Scripture	exon	28661581	28662608	.	-	.	gene_id "XLOC_008520"; transcript_id "TCONS_00069408"; exon_number "1";
11	Scripture	exon	28755825	28755895	.	-	.	gene_id "XLOC_008520"; transcript_id "TCONS_00069408"; exon_number "2";
11	Cufflinks	exon	28969505	28969527	.	-	.	gene_id "XLOC_430888"; transcript_id "TCONS_00630998"; exon_number "1";
11	Cufflinks	exon	28972114	28972168	.	-	.	gene_id "XLOC_430888"; transcript_id "TCONS_00630998"; exon_number "2";
11	Cufflinks	exon	28972855	28973102	.	-	.	gene_id "XLOC_430888"; transcript_id "TCONS_00630998"; exon_number "3";
11	Cufflinks	exon	29140643	29141234	.	-	.	gene_id "XLOC_430990"; transcript_id "TCONS_00631038"; exon_number "1";
11	Cufflinks	exon	29140904	29141234	.	-	.	gene_id "XLOC_430990"; transcript_id "TCONS_00671628"; exon_number "1";
11	Cufflinks	exon	29142857	29142969	.	-	.	gene_id "XLOC_430990"; transcript_id "TCONS_00631038"; exon_number "2";
11	Cufflinks	exon	29142857	29143067	.	-	.	gene_id "XLOC_430990"; transcript_id "TCONS_00671628"; exon_number "2";
11	Cufflinks	exon	29143676	29143738	.	-	.	gene_id "XLOC_430990"; transcript_id "TCONS_00631038"; exon_number "3";
11	StringTie	exon	29405722	29405775	.	-	.	gene_id "XLOC_183744"; transcript_id "TCONS_00288404"; exon_number "1";
11	StringTie	exon	29416700	29416957	.	-	.	gene_id "XLOC_183744"; transcript_id "TCONS_00288404"; exon_number "2";
11	StringTie	exon	29418052	29418282	.	-	.	gene_id "XLOC_183744"; transcript_id "TCONS_00288404"; exon_number "3";
11	StringTie	exon	30502637	30502873	.	+	.	gene_id "XLOC_153648"; transcript_id "TCONS_00248500"; exon_number "1";
11	StringTie	exon	30506048	30507430	.	+	.	gene_id "XLOC_153648"; transcript_id "TCONS_00248500"; exon_number "2";
11	StringTie	exon	31584982	31585392	.	+	.	gene_id "XLOC_153891"; transcript_id "TCONS_00296251"; exon_number "1";
11	StringTie	exon	31584982	31585392	.	+	.	gene_id "XLOC_153891"; transcript_id "TCONS_00296252"; exon_number "1";
11	StringTie	exon	31602298	31604199	.	+	.	gene_id "XLOC_153891"; transcript_id "TCONS_00296251"; exon_number "2";
11	StringTie	exon	31733868	31735646	.	+	.	gene_id "XLOC_153891"; transcript_id "TCONS_00296252"; exon_number "2";
11	StringTie	exon	31802926	31803340	.	+	.	gene_id "XLOC_153891"; transcript_id "TCONS_00228462"; exon_number "1";
11	StringTie	exon	31803572	31803814	.	+	.	gene_id "XLOC_153891"; transcript_id "TCONS_00228462"; exon_number "2";
11	StringTie	exon	31815876	31816034	.	+	.	gene_id "XLOC_153891"; transcript_id "TCONS_00228462"; exon_number "3";
11	StringTie	exon	31816545	31817997	.	+	.	gene_id "XLOC_153891"; transcript_id "TCONS_00228462"; exon_number "4";
11	Cufflinks	exon	31828613	31829248	.	+	.	gene_id "XLOC_364997"; transcript_id "TCONS_00654642"; exon_number "1";
11	Cufflinks	exon	31829396	31831568	.	+	.	gene_id "XLOC_364997"; transcript_id "TCONS_00654642"; exon_number "2";
11	StringTie	exon	36719271	36723266	.	+	.	gene_id "XLOC_155724"; transcript_id "TCONS_00229104"; exon_number "1";
11	Transcomb	exon	36720440	36723266	.	+	.	gene_id "XLOC_023124"; transcript_id "TCONS_00058334"; exon_number "1";
11	Cufflinks	exon	36722027	36723266	.	+	.	gene_id "XLOC_368620"; transcript_id "TCONS_00655621"; exon_number "1";
11	Cufflinks	exon	36725034	36725225	.	+	.	gene_id "XLOC_368620"; transcript_id "TCONS_00655621"; exon_number "2";
11	StringTie	exon	36725034	36725323	.	+	.	gene_id "XLOC_155724"; transcript_id "TCONS_00229104"; exon_number "2";
11	Transcomb	exon	36725034	36725323	.	+	.	gene_id "XLOC_023124"; transcript_id "TCONS_00058334"; exon_number "2";
11	StringTie	exon	37288644	37288740	.	+	.	gene_id "XLOC_155803"; transcript_id "TCONS_00280984"; exon_number "1";
11	StringTie	exon	37289571	37289931	.	+	.	gene_id "XLOC_155803"; transcript_id "TCONS_00280984"; exon_number "2";
11	Scripture	exon	38147500	38151100	.	+	.	gene_id "XLOC_007125"; transcript_id "TCONS_00062024"; exon_number "1";
11	Scripture	exon	38147500	38151475	.	+	.	gene_id "XLOC_007125"; transcript_id "TCONS_00075335"; exon_number "1";
11	Scripture	exon	38150889	38151100	.	+	.	gene_id "XLOC_007125"; transcript_id "TCONS_00062025"; exon_number "1";
11	StringTie	exon	38150943	38151100	.	+	.	gene_id "XLOC_156129"; transcript_id "TCONS_00229271"; exon_number "1";
11	StringTie	exon	38150943	38151100	.	+	.	gene_id "XLOC_156129"; transcript_id "TCONS_00265094"; exon_number "1";
11	StringTie	exon	38150962	38151100	.	+	.	gene_id "XLOC_156129"; transcript_id "TCONS_00229272"; exon_number "1";
11	StringTie	exon	38150969	38151100	.	+	.	gene_id "XLOC_156129"; transcript_id "TCONS_00296793"; exon_number "1";
11	Scripture	exon	38151370	38151475	.	+	.	gene_id "XLOC_007125"; transcript_id "TCONS_00062025"; exon_number "2";
11	StringTie	exon	38151370	38151475	.	+	.	gene_id "XLOC_156129"; transcript_id "TCONS_00229271"; exon_number "2";
11	StringTie	exon	38152362	38154093	.	+	.	gene_id "XLOC_156129"; transcript_id "TCONS_00296793"; exon_number "2";
11	Scripture	exon	38165964	38166513	.	+	.	gene_id "XLOC_007125"; transcript_id "TCONS_00062031"; exon_number "1";
11	Scripture	exon	38166410	38166513	.	+	.	gene_id "XLOC_007125"; transcript_id "TCONS_00062025"; exon_number "3";
11	Scripture	exon	38166410	38166513	.	+	.	gene_id "XLOC_007125"; transcript_id "TCONS_00075335"; exon_number "2";
11	Scripture	exon	38166410	38167032	.	+	.	gene_id "XLOC_007125"; transcript_id "TCONS_00062024"; exon_number "2";
11	StringTie	exon	38166410	38166513	.	+	.	gene_id "XLOC_156129"; transcript_id "TCONS_00229272"; exon_number "2";
11	StringTie	exon	38166410	38166513	.	+	.	gene_id "XLOC_156129"; transcript_id "TCONS_00265094"; exon_number "2";
11	StringTie	exon	38166410	38167999	.	+	.	gene_id "XLOC_156129"; transcript_id "TCONS_00229271"; exon_number "3";
11	Scripture	exon	38168493	38169514	.	+	.	gene_id "XLOC_007125"; transcript_id "TCONS_00062025"; exon_number "4";
11	Scripture	exon	38168493	38170578	.	+	.	gene_id "XLOC_007125"; transcript_id "TCONS_00062031"; exon_number "2";
11	StringTie	exon	38168493	38170578	.	+	.	gene_id "XLOC_156129"; transcript_id "TCONS_00229272"; exon_number "3";
11	StringTie	exon	38168846	38169514	.	+	.	gene_id "XLOC_156129"; transcript_id "TCONS_00265094"; exon_number "3";
11	Scripture	exon	38184811	38185331	.	+	.	gene_id "XLOC_007125"; transcript_id "TCONS_00075335"; exon_number "3";
11	StringTie	exon	38405015	38405088	.	+	.	gene_id "XLOC_156129"; transcript_id "TCONS_00310782"; exon_number "1";
11	StringTie	exon	38406757	38406953	.	+	.	gene_id "XLOC_156129"; transcript_id "TCONS_00310782"; exon_number "2";
11	Scripture	exon	40654170	40654550	.	+	.	gene_id "XLOC_007148"; transcript_id "TCONS_00062046"; exon_number "1";
11	Transcomb	exon	40654457	40654550	.	+	.	gene_id "XLOC_023367"; transcript_id "TCONS_00075416"; exon_number "1";
11	Scripture	exon	40655833	40656281	.	+	.	gene_id "XLOC_007148"; transcript_id "TCONS_00062046"; exon_number "2";
11	Transcomb	exon	40655833	40656475	.	+	.	gene_id "XLOC_023367"; transcript_id "TCONS_00075416"; exon_number "2";
11	Cufflinks	exon	43349729	43349920	.	-	.	gene_id "XLOC_440251"; transcript_id "TCONS_00734804"; exon_number "1";
11	StringTie	exon	43349740	43349920	.	-	.	gene_id "XLOC_187580"; transcript_id "TCONS_00239707"; exon_number "1";
11	Cufflinks	exon	43378373	43378734	.	-	.	gene_id "XLOC_440251"; transcript_id "TCONS_00734804"; exon_number "2";
11	StringTie	exon	43487461	43488241	.	-	.	gene_id "XLOC_187580"; transcript_id "TCONS_00239711"; exon_number "1";
11	StringTie	exon	43489445	43489824	.	-	.	gene_id "XLOC_187580"; transcript_id "TCONS_00239711"; exon_number "2";
11	StringTie	exon	43489462	43489824	.	-	.	gene_id "XLOC_187580"; transcript_id "TCONS_00239707"; exon_number "2";
11	Cufflinks	exon	43674961	43675169	.	-	.	gene_id "XLOC_440672"; transcript_id "TCONS_00703700"; exon_number "1";
11	StringTie	exon	43675108	43675169	.	-	.	gene_id "XLOC_187875"; transcript_id "TCONS_00257216"; exon_number "1";
11	Cufflinks	exon	43677224	43677317	.	-	.	gene_id "XLOC_440672"; transcript_id "TCONS_00703700"; exon_number "2";
11	Cufflinks	exon	43678132	43678180	.	-	.	gene_id "XLOC_440672"; transcript_id "TCONS_00703700"; exon_number "3";
11	StringTie	exon	43678132	43678318	.	-	.	gene_id "XLOC_187875"; transcript_id "TCONS_00257216"; exon_number "2";
11	StringTie	exon	43681142	43681296	.	-	.	gene_id "XLOC_187875"; transcript_id "TCONS_00257216"; exon_number "3";
11	StringTie	exon	43702429	43702538	.	+	.	gene_id "XLOC_157700"; transcript_id "TCONS_00311108"; exon_number "1";
11	Cufflinks	exon	43703923	43704083	.	+	.	gene_id "XLOC_373974"; transcript_id "TCONS_00719727"; exon_number "1";
11	StringTie	exon	43703923	43704083	.	+	.	gene_id "XLOC_157700"; transcript_id "TCONS_00311108"; exon_number "2";
11	Cufflinks	exon	43706889	43707357	.	+	.	gene_id "XLOC_373974"; transcript_id "TCONS_00719730"; exon_number "1";
11	Cufflinks	exon	43707271	43707357	.	+	.	gene_id "XLOC_373974"; transcript_id "TCONS_00719727"; exon_number "2";
11	StringTie	exon	43707271	43707464	.	+	.	gene_id "XLOC_157700"; transcript_id "TCONS_00311108"; exon_number "3";
11	Cufflinks	exon	43708358	43708468	.	+	.	gene_id "XLOC_373974"; transcript_id "TCONS_00719727"; exon_number "3";
11	Cufflinks	exon	43708358	43708468	.	+	.	gene_id "XLOC_373974"; transcript_id "TCONS_00719730"; exon_number "2";
11	Cufflinks	exon	43711137	43711379	.	+	.	gene_id "XLOC_373974"; transcript_id "TCONS_00574899"; exon_number "1";
11	Cufflinks	exon	43711256	43711379	.	+	.	gene_id "XLOC_373974"; transcript_id "TCONS_00719727"; exon_number "4";
11	Cufflinks	exon	43711256	43711379	.	+	.	gene_id "XLOC_373974"; transcript_id "TCONS_00719730"; exon_number "3";
11	Cufflinks	exon	43713997	43714238	.	+	.	gene_id "XLOC_373974"; transcript_id "TCONS_00657174"; exon_number "1";
11	Cufflinks	exon	43714086	43714238	.	+	.	gene_id "XLOC_373974"; transcript_id "TCONS_00574899"; exon_number "2";
11	Cufflinks	exon	43714086	43714238	.	+	.	gene_id "XLOC_373974"; transcript_id "TCONS_00719727"; exon_number "5";
11	Cufflinks	exon	43714086	43714238	.	+	.	gene_id "XLOC_373974"; transcript_id "TCONS_00719730"; exon_number "4";
11	Cufflinks	exon	43720424	43720559	.	+	.	gene_id "XLOC_373974"; transcript_id "TCONS_00719727"; exon_number "6";
11	Cufflinks	exon	43720424	43720559	.	+	.	gene_id "XLOC_373974"; transcript_id "TCONS_00719730"; exon_number "5";
11	Cufflinks	exon	43720424	43720569	.	+	.	gene_id "XLOC_373974"; transcript_id "TCONS_00574899"; exon_number "3";
11	Cufflinks	exon	43720424	43720569	.	+	.	gene_id "XLOC_373974"; transcript_id "TCONS_00657174"; exon_number "2";
11	Cufflinks	exon	43721410	43721495	.	+	.	gene_id "XLOC_373974"; transcript_id "TCONS_00574899"; exon_number "4";
11	Cufflinks	exon	43721410	43721506	.	+	.	gene_id "XLOC_373974"; transcript_id "TCONS_00657174"; exon_number "3";
11	StringTie	exon	43721413	43721506	.	+	.	gene_id "XLOC_157700"; transcript_id "TCONS_00281472"; exon_number "1";
11	Cufflinks	exon	43722447	43722479	.	+	.	gene_id "XLOC_373974"; transcript_id "TCONS_00657174"; exon_number "4";
11	StringTie	exon	43722447	43722479	.	+	.	gene_id "XLOC_157700"; transcript_id "TCONS_00281472"; exon_number "2";
11	Cufflinks	exon	43723916	43724015	.	+	.	gene_id "XLOC_373974"; transcript_id "TCONS_00657174"; exon_number "5";
11	StringTie	exon	43723916	43724015	.	+	.	gene_id "XLOC_157700"; transcript_id "TCONS_00281472"; exon_number "3";
11	Cufflinks	exon	43732905	43732967	.	+	.	gene_id "XLOC_373974"; transcript_id "TCONS_00657174"; exon_number "6";
11	StringTie	exon	43732905	43732998	.	+	.	gene_id "XLOC_157700"; transcript_id "TCONS_00281472"; exon_number "4";
11	Cufflinks	exon	43734326	43734355	.	+	.	gene_id "XLOC_373974"; transcript_id "TCONS_00533576"; exon_number "1";
11	Cufflinks	exon	43734434	43734507	.	+	.	gene_id "XLOC_373974"; transcript_id "TCONS_00533576"; exon_number "2";
11	Cufflinks	exon	43734810	43734898	.	+	.	gene_id "XLOC_373974"; transcript_id "TCONS_00533576"; exon_number "3";
11	Cufflinks	exon	43738677	43738768	.	+	.	gene_id "XLOC_373974"; transcript_id "TCONS_00533576"; exon_number "4";
11	Cufflinks	exon	43739783	43739940	.	+	.	gene_id "XLOC_373974"; transcript_id "TCONS_00533576"; exon_number "5";
11	Cufflinks	exon	43957622	43957850	.	+	.	gene_id "XLOC_374179"; transcript_id "TCONS_00719796"; exon_number "1";
11	Cufflinks	exon	44020111	44020230	.	+	.	gene_id "XLOC_374179"; transcript_id "TCONS_00719796"; exon_number "2";
11	Cufflinks	exon	44020817	44020849	.	+	.	gene_id "XLOC_374179"; transcript_id "TCONS_00575030"; exon_number "1";
11	Cufflinks	exon	44041340	44042028	.	+	.	gene_id "XLOC_374179"; transcript_id "TCONS_00575030"; exon_number "2";
11	StringTie	exon	44152645	44153155	.	-	.	gene_id "XLOC_188031"; transcript_id "TCONS_00319616"; exon_number "1";
11	StringTie	exon	44157384	44157502	.	-	.	gene_id "XLOC_188031"; transcript_id "TCONS_00319616"; exon_number "2";
11	Cufflinks	exon	46147299	46147720	.	+	.	gene_id "XLOC_375584"; transcript_id "TCONS_00720146"; exon_number "1";
11	Scripture	exon	46147457	46147720	.	+	.	gene_id "XLOC_007225"; transcript_id "TCONS_00075404"; exon_number "1";
11	Cufflinks	exon	46148773	46149629	.	+	.	gene_id "XLOC_375584"; transcript_id "TCONS_00575304"; exon_number "1";
11	Scripture	exon	46149274	46149629	.	+	.	gene_id "XLOC_007225"; transcript_id "TCONS_00075404"; exon_number "2";
11	Cufflinks	exon	46149278	46149629	.	+	.	gene_id "XLOC_375584"; transcript_id "TCONS_00720146"; exon_number "2";
11	Cufflinks	exon	46153647	46154119	.	+	.	gene_id "XLOC_375584"; transcript_id "TCONS_00720146"; exon_number "3";
11	Cufflinks	exon	46153647	46154313	.	+	.	gene_id "XLOC_375584"; transcript_id "TCONS_00575304"; exon_number "2";
11	Scripture	exon	46153647	46154119	.	+	.	gene_id "XLOC_007225"; transcript_id "TCONS_00075404"; exon_number "3";
11	Transcomb	exon	46216506	46218165	.	-	.	gene_id "XLOC_028501"; transcript_id "TCONS_00069134"; exon_number "1";
11	Transcomb	exon	46218656	46218948	.	-	.	gene_id "XLOC_028501"; transcript_id "TCONS_00069134"; exon_number "2";
11	StringTie	exon	46802318	46802343	.	+	.	gene_id "XLOC_158629"; transcript_id "TCONS_00311362"; exon_number "1";
11	Cufflinks	exon	46802536	46802800	.	+	.	gene_id "XLOC_376027"; transcript_id "TCONS_00575464"; exon_number "1";
11	Transcomb	exon	46802536	46802800	.	+	.	gene_id "XLOC_023581"; transcript_id "TCONS_00058684"; exon_number "1";
11	StringTie	exon	46802732	46802800	.	+	.	gene_id "XLOC_158629"; transcript_id "TCONS_00311362"; exon_number "2";
11	Cufflinks	exon	46803116	46805688	.	+	.	gene_id "XLOC_376027"; transcript_id "TCONS_00575464"; exon_number "2";
11	StringTie	exon	46803116	46803528	.	+	.	gene_id "XLOC_158629"; transcript_id "TCONS_00311362"; exon_number "3";
11	Transcomb	exon	46803116	46805618	.	+	.	gene_id "XLOC_023581"; transcript_id "TCONS_00058684"; exon_number "2";
11	StringTie	exon	49630515	49630813	.	+	.	gene_id "XLOC_159434"; transcript_id "TCONS_00311570"; exon_number "1";
11	StringTie	exon	49642012	49642084	.	+	.	gene_id "XLOC_159434"; transcript_id "TCONS_00311570"; exon_number "2";
11	StringTie	exon	49857627	49858180	.	+	.	gene_id "XLOC_159558"; transcript_id "TCONS_00250064"; exon_number "1";
11	StringTie	exon	49858292	49861846	.	+	.	gene_id "XLOC_159558"; transcript_id "TCONS_00250064"; exon_number "2";
11	Cufflinks	exon	50018611	50018722	.	+	.	gene_id "XLOC_378271"; transcript_id "TCONS_00613316"; exon_number "1";
11	Cufflinks	exon	50023964	50024139	.	+	.	gene_id "XLOC_378271"; transcript_id "TCONS_00613316"; exon_number "2";
11	Cufflinks	exon	60292135	60294016	.	-	.	gene_id "XLOC_451353"; transcript_id "TCONS_00676459"; exon_number "1";
11	Cufflinks	exon	60308397	60308455	.	-	.	gene_id "XLOC_451353"; transcript_id "TCONS_00676459"; exon_number "2";
11	Scripture	exon	62280727	62285717	.	+	.	gene_id "XLOC_007453"; transcript_id "TCONS_00075569"; exon_number "1";
11	Scripture	exon	62288718	62289732	.	+	.	gene_id "XLOC_007453"; transcript_id "TCONS_00075569"; exon_number "2";
11	Transcomb	exon	62875956	62877445	.	-	.	gene_id "XLOC_028878"; transcript_id "TCONS_00062911"; exon_number "1";
11	Transcomb	exon	62911383	62911614	.	-	.	gene_id "XLOC_028878"; transcript_id "TCONS_00062911"; exon_number "2";
11	Cufflinks	exon	63097173	63104344	.	-	.	gene_id "XLOC_453512"; transcript_id "TCONS_00737713"; exon_number "1";
11	Cufflinks	exon	63105510	63105706	.	-	.	gene_id "XLOC_453512"; transcript_id "TCONS_00737713"; exon_number "2";
11	StringTie	exon	63218489	63220595	.	-	.	gene_id "XLOC_192700"; transcript_id "TCONS_00258450"; exon_number "1";
11	StringTie	exon	63228682	63229008	.	-	.	gene_id "XLOC_192700"; transcript_id "TCONS_00258450"; exon_number "2";
11	StringTie	exon	63234987	63235325	.	+	.	gene_id "XLOC_162563"; transcript_id "TCONS_00297995"; exon_number "1";
11	Cufflinks	exon	63235372	63235519	.	-	.	gene_id "XLOC_453620"; transcript_id "TCONS_00593872"; exon_number "1";
11	StringTie	exon	63236037	63236139	.	+	.	gene_id "XLOC_162563"; transcript_id "TCONS_00297995"; exon_number "2";
11	Cufflinks	exon	63236216	63236337	.	-	.	gene_id "XLOC_453620"; transcript_id "TCONS_00593872"; exon_number "2";
11	Cufflinks	exon	63749051	63758617	.	-	.	gene_id "XLOC_453817"; transcript_id "TCONS_00593954"; exon_number "1";
11	Cufflinks	exon	63760152	63760788	.	-	.	gene_id "XLOC_453817"; transcript_id "TCONS_00593954"; exon_number "2";
11	StringTie	exon	66481542	66481907	.	-	.	gene_id "XLOC_193533"; transcript_id "TCONS_00241862"; exon_number "1";
11	StringTie	exon	66483964	66485662	.	-	.	gene_id "XLOC_193533"; transcript_id "TCONS_00241862"; exon_number "2";
11	StringTie	exon	66658834	66658909	.	+	.	gene_id "XLOC_163576"; transcript_id "TCONS_00298182"; exon_number "1";
11	StringTie	exon	66668238	66668436	.	+	.	gene_id "XLOC_163576"; transcript_id "TCONS_00298182"; exon_number "2";
11	StringTie	exon	66671122	66671219	.	+	.	gene_id "XLOC_163576"; transcript_id "TCONS_00298182"; exon_number "3";
11	Cufflinks	exon	67487739	67488656	.	-	.	gene_id "XLOC_456071"; transcript_id "TCONS_00594288"; exon_number "1";
11	Cufflinks	exon	67492130	67492411	.	-	.	gene_id "XLOC_456071"; transcript_id "TCONS_00594288"; exon_number "2";
11	Cufflinks	exon	67694330	67695075	.	+	.	gene_id "XLOC_389089"; transcript_id "TCONS_00578076"; exon_number "1";
11	Scripture	exon	67694745	67695075	.	+	.	gene_id "XLOC_007562"; transcript_id "TCONS_00062384"; exon_number "1";
11	StringTie	exon	67694745	67695075	.	+	.	gene_id "XLOC_163815"; transcript_id "TCONS_00231460"; exon_number "1";
11	StringTie	exon	67694745	67695080	.	+	.	gene_id "XLOC_163815"; transcript_id "TCONS_00231461"; exon_number "1";
11	Cufflinks	exon	67700808	67701817	.	+	.	gene_id "XLOC_389089"; transcript_id "TCONS_00578076"; exon_number "2";
11	Scripture	exon	67700808	67701807	.	+	.	gene_id "XLOC_007562"; transcript_id "TCONS_00062384"; exon_number "2";
11	StringTie	exon	67700808	67701803	.	+	.	gene_id "XLOC_163815"; transcript_id "TCONS_00231460"; exon_number "2";
11	StringTie	exon	67700808	67701803	.	+	.	gene_id "XLOC_163815"; transcript_id "TCONS_00231461"; exon_number "2";
11	Cufflinks	exon	68354060	68354574	.	-	.	gene_id "XLOC_456572"; transcript_id "TCONS_00677787"; exon_number "1";
11	Scripture	exon	68355248	68355427	.	-	.	gene_id "XLOC_008592"; transcript_id "TCONS_00082809"; exon_number "1";
11	Cufflinks	exon	68355323	68355427	.	-	.	gene_id "XLOC_456572"; transcript_id "TCONS_00677787"; exon_number "2";
11	Cufflinks	exon	68364579	68364637	.	-	.	gene_id "XLOC_456572"; transcript_id "TCONS_00677787"; exon_number "3";
11	Scripture	exon	68364579	68364637	.	-	.	gene_id "XLOC_008592"; transcript_id "TCONS_00082809"; exon_number "2";
11	Cufflinks	exon	68365653	68365833	.	-	.	gene_id "XLOC_456572"; transcript_id "TCONS_00677787"; exon_number "4";
11	Scripture	exon	68365653	68365833	.	-	.	gene_id "XLOC_008592"; transcript_id "TCONS_00082809"; exon_number "3";
11	Scripture	exon	68368121	68368185	.	-	.	gene_id "XLOC_008592"; transcript_id "TCONS_00082809"; exon_number "4";
11	Cufflinks	exon	68379394	68379555	.	-	.	gene_id "XLOC_456572"; transcript_id "TCONS_00677787"; exon_number "5";
11	Cufflinks	exon	68381415	68381505	.	-	.	gene_id "XLOC_456572"; transcript_id "TCONS_00677787"; exon_number "6";
11	Scripture	exon	68381415	68383050	.	-	.	gene_id "XLOC_008592"; transcript_id "TCONS_00082809"; exon_number "5";
11	Cufflinks	exon	68382523	68383035	.	-	.	gene_id "XLOC_456572"; transcript_id "TCONS_00677787"; exon_number "7";
11	Cufflinks	exon	68429394	68430204	.	-	.	gene_id "XLOC_456646"; transcript_id "TCONS_00557629"; exon_number "1";
11	Cufflinks	exon	68430351	68430370	.	-	.	gene_id "XLOC_456646"; transcript_id "TCONS_00557629"; exon_number "2";
11	StringTie	exon	70901165	70902267	.	+	.	gene_id "XLOC_164897"; transcript_id "TCONS_00298431"; exon_number "1";
11	StringTie	exon	70901165	70904570	.	+	.	gene_id "XLOC_164897"; transcript_id "TCONS_00267029"; exon_number "1";
11	Scripture	exon	70901170	70901775	.	+	.	gene_id "XLOC_007623"; transcript_id "TCONS_00084790"; exon_number "1";
11	Scripture	exon	70901170	70901894	.	+	.	gene_id "XLOC_007623"; transcript_id "TCONS_00084792"; exon_number "1";
11	Cufflinks	exon	70901177	70901623	.	+	.	gene_id "XLOC_390957"; transcript_id "TCONS_00661214"; exon_number "1";
11	StringTie	exon	70901177	70901894	.	+	.	gene_id "XLOC_164897"; transcript_id "TCONS_00231765"; exon_number "1";
11	Scripture	exon	70901178	70901894	.	+	.	gene_id "XLOC_007623"; transcript_id "TCONS_00071771"; exon_number "1";
11	Scripture	exon	70901184	70901775	.	+	.	gene_id "XLOC_007623"; transcript_id "TCONS_00075728"; exon_number "1";
11	Scripture	exon	70901186	70901623	.	+	.	gene_id "XLOC_007623"; transcript_id "TCONS_00067718"; exon_number "1";
11	Scripture	exon	70901186	70901894	.	+	.	gene_id "XLOC_007623"; transcript_id "TCONS_00067719"; exon_number "1";
11	Cufflinks	exon	70902187	70902267	.	+	.	gene_id "XLOC_390957"; transcript_id "TCONS_00661214"; exon_number "2";
11	Scripture	exon	70902187	70902267	.	+	.	gene_id "XLOC_007623"; transcript_id "TCONS_00067718"; exon_number "2";
11	Scripture	exon	70902187	70902267	.	+	.	gene_id "XLOC_007623"; transcript_id "TCONS_00071771"; exon_number "2";
11	Scripture	exon	70902187	70902267	.	+	.	gene_id "XLOC_007623"; transcript_id "TCONS_00075728"; exon_number "2";
11	Scripture	exon	70902187	70902267	.	+	.	gene_id "XLOC_007623"; transcript_id "TCONS_00084792"; exon_number "2";
11	StringTie	exon	70902187	70902267	.	+	.	gene_id "XLOC_164897"; transcript_id "TCONS_00231765"; exon_number "2";
11	Cufflinks	exon	70904468	70904570	.	+	.	gene_id "XLOC_390957"; transcript_id "TCONS_00661214"; exon_number "3";
11	Scripture	exon	70904468	70904570	.	+	.	gene_id "XLOC_007623"; transcript_id "TCONS_00067718"; exon_number "3";
11	Scripture	exon	70904468	70904570	.	+	.	gene_id "XLOC_007623"; transcript_id "TCONS_00067719"; exon_number "2";
11	Scripture	exon	70904468	70904570	.	+	.	gene_id "XLOC_007623"; transcript_id "TCONS_00071771"; exon_number "3";
11	Scripture	exon	70904468	70904570	.	+	.	gene_id "XLOC_007623"; transcript_id "TCONS_00075728"; exon_number "3";
11	Scripture	exon	70904468	70904570	.	+	.	gene_id "XLOC_007623"; transcript_id "TCONS_00084790"; exon_number "2";
11	Scripture	exon	70904468	70904570	.	+	.	gene_id "XLOC_007623"; transcript_id "TCONS_00084792"; exon_number "3";
11	StringTie	exon	70904468	70904570	.	+	.	gene_id "XLOC_164897"; transcript_id "TCONS_00231765"; exon_number "3";
11	StringTie	exon	70904468	70904570	.	+	.	gene_id "XLOC_164897"; transcript_id "TCONS_00298431"; exon_number "2";
11	Cufflinks	exon	70907910	70908100	.	+	.	gene_id "XLOC_390957"; transcript_id "TCONS_00661214"; exon_number "4";
11	Scripture	exon	70907910	70908100	.	+	.	gene_id "XLOC_007623"; transcript_id "TCONS_00067718"; exon_number "4";
11	Scripture	exon	70907910	70908100	.	+	.	gene_id "XLOC_007623"; transcript_id "TCONS_00067719"; exon_number "3";
11	Scripture	exon	70907910	70908100	.	+	.	gene_id "XLOC_007623"; transcript_id "TCONS_00071771"; exon_number "4";
11	Scripture	exon	70907910	70908100	.	+	.	gene_id "XLOC_007623"; transcript_id "TCONS_00075728"; exon_number "4";
11	Scripture	exon	70907910	70908100	.	+	.	gene_id "XLOC_007623"; transcript_id "TCONS_00084790"; exon_number "3";
11	Scripture	exon	70907910	70908100	.	+	.	gene_id "XLOC_007623"; transcript_id "TCONS_00084792"; exon_number "4";
11	StringTie	exon	70907910	70908100	.	+	.	gene_id "XLOC_164897"; transcript_id "TCONS_00231765"; exon_number "4";
11	StringTie	exon	70907910	70908100	.	+	.	gene_id "XLOC_164897"; transcript_id "TCONS_00267029"; exon_number "2";
11	StringTie	exon	70907910	70908100	.	+	.	gene_id "XLOC_164897"; transcript_id "TCONS_00298431"; exon_number "3";
11	Cufflinks	exon	70912112	70912498	.	+	.	gene_id "XLOC_390957"; transcript_id "TCONS_00661214"; exon_number "5";
11	Scripture	exon	70912112	70912203	.	+	.	gene_id "XLOC_007623"; transcript_id "TCONS_00067718"; exon_number "5";
11	Scripture	exon	70912112	70912203	.	+	.	gene_id "XLOC_007623"; transcript_id "TCONS_00067719"; exon_number "4";
[truncated: 16,479 more rows]
