# Supplementary material for: Genome Wide Identification of Novel Long Non-coding RNAs and Their Potential Associations With Milk Proteins in Chinese Holstein Cows
Source: Front Genet. 2018 Jul 30;9:281. doi: 10.3389/fgene.2018.00281 (PMC6077245; doi:10.3389/fgene.2018.00281)
Supplement: TABLE S7 — lncRNA sequences blast against NONCODE database. [file Table_7.XLSX]

## Sheet: Supplementary Table 7
Supplemental Table 7: LncRNA sequences blast against NONCODEv5 database
	Similar number	Total number in NONCODE database	Ratio
Cow	2359	23515	0.100319
Human	2188	172216	0.012705
Mouse	770	131697	0.00584675
Rat	430	24879	0.0172837
Pig	1829	29585	0.0618219
Chicken	27	12850	0.00210117
