# Supplementary material for: Genome Wide Identification of Novel Long Non-coding RNAs and Their Potential Associations With Milk Proteins in Chinese Holstein Cows
Source: Front Genet. 2018 Jul 30;9:281. doi: 10.3389/fgene.2018.00281 (PMC6077245; doi:10.3389/fgene.2018.00281)
Supplement: TABLE S8 — The results of differentially expressed lncRNAs, novel genes and protein-coding genes. (a) The differentially expressed lncRNAs results. (b) The differentially expressed novel gene results. [file Table_8.xlsx]

## Sheet: Supplementary Table 8a
Supplemental Table 8a: The results of differentially expressed lncRNAs
LncRNA gene	LncRNA transcript	Locus	HP_FPKM	LP_FPKM	Log2(fold_change)	p_value	q_value	Significant	Direction
XLOC_582693	TCONS_0918942	2:115673519-115682184	3.31278	1.02906	-1.68671	5e-05	0.00328028	yes	Down
XLOC_059976	TCONS_0458010	5:32243816-32270339	2.05417	0.690516	-1.57281	0.0003	0.0133664	yes	Down
XLOC_929036	TCONS_1690898	15:65891595-65896543	1.0145	0.346711	-1.54897	0.00145	0.0416424	yes	Down
XLOC_2280878	TCONS_4547736	3:56909914-56937217	2.39104	0.832575	-1.52199	5e-05	0.00328028	yes	Down
XLOC_3326303	TCONS_6686797	GJ060358.1:32-6493	2.15126	0.767271	-1.48737	0.0001	0.00558672	yes	Down
XLOC_1553010	TCONS_3078081	20:12598342-12605288	1.48105	0.665365	-1.1544	0.0013	0.038494	yes	Down
XLOC_292033	TCONS_0432200	10:26697899-26702683	2.79144	1.39491	-1.00084	0.0007	0.0256703	yes	Down
XLOC_240033	TCONS_0542901,TCONS_0543250,TCONS_0587522,TCONS_0672154,TCONS_0672156,TCONS_0672158,TCONS_0672160,TCONS_0672162,TCONS_0672170,TCONS_0672174,TCONS_0672216,TCONS_0672224,TCONS_0672305,TCONS_0672306,TCONS_0672434,TCONS_0684399,TCONS_0684401,TCONS_0684403,TCONS_0684405,TCONS_0684407,TCONS_0688679	10:48376509-48648893	68.8414	35.3762	-0.960497	0.00105	0.0336706	yes	Down
XLOC_112491	TCONS_0385499	1:19929165-20182412	5.13451	8.07422	0.653097	0.00095	0.0316711	yes	UP
XLOC_1815349	TCONS_3601672	23:17507725-17522447	5.00749	9.53541	0.929207	0.001	0.0327277	yes	UP
XLOC_2500996	TCONS_4893811	4:33260787-33262913	1.35118	3.31447	1.29456	0.0004	0.0168259	yes	UP
XLOC_2427074	TCONS_4920751	4:36158377-36159816	1.25597	6.38418	2.3457	5e-05	0.00328028	yes	UP
XLOC_1243232	TCONS_1975869,TCONS_1991976	7:38449464-38502848	0.408342	2.81355	2.78454	0.0002	0.00966351	yes	UP
XLOC_004729	TCONS_0023641	1:125572871-125585794	0	0.927357	inf	5e-05	0.00328028	yes	UP
XLOC_013834	TCONS_0089292	1:56905028-56948667	0	1.19118	inf	0.0017	0.0457879	yes	UP
XLOC_1186672	TCONS_1844622	6:72896473-72900508	0	3.07993	inf	0.00045	0.0181805	yes	UP
XLOC_1284424	TCONS_2040856	8:65415622-65417104	0	0.903789	inf	0.00065	0.0240837	yes	UP
XLOC_144456	TCONS_0207836	10:102838283-102839042	0	1.52439	inf	5e-05	0.00328028	yes	UP
XLOC_1560985	TCONS_2392159	20:51729259-51767218	0	1.29975	inf	5e-05	0.00328028	yes	UP
XLOC_2273208	TCONS_3400346	3:87803076-87803851	0	0.820661	inf	5e-05	0.00328028	yes	UP
XLOC_2938516	TCONS_4397837	7:36583792-36603493	0	1.40913	inf	5e-05	0.00328028	yes	UP
XLOC_593004	TCONS_1139318	12:75887263-75896281	0	0.829202	inf	5e-05	0.00328028	yes	UP
XLOC_890495	TCONS_1424422	28:44935176-44936429	0	0.849668	inf	5e-05	0.00328028	yes	UP
XLOC_051681	TCONS_0229895	1:83581354-83582143	0.870136	0	#NAME?	5e-05	0.00328028	yes	Down
XLOC_1261332	TCONS_2499784	19:39080345-39080701	3.5376	0	#NAME?	0.001	0.0327277	yes	Down
XLOC_157700	TCONS_0265438	11:43723923-43734354	2.41705	0	#NAME?	0.00135	0.0392433	yes	Down
XLOC_2552245	TCONS_3954401	5:31711309-31754936	1.17274	0	#NAME?	5e-05	0.00328028	yes	Down
XLOC_2928338	TCONS_4440543	7:21632727-21642878	2.14752	0	#NAME?	0.00135	0.0392433	yes	Down
XLOC_3202784	TCONS_6404733	9:39279279-39285358	1.74985	0	#NAME?	0.00135	0.0392433	yes	Down
XLOC_3294518	TCONS_5106036	X:4233697-4243280	0.814726	0	#NAME?	0.00085	0.0296505	yes	Down
XLOC_547975	TCONS_1098704	12:1470993-1491509	4.52107	0	#NAME?	0.0018	0.0474099	yes	Down
Note: HP: high milk protein percentage in peak lactation; LP: low milk protein percentage in peak lactation; FPKM: fragments per kilobase million

## Sheet: Supplementary Table 8b
Supplemental Table 8b: The results of differentially expressed novel genes
Novel gene	Novel transcript	Locus	HP_FPKM	LP_FPKM	Log2(fold_change)	p_value	q_value	Significant	Direction
XLOC_2038038	XLOC_2038038	27:20367122-20474256	99.7564	4.4113	-4.49913	5e-05	0.00827308	yes	Down
XLOC_1271276	XLOC_1271276	19:9401591-9415419	89.4711	6.98961	-3.67814	5e-05	0.00827308	yes	Down
XLOC_164818	XLOC_164818	5:32301614-32304218	147.432	18.1916	-3.0187	5e-05	0.00827308	yes	Down
XLOC_1179823	XLOC_1179823	6:46603967-46628542	1196.82	298.851	-2.00171	5e-05	0.00827308	yes	Down
XLOC_902526	XLOC_902526	28:44464034-44479101	89.4203	23.619	-1.92065	5e-05	0.00827308	yes	Down
XLOC_2365630	XLOC_2365630	3:114798919-114828452	90.6568	25.2413	-1.84463	5e-05	0.00827308	yes	Down
XLOC_1379797	XLOC_1379797	2:115653758-115683541	314.717	89.9479	-1.80689	0.0001	0.0134438	yes	Down
XLOC_151398	XLOC_151398	11:22722409-22761682	140.448	41.3035	-1.7657	0.0001	0.0134438	yes	Down
XLOC_060135	XLOC_060135	5:98914149-98935006	107.003	444.092	2.05321	5e-05	0.00827308	yes	UP
XLOC_046677	XLOC_046677	27:41182483-41292084	0	117.848	inf	5e-05	0.00827308	yes	UP
XLOC_1125215	XLOC_1125215	17:58181041-58294839	0	88.1354	inf	5e-05	0.00827308	yes	UP
XLOC_1208882	XLOC_1208882	18:45410316-45411777	0	158.212	inf	5e-05	0.00827308	yes	UP
XLOC_3481179	XLOC_3481179	X:148690207-148703785	0	55.4468	inf	5e-05	0.00827308	yes	UP
XLOC_886071	XLOC_886071	28:31314133-31315348	0	258.534	inf	0.00025	0.029875	yes	UP
XLOC_010471	XLOC_010471	12:73381027-73390825	83.9116	0	#NAME?	0.0001	0.0134438	yes	Down
XLOC_072639	XLOC_072639	X:94609486-94610707	138.613	0	#NAME?	5e-05	0.00827308	yes	Down
XLOC_1316870	XLOC_1316870	2:14753030-14754389	66.7706	0	#NAME?	0.00015	0.0189794	yes	Down
XLOC_2552245	XLOC_2552245	5:31711346-31713311	45.9481	0	#NAME?	5e-05	0.00827308	yes	Down
Note: HP: high milk protein percentage in peak lactation; LP: low milk protein percentage in peak lactation; FPKM: fragments per kilobase million
