# Supplementary material for: Genome Wide Identification of Novel Long Non-coding RNAs and Their Potential Associations With Milk Proteins in Chinese Holstein Cows
Source: Front Genet. 2018 Jul 30;9:281. doi: 10.3389/fgene.2018.00281 (PMC6077245; doi:10.3389/fgene.2018.00281)
Supplement: TABLE S9 — lncRNAs harboring complete precursors of miRNAs. [file Table_9.XLSX]

## Sheet: Supplemental Table 9
Supplemental Table 9: LncRNAs harboring complete precursors of miRNAs
LncRNA gene	LncRNA transcript	MiRNA_id	MiRNA length	MiRNA position in lncRNA
XLOC_112491	TCONS_0385499	bta-let-7c	84	2812-2895
XLOC_726609	TCONS_1603286	bta-mir-30b	88	4352-4439
XLOC_1047158	TCONS_1908778	bta-mir-205	69	2220-2288
XLOC_1047158	TCONS_2004673	bta-mir-205	69	2193-2261
XLOC_1223728	TCONS_2476600	bta-mir-2887-2	57	98-154
XLOC_1223728	TCONS_2479165	bta-mir-2904-3	70	197-266
XLOC_897076	TCONS_1405961	bta-mir-6533	77	291-367
XLOC_2295310	TCONS_4783776	bta-mir-101-1	83	4219-4301
XLOC_2295310	TCONS_4826176	bta-mir-101-1	83	4192-4274
XLOC_2776385	TCONS_5769550	bta-mir-2887-2	57	49-105
XLOC_2914373	TCONS_5798262	bta-mir-143	101	4244-4344
XLOC_2914373	TCONS_5798263	bta-mir-143	101	436-536
XLOC_3081292	TCONS_6170264	bta-let-7f-1	87	691-777
