# Supplementary material for: Genome Wide Identification of Novel Long Non-coding RNAs and Their Potential Associations With Milk Proteins in Chinese Holstein Cows
Source: Front Genet. 2018 Jul 30;9:281. doi: 10.3389/fgene.2018.00281 (PMC6077245; doi:10.3389/fgene.2018.00281)
Supplement: TABLE S10 — The target prediction between lncRNAs and miRNAs. (a) The target prediction between all lncRNAs and all miRNAs. (b) The target prediction between lncRNAs and milk protein miRNAs. [file Table_10.XLSX]

## Sheet: Supplemental Table 10a
Supplemental Table10a: The target prediction between all lncRNAs and all miRNAs
LncRNA gene	LncRNA transcript	Target miRNAs
XLOC_082938	TCONS_0023836	bta-miR-185,bta-miR-1287,bta-miR-2316,bta-miR-2363,bta-miR-2374,bta-miR-1584-5p,bta-miR-2412,bta-miR-2465,bta-miR-154b,bta-miR-6525
XLOC_3235695	TCONS_4985804	bta-miR-320a
XLOC_727464	TCONS_1185901	bta-miR-500
XLOC_058663	TCONS_0461419	bta-miR-431
XLOC_852542	TCONS_1351528	bta-miR-145,bta-miR-10a,bta-miR-10b,bta-miR-2355-3p,bta-miR-2430,bta-miR-6516
XLOC_673285	TCONS_1095917	bta-miR-544b,bta-miR-544a,bta-miR-628,bta-miR-1839,bta-miR-2382-5p
XLOC_531849	TCONS_0823561	bta-miR-2350
XLOC_1189737	TCONS_1859003	bta-miR-216b,bta-miR-2317,bta-miR-2319a,bta-miR-2319b,bta-miR-2411-3p,bta-miR-219
XLOC_1133831	TCONS_1727037	bta-miR-2888
XLOC_1261607	TCONS_2666250	bta-miR-22-3p,bta-miR-184,bta-miR-1224,bta-miR-2406,bta-miR-2486-5p
XLOC_1207616	TCONS_1863461	bta-miR-539,bta-miR-2360,bta-miR-2449
XLOC_3259201	TCONS_4898890	bta-miR-6120-3p
XLOC_828416	TCONS_1319853	bta-miR-1282,bta-miR-1835,bta-miR-2893
XLOC_078672	TCONS_0209568	bta-miR-302a,bta-miR-760-3p,bta-miR-874,bta-miR-2292,bta-miR-2294,bta-miR-1343-3p,bta-miR-2356,bta-miR-2443,bta-miR-6528,bta-miR-1842
XLOC_1742166	TCONS_2672490	bta-miR-22-3p,bta-miR-193a
XLOC_1789610	TCONS_3635740	bta-miR-2434,bta-miR-2439-5p,bta-miR-2466-3p,bta-miR-6517
XLOC_153160	TCONS_0296096	bta-miR-2297,bta-miR-2442,bta-miR-3154
XLOC_802178	TCONS_1142040	bta-miR-145,bta-miR-135a
XLOC_829276	TCONS_1348368	bta-miR-2894,bta-miR-2902
XLOC_284940	TCONS_0478851	bta-miR-2379,bta-miR-2284r
XLOC_3074853	TCONS_4624753	bta-miR-876,bta-miR-2448-3p
XLOC_008630	TCONS_0070170	bta-miR-22-3p,bta-miR-2298,bta-miR-2331-5p,bta-miR-2382-5p,bta-miR-2411-5p,bta-miR-2460,bta-miR-664a,bta-miR-4444
XLOC_2329209	TCONS_3579710	bta-miR-124a,bta-miR-124b
XLOC_613950	TCONS_1015524	bta-miR-9-5p
XLOC_105894	TCONS_0184320	bta-miR-335,bta-miR-2284p,bta-miR-2380,bta-miR-2285j
XLOC_324917	TCONS_0571014	bta-miR-425-5p,bta-miR-146b,bta-miR-146a,bta-miR-32,bta-miR-329b,bta-miR-758,bta-miR-1248,bta-miR-2292,bta-miR-2297,bta-miR-2300a-5p,bta-miR-2337,bta-miR-2340,bta-miR-2360,bta-miR-2437,bta-miR-2443,bta-miR-2449,bta-miR-6529a
XLOC_430997	TCONS_0550522	bta-miR-149-5p
XLOC_937860	TCONS_1475886	bta-miR-1434-5p,bta-miR-149-3p,bta-miR-7859
XLOC_887069	TCONS_1423703	bta-miR-2458
XLOC_1572379	TCONS_2357978	bta-miR-1225-3p,bta-miR-2459
XLOC_062360	TCONS_0186105	bta-miR-487a,bta-miR-455-3p,bta-miR-105b,bta-miR-105a,bta-miR-488,bta-miR-2299-5p,bta-miR-2300b-3p,bta-miR-2343,bta-miR-2362,bta-miR-2367-3p,bta-miR-2411-3p,bta-miR-2432,bta-miR-2457,bta-miR-424-5p,bta-miR-2904,bta-miR-6525,bta-miR-2284z,bta-miR-2284aa,bta-miR-2285s,bta-miR-7857
XLOC_1309690	TCONS_2061661	bta-miR-2356
XLOC_3182069	TCONS_4873448	bta-miR-502b,bta-miR-2295,bta-miR-2322-5p,bta-miR-2328-5p,bta-miR-2360,bta-miR-2373-3p,bta-miR-2466-3p,bta-miR-6518,bta-miR-6526
XLOC_649519	TCONS_1023548	bta-miR-2891
XLOC_2749124	TCONS_4158769	bta-miR-6534
XLOC_181324	TCONS_0271644	bta-miR-2397-3p
XLOC_1281656	TCONS_2055426	bta-miR-31,bta-miR-365-5p,bta-miR-377,bta-miR-431,bta-miR-490,bta-miR-495,bta-miR-2315,bta-miR-2409,bta-miR-2444,bta-miR-1388-3p
XLOC_731167	TCONS_1186800	bta-miR-210,bta-miR-2355-3p,bta-miR-2413
XLOC_082938	TCONS_0023848	bta-miR-30b-3p,bta-miR-134,bta-miR-196b,bta-miR-202,bta-miR-767,bta-miR-2319a,bta-miR-2319b,bta-miR-2369,bta-miR-2325b,bta-miR-2382-5p,bta-miR-1388-3p,bta-miR-503-3p
XLOC_897282	TCONS_1680416	bta-miR-1584-3p
XLOC_813030	TCONS_1144829	bta-miR-3613a
XLOC_437193	TCONS_0704076	bta-miR-2885
XLOC_3202070	TCONS_4978094	bta-miR-339a,bta-miR-2409
XLOC_1805421	TCONS_2748231	bta-miR-1281
XLOC_064514	TCONS_0506278	bta-miR-2355-3p,bta-miR-6121-5p
XLOC_520592	TCONS_0842285	bta-miR-365-5p,bta-miR-432,bta-miR-2287,bta-miR-2356,bta-miR-2359,bta-miR-2417,bta-miR-2431-3p,bta-miR-2452,bta-miR-2454-3p
XLOC_1203204	TCONS_1998111	bta-miR-149-5p
XLOC_3202073	TCONS_4978099	bta-miR-615,bta-miR-2410,bta-miR-2426,bta-miR-2450b,bta-miR-2882,bta-miR-664b
XLOC_520592	TCONS_0842287	bta-miR-365-5p,bta-miR-432,bta-miR-2287,bta-miR-2356,bta-miR-2359,bta-miR-2431-3p,bta-miR-2452,bta-miR-2454-3p
XLOC_1110787	TCONS_1715467	bta-miR-31,bta-miR-486
XLOC_733310	TCONS_1488362	bta-miR-128,bta-miR-382
XLOC_1110787	TCONS_1715468	bta-miR-31,bta-miR-486
XLOC_1298585	TCONS_1916934	bta-miR-2327,bta-miR-2430
XLOC_028094	TCONS_0216301	bta-miR-2306,bta-miR-3533
XLOC_1183636	TCONS_1843872	bta-miR-19a,bta-miR-19b,bta-miR-331-3p,bta-miR-2305,bta-miR-2324,bta-miR-2438,bta-miR-1434-5p,bta-miR-3604,bta-miR-2285s,bta-miR-2285x
XLOC_1850826	TCONS_2831991	bta-miR-218,bta-miR-2355-3p,bta-miR-2455,bta-miR-2464-3p
XLOC_1675073	TCONS_2656465	bta-miR-143
XLOC_3110401	TCONS_4678320	bta-miR-21-3p,bta-miR-2376,bta-miR-6516
XLOC_1832123	TCONS_3628623	bta-miR-193a-3p,bta-miR-30e-5p,bta-miR-22-5p,bta-miR-30a-5p,bta-miR-30c,bta-miR-193b,bta-miR-30f,bta-miR-412,bta-miR-876,bta-miR-2290,bta-miR-2317,bta-miR-1721,bta-miR-2339,bta-miR-2439-5p,bta-miR-2454-3p,bta-miR-669,bta-miR-1246,bta-miR-4680
XLOC_682137	TCONS_1033350	bta-miR-2313-3p
XLOC_1234000	TCONS_1969604	bta-miR-1248,bta-miR-2347,bta-miR-3154
XLOC_629750	TCONS_1000284	bta-miR-342,bta-miR-377,bta-miR-2291,bta-miR-2453,bta-miR-2454-3p,bta-miR-2477,bta-miR-2888,bta-miR-2896
XLOC_1773620	TCONS_2700511	bta-miR-496,bta-miR-758,bta-miR-378b
XLOC_1393133	TCONS_2119986	bta-miR-339a,bta-miR-658,bta-miR-96,bta-miR-2307,bta-miR-2349,bta-miR-7864
XLOC_1899962	TCONS_2868625	bta-miR-7862
XLOC_156129	TCONS_0310751	bta-miR-2330-3p
XLOC_3010258	TCONS_4645257	bta-miR-346,bta-miR-2400,bta-miR-2881
XLOC_2236426	TCONS_4439437	bta-miR-212,bta-miR-7864
XLOC_230765	TCONS_0332136	bta-miR-193a-5p,bta-miR-493,bta-miR-1343-3p
XLOC_1333774	TCONS_2012563	bta-miR-2297,bta-miR-3600
XLOC_1821694	TCONS_2869518	bta-miR-1281
XLOC_642569	TCONS_1003951	bta-miR-1284,bta-miR-2377,bta-miR-2460
XLOC_351313	TCONS_0553204	bta-miR-490,bta-miR-2397-3p
XLOC_073424	TCONS_0570133	bta-let-7f,bta-miR-139,bta-miR-545-5p,bta-miR-98,bta-let-7d,bta-miR-186,bta-miR-200a,bta-miR-200c,bta-let-7g,bta-miR-200b,bta-let-7a-5p,bta-miR-532,bta-let-7i,bta-let-7b,bta-let-7c,bta-let-7e,bta-miR-19a,bta-miR-365-3p,bta-miR-1,bta-miR-105b,bta-miR-105a,bta-miR-141,bta-miR-144,bta-miR-197,bta-miR-206,bta-miR-216a,bta-miR-299,bta-miR-421,bta-miR-429,bta-miR-29e,bta-miR-1185,bta-miR-2286,bta-miR-2…
XLOC_1102278	TCONS_2114137	bta-miR-484,bta-miR-181b,bta-miR-181d,bta-miR-2379,bta-miR-1584-3p,bta-miR-3600
XLOC_379816	TCONS_0560333	bta-miR-2345,bta-miR-411c-5p
XLOC_073424	TCONS_0570134	bta-let-7f,bta-miR-139,bta-miR-545-5p,bta-miR-98,bta-let-7d,bta-miR-186,bta-miR-200a,bta-miR-200c,bta-let-7g,bta-miR-200b,bta-let-7a-5p,bta-miR-532,bta-let-7i,bta-let-7b,bta-let-7c,bta-let-7e,bta-miR-19a,bta-miR-365-3p,bta-miR-1,bta-miR-105b,bta-miR-105a,bta-miR-141,bta-miR-144,bta-miR-197,bta-miR-206,bta-miR-216a,bta-miR-299,bta-miR-421,bta-miR-429,bta-miR-29e,bta-miR-1185,bta-miR-2286,bta-miR-2…
XLOC_029045	TCONS_0063057	bta-miR-671
XLOC_2471253	TCONS_3692883	bta-miR-2388-5p
XLOC_675331	TCONS_1055733	bta-miR-2455
XLOC_2600835	TCONS_3970877	bta-miR-2454-3p
XLOC_3398800	TCONS_5040363	bta-miR-2372,bta-miR-2406
XLOC_127512	TCONS_0220769	bta-miR-493,bta-miR-1777a,bta-miR-1777b,bta-miR-2881
XLOC_432416	TCONS_0620927	bta-miR-211,bta-miR-2406
XLOC_1544060	TCONS_2351249	bta-miR-20a,bta-miR-2322-3p,bta-miR-2376,bta-miR-1584-3p,bta-miR-2418
XLOC_693905	TCONS_1081575	bta-miR-2432
XLOC_702644	TCONS_1145727	bta-miR-2321,bta-miR-2324,bta-miR-2347,bta-miR-2395,bta-miR-2400,bta-miR-149-3p,bta-miR-6120-5p,bta-miR-664b,bta-miR-7865
XLOC_840052	TCONS_1394415	bta-miR-345-5p,bta-miR-760-5p
XLOC_2105599	TCONS_3271830	bta-miR-21-3p,bta-miR-301a,bta-miR-760-3p,bta-miR-9-5p,bta-miR-2334,bta-miR-2467-3p
XLOC_735367	TCONS_1154639	bta-miR-331-3p,bta-miR-339a,bta-miR-449a,bta-miR-449b,bta-miR-2485
XLOC_1310730	TCONS_2092962	bta-miR-214,bta-miR-761
XLOC_064895	TCONS_0508062	bta-miR-2410
XLOC_2256492	TCONS_3481219	bta-miR-2385-3p
XLOC_1145369	TCONS_1849222	bta-miR-760-3p,bta-miR-2354
XLOC_1177922	TCONS_1818930	bta-miR-1434-3p
XLOC_1098935	TCONS_1804576	bta-miR-744,bta-miR-2302,bta-miR-1584-5p,bta-miR-664a
XLOC_197643	TCONS_0549157	bta-miR-491
XLOC_3150191	TCONS_4940181	bta-miR-153,bta-miR-432
XLOC_554887	TCONS_0946642	bta-miR-181b,bta-miR-2377
XLOC_2998512	TCONS_4726342	bta-miR-7,bta-miR-1301,bta-miR-2334,bta-miR-677
XLOC_1234461	TCONS_1897440	bta-miR-140
XLOC_1009393	TCONS_1654991	bta-miR-2340,bta-miR-2353,bta-miR-2406,bta-miR-2463,bta-miR-2486-5p
XLOC_1212382	TCONS_1844774	bta-miR-29e
XLOC_028094	TCONS_0234132	bta-miR-324,bta-miR-338,bta-miR-383,bta-miR-488,bta-miR-96,bta-miR-1301,bta-miR-2306,bta-miR-2360,bta-miR-2411-3p,bta-miR-26c
XLOC_282454	TCONS_0414114	bta-miR-135b,bta-miR-412,bta-miR-760-3p,bta-miR-875,bta-miR-2299-5p,bta-miR-2340,bta-miR-2393,bta-miR-2483-3p,bta-miR-7859
XLOC_625816	TCONS_1356000	bta-miR-23a,bta-miR-216b,bta-miR-9-5p,bta-miR-2376,bta-miR-2285g
XLOC_412127	TCONS_0666873	bta-miR-433,bta-miR-448
XLOC_1769515	TCONS_2699343	bta-miR-27b,bta-miR-6536
XLOC_734666	TCONS_1124243	bta-miR-346,bta-miR-483,bta-miR-940,bta-miR-2305,bta-miR-2344,bta-miR-2397-3p
XLOC_1864334	TCONS_2876653	bta-miR-34c,bta-miR-449a,bta-miR-449b,bta-miR-6518
XLOC_028094	TCONS_0234134	bta-miR-484,bta-miR-96,bta-miR-2290,bta-miR-2306,bta-miR-2337,bta-miR-2360,bta-miR-2376,bta-miR-2392,bta-miR-2400,bta-miR-2461-5p,bta-miR-2285w
XLOC_1355910	TCONS_2121272	bta-miR-145,bta-miR-367,bta-miR-505
XLOC_1033286	TCONS_1676378	bta-miR-631,bta-miR-873,bta-miR-2334,bta-miR-2370-5p,bta-miR-2325b,bta-miR-2402,bta-miR-6526,bta-miR-2285y,bta-miR-2285ad
XLOC_867394	TCONS_1378784	bta-miR-93,bta-miR-185,bta-miR-362-5p,bta-miR-2334,bta-miR-2464-5p,bta-miR-2475
XLOC_983167	TCONS_1542223	bta-miR-2301
XLOC_3380352	TCONS_5266295	bta-miR-1306,bta-miR-2307,bta-miR-2331-5p,bta-miR-2458
XLOC_1803687	TCONS_2775972	bta-miR-370
XLOC_3007761	TCONS_4644377	bta-miR-320a,bta-miR-7
XLOC_2329334	TCONS_3579731	bta-miR-484,bta-miR-2285w
XLOC_914004	TCONS_1444214	bta-miR-2466-5p
XLOC_2359773	TCONS_3465585	bta-miR-2360,bta-miR-1434-5p
XLOC_256027	TCONS_0399577	bta-miR-205,bta-miR-376c,bta-miR-1434-3p,bta-miR-664a,bta-miR-2957
XLOC_128662	TCONS_0141473	bta-miR-17-3p,bta-miR-2425-5p,bta-miR-574
XLOC_112062	TCONS_0282351	bta-miR-4657
XLOC_1781667	TCONS_2771013	bta-miR-1343-3p,bta-miR-2343
XLOC_207181	TCONS_0304527	bta-miR-455-3p
XLOC_196174	TCONS_0301855	bta-miR-2370-3p,bta-miR-2394,bta-miR-4657
XLOC_1156160	TCONS_1851502	bta-miR-23b-5p
XLOC_3028138	TCONS_4651101	bta-miR-31,bta-miR-1197,bta-miR-1246
XLOC_1689297	TCONS_3430332	bta-miR-140
XLOC_2484765	TCONS_4888713	bta-miR-760-5p,bta-miR-376c,bta-miR-2359
XLOC_334464	TCONS_0522923	bta-miR-24-3p,bta-miR-2441,bta-miR-2466-3p
XLOC_1330096	TCONS_2226515	bta-miR-31,bta-miR-2325c,bta-miR-2400,bta-miR-2452
XLOC_1279862	TCONS_1885868	bta-miR-133a,bta-miR-133b
XLOC_3110401	TCONS_4678339	bta-miR-199a-5p,bta-miR-199b,bta-miR-331-3p,bta-miR-143,bta-miR-326,bta-miR-329b,bta-miR-760-3p,bta-miR-2340,bta-miR-2376,bta-miR-2381,bta-miR-2468,bta-miR-574,bta-miR-6528,bta-miR-2285aa
XLOC_742300	TCONS_1201767	bta-miR-142-3p,bta-miR-2433,bta-miR-1777a,bta-miR-2454-5p
XLOC_1319498	TCONS_2049207	bta-miR-545-3p,bta-miR-326,bta-miR-452,bta-miR-2290,bta-miR-1603,bta-miR-2457
XLOC_1133599	TCONS_2207806	bta-miR-130a,bta-miR-371,bta-miR-654,bta-miR-763,bta-miR-1281,bta-miR-2324,bta-miR-2331-3p,bta-miR-2356,bta-miR-2360,bta-miR-2388-5p,bta-miR-2419-3p,bta-miR-2422,bta-miR-2423,bta-miR-2449,bta-miR-2455,bta-miR-2464-5p,bta-miR-3120,bta-miR-450b,bta-miR-6121-5p,bta-miR-154b,bta-miR-6525
XLOC_009649	TCONS_0088118	bta-miR-539,bta-miR-2301,bta-miR-2333,bta-miR-2455,bta-miR-149-3p,bta-miR-574,bta-miR-2285u,bta-miR-7861,bta-miR-7865
XLOC_074029	TCONS_0574704	bta-miR-2458
XLOC_158066	TCONS_0293049	bta-miR-2352,bta-miR-2426,bta-miR-2466-5p
XLOC_746942	TCONS_1217907	bta-miR-382,bta-miR-2332,bta-miR-3431
XLOC_009649	TCONS_0088119	bta-miR-199a-5p,bta-miR-539,bta-miR-2301,bta-miR-2350,bta-miR-2378,bta-miR-1584-3p,bta-miR-2455,bta-miR-149-3p,bta-miR-2285u,bta-miR-7861,bta-miR-7865
XLOC_646291	TCONS_1038818	bta-miR-2285k
XLOC_1056989	TCONS_2182961	bta-miR-23b-5p,bta-miR-185,bta-miR-338,bta-miR-362-5p,bta-miR-431,bta-miR-500,bta-miR-1248,bta-miR-2293,bta-miR-2304,bta-miR-2310,bta-miR-2364,bta-miR-2406,bta-miR-1814c,bta-miR-2475,bta-miR-2484,bta-miR-1247-3p
XLOC_277811	TCONS_0450759	bta-miR-494
XLOC_095960	TCONS_0181677	bta-miR-218
XLOC_745063	TCONS_1194847	bta-miR-2343,bta-miR-2433,bta-miR-2461-3p
XLOC_566812	TCONS_0932293	bta-miR-499,bta-miR-181b,bta-miR-545-5p,bta-miR-532,bta-miR-188,bta-miR-211,bta-miR-216b,bta-miR-224,bta-miR-330,bta-miR-33a,bta-miR-448,bta-miR-539,bta-miR-670,bta-miR-671,bta-miR-876,bta-miR-2285a,bta-miR-2292,bta-miR-2297,bta-miR-2310,bta-miR-2325a,bta-miR-2339,bta-miR-2372,bta-miR-2406,bta-miR-2284m,bta-miR-1814c,bta-miR-2432,bta-miR-2465,bta-miR-2470,bta-miR-2917,bta-miR-1260b,bta-miR-6120-5…
XLOC_1262089	TCONS_1906158	bta-miR-183,bta-miR-2294
XLOC_449927	TCONS_0727367	bta-miR-6531
XLOC_2678897	TCONS_3905742	bta-miR-27a-5p,bta-miR-128,bta-miR-193a-5p,bta-miR-146b,bta-miR-146a,bta-miR-324,bta-miR-346,bta-miR-485,bta-miR-544a,bta-miR-940,bta-miR-2306,bta-miR-1343-5p,bta-miR-2320-5p,bta-miR-2345,bta-miR-2368-5p,bta-miR-2376,bta-miR-2385-5p,bta-miR-2390,bta-miR-2394,bta-miR-2408,bta-miR-2428,bta-miR-2442,bta-miR-2452,bta-miR-2464-5p,bta-miR-664a,bta-miR-669,bta-miR-149-5p
XLOC_005507	TCONS_0004163	bta-miR-128,bta-miR-2341
XLOC_555060	TCONS_0929725	bta-miR-34b,bta-miR-200a,bta-miR-34c,bta-miR-34a,bta-miR-141,bta-miR-449a,bta-miR-449b,bta-miR-449c,bta-miR-2303,bta-miR-2410,bta-miR-2423,bta-miR-2467-3p,bta-miR-6528,bta-miR-2285af
XLOC_462188	TCONS_0679355	bta-miR-96,bta-miR-1343-3p
XLOC_014166	TCONS_0106730	bta-miR-2330-5p,bta-miR-3660
XLOC_178871	TCONS_0501444	bta-miR-130a,bta-miR-130b,bta-miR-296-3p,bta-miR-326,bta-miR-454,bta-miR-671,bta-miR-1281,bta-miR-2319a,bta-miR-1721,bta-miR-2376,bta-miR-2399-5p,bta-miR-2406,bta-miR-2417,bta-miR-2430,bta-miR-2434,bta-miR-2443,bta-miR-2467-3p,bta-miR-2284e,bta-miR-669,bta-miR-2904,bta-miR-149-3p,bta-miR-4657
XLOC_1093110	TCONS_1698762	bta-miR-3600
XLOC_1149033	TCONS_1811314	bta-miR-671,bta-miR-2309,bta-miR-2454-5p,bta-miR-1247-5p
XLOC_553011	TCONS_0889734	bta-miR-346,bta-miR-2299-3p,bta-miR-2340,bta-miR-2374,bta-miR-2387,bta-miR-1584-5p,bta-miR-2412,bta-miR-2417,bta-miR-2428,bta-miR-2439-5p,bta-miR-2881,bta-miR-2891,bta-miR-2897,bta-miR-3957
XLOC_510373	TCONS_0794298	bta-miR-216a,bta-miR-2315,bta-miR-2470,bta-miR-2475
XLOC_1854468	TCONS_3732893	bta-miR-195,bta-miR-424-3p
XLOC_009649	TCONS_0088120	bta-miR-199a-5p,bta-miR-539,bta-miR-2333,bta-miR-2350,bta-miR-2378,bta-miR-1584-3p,bta-miR-574,bta-miR-2285u,bta-miR-7861
XLOC_028187	TCONS_0226126	bta-miR-199a-5p,bta-miR-199b,bta-miR-200a,bta-miR-331-3p,bta-miR-141,bta-miR-28,bta-miR-326,bta-miR-370,bta-miR-708,bta-miR-1225-3p,bta-miR-2425-5p,bta-miR-2442,bta-miR-2461-3p,bta-miR-2285q
XLOC_006056	TCONS_0051490	bta-miR-22-3p,bta-miR-330,bta-miR-2334,bta-miR-2357
XLOC_2492026	TCONS_3787344	bta-miR-2284l,bta-miR-2387,bta-miR-2389,bta-miR-2470,bta-miR-574
XLOC_394137	TCONS_0579568	bta-miR-27b,bta-miR-15b,bta-miR-15a,bta-miR-497,bta-miR-1193,bta-miR-2298,bta-miR-677,bta-miR-2450b,bta-miR-8550,bta-miR-2450d
XLOC_066940	TCONS_0021099	bta-miR-551a
XLOC_151750	TCONS_0414129	bta-miR-29b,bta-miR-29d-3p,bta-miR-767,bta-miR-2285r
XLOC_940089	TCONS_1512832	bta-miR-98,bta-let-7e
XLOC_317110	TCONS_0498489	bta-miR-361,bta-miR-455-3p,bta-miR-544b,bta-miR-758
XLOC_1132717	TCONS_1633117	bta-miR-425-3p,bta-miR-24-3p,bta-miR-2379,bta-miR-2449
XLOC_066118	TCONS_0022982	bta-miR-2313-3p,bta-miR-2285z
XLOC_976429	TCONS_1575303	bta-miR-502b,bta-miR-449d,bta-miR-2285ad
XLOC_1743087	TCONS_2565204	bta-miR-302a,bta-miR-378,bta-miR-1839,bta-miR-1298,bta-miR-2287,bta-miR-2294,bta-miR-2303,bta-miR-2313-5p,bta-miR-2383,bta-miR-2394,bta-miR-2399-5p,bta-miR-2453,bta-miR-2454-3p,bta-miR-2455,bta-miR-2465,bta-miR-2488,bta-miR-2891,bta-miR-2902,bta-miR-378c,bta-miR-2285q
XLOC_3372444	TCONS_5188892	bta-miR-2440
XLOC_962279	TCONS_1554811	bta-miR-2364
XLOC_747910	TCONS_1129705	bta-miR-2340
XLOC_707202	TCONS_1136833	bta-miR-9-5p,bta-miR-2319b,bta-miR-2447
XLOC_1378531	TCONS_2127625	bta-miR-759,bta-miR-669,bta-miR-219
XLOC_1243232	TCONS_1975869	bta-miR-21-3p,bta-miR-27a-5p,bta-miR-320a,bta-miR-214,bta-miR-326,bta-miR-761,bta-miR-940,bta-miR-764,bta-miR-2290,bta-miR-2337,bta-miR-2345,bta-miR-2352,bta-miR-2370-5p,bta-miR-2390,bta-miR-449d,bta-miR-320b,bta-miR-2437,bta-miR-2455,bta-miR-2464-3p,bta-miR-664a,bta-miR-6535
XLOC_470989	TCONS_0691432	bta-miR-455-3p,bta-miR-365-5p,bta-miR-216a,bta-miR-302a,bta-miR-302c
XLOC_678308	TCONS_1056644	bta-miR-151-5p,bta-miR-138,bta-miR-214,bta-miR-365-5p,bta-miR-135a,bta-miR-135b,bta-miR-28,bta-miR-296-3p,bta-miR-326,bta-miR-375,bta-miR-491,bta-miR-761,bta-miR-1197,bta-miR-2299-3p,bta-miR-2305,bta-miR-1343-5p,bta-miR-1343-3p,bta-miR-2328-5p,bta-miR-2454-5p,bta-miR-664a,bta-miR-2888,bta-miR-6534,bta-miR-7864,bta-miR-7865
XLOC_092726	TCONS_0238707	bta-miR-210,bta-miR-212,bta-miR-658,bta-miR-2296,bta-miR-2338,bta-miR-2423,bta-miR-6518,bta-miR-6526
XLOC_157700	TCONS_0265438	bta-miR-140
XLOC_903415	TCONS_1471952	bta-miR-2329-3p,bta-miR-2399-5p,bta-miR-6120-3p
XLOC_916822	TCONS_1482645	bta-miR-2294,bta-miR-449d
XLOC_2636111	TCONS_5200766	bta-miR-223,bta-miR-671,bta-miR-769,bta-miR-29e,bta-miR-2299-3p,bta-miR-2313-3p,bta-miR-2323,bta-miR-2334,bta-miR-2340,bta-miR-2374,bta-miR-2284r,bta-miR-2454-3p,bta-miR-3431,bta-miR-6523b
XLOC_1161157	TCONS_1761529	bta-miR-7,bta-miR-2354,bta-miR-1388-3p,bta-miR-6535
XLOC_858011	TCONS_1376617	bta-miR-140,bta-miR-448,bta-miR-2392,bta-miR-2483-3p
XLOC_1682177	TCONS_2543827	bta-miR-214,bta-miR-495,bta-miR-2338,bta-miR-2373-3p,bta-miR-2376,bta-miR-2452,bta-miR-2467-3p,bta-miR-133c
XLOC_1365859	TCONS_2166936	bta-miR-2455
XLOC_1595463	TCONS_2452947	bta-miR-2310,bta-miR-2454-3p
XLOC_2417806	TCONS_3721809	bta-miR-1179,bta-miR-1287
XLOC_1212146	TCONS_2000608	bta-miR-2443,bta-miR-2467-3p,bta-miR-2885
XLOC_2124659	TCONS_3193449	bta-miR-2360
XLOC_1138500	TCONS_1815285	bta-miR-20a,bta-miR-21-3p,bta-miR-320a,bta-miR-545-5p,bta-miR-23a,bta-miR-455-3p,bta-miR-23b-3p,bta-miR-134,bta-miR-2296,bta-miR-2298,bta-miR-2284s,bta-miR-2310,bta-miR-2284p,bta-miR-2358,bta-miR-2367-3p,bta-miR-2380,bta-miR-2383,bta-miR-1814c,bta-miR-677,bta-miR-2284r,bta-miR-2448-3p,bta-miR-2455,bta-miR-3120,bta-miR-6123,bta-miR-411c-3p,bta-miR-2285aa
XLOC_1238338	TCONS_1918741	bta-miR-182
XLOC_1270772	TCONS_1996360	bta-miR-2285t
XLOC_053569	TCONS_0431060	bta-miR-671,bta-miR-2316
XLOC_1890218	TCONS_2799151	bta-miR-432,bta-miR-2308,bta-miR-2330-5p,bta-miR-2340
XLOC_1200275	TCONS_1928546	bta-miR-377,bta-miR-2455
XLOC_1145369	TCONS_1849247	bta-miR-132,bta-miR-200a,bta-miR-141,bta-miR-2482,bta-miR-6119-5p
XLOC_1949566	TCONS_2966661	bta-miR-2394
XLOC_052659	TCONS_0429786	bta-miR-328,bta-miR-1291,bta-miR-2404,bta-miR-2466-3p
XLOC_281178	TCONS_0439589	bta-miR-329b,bta-miR-2317,bta-miR-2354,bta-miR-2464-3p,bta-miR-2486-5p
XLOC_257747	TCONS_0391070	bta-miR-760-3p,bta-miR-2342,bta-miR-1842,bta-miR-378d
XLOC_690572	TCONS_1229502	bta-miR-1287,bta-miR-2314,bta-miR-1246
XLOC_2521820	TCONS_3857743	bta-miR-224,bta-miR-664a
XLOC_902377	TCONS_1334641	bta-miR-146b,bta-miR-146a
XLOC_1261332	TCONS_2499784	bta-miR-2465
XLOC_051904	TCONS_0078332	bta-miR-2299-3p,bta-miR-2882
XLOC_229256	TCONS_0383054	bta-miR-197,bta-miR-328,bta-miR-2457
XLOC_780889	TCONS_1136841	bta-miR-7864
XLOC_1910046	TCONS_2955977	bta-miR-454
XLOC_777574	TCONS_1235742	bta-miR-181a,bta-miR-200a,bta-miR-141,bta-miR-671,bta-miR-759,bta-miR-877,bta-miR-2300b-3p,bta-miR-2401,bta-miR-2461-3p
XLOC_972065	TCONS_1457701	bta-miR-2454-5p,bta-miR-2455,bta-miR-1434-3p
XLOC_474737	TCONS_0682533	bta-miR-2411-3p
XLOC_581688	TCONS_0970327	bta-miR-2438,bta-miR-2452
XLOC_3208372	TCONS_4979618	bta-miR-2350,bta-miR-1388-3p
XLOC_1281656	TCONS_2099224	bta-miR-764,bta-miR-1284,bta-miR-2377,bta-miR-2464-5p
XLOC_670270	TCONS_1053982	bta-miR-24-3p,bta-miR-495,bta-miR-2286,bta-miR-2350,bta-miR-2364,bta-miR-2471-5p
XLOC_623297	TCONS_1045963	bta-miR-16b,bta-miR-195,bta-miR-16a
XLOC_1733689	TCONS_2670355	bta-miR-145,bta-miR-485,bta-miR-2287,bta-miR-2338,bta-miR-2428
XLOC_1134158	TCONS_1794601	bta-miR-145,bta-miR-143,bta-miR-329a
XLOC_2281488	TCONS_3445603	bta-miR-381,bta-miR-760-5p,bta-miR-376b,bta-miR-376d,bta-miR-376a,bta-miR-1248,bta-miR-2331-3p,bta-miR-2387,bta-miR-2406,bta-miR-2450a,bta-miR-2891
XLOC_2023251	TCONS_4031782	bta-miR-181a,bta-miR-345-3p,bta-miR-8550
XLOC_1281656	TCONS_2099226	bta-miR-377,bta-miR-490,bta-miR-495
XLOC_1036035	TCONS_1645708	bta-miR-2322-3p,bta-miR-3600
XLOC_1281656	TCONS_2099228	bta-miR-2444,bta-miR-2446
XLOC_2204832	TCONS_4431943	bta-miR-541,bta-miR-2299-5p,bta-miR-2356,bta-miR-149-5p
XLOC_880508	TCONS_1358808	bta-miR-2483-3p
XLOC_1321953	TCONS_2110207	bta-miR-2380
XLOC_151499	TCONS_0279807	bta-let-7a-3p,bta-miR-338,bta-miR-671,bta-miR-376c,bta-miR-2310,bta-miR-2325a,bta-miR-1814c
XLOC_3432895	TCONS_6820815	bta-miR-16b,bta-miR-193a-5p,bta-miR-16a,bta-miR-330,bta-miR-1256,bta-miR-2304,bta-miR-2345,bta-miR-2390
XLOC_689952	TCONS_1099528	bta-miR-16b,bta-miR-16a,bta-miR-2371,bta-miR-2386,bta-miR-2285aa
XLOC_629007	TCONS_0982907	bta-miR-329a,bta-miR-362-3p,bta-miR-1224,bta-miR-1197,bta-miR-2305,bta-miR-2309,bta-miR-2338,bta-miR-2360,bta-miR-2400,bta-miR-2425-5p,bta-miR-2442,bta-miR-2889,bta-miR-7864
XLOC_806914	TCONS_1283966	bta-miR-24-3p,bta-miR-1224,bta-miR-1721,bta-miR-2338,bta-miR-2353,bta-miR-2284q,bta-miR-2415-5p,bta-miR-2284r,bta-miR-2285r
XLOC_1611621	TCONS_2486915	bta-miR-193a-3p,bta-miR-562
XLOC_1284231	TCONS_2040811	bta-miR-10a,bta-miR-10b,bta-miR-338,bta-miR-760-3p,bta-miR-2426,bta-miR-2461-5p,bta-miR-149-5p,bta-miR-1842
XLOC_3383945	TCONS_5135838	bta-miR-484
XLOC_1055861	TCONS_1709263	bta-miR-139,bta-miR-122,bta-miR-135a,bta-miR-135b,bta-miR-216a,bta-miR-2364,bta-miR-2891,bta-miR-2284z,bta-miR-2284aa,bta-miR-4680
XLOC_3443504	TCONS_5095846	bta-miR-122
XLOC_3105671	TCONS_4745081	bta-miR-760-5p,bta-miR-3431
XLOC_544420	TCONS_0816487	bta-miR-2344,bta-miR-2285x
XLOC_995287	TCONS_1579284	bta-miR-2284u,bta-miR-2363,bta-miR-2284k,bta-miR-2284v,bta-miR-2284x,bta-miR-2284ab
XLOC_049479	TCONS_0128131	bta-miR-125a,bta-miR-125b,bta-miR-432,bta-miR-670,bta-miR-2294,bta-miR-2466-3p,bta-miR-2893,bta-miR-7860
XLOC_594691	TCONS_0922112	bta-miR-340,bta-miR-2437
XLOC_470377	TCONS_0739963	bta-miR-24,bta-miR-329b,bta-miR-2360,bta-miR-2405,bta-miR-2957
XLOC_1130910	TCONS_1759268	bta-miR-2450b,bta-miR-2450d
XLOC_962662	TCONS_1544031	bta-miR-500,bta-miR-2285s
XLOC_1608179	TCONS_2507202	bta-miR-432,bta-miR-3600,bta-miR-6531
XLOC_962316	TCONS_1518599	bta-miR-33a,bta-miR-2376
XLOC_143917	TCONS_0206542	bta-miR-128,bta-miR-455-3p,bta-miR-2340,bta-miR-2352,bta-miR-2452
XLOC_1247838	TCONS_1926778	bta-miR-2306,bta-miR-149-5p
XLOC_2316550	TCONS_3610340	bta-miR-2432,bta-miR-2443
XLOC_044516	TCONS_0355440	bta-miR-221,bta-miR-27a-3p,bta-miR-27b,bta-miR-763,bta-miR-2381,bta-miR-2447
XLOC_3208372	TCONS_4979621	bta-miR-2350,bta-miR-1388-5p,bta-miR-1388-3p
XLOC_1051489	TCONS_1613533	bta-miR-2288
XLOC_2350312	TCONS_3617975	bta-let-7b,bta-miR-194
XLOC_1952179	TCONS_2933204	bta-miR-197,bta-miR-671
XLOC_1127846	TCONS_1721345	bta-miR-152,bta-miR-2355-3p,bta-miR-2447,bta-miR-2466-5p,bta-miR-2285e
XLOC_1885664	TCONS_3744498	bta-miR-22-5p,bta-miR-15a,bta-miR-2334
XLOC_168122	TCONS_0443652	bta-miR-6120-5p,bta-miR-4523
XLOC_1885664	TCONS_3874684	bta-miR-26a,bta-miR-181b,bta-miR-200a,bta-miR-141,bta-miR-370,bta-miR-504,bta-miR-29e,bta-miR-6523a,bta-miR-378d
XLOC_021522	TCONS_0224367	bta-miR-92a,bta-miR-214,bta-miR-22-5p,bta-miR-25,bta-miR-367,bta-miR-2337,bta-miR-7857,bta-miR-4680
XLOC_2217884	TCONS_3299990	bta-miR-2286,bta-miR-2419-3p
XLOC_664740	TCONS_1437118	bta-miR-29e,bta-miR-2355-3p,bta-miR-2405,bta-miR-2447
XLOC_006101	TCONS_0044386	bta-miR-193a-5p,bta-miR-2337,bta-miR-7862
XLOC_1637933	TCONS_2413655	bta-miR-199a-3p,bta-miR-136,bta-miR-199c,bta-miR-2450a
XLOC_032396	TCONS_0244961	bta-miR-17-3p,bta-miR-210,bta-miR-763,bta-miR-1301,bta-miR-2300a-5p,bta-miR-2385-5p
XLOC_689952	TCONS_1099530	bta-miR-2436-3p
XLOC_358379	TCONS_0541665	bta-miR-2317,bta-miR-6122-5p
XLOC_079382	TCONS_0024786	bta-miR-212
XLOC_212216	TCONS_0348318	bta-miR-15b,bta-miR-15a,bta-miR-497,bta-miR-424-5p
XLOC_006101	TCONS_0044388	bta-miR-193a-5p,bta-miR-34c,bta-miR-2337
XLOC_3381181	TCONS_5191080	bta-miR-2349,bta-miR-2411-5p,bta-miR-2897
XLOC_049628	TCONS_0388513	bta-miR-320a,bta-miR-185,bta-miR-216b,bta-miR-2311,bta-miR-2319b,bta-miR-2372
XLOC_2204832	TCONS_4410467	bta-miR-541,bta-miR-1284,bta-miR-2299-5p,bta-miR-2356,bta-miR-149-5p
XLOC_818994	TCONS_1278624	bta-miR-484,bta-miR-24-3p,bta-miR-196a,bta-miR-2376,bta-miR-2431-5p,bta-miR-3154
XLOC_1953096	TCONS_2992118	bta-miR-2888
XLOC_1233448	TCONS_1972814	bta-miR-138,bta-miR-504,bta-miR-2386,bta-miR-2394,bta-miR-2889,bta-miR-2890,bta-miR-3600,bta-miR-7863
XLOC_3461081	TCONS_5242762	bta-miR-148b,bta-miR-873
XLOC_2819684	TCONS_4174455	bta-miR-2410,bta-miR-2285q
XLOC_1031387	TCONS_1660867	bta-miR-33a,bta-miR-2373-5p,bta-miR-2471-5p
XLOC_3165072	TCONS_6193562	bta-miR-761,bta-miR-2891
XLOC_2515929	TCONS_3793208	bta-miR-433
XLOC_3463165	TCONS_5285634	bta-miR-2360,bta-miR-2443,bta-miR-2449,bta-miR-2467-3p
XLOC_2566370	TCONS_4074666	bta-miR-432,bta-miR-2305,bta-miR-2881
XLOC_1680806	TCONS_3387806	bta-miR-2285a,bta-miR-1721,bta-miR-2456,bta-miR-2466-3p
XLOC_2093542	TCONS_4179906	bta-miR-2310,bta-miR-2315,bta-miR-2325a,bta-miR-1814c
XLOC_3390093	TCONS_5268708	bta-miR-499,bta-miR-455-3p,bta-miR-135a,bta-miR-135b,bta-miR-324,bta-miR-2308,bta-miR-2400,bta-miR-2401,bta-miR-2465,bta-miR-6516,bta-miR-8550
XLOC_1262089	TCONS_1906186	bta-miR-183,bta-miR-2294,bta-miR-2442
XLOC_518776	TCONS_0869164	bta-miR-140
XLOC_1026060	TCONS_1659482	bta-miR-17-3p,bta-miR-330,bta-miR-2376,bta-miR-2419-3p,bta-miR-1434-3p,bta-miR-409b,bta-miR-376e,bta-miR-7691
XLOC_1260021	TCONS_1925893	bta-miR-205,bta-miR-365-5p,bta-miR-677
XLOC_1370190	TCONS_2180819	bta-miR-654,bta-miR-1388-5p,bta-miR-7863
XLOC_1030077	TCONS_1536023	bta-miR-16b,bta-miR-16a
XLOC_1310377	TCONS_2107056	bta-miR-302c,bta-miR-2891
XLOC_281234	TCONS_0426730	bta-miR-128,bta-miR-27b,bta-miR-136
XLOC_235743	TCONS_0374162	bta-miR-2411-5p,bta-miR-2442
XLOC_1030077	TCONS_1536026	bta-miR-199a-5p
XLOC_3248110	TCONS_4988542	bta-miR-2291
XLOC_467749	TCONS_0722544	bta-miR-377,bta-miR-2440
XLOC_1455580	TCONS_2279220	bta-miR-22-3p
XLOC_508788	TCONS_0803625	bta-miR-423-5p,bta-miR-2338,bta-miR-2422
XLOC_042474	TCONS_0117457	bta-miR-378,bta-miR-2343,bta-miR-2453,bta-miR-378c,bta-miR-2285ac,bta-miR-378d
XLOC_1733674	TCONS_2670371	bta-miR-2383
XLOC_2950895	TCONS_4401562	bta-miR-182,bta-miR-2319b,bta-miR-2364,bta-miR-7864
XLOC_728308	TCONS_1517318	bta-miR-129,bta-miR-129-5p,bta-miR-2343,bta-miR-2353,bta-miR-2364,bta-miR-2399-5p,bta-miR-6531,bta-miR-7864
XLOC_1666479	TCONS_2421683	bta-miR-19a,bta-miR-454,bta-miR-2285i
XLOC_1333774	TCONS_2227445	bta-miR-128,bta-miR-145,bta-miR-345-3p,bta-miR-302a,bta-miR-494,bta-miR-2288,bta-miR-2297,bta-miR-2313-3p
XLOC_005487	TCONS_0049842	bta-miR-2471-3p,bta-miR-6528
XLOC_758957	TCONS_1237545	bta-miR-500,bta-miR-584,bta-miR-2483-3p
XLOC_054612	TCONS_0440991	bta-miR-129,bta-miR-129-5p,bta-miR-33a,bta-miR-592,bta-miR-599,bta-miR-2356,bta-miR-2410,bta-miR-2465,bta-miR-2475,bta-miR-6528
XLOC_478339	TCONS_0785017	bta-miR-1843,bta-miR-2464-5p
XLOC_2357023	TCONS_4710840	bta-miR-16b,bta-miR-15b,bta-miR-215,bta-miR-192,bta-miR-24-3p,bta-miR-15a,bta-miR-195,bta-miR-497,bta-miR-16a,bta-miR-224,bta-miR-2297,bta-miR-2284j,bta-miR-2284d,bta-miR-2334,bta-miR-2340,bta-miR-2374,bta-miR-2284m,bta-miR-2426,bta-miR-2432,bta-miR-424-5p,bta-miR-2285p,bta-miR-2284z,bta-miR-2284aa,bta-miR-6534,bta-miR-4657
XLOC_799312	TCONS_1255366	bta-miR-31,bta-miR-1343-3p,bta-miR-2327,bta-miR-2346,bta-miR-2397-3p,bta-miR-2433,bta-miR-1777a,bta-miR-2460
XLOC_762523	TCONS_1238438	bta-miR-2470,bta-miR-503-3p
XLOC_2260333	TCONS_3441067	bta-miR-2430
XLOC_488736	TCONS_0776108	bta-miR-151-5p,bta-miR-125a,bta-miR-125b,bta-miR-132,bta-miR-670,bta-miR-1835,bta-miR-2339,bta-miR-2374,bta-miR-2388-5p,bta-miR-2412,bta-miR-2413,bta-miR-2431-3p,bta-miR-2467-5p
XLOC_819552	TCONS_1295562	bta-miR-2395,bta-miR-2469
XLOC_577498	TCONS_0952527	bta-miR-1306
XLOC_795124	TCONS_1246458	bta-miR-940,bta-miR-2368-3p
XLOC_748306	TCONS_1195770	bta-miR-135a,bta-miR-135b
XLOC_3285570	TCONS_5002991	bta-miR-342,bta-miR-129-3p,bta-miR-330,bta-miR-486,bta-miR-2402,bta-miR-2431-3p,bta-miR-2466-3p,bta-miR-3600
XLOC_819552	TCONS_1295563	bta-miR-2395,bta-miR-2410,bta-miR-2469
XLOC_1249129	TCONS_1942429	bta-miR-23b-5p,bta-miR-1224,bta-miR-2370-5p
XLOC_2264526	TCONS_4542444	bta-miR-151-3p,bta-miR-339a,bta-miR-453,bta-miR-631,bta-miR-1291,bta-miR-2322-3p,bta-miR-2337,bta-miR-1584-3p,bta-miR-339b
XLOC_016494	TCONS_0030630	bta-miR-2411-5p
XLOC_032186	TCONS_0253886	bta-miR-30b-5p,bta-miR-193a-3p,bta-miR-30c,bta-miR-193b,bta-miR-30f,bta-miR-483,bta-miR-2340,bta-miR-3604,bta-miR-149-5p,bta-miR-6534,bta-miR-7857,bta-miR-2285aa
XLOC_1570959	TCONS_2357636	bta-miR-127,bta-miR-2303
XLOC_2792518	TCONS_5572541	bta-miR-146b
XLOC_2018043	TCONS_4141397	bta-miR-18a,bta-miR-374a,bta-miR-1301,bta-miR-2471-3p
XLOC_3326303	TCONS_6686797	bta-miR-484,bta-miR-31,bta-miR-345-5p,bta-miR-200a,bta-miR-210,bta-miR-141,bta-miR-143,bta-miR-185,bta-miR-24,bta-miR-216b,bta-miR-335,bta-miR-383,bta-miR-551b,bta-miR-885,bta-miR-2306,bta-miR-2311,bta-miR-2319b,bta-miR-2333,bta-miR-2339,bta-miR-2352,bta-miR-2364,bta-miR-2404,bta-miR-1584-3p,bta-miR-2411-5p,bta-miR-677,bta-miR-2446,bta-miR-2450c,bta-miR-2454-3p,bta-miR-2459,bta-miR-2483-3p,bta-mi…
XLOC_2961323	TCONS_4451565	bta-miR-2325b,bta-miR-2325c,bta-miR-2399-5p
XLOC_1763152	TCONS_2766706	bta-miR-875,bta-miR-2340,bta-miR-2285x
XLOC_2471933	TCONS_3652339	bta-miR-7,bta-miR-1224,bta-miR-2888
XLOC_036705	TCONS_0290013	bta-miR-499,bta-miR-34b,bta-miR-34c,bta-miR-130a,bta-miR-301a,bta-miR-454,bta-miR-7859,bta-miR-2285aa
XLOC_159240	TCONS_0230218	bta-miR-2420
XLOC_015645	TCONS_0032418	bta-miR-541
XLOC_3013786	TCONS_4566607	bta-miR-539,bta-miR-544b,bta-miR-2317,bta-miR-2319b,bta-miR-2364,bta-miR-1584-3p,bta-miR-2463,bta-miR-2475,bta-miR-2485,bta-miR-6120-5p
XLOC_2235842	TCONS_3390389	bta-miR-2340,bta-miR-2406,bta-miR-2426
XLOC_1337568	TCONS_2132605	bta-miR-455-3p,bta-miR-1343-3p,bta-miR-2345,bta-miR-2425-5p,bta-miR-2447,bta-miR-6122-5p
XLOC_729820	TCONS_1132903	bta-miR-30b-3p,bta-miR-28,bta-miR-485,bta-miR-2461-3p,bta-miR-6120-5p,bta-miR-2285af
XLOC_1303872	TCONS_2060437	bta-miR-21-3p,bta-miR-1224,bta-miR-2443,bta-miR-3431
XLOC_1281539	TCONS_1938372	bta-miR-193a-3p,bta-miR-193b,bta-miR-2352,bta-miR-2370-3p,bta-miR-2459,bta-miR-664a
XLOC_1042065	TCONS_1907089	bta-miR-197
XLOC_420676	TCONS_0700170	bta-miR-342,bta-miR-2333,bta-miR-2478,bta-miR-1260b
XLOC_598478	TCONS_0923022	bta-miR-2423,bta-miR-2428,bta-miR-2470
XLOC_600615	TCONS_0904311	bta-miR-545-3p,bta-miR-365-5p,bta-miR-2292,bta-miR-2400,bta-miR-2471-3p,bta-miR-6123
XLOC_734142	TCONS_1134092	bta-miR-2350
XLOC_299369	TCONS_0405254	bta-miR-1224,bta-miR-2381,bta-miR-2428,bta-miR-2454-3p,bta-miR-2482,bta-miR-424-3p,bta-miR-154b
XLOC_3192322	TCONS_4975083	bta-miR-188
XLOC_555060	TCONS_0946696	bta-miR-487a,bta-miR-206,bta-miR-584,bta-miR-2423,bta-miR-2464-5p,bta-miR-2486-3p
XLOC_2295310	TCONS_4826189	bta-miR-760-3p,bta-miR-2292,bta-miR-2338,bta-miR-2366,bta-miR-2382-5p,bta-miR-2438,bta-miR-7864
XLOC_1254601	TCONS_1961141	bta-miR-369-3p,bta-miR-3600,bta-miR-6522
XLOC_2448892	TCONS_4877077	bta-miR-2423,bta-miR-2470
XLOC_1254601	TCONS_1961142	bta-miR-369-3p,bta-miR-3600
XLOC_203932	TCONS_0307249	bta-miR-197,bta-miR-2287,bta-miR-2300a-5p,bta-miR-2369,bta-miR-2917
XLOC_1593538	TCONS_2522374	bta-miR-132,bta-miR-544a,bta-miR-2313-3p,bta-miR-2375,bta-miR-2434
XLOC_050018	TCONS_0398330	bta-miR-2304,bta-miR-2345,bta-miR-2360,bta-miR-2362,bta-miR-2390,bta-miR-2420,bta-miR-2957,bta-miR-6519
XLOC_2332973	TCONS_4747884	bta-miR-760-5p,bta-miR-2393,bta-miR-2453,bta-miR-378b
XLOC_1172138	TCONS_1855115	bta-miR-329b,bta-miR-2334
XLOC_028101	TCONS_0216368	bta-miR-187,bta-miR-339a,bta-miR-874,bta-miR-1343-3p,bta-miR-2334,bta-miR-2443,bta-miR-339b,bta-miR-2904,bta-miR-2284ac
XLOC_762558	TCONS_1238445	bta-miR-484,bta-miR-142-5p,bta-miR-96,bta-miR-2296
XLOC_1210781	TCONS_1984411	bta-miR-1248,bta-miR-2450a
XLOC_165482	TCONS_0232002	bta-miR-1291
XLOC_096303	TCONS_0027479	bta-miR-22-3p,bta-miR-2430
XLOC_346921	TCONS_0686127	bta-miR-2430
XLOC_1744664	TCONS_2588511	bta-miR-1584-3p
XLOC_538534	TCONS_0785028	bta-miR-940,bta-miR-1197,bta-miR-2311,bta-miR-2340,bta-miR-2352,bta-miR-2375,bta-miR-664a
XLOC_1101311	TCONS_1733943	bta-miR-877
XLOC_137297	TCONS_0373287	bta-miR-23b-5p,bta-miR-1256,bta-miR-2389,bta-miR-2422
XLOC_1719303	TCONS_3581063	bta-miR-181a,bta-miR-181b,bta-miR-181c,bta-miR-181d,bta-miR-1179,bta-miR-2300a-5p,bta-miR-2343,bta-miR-2347,bta-miR-2368-5p,bta-miR-2379,bta-miR-2381,bta-miR-2441,bta-miR-2442,bta-miR-2454-5p,bta-miR-2467-3p,bta-miR-2881,bta-miR-2888,bta-miR-2900
XLOC_3352501	TCONS_5075271	bta-miR-136,bta-miR-335,bta-miR-338,bta-miR-490,bta-miR-505,bta-miR-544a,bta-miR-2320-5p,bta-miR-2366,bta-miR-2370-5p,bta-miR-2383,bta-miR-2430,bta-miR-2444,bta-miR-6529a
XLOC_2301622	TCONS_4692240	bta-miR-21-5p
XLOC_2233529	TCONS_3389600	bta-miR-2365,bta-miR-2284h-5p,bta-miR-6119-3p
XLOC_145816	TCONS_0387645	bta-miR-28
XLOC_1904441	TCONS_2980554	bta-miR-25,bta-miR-2453,bta-miR-149-5p
XLOC_333991	TCONS_0574756	bta-miR-628,bta-miR-2370-3p,bta-miR-2463
XLOC_1605086	TCONS_2430203	bta-miR-139,bta-miR-3596
XLOC_3013786	TCONS_4694026	bta-miR-2285f,bta-miR-2285ab
XLOC_2680957	TCONS_5477215	bta-miR-329b,bta-miR-29e,bta-miR-2285b,bta-miR-2364,bta-miR-2430,bta-miR-2285p
XLOC_3421440	TCONS_5148337	bta-miR-299
XLOC_724913	TCONS_1121226	bta-miR-145,bta-miR-490,bta-miR-1839,bta-miR-2292,bta-miR-2332
XLOC_205768	TCONS_0564956	bta-miR-30b-3p,bta-miR-455-3p,bta-miR-378,bta-miR-483,bta-miR-485,bta-miR-764,bta-miR-1298,bta-miR-2294,bta-miR-2355-3p,bta-miR-2364,bta-miR-2366,bta-miR-2411-5p,bta-miR-2453,bta-miR-2464-3p,bta-miR-2897,bta-miR-3431,bta-miR-378c,bta-miR-7863
XLOC_2306917	TCONS_3575822	bta-miR-2284h-3p,bta-miR-8550
XLOC_011099	TCONS_0101923	bta-miR-125a,bta-miR-125b,bta-miR-136,bta-miR-670,bta-miR-1287,bta-miR-2299-3p,bta-miR-2368-3p,bta-miR-2379,bta-miR-2399-5p,bta-miR-2400,bta-miR-2401,bta-miR-2465,bta-miR-7691
XLOC_599561	TCONS_0991847	bta-miR-574
XLOC_069425	TCONS_0072621	bta-miR-330,bta-miR-2483-5p
XLOC_046228	TCONS_0368939	bta-miR-326,bta-miR-339a,bta-miR-2489,bta-miR-2340,bta-miR-7864
XLOC_3470492	TCONS_5101504	bta-miR-2443
XLOC_2926841	TCONS_4481974	bta-miR-136,bta-miR-2890
XLOC_2301650	TCONS_3496529	bta-miR-128,bta-miR-30b-3p,bta-miR-212,bta-miR-326,bta-miR-490,bta-miR-671,bta-miR-2290,bta-miR-1343-3p,bta-miR-2394,bta-miR-1584-3p,bta-miR-320b,bta-miR-2430,bta-miR-2894,bta-miR-2904,bta-miR-149-5p
XLOC_1263367	TCONS_1957095	bta-miR-6529b
XLOC_425715	TCONS_0701076	bta-miR-2381
XLOC_1124242	TCONS_1811361	bta-miR-375,bta-miR-2285b,bta-miR-2285z
XLOC_064656	TCONS_0501492	bta-miR-138,bta-miR-296-5p,bta-miR-485,bta-miR-615,bta-miR-2345,bta-miR-2353,bta-miR-2364,bta-miR-2390,bta-miR-2439-5p,bta-miR-2451,bta-miR-2453,bta-miR-2486-5p,bta-miR-378b,bta-miR-7857,bta-miR-7862
XLOC_149241	TCONS_0309037	bta-miR-2379,bta-miR-1843,bta-miR-6516
XLOC_053498	TCONS_0415066	bta-miR-218,bta-miR-136,bta-miR-302a,bta-miR-302d,bta-miR-302b,bta-miR-2303
XLOC_647942	TCONS_0956103	bta-miR-2460
XLOC_707755	TCONS_0971252	bta-miR-197
XLOC_897076	TCONS_1405961	bta-miR-146b,bta-miR-146a,bta-miR-185,bta-miR-873,bta-miR-29e,bta-miR-2386
XLOC_555373	TCONS_0979778	bta-miR-145,bta-miR-338,bta-miR-2322-5p
XLOC_201625	TCONS_0323299	bta-miR-149-5p
XLOC_989108	TCONS_1493380	bta-miR-2411-5p
XLOC_552778	TCONS_0856315	bta-miR-485,bta-miR-2340,bta-miR-2406
XLOC_3270718	TCONS_4902424	bta-miR-502b,bta-miR-761,bta-miR-873
XLOC_1351760	TCONS_2198162	bta-miR-146b,bta-miR-146a,bta-miR-758,bta-miR-2309,bta-miR-2367-3p,bta-miR-2472,bta-miR-6528
XLOC_368857	TCONS_0531893	bta-miR-135a,bta-miR-6531
XLOC_038793	TCONS_0303698	bta-miR-18b,bta-miR-18a,bta-miR-30d,bta-miR-30b-5p,bta-miR-30e-5p,bta-miR-200a,bta-miR-200c,bta-miR-30a-5p,bta-miR-30c,bta-miR-204,bta-miR-130a,bta-miR-130b,bta-miR-141,bta-miR-182,bta-miR-211,bta-miR-216b,bta-miR-217,bta-miR-224,bta-miR-301b,bta-miR-302d,bta-miR-302b,bta-miR-302c,bta-miR-30f,bta-miR-329a,bta-miR-362-3p,bta-miR-429,bta-miR-539,bta-miR-655,bta-miR-760-3p,bta-miR-1224,bta-miR-2363,…
XLOC_039199	TCONS_0187077	bta-miR-4680
XLOC_1937601	TCONS_3911633	bta-miR-185,bta-miR-2292
XLOC_177621	TCONS_0487443	bta-miR-31,bta-miR-185,bta-miR-2357,bta-miR-2284r,bta-miR-6527
XLOC_1279783	TCONS_2069860	bta-miR-7863
XLOC_966521	TCONS_1566445	bta-miR-1224,bta-miR-2346,bta-miR-1388-3p
XLOC_3446921	TCONS_5207049	bta-miR-502b
XLOC_1450916	TCONS_2138368	bta-miR-502a,bta-miR-2290
XLOC_752692	TCONS_1179751	bta-miR-20a,bta-miR-106a,bta-miR-20b,bta-miR-17-5p,bta-miR-93,bta-miR-106b,bta-miR-302a,bta-miR-302d,bta-miR-302b,bta-miR-302c,bta-miR-763
XLOC_672634	TCONS_1066495	bta-miR-148a,bta-miR-484,bta-miR-31,bta-miR-148b,bta-miR-152,bta-miR-592,bta-miR-599,bta-miR-1721,bta-miR-6122-5p
XLOC_3013786	TCONS_4694031	bta-miR-101,bta-miR-146b,bta-miR-146a,bta-miR-2483-3p
XLOC_549798	TCONS_0855428	bta-miR-491,bta-miR-2453,bta-miR-378b
XLOC_2483446	TCONS_3785213	bta-miR-412
XLOC_1600900	TCONS_3239822	bta-miR-23b-5p
XLOC_930106	TCONS_1450111	bta-miR-193a-5p,bta-miR-17-3p,bta-miR-200a,bta-miR-141,bta-miR-2350,bta-miR-2357
XLOC_2477670	TCONS_3694331	bta-miR-455-3p,bta-miR-217,bta-miR-2285t
XLOC_221405	TCONS_0432997	bta-miR-30b-3p,bta-miR-17-3p,bta-miR-483
XLOC_1041495	TCONS_2080050	bta-miR-1271,bta-miR-2286,bta-miR-2298,bta-miR-2300a-5p,bta-miR-2322-3p,bta-miR-2363,bta-miR-149-3p,bta-miR-3120
XLOC_014574	TCONS_0004813	bta-miR-2471-5p,bta-miR-2893,bta-miR-2285s
XLOC_1904650	TCONS_2954728	bta-miR-2439-5p
XLOC_397416	TCONS_0662977	bta-miR-143,bta-miR-2381,bta-miR-2404,bta-miR-2415-3p,bta-miR-2471-5p,bta-miR-149-5p,bta-miR-2285ad
XLOC_014574	TCONS_0004814	bta-miR-499,bta-miR-2285a,bta-miR-2455,bta-miR-2471-5p,bta-miR-7859,bta-miR-2285aa
XLOC_222079	TCONS_0494579	bta-miR-221,bta-miR-2375,bta-miR-2397-3p,bta-miR-2398,bta-miR-2415-3p,bta-miR-2442,bta-miR-149-3p,bta-miR-7865
XLOC_2169330	TCONS_3374369	bta-miR-26a,bta-miR-26b
XLOC_216384	TCONS_0431704	bta-miR-18b,bta-miR-497,bta-miR-16a
XLOC_170900	TCONS_0252615	bta-miR-217,bta-miR-2320-5p,bta-miR-2352
XLOC_669978	TCONS_1080354	bta-miR-134
XLOC_152987	TCONS_0280237	bta-miR-335,bta-miR-2328-5p,bta-miR-2388-5p,bta-miR-449d,bta-miR-1260b
XLOC_2420287	TCONS_3681866	bta-miR-15b,bta-miR-502a,bta-miR-2350,bta-miR-2409
XLOC_1284424	TCONS_2040856	bta-miR-93,bta-miR-130a,bta-miR-130b,bta-miR-301b,bta-miR-2284l,bta-miR-2380
XLOC_652060	TCONS_1291625	bta-miR-2339,bta-miR-2471-5p,bta-miR-1388-3p
XLOC_2440937	TCONS_5060632	bta-miR-2284l
XLOC_106765	TCONS_0152828	bta-miR-224,bta-miR-421
XLOC_2100766	TCONS_3270613	bta-miR-103,bta-miR-107,bta-miR-2418
XLOC_3077736	TCONS_6120922	bta-miR-181a,bta-miR-2400,bta-miR-2417
XLOC_653820	TCONS_1051848	bta-miR-2397-3p
XLOC_874830	TCONS_1380727	bta-miR-484,bta-miR-2381,bta-miR-8550
XLOC_1235834	TCONS_1938396	bta-miR-371,bta-miR-2376
XLOC_1130972	TCONS_1813151	bta-miR-2364,bta-miR-2463
XLOC_141996	TCONS_0193917	bta-miR-199a-3p,bta-miR-199b,bta-miR-628,bta-miR-199c,bta-miR-2465,bta-miR-664b,bta-miR-2285ae
XLOC_971237	TCONS_1918798	bta-miR-7864
XLOC_3095934	TCONS_4629297	bta-miR-216b,bta-miR-2442
XLOC_252784	TCONS_0445471	bta-miR-2376
XLOC_1111021	TCONS_1701781	bta-miR-181c,bta-miR-212,bta-miR-876,bta-miR-2368-5p,bta-miR-2390,bta-miR-2406,bta-miR-2418,bta-miR-2426,bta-miR-6123
XLOC_642302	TCONS_1049570	bta-miR-2286
XLOC_780980	TCONS_1227770	bta-miR-95,bta-miR-1248
XLOC_281545	TCONS_0428543	bta-miR-744,bta-miR-940
XLOC_420138	TCONS_0616544	bta-miR-431,bta-miR-1282,bta-miR-2352,bta-miR-2368-5p,bta-miR-2436-5p,bta-miR-2466-3p,bta-miR-669
XLOC_461271	TCONS_0707426	bta-miR-139,bta-miR-455-3p,bta-miR-2352
XLOC_437064	TCONS_0714555	bta-miR-335,bta-miR-2294,bta-miR-2347,bta-miR-2415-3p
XLOC_233897	TCONS_0497250	bta-miR-199a-5p,bta-miR-199b,bta-miR-940,bta-miR-2347
XLOC_753486	TCONS_1212120	bta-miR-2489,bta-miR-2382-5p
XLOC_011318	TCONS_0106796	bta-miR-345-3p,bta-miR-138,bta-miR-3600
XLOC_060419	TCONS_0485670	bta-miR-4680
XLOC_533886	TCONS_0873255	bta-miR-212,bta-miR-2366,bta-miR-2380
XLOC_552833	TCONS_0856327	bta-miR-379
XLOC_1044793	TCONS_1970077	bta-miR-362-3p,bta-miR-1193,bta-miR-3064
XLOC_381058	TCONS_0548932	bta-let-7f,bta-miR-484,bta-miR-98,bta-let-7e,bta-miR-195,bta-miR-212,bta-miR-362-5p,bta-miR-491
XLOC_2762000	TCONS_5515445	bta-miR-205,bta-miR-30b-5p,bta-miR-218,bta-miR-22-3p,bta-miR-30c,bta-miR-216b,bta-miR-296-5p,bta-miR-30f,bta-miR-338,bta-miR-409a,bta-miR-29e,bta-miR-1179,bta-miR-1251,bta-miR-1248,bta-miR-2322-5p,bta-miR-2362,bta-miR-2284a,bta-miR-2380,bta-miR-2382-3p,bta-miR-2411-5p,bta-miR-2284b,bta-miR-2284r,bta-miR-2455,bta-miR-2458,bta-miR-2463,bta-miR-2471-5p,bta-miR-1388-5p,bta-miR-450b,bta-miR-2284y,bta-…
XLOC_1241859	TCONS_1951368	bta-miR-23a,bta-miR-7864,bta-miR-7865
XLOC_1334600	TCONS_2158972	bta-miR-367,bta-miR-2467-5p
XLOC_1007278	TCONS_1638628	bta-miR-183,bta-miR-875
XLOC_260812	TCONS_0362213	bta-miR-15a,bta-miR-497,bta-miR-631,bta-miR-1291,bta-miR-2389,bta-miR-2393,bta-miR-2396,bta-miR-7864
XLOC_1037589	TCONS_1582499	bta-miR-504
XLOC_3276717	TCONS_4995304	bta-miR-296-5p
XLOC_751709	TCONS_1188678	bta-miR-744,bta-miR-2300b-3p,bta-miR-2311,bta-miR-2342,bta-miR-2396,bta-miR-2439-3p,bta-miR-1777a,bta-miR-2454-5p,bta-miR-1777b,bta-miR-3660,bta-miR-7860
XLOC_083275	TCONS_0026209	bta-miR-27a-5p,bta-miR-484,bta-miR-193a-5p,bta-miR-33a,bta-miR-631,bta-miR-671,bta-miR-1835,bta-miR-2320-5p,bta-miR-2324,bta-miR-2454-3p,bta-miR-2465,bta-miR-2285q
XLOC_1895321	TCONS_2881678	bta-miR-763
XLOC_751709	TCONS_1188679	bta-miR-744,bta-miR-763,bta-miR-2300b-3p,bta-miR-2311,bta-miR-2342,bta-miR-2396,bta-miR-2439-3p,bta-miR-1777a,bta-miR-2454-5p,bta-miR-1777b,bta-miR-3660,bta-miR-7860
XLOC_3390198	TCONS_5268744	bta-miR-211,bta-miR-133c
XLOC_146623	TCONS_0294601	bta-miR-27a-3p,bta-miR-27b,bta-miR-122,bta-miR-134,bta-miR-432,bta-miR-452,bta-miR-29e,bta-miR-2375,bta-miR-449d,bta-miR-2432,bta-miR-2451,bta-miR-1434-3p,bta-miR-2484,bta-miR-2917,bta-miR-3120,bta-miR-6528,bta-miR-2285s
XLOC_1516307	TCONS_2294006	bta-miR-16b,bta-miR-15b,bta-miR-15a,bta-miR-195,bta-miR-497,bta-miR-16a,bta-miR-24,bta-miR-551a,bta-miR-764,bta-miR-2400,bta-miR-2431-5p,bta-miR-424-5p,bta-miR-2285w
XLOC_033697	TCONS_0093138	bta-miR-488
XLOC_1322828	TCONS_2193326	bta-miR-29d-3p,bta-miR-7857
XLOC_443852	TCONS_0716341	bta-miR-30b-3p,bta-miR-15b,bta-let-7d,bta-miR-132,bta-miR-15a,bta-miR-155,bta-miR-185,bta-miR-212,bta-miR-412,bta-miR-2292,bta-miR-2305,bta-miR-2332,bta-miR-2351,bta-miR-2374,bta-miR-2408,bta-miR-1584-5p,bta-miR-2412,bta-miR-2284h-5p,bta-miR-2446,bta-miR-2452,bta-miR-2485,bta-miR-2285w
XLOC_403433	TCONS_0625461	bta-miR-2441,bta-miR-2461-3p
XLOC_1723817	TCONS_2559031	bta-miR-873
XLOC_249449	TCONS_0418750	bta-miR-125a,bta-miR-125b,bta-miR-670,bta-miR-1224,bta-miR-2373-5p,bta-miR-2376,bta-miR-2464-5p,bta-miR-7691
XLOC_470867	TCONS_0732383	bta-miR-6519
XLOC_1782026	TCONS_2771090	bta-miR-545-5p,bta-miR-423-5p,bta-miR-1777b,bta-miR-2485
XLOC_023551	TCONS_0177291	bta-miR-21-5p,bta-miR-204,bta-miR-365-3p,bta-miR-182,bta-miR-211,bta-miR-346,bta-miR-658,bta-miR-877,bta-miR-1835,bta-miR-1296,bta-miR-2306,bta-miR-2323,bta-miR-2284p,bta-miR-2406,bta-miR-2452,bta-miR-2458,bta-miR-6528,bta-miR-6530,bta-miR-6531,bta-miR-6532,bta-miR-4657
XLOC_750914	TCONS_1204110	bta-miR-2284p
XLOC_1350286	TCONS_2118782	bta-miR-188
XLOC_162747	TCONS_0231140	bta-miR-1224,bta-miR-2305,bta-miR-2338,bta-miR-2382-3p,bta-miR-2388-5p,bta-miR-2467-3p,bta-miR-3154
XLOC_1252524	TCONS_1978204	bta-miR-449a,bta-miR-449b,bta-miR-449c,bta-miR-2406,bta-miR-6534
XLOC_2677974	TCONS_3905416	bta-miR-2329-3p,bta-miR-2362,bta-miR-2373-3p
XLOC_1152702	TCONS_1819509	bta-miR-2284a,bta-miR-6520
XLOC_257164	TCONS_0446379	bta-miR-10a,bta-miR-10b,bta-miR-2432,bta-miR-133c
XLOC_751768	TCONS_1188682	bta-miR-2454-3p
XLOC_1097762	TCONS_2224410	bta-miR-1247-5p
XLOC_976884	TCONS_1502700	bta-miR-432,bta-miR-543
XLOC_233932	TCONS_0497268	bta-miR-7,bta-miR-183,bta-miR-658,bta-miR-708,bta-miR-1301,bta-miR-2290,bta-miR-2306,bta-miR-2360,bta-miR-2364,bta-miR-2387,bta-miR-2397-3p,bta-miR-2401,bta-miR-2410,bta-miR-2442,bta-miR-1434-3p,bta-miR-2460,bta-miR-2467-3p
XLOC_1258269	TCONS_1993357	bta-miR-338
XLOC_658081	TCONS_1041065	bta-miR-103,bta-miR-16b,bta-miR-15b,bta-miR-15a,bta-miR-195,bta-miR-497,bta-miR-16a,bta-miR-495,bta-miR-2408,bta-miR-2434,bta-miR-424-5p
XLOC_2600934	TCONS_4016698	bta-miR-2290,bta-miR-2437,bta-miR-2438
XLOC_2897314	TCONS_4508629	bta-miR-1248
XLOC_1096283	TCONS_1699328	bta-miR-181b
XLOC_3416584	TCONS_5235686	bta-miR-339a
XLOC_717936	TCONS_1130167	bta-miR-20a,bta-miR-106a,bta-miR-20b,bta-miR-17-5p,bta-miR-17-3p,bta-miR-93,bta-miR-363,bta-miR-106b,bta-miR-144,bta-miR-302a,bta-miR-302d,bta-miR-302b,bta-miR-302c,bta-miR-370,bta-miR-592,bta-miR-1287,bta-miR-2303,bta-miR-1584-3p,bta-miR-4286,bta-miR-2285n,bta-miR-3660,bta-miR-6535,bta-miR-2284ab,bta-miR-2285ad
XLOC_053024	TCONS_0135910	bta-miR-20a,bta-miR-106a,bta-miR-17-5p,bta-miR-2375,bta-miR-2387
XLOC_840052	TCONS_1286698	bta-miR-433
XLOC_2562147	TCONS_4043024	bta-miR-320a,bta-miR-296-3p,bta-miR-873,bta-miR-2362,bta-miR-1388-3p
XLOC_1410456	TCONS_2076610	bta-miR-2454-5p
XLOC_3352653	TCONS_5259847	bta-miR-2300b-3p,bta-miR-2397-3p
XLOC_855594	TCONS_1393215	bta-miR-545-3p,bta-miR-22-5p,bta-miR-2293,bta-miR-2399-3p
XLOC_3251433	TCONS_4896418	bta-miR-191,bta-miR-182
XLOC_112552	TCONS_0135916	bta-miR-30b-3p,bta-miR-455-3p,bta-miR-183,bta-miR-28,bta-miR-33a,bta-miR-377,bta-miR-708,bta-miR-1282,bta-miR-2364,bta-miR-2404
XLOC_676262	TCONS_1096513	bta-miR-193a-3p,bta-miR-562
XLOC_2993373	TCONS_4688816	bta-miR-200c,bta-miR-2326
XLOC_732487	TCONS_1231847	bta-miR-505
XLOC_855594	TCONS_1393218	bta-miR-135a,bta-miR-135b,bta-miR-2285a,bta-miR-1468
XLOC_2619607	TCONS_4053824	bta-miR-345-5p,bta-miR-2452
XLOC_3347917	TCONS_5182821	bta-miR-299,bta-miR-2290
XLOC_952617	TCONS_1945140	bta-miR-370,bta-miR-1721
XLOC_1230686	TCONS_1915741	bta-miR-491,bta-miR-2305,bta-miR-2397-3p,bta-miR-2413,bta-miR-2284r,bta-miR-2438,bta-miR-2450c,bta-miR-2467-3p,bta-miR-2903
XLOC_990197	TCONS_1578053	bta-miR-2464-5p
XLOC_045100	TCONS_0118397	bta-miR-26a,bta-miR-26b,bta-miR-342,bta-miR-377,bta-miR-544b,bta-miR-544a,bta-miR-875,bta-miR-2340
XLOC_186136	TCONS_0500231	bta-miR-218,bta-miR-2306,bta-miR-2455
XLOC_084401	TCONS_0126012	bta-miR-2386,bta-miR-6525
XLOC_3167054	TCONS_4968994	bta-miR-2355-3p
XLOC_272436	TCONS_0437478	bta-miR-2350,bta-miR-2379,bta-miR-2382-5p
XLOC_2522728	TCONS_3795041	bta-miR-1839
XLOC_1260873	TCONS_2499450	bta-miR-1281
XLOC_1108396	TCONS_1735764	bta-miR-764,bta-miR-2455
XLOC_1052225	TCONS_1668048	bta-miR-30e-5p,bta-miR-149-5p
XLOC_2772944	TCONS_4249354	bta-miR-2370-5p
XLOC_453184	TCONS_0697850	bta-miR-345-3p,bta-miR-211,bta-miR-2322-5p,bta-miR-2324,bta-miR-2411-3p,bta-miR-2881,bta-miR-2900
XLOC_427290	TCONS_0654984	bta-miR-2350,bta-miR-4449
XLOC_1096278	TCONS_1768833	bta-miR-2347
XLOC_557628	TCONS_0894762	bta-miR-195,bta-miR-505,bta-miR-1301,bta-miR-2400
XLOC_2535544	TCONS_4067591	bta-miR-320a,bta-miR-449a,bta-miR-449b,bta-miR-2432
XLOC_1367578	TCONS_2235113	bta-miR-2355-3p,bta-miR-2366,bta-miR-2428
XLOC_037925	TCONS_0299476	bta-miR-1835,bta-miR-2285y,bta-miR-2285ad
XLOC_1486695	TCONS_2287297	bta-miR-412,bta-miR-495,bta-miR-2323,bta-miR-7859
XLOC_2640327	TCONS_5202220	bta-miR-129,bta-miR-129-5p
XLOC_584507	TCONS_0899219	bta-miR-296-3p
XLOC_2640193	TCONS_5345287	bta-miR-16b,bta-miR-15b,bta-miR-15a,bta-miR-195,bta-miR-497,bta-miR-16a,bta-miR-562,bta-miR-424-5p
XLOC_3208067	TCONS_4843754	bta-miR-2401
XLOC_1083810	TCONS_1800307	bta-miR-153
XLOC_648766	TCONS_1025038	bta-miR-7
XLOC_3463304	TCONS_5285691	bta-miR-2290,bta-miR-2370-5p,bta-miR-2397-3p,bta-miR-449d
XLOC_615872	TCONS_1016129	bta-miR-143
XLOC_1544041	TCONS_2299874	bta-miR-2423
XLOC_2431391	TCONS_3684565	bta-miR-2370-5p,bta-miR-2325c
XLOC_2307255	TCONS_3575864	bta-miR-2300b-3p
XLOC_1100772	TCONS_1770115	bta-miR-504,bta-miR-376b,bta-miR-2423,bta-miR-2437,bta-miR-2470
XLOC_3014050	TCONS_4694069	bta-miR-27a-3p,bta-miR-27b,bta-miR-146b,bta-miR-146a,bta-miR-379,bta-miR-432,bta-miR-1839,bta-miR-2328-5p,bta-miR-2409,bta-miR-4680
XLOC_2963047	TCONS_4452102	bta-miR-205,bta-miR-342,bta-miR-365-5p,bta-miR-760-5p,bta-miR-2489,bta-miR-2346,bta-miR-7859
XLOC_521519	TCONS_1002767	bta-miR-145,bta-miR-532,bta-miR-195,bta-miR-136,bta-miR-29e,bta-miR-1296,bta-miR-2424,bta-miR-3604,bta-miR-376e,bta-miR-2285q,bta-miR-2285af
XLOC_3028138	TCONS_4697734	bta-miR-2392,bta-miR-2443,bta-miR-2464-5p,bta-miR-6528,bta-miR-7864
XLOC_1466676	TCONS_2088204	bta-miR-763,bta-miR-1584-5p,bta-miR-2412,bta-miR-2467-3p
XLOC_780652	TCONS_1243437	bta-miR-302a,bta-miR-490,bta-miR-759,bta-miR-1248,bta-miR-2285a,bta-miR-2311,bta-miR-2393,bta-miR-2424,bta-miR-2466-5p
XLOC_945266	TCONS_1561625	bta-miR-6536
XLOC_3326845	TCONS_7015514	bta-miR-769,bta-miR-2284s,bta-miR-2361,bta-miR-2378,bta-miR-411c-3p
XLOC_007125	TCONS_0075339	bta-miR-188,bta-miR-432,bta-miR-1839,bta-miR-2305,bta-miR-1343-3p,bta-miR-2370-5p,bta-miR-409b,bta-miR-6528,bta-miR-7857
XLOC_1294473	TCONS_2088209	bta-miR-2287,bta-miR-2302
XLOC_1428159	TCONS_2255719	bta-miR-187,bta-miR-197,bta-miR-874
XLOC_047800	TCONS_0119290	bta-miR-2895
XLOC_2876482	TCONS_4422709	bta-miR-93,bta-miR-1284,bta-miR-2377,bta-miR-2386
XLOC_1833854	TCONS_3629220	bta-miR-216a,bta-miR-940
XLOC_057152	TCONS_0439268	bta-miR-484,bta-miR-330,bta-miR-2300b-3p
XLOC_050066	TCONS_0268197	bta-miR-2285s
XLOC_037928	TCONS_0299481	bta-miR-2347,bta-miR-2449,bta-miR-149-3p
XLOC_509043	TCONS_0803688	bta-miR-760-3p,bta-miR-2888
XLOC_669643	TCONS_0961495	bta-miR-2317,bta-miR-2470
XLOC_1188540	TCONS_1769731	bta-miR-1282,bta-miR-2453
XLOC_3457526	TCONS_6727332	bta-miR-10a,bta-miR-10b,bta-miR-497,bta-miR-2300a-5p,bta-miR-2340,bta-miR-2399-5p
XLOC_1747401	TCONS_2589452	bta-miR-330,bta-miR-2286,bta-miR-2376,bta-miR-6532
XLOC_2570974	TCONS_4008694	bta-miR-7,bta-miR-483,bta-miR-2390,bta-miR-2285z
XLOC_157895	TCONS_0418778	bta-miR-27a-3p,bta-miR-27b,bta-miR-671,bta-miR-1777a,bta-miR-2454-5p,bta-miR-1777b,bta-miR-2899
XLOC_1495008	TCONS_2289087	bta-miR-20a,bta-miR-345-3p,bta-miR-545-5p,bta-miR-23a,bta-miR-2340,bta-miR-2345,bta-miR-2285x
XLOC_165409	TCONS_0313136	bta-miR-2385-3p
XLOC_2985617	TCONS_4409745	bta-miR-2306,bta-miR-219
XLOC_1329044	TCONS_2112065	bta-miR-7,bta-miR-346,bta-miR-2297,bta-miR-2285d,bta-miR-2308,bta-miR-2312,bta-miR-2364,bta-miR-2405,bta-miR-2285e,bta-miR-2285f,bta-miR-2285ab
XLOC_1144120	TCONS_1831600	bta-miR-2403
XLOC_240033	TCONS_0684399	bta-miR-2347,bta-miR-2355-5p,bta-miR-2399-5p,bta-miR-2471-3p,bta-miR-6528
XLOC_046228	TCONS_0370261	bta-miR-143,bta-miR-326,bta-miR-2329-5p,bta-miR-2337
XLOC_709349	TCONS_1040195	bta-miR-424-3p
XLOC_365012	TCONS_0530642	bta-miR-339a
XLOC_1099617	TCONS_1751411	bta-miR-365-5p,bta-miR-1468
XLOC_479578	TCONS_0646978	bta-miR-484
XLOC_1767970	TCONS_2679448	bta-miR-484,bta-miR-1248,bta-miR-2324,bta-miR-2400,bta-miR-2442,bta-miR-2451
XLOC_067755	TCONS_0533315	bta-miR-545-5p
XLOC_2875677	TCONS_4533598	bta-miR-6525
XLOC_050424	TCONS_0078015	bta-miR-486,bta-miR-2387,bta-miR-2460
XLOC_2711108	TCONS_5226796	bta-miR-455-3p
XLOC_2463764	TCONS_4882079	bta-miR-128,bta-miR-2410,bta-miR-7864
XLOC_1064699	TCONS_2186221	bta-miR-139,bta-miR-122,bta-miR-135a,bta-miR-135b,bta-miR-216a,bta-miR-2319b,bta-miR-2364,bta-miR-2891,bta-miR-2284z,bta-miR-2284aa,bta-miR-4680
XLOC_543183	TCONS_0840812	bta-miR-2305
XLOC_014456	TCONS_0132269	bta-miR-654,bta-miR-1301,bta-miR-2294,bta-miR-2353,bta-miR-2402,bta-miR-3660
XLOC_2845989	TCONS_4327779	bta-miR-21-3p,bta-miR-2886
XLOC_3298191	TCONS_5064230	bta-miR-6526
XLOC_1230548	TCONS_1971998	bta-miR-9-5p,bta-miR-2356,bta-miR-6529b
XLOC_2548669	TCONS_4002951	bta-miR-2388-5p
XLOC_146768	TCONS_0294631	bta-miR-29a,bta-miR-320a,bta-miR-145,bta-let-7d,bta-miR-22-3p,bta-let-7g,bta-miR-532,bta-miR-122,bta-miR-15a,bta-miR-195,bta-miR-129,bta-miR-129-5p,bta-miR-146b,bta-miR-146a,bta-miR-16a,bta-miR-196a,bta-miR-196b,bta-miR-197,bta-miR-216a,bta-miR-448,bta-miR-485,bta-miR-544b,bta-miR-544a,bta-miR-764,bta-miR-2297,bta-miR-2301,bta-miR-2304,bta-miR-2326,bta-miR-1814a,bta-miR-2364,bta-miR-2370-3p,bta-m…
XLOC_1460182	TCONS_2261960	bta-miR-2328-3p,bta-miR-2471-5p
XLOC_1294585	TCONS_2088215	bta-miR-432
XLOC_3112231	TCONS_4779717	bta-miR-320a,bta-miR-146b,bta-miR-146a,bta-miR-2340
XLOC_1903234	TCONS_2980206	bta-miR-2343,bta-miR-2467-3p
XLOC_1048469	TCONS_1632915	bta-miR-453,bta-miR-3064
XLOC_2020920	TCONS_3026418	bta-miR-455-3p,bta-miR-543,bta-miR-2891
XLOC_2028774	TCONS_3091562	bta-miR-1284,bta-miR-2377,bta-miR-2400
XLOC_437217	TCONS_0693903	bta-miR-345-5p,bta-miR-2406
XLOC_629038	TCONS_1070599	bta-miR-22-5p,bta-miR-2423
XLOC_1283240	TCONS_1912090	bta-miR-96,bta-miR-2290,bta-miR-2306,bta-miR-2337,bta-miR-2360,bta-miR-2376,bta-miR-2392,bta-miR-2461-5p,bta-miR-2285w
XLOC_2353176	TCONS_3425091	bta-miR-148a,bta-miR-148b,bta-miR-130a,bta-miR-152,bta-miR-760-5p,bta-miR-2320-5p
XLOC_897171	TCONS_1419373	bta-miR-27a-5p,bta-miR-8550
XLOC_508320	TCONS_0758351	bta-miR-320a,bta-miR-193a-3p,bta-miR-193b,bta-miR-1842
XLOC_488897	TCONS_0776173	bta-miR-2486-3p
XLOC_2472879	TCONS_3814560	bta-miR-2394,bta-miR-677
XLOC_1270726	TCONS_1958631	bta-miR-2434,bta-miR-3956,bta-miR-2285s
XLOC_615190	TCONS_0908934	bta-miR-302a,bta-miR-2285aa
XLOC_051681	TCONS_0229895	bta-miR-2900,bta-miR-2285h,bta-miR-7859
XLOC_1229434	TCONS_2005152	bta-miR-432,bta-miR-2401
XLOC_902402	TCONS_1433230	bta-miR-150,bta-miR-154a,bta-miR-874,bta-miR-876,bta-miR-2286,bta-miR-2313-3p,bta-miR-2339,bta-miR-2379,bta-miR-2381,bta-miR-2399-3p,bta-miR-449d,bta-miR-3578,bta-miR-503-3p
XLOC_754857	TCONS_1220183	bta-miR-2310,bta-miR-2317
XLOC_523214	TCONS_0820223	bta-miR-326,bta-miR-758,bta-miR-760-3p,bta-miR-2334,bta-miR-2399-3p,bta-miR-1777a,bta-miR-2467-3p,bta-miR-6525,bta-miR-1842
XLOC_2042548	TCONS_3159682	bta-miR-2469
XLOC_523214	TCONS_0820224	bta-miR-760-3p,bta-miR-1777a,bta-miR-2467-3p
XLOC_294739	TCONS_0443331	bta-miR-22-5p,bta-miR-150,bta-miR-33a,bta-miR-33b,bta-miR-375,bta-miR-539,bta-miR-658,bta-miR-1301,bta-miR-2394,bta-miR-2426,bta-miR-677,bta-miR-2454-3p,bta-miR-7864
XLOC_982289	TCONS_1547787	bta-miR-2890
XLOC_1084565	TCONS_1621234	bta-miR-302d,bta-miR-302b,bta-miR-302c,bta-miR-1248
XLOC_819166	TCONS_1303049	bta-miR-296-5p,bta-miR-2360,bta-miR-2449,bta-miR-2466-3p,bta-miR-6535,bta-miR-1842
XLOC_2913222	TCONS_4478463	bta-miR-185,bta-miR-338,bta-miR-339a,bta-miR-9-5p,bta-miR-1839,bta-miR-2332,bta-miR-2356,bta-miR-2380,bta-miR-6529b
XLOC_1442016	TCONS_2213751	bta-miR-24-3p,bta-miR-149-5p
XLOC_1273273	TCONS_2097130	bta-miR-763,bta-miR-2286,bta-miR-1584-3p,bta-miR-2432,bta-miR-3120,bta-miR-450b,bta-miR-6526
XLOC_2275987	TCONS_3570030	bta-miR-21-5p,bta-miR-545-5p,bta-miR-2285t
XLOC_3476524	TCONS_6785363	bta-miR-27a-3p,bta-miR-27b,bta-miR-30e-5p,bta-miR-23b-5p,bta-miR-136,bta-miR-2461-5p,bta-miR-1388-3p,bta-miR-149-5p
XLOC_2034712	TCONS_3144034	bta-miR-671
XLOC_407464	TCONS_0582431	bta-miR-544a
XLOC_3079152	TCONS_4668249	bta-miR-23b-5p
XLOC_054083	TCONS_0440663	bta-miR-21-3p,bta-miR-129,bta-miR-129-5p,bta-miR-329b,bta-miR-582,bta-miR-1721,bta-miR-2285aa
XLOC_087937	TCONS_0234842	bta-miR-484,bta-miR-2442,bta-miR-2449,bta-miR-1468,bta-miR-6535
XLOC_916271	TCONS_1367402	bta-miR-145,bta-miR-6526
XLOC_700152	TCONS_1232763	bta-miR-2394,bta-miR-2454-3p,bta-miR-2464-5p,bta-miR-2888
XLOC_1159409	TCONS_1893599	bta-miR-2312,bta-miR-7864
XLOC_1303526	TCONS_2027535	bta-miR-331-3p,bta-miR-2352,bta-miR-1584-3p,bta-miR-2904
XLOC_846376	TCONS_1352158	bta-miR-2466-3p,bta-miR-149-5p
XLOC_633624	TCONS_1043872	bta-miR-431,bta-miR-1193,bta-miR-2371,bta-miR-2403,bta-miR-2430,bta-miR-2475
XLOC_2836811	TCONS_4325601	bta-miR-335,bta-miR-2285c,bta-miR-2410,bta-miR-2428,bta-miR-2439-3p,bta-miR-2450b,bta-miR-149-5p,bta-miR-2285e,bta-miR-2450d
XLOC_034454	TCONS_0277711	bta-miR-7,bta-miR-2357
XLOC_1427131	TCONS_2238803	bta-miR-16b,bta-miR-15b,bta-miR-761,bta-miR-2334,bta-miR-424-5p
XLOC_766320	TCONS_1192770	bta-miR-330
XLOC_625695	TCONS_0981702	bta-miR-345-5p,bta-miR-2289,bta-miR-2337,bta-miR-2406,bta-miR-6120-5p,bta-miR-6528
XLOC_2347492	TCONS_3553107	bta-miR-2368-5p,bta-miR-6529b
XLOC_2928338	TCONS_4440543	bta-miR-2299-5p
XLOC_028058	TCONS_0233956	bta-miR-484,bta-miR-199a-5p,bta-miR-199b,bta-miR-331-3p,bta-miR-375,bta-miR-2308,bta-miR-2397-5p,bta-miR-2434,bta-miR-2471-5p,bta-miR-4680
XLOC_1294616	TCONS_2088227	bta-miR-2326,bta-miR-2339
XLOC_182903	TCONS_0163568	bta-miR-2306
XLOC_163576	TCONS_0250886	bta-miR-375,bta-miR-2360,bta-miR-2449
XLOC_031768	TCONS_0242867	bta-miR-24-3p,bta-miR-381,bta-miR-584,bta-miR-671,bta-miR-2309,bta-miR-2324,bta-miR-2340,bta-miR-2370-5p,bta-miR-2401,bta-miR-320b,bta-miR-6517
XLOC_1361561	TCONS_2199703	bta-miR-2352,bta-miR-2382-3p,bta-miR-3154,bta-miR-7865
XLOC_687377	TCONS_1070209	bta-miR-24-3p,bta-miR-2290,bta-miR-2338,bta-miR-2418,bta-miR-2464-3p,bta-miR-4523,bta-miR-378d
XLOC_3302162	TCONS_5249080	bta-miR-2382-3p
XLOC_938725	TCONS_1539774	bta-miR-1271,bta-miR-1343-3p,bta-miR-2334
XLOC_585409	TCONS_0936567	bta-miR-150,bta-miR-671
XLOC_1206129	TCONS_1965772	bta-miR-34a
XLOC_212063	TCONS_0326620	bta-miR-320b
XLOC_266666	TCONS_0410277	bta-miR-541,bta-miR-760-5p,bta-miR-2311,bta-miR-2322-5p,bta-miR-2381,bta-miR-2407,bta-miR-2442,bta-miR-2881,bta-miR-2895,bta-miR-2285z,bta-miR-7864
XLOC_1258474	TCONS_1993397	bta-miR-24-3p,bta-miR-2412
XLOC_1108064	TCONS_1753213	bta-miR-365-5p,bta-miR-188,bta-miR-488,bta-miR-2311
XLOC_014481	TCONS_0132286	bta-miR-204,bta-miR-211,bta-miR-2303,bta-miR-2285d,bta-miR-2317,bta-miR-2360,bta-miR-2285c,bta-miR-2449,bta-miR-2467-3p,bta-miR-2285e,bta-miR-2285g
XLOC_1952852	TCONS_2978943	bta-miR-484,bta-miR-370
XLOC_1009530	TCONS_1623029	bta-miR-744,bta-miR-2898
XLOC_119519	TCONS_0326624	bta-miR-19a,bta-miR-153
XLOC_731078	TCONS_1212179	bta-miR-24-3p
XLOC_1197627	TCONS_1833404	bta-miR-26b
XLOC_443852	TCONS_0682232	bta-miR-30b-3p,bta-miR-129,bta-miR-129-5p,bta-miR-155,bta-miR-212,bta-miR-2284h-5p,bta-miR-2452
XLOC_2252527	TCONS_3480050	bta-miR-1584-3p
XLOC_1531818	TCONS_2367114	bta-miR-2299-5p
XLOC_790718	TCONS_1259601	bta-miR-33a,bta-miR-2305,bta-miR-378b
XLOC_157917	TCONS_0367710	bta-miR-27a-3p,bta-miR-484,bta-miR-126-5p,bta-miR-128,bta-miR-145,bta-miR-27b,bta-miR-31,bta-miR-10a,bta-miR-140,bta-miR-218,bta-miR-345-3p,bta-miR-200c,bta-miR-23a,bta-miR-455-5p,bta-miR-10b,bta-miR-200b,bta-miR-143,bta-miR-24,bta-miR-223,bta-miR-296-3p,bta-miR-329a,bta-miR-330,bta-miR-335,bta-miR-362-3p,bta-miR-367,bta-miR-429,bta-miR-452,bta-miR-761,bta-miR-2299-5p,bta-miR-2311,bta-miR-2317,bt…
XLOC_037928	TCONS_0307914	bta-miR-30d,bta-miR-30e-5p,bta-miR-2347,bta-miR-2397-3p,bta-miR-2442,bta-miR-2449,bta-miR-149-3p
XLOC_233056	TCONS_0353355	bta-miR-148b,bta-let-7g,bta-let-7e,bta-miR-338,bta-miR-383,bta-miR-1298,bta-miR-2292,bta-miR-2285b,bta-miR-2314,bta-miR-2439-3p,bta-miR-2441,bta-miR-2285z
XLOC_840052	TCONS_1313854	bta-miR-433
XLOC_429166	TCONS_0655504	bta-miR-378,bta-miR-378c
XLOC_561725	TCONS_0895689	bta-miR-129-3p,bta-miR-33a,bta-miR-33b,bta-miR-544b,bta-miR-544a,bta-miR-671,bta-miR-2284l,bta-miR-2406,bta-miR-2450b,bta-miR-2285n,bta-miR-2285ad,bta-miR-2450d
XLOC_2455591	TCONS_4879526	bta-miR-23a,bta-miR-23b-3p,bta-miR-2452
XLOC_1651541	TCONS_2535515	bta-miR-3431
XLOC_2406931	TCONS_3766569	bta-miR-2310,bta-miR-2325a,bta-miR-2410,bta-miR-2462
XLOC_783469	TCONS_1251485	bta-miR-216b,bta-miR-2370-5p
XLOC_2121050	TCONS_3210871	bta-miR-199a-3p,bta-miR-193a-3p,bta-miR-193b,bta-miR-1248,bta-miR-1343-5p,bta-miR-199c,bta-miR-2457,bta-miR-6531
XLOC_473028	TCONS_0692037	bta-miR-485,bta-miR-1301,bta-miR-1306,bta-miR-2328-5p,bta-miR-2438,bta-miR-664a,bta-miR-2898,bta-miR-2902,bta-miR-1260b
XLOC_1364969	TCONS_2166643	bta-miR-669,bta-miR-3154
XLOC_3181783	TCONS_6397793	bta-miR-2414,bta-miR-2285r
XLOC_780652	TCONS_1250596	bta-miR-490,bta-miR-1248,bta-miR-2393,bta-miR-2424
XLOC_2226459	TCONS_3471144	bta-miR-212,bta-miR-2340,bta-miR-2345
XLOC_623146	TCONS_0980821	bta-miR-23a
XLOC_032198	TCONS_0259904	bta-miR-2306,bta-miR-2347,bta-miR-149-5p,bta-miR-7865
XLOC_780652	TCONS_1250597	bta-miR-490,bta-miR-2308,bta-miR-2334
XLOC_2326905	TCONS_3612814	bta-miR-21-3p,bta-miR-432
XLOC_760052	TCONS_1193672	bta-miR-34b,bta-miR-24-3p,bta-miR-34c,bta-let-7a-3p,bta-miR-34a,bta-miR-421,bta-miR-449a,bta-miR-449b,bta-miR-449c,bta-miR-631,bta-miR-1603,bta-miR-2285s,bta-miR-2285af,bta-miR-2285x
XLOC_665198	TCONS_1053687	bta-miR-381,bta-miR-2284r
XLOC_1592085	TCONS_2482059	bta-miR-15b,bta-miR-214,bta-miR-761,bta-miR-149-5p
XLOC_089528	TCONS_0179715	bta-miR-22-5p,bta-miR-452,bta-miR-491,bta-miR-671,bta-miR-6525
XLOC_625829	TCONS_1069825	bta-miR-215,bta-miR-192
XLOC_2626441	TCONS_4089603	bta-miR-2300b-3p,bta-miR-2306
XLOC_2975865	TCONS_4494118	bta-miR-2401
XLOC_657062	TCONS_1040811	bta-miR-2373-3p
XLOC_2061881	TCONS_3162866	bta-miR-33a,bta-miR-33b
XLOC_360096	TCONS_0528393	bta-miR-326,bta-miR-541,bta-miR-1291,bta-miR-2286,bta-miR-2376,bta-miR-1843,bta-miR-2441,bta-miR-2447
XLOC_013976	TCONS_0109120	bta-miR-2346,bta-miR-2411-3p
XLOC_1944645	TCONS_2977063	bta-miR-2464-5p
XLOC_611145	TCONS_0945484	bta-miR-145,bta-miR-2343
XLOC_651994	TCONS_1024180	bta-miR-16b,bta-miR-16a,bta-miR-1260b
XLOC_645377	TCONS_0955289	bta-miR-130a,bta-miR-504
XLOC_1126758	TCONS_1721044	bta-miR-1248
XLOC_195002	TCONS_0301583	bta-miR-342
XLOC_1218075	TCONS_1865993	bta-miR-7859
XLOC_2940968	TCONS_5857850	bta-miR-873,bta-miR-2302
XLOC_246617	TCONS_0347125	bta-miR-500,bta-miR-873,bta-miR-2904
XLOC_2321307	TCONS_3546399	bta-miR-2285b,bta-miR-2347,bta-miR-2462
XLOC_165482	TCONS_0313169	bta-miR-196a,bta-miR-196b,bta-miR-338,bta-miR-744,bta-miR-940,bta-miR-1291,bta-miR-2464-3p,bta-miR-664a
XLOC_909892	TCONS_1337028	bta-miR-2345
XLOC_089528	TCONS_0163581	bta-miR-433,bta-miR-2341,bta-miR-2285af
XLOC_668662	TCONS_1075074	bta-miR-132,bta-miR-544a,bta-miR-2375,bta-miR-2434
XLOC_1002927	TCONS_1621258	bta-miR-2452
XLOC_1659755	TCONS_2537305	bta-miR-1179,bta-miR-2452,bta-miR-2471-5p
XLOC_3294518	TCONS_5106036	bta-miR-1224
XLOC_975529	TCONS_1522358	bta-miR-2303
XLOC_3019254	TCONS_4610741	bta-miR-145,bta-miR-377,bta-miR-6516
XLOC_272906	TCONS_0476426	bta-miR-2304,bta-miR-2365,bta-miR-2285z
XLOC_2779410	TCONS_4129603	bta-miR-495,bta-miR-2400
XLOC_150293	TCONS_0343568	bta-miR-128,bta-miR-23a,bta-miR-342,bta-miR-23b-3p,bta-miR-216b,bta-miR-328,bta-miR-377,bta-miR-491,bta-miR-494,bta-miR-496,bta-miR-500,bta-miR-539,bta-miR-544a,bta-miR-671,bta-miR-1224,bta-miR-1248,bta-miR-2287,bta-miR-2309,bta-miR-2310,bta-miR-2325a,bta-miR-2329-3p,bta-miR-2338,bta-miR-2349,bta-miR-2355-5p,bta-miR-2284u,bta-miR-2375,bta-miR-2389,bta-miR-2396,bta-miR-2404,bta-miR-2411-3p,bta-miR…
XLOC_2103081	TCONS_3223358	bta-miR-2338,bta-miR-2486-5p
XLOC_074013	TCONS_0570873	bta-miR-2305,bta-miR-2350,bta-miR-2388-5p,bta-miR-2433,bta-miR-2898
XLOC_851513	TCONS_1380792	bta-miR-17-3p,bta-miR-370,bta-miR-490,bta-miR-1224,bta-miR-1197,bta-miR-2895
XLOC_505023	TCONS_0882824	bta-miR-1193
XLOC_851511	TCONS_1380794	bta-miR-326,bta-miR-760-3p,bta-miR-1842
XLOC_3134242	TCONS_6139801	bta-miR-15b,bta-miR-15a,bta-miR-329b,bta-miR-1721
XLOC_371718	TCONS_0574439	bta-miR-191
XLOC_851511	TCONS_1380795	bta-miR-6529b
XLOC_2630717	TCONS_5342258	bta-miR-2307,bta-miR-2317
XLOC_172296	TCONS_0268827	bta-miR-2284s
XLOC_025552	TCONS_0198439	bta-miR-2483-3p,bta-miR-2895
XLOC_858306	TCONS_1382579	bta-miR-2896,bta-miR-2285z
XLOC_1210430	TCONS_1774718	bta-miR-2406,bta-miR-2412
XLOC_715146	TCONS_1167848	bta-miR-423-5p,bta-miR-296-5p
XLOC_480642	TCONS_0785709	bta-miR-147
XLOC_2938272	TCONS_4357806	bta-miR-2298,bta-miR-2285aa
XLOC_2932359	TCONS_4483437	bta-miR-2297,bta-miR-6518
XLOC_2288212	TCONS_3491754	bta-miR-940
XLOC_1264808	TCONS_1906880	bta-miR-370,bta-miR-2464-3p
XLOC_560796	TCONS_0948166	bta-miR-653,bta-miR-2286,bta-miR-2405,bta-miR-2425-5p,bta-miR-1388-3p
XLOC_755620	TCONS_1180817	bta-miR-361,bta-miR-24-3p,bta-miR-331-3p,bta-miR-2319b,bta-miR-2320-5p,bta-miR-1721,bta-miR-2331-3p,bta-miR-2467-5p,bta-miR-3120,bta-miR-6519,bta-miR-503-5p
XLOC_886208	TCONS_1769770	bta-miR-2349
XLOC_751180	TCONS_1204172	bta-miR-320a,bta-miR-140,bta-miR-28,bta-miR-708,bta-miR-2296,bta-miR-2350,bta-miR-2460,bta-miR-2472
XLOC_584550	TCONS_0899264	bta-miR-21-3p,bta-miR-2334
XLOC_525596	TCONS_0847488	bta-miR-2339,bta-miR-149-5p
XLOC_044537	TCONS_0014692	bta-miR-16b,bta-miR-15b,bta-miR-15a,bta-miR-195,bta-miR-497,bta-miR-16a,bta-miR-2299-3p,bta-miR-1343-5p,bta-miR-2334,bta-miR-424-5p
XLOC_032288	TCONS_0077161	bta-miR-484,bta-miR-379,bta-miR-760-5p,bta-miR-1306,bta-miR-2349,bta-miR-2404,bta-miR-2423,bta-miR-2447,bta-miR-2455,bta-miR-2486-5p,bta-miR-6120-5p,bta-miR-3660,bta-miR-2285ae
XLOC_1096283	TCONS_1699387	bta-miR-2284g,bta-miR-2285z
XLOC_1251861	TCONS_1902921	bta-miR-2338,bta-miR-2360,bta-miR-2368-5p,bta-miR-2397-3p,bta-miR-2442,bta-miR-2449,bta-miR-2467-3p
XLOC_975553	TCONS_1522365	bta-miR-1343-3p,bta-miR-2327,bta-miR-2355-3p,bta-miR-2430,bta-miR-2442
XLOC_426399	TCONS_0631365	bta-miR-361,bta-miR-217,bta-miR-2285j
XLOC_211950	TCONS_0369511	bta-miR-2378
XLOC_928434	TCONS_1307635	bta-miR-182,bta-miR-224,bta-miR-708
XLOC_239233	TCONS_0334663	bta-miR-21-5p,bta-miR-432,bta-miR-2285r
XLOC_415876	TCONS_0662651	bta-miR-6523b
XLOC_1891580	TCONS_2898775	bta-miR-378b
XLOC_352737	TCONS_0564641	bta-miR-2310,bta-miR-1814c
XLOC_1312178	TCONS_2054295	bta-miR-2444
XLOC_2180484	TCONS_3308009	bta-miR-2406
XLOC_3013171	TCONS_4728868	bta-miR-2405
XLOC_3314524	TCONS_5219303	bta-miR-134,bta-miR-146b,bta-miR-146a,bta-miR-2319a,bta-miR-2319b,bta-miR-2364,bta-miR-2451,bta-miR-2896,bta-miR-2957,bta-miR-6524
XLOC_1206713	TCONS_1930545	bta-miR-30b-3p,bta-miR-197,bta-miR-760-3p,bta-miR-2400,bta-miR-2443,bta-miR-2448-5p,bta-miR-6532,bta-miR-7865
XLOC_212063	TCONS_0326647	bta-miR-2483-3p
XLOC_2610107	TCONS_4019028	bta-miR-34a
XLOC_2875000	TCONS_4504722	bta-miR-484
XLOC_212063	TCONS_0326648	bta-miR-2483-3p
XLOC_1842952	TCONS_3756789	bta-miR-148a,bta-miR-148b,bta-miR-17-3p,bta-miR-24-3p,bta-miR-342,bta-miR-331-3p,bta-miR-143,bta-miR-152,bta-miR-299,bta-miR-429,bta-miR-483,bta-miR-544b,bta-miR-544a,bta-miR-631,bta-miR-1224,bta-miR-2357,bta-miR-2366,bta-miR-2386,bta-miR-2430,bta-miR-2440,bta-miR-2446,bta-miR-2455
XLOC_451353	TCONS_0593157	bta-miR-217,bta-miR-494,bta-miR-658,bta-miR-2284p,bta-miR-2352,bta-miR-2284u,bta-miR-2284a,bta-miR-2400,bta-miR-2426,bta-miR-2463,bta-miR-2284y,bta-miR-6530,bta-miR-2285ae
XLOC_2969227	TCONS_4555610	bta-miR-125b,bta-miR-28,bta-miR-2284h-3p,bta-miR-2484,bta-miR-4286
XLOC_2693173	TCONS_4230198	bta-miR-452
XLOC_205626	TCONS_0557518	bta-miR-296-3p,bta-miR-500,bta-miR-544a,bta-miR-2310,bta-miR-2319b,bta-miR-2329-3p,bta-miR-2361,bta-miR-2374,bta-miR-2284q,bta-miR-2426,bta-miR-2444,bta-miR-574,bta-miR-2285f,bta-miR-2285af
XLOC_757632	TCONS_1198148	bta-miR-2416
XLOC_527541	TCONS_0860459	bta-miR-493
XLOC_2041362	TCONS_3159316	bta-miR-433,bta-miR-2364,bta-miR-2284h-3p,bta-miR-2459
XLOC_782252	TCONS_1265864	bta-miR-30b-3p,bta-miR-345-5p,bta-miR-200c,bta-miR-214,bta-miR-423-5p,bta-miR-24-3p,bta-miR-331-3p,bta-miR-1,bta-miR-146b,bta-miR-146a,bta-miR-206,bta-miR-216b,bta-miR-326,bta-miR-429,bta-miR-656,bta-miR-671,bta-miR-2294,bta-miR-2305,bta-miR-2311,bta-miR-2315,bta-miR-2337,bta-miR-2284u,bta-miR-2364,bta-miR-2367-3p,bta-miR-2369,bta-miR-2374,bta-miR-2376,bta-miR-2392,bta-miR-2394,bta-miR-1584-5p,bt…
XLOC_1039842	TCONS_1677606	bta-miR-2303,bta-miR-2320-5p,bta-miR-2395,bta-miR-2284q,bta-miR-2895,bta-miR-3600,bta-miR-2285af
XLOC_1380317	TCONS_2237948	bta-miR-1284
XLOC_1253682	TCONS_1960947	bta-miR-24-3p,bta-miR-2450d
XLOC_062161	TCONS_0497925	bta-miR-34b,bta-miR-34c,bta-miR-34a,bta-miR-146b,bta-miR-146a,bta-miR-449a,bta-miR-449b,bta-miR-449c,bta-miR-2350,bta-miR-2352,bta-miR-2362,bta-miR-2284a,bta-miR-2370-5p,bta-miR-2325b,bta-miR-2450a
XLOC_621264	TCONS_0963918	bta-miR-214,bta-miR-153,bta-miR-296-5p,bta-miR-330,bta-miR-761,bta-miR-2441,bta-miR-2454-3p,bta-miR-7865
XLOC_1078934	TCONS_2190320	bta-miR-2373-3p
XLOC_1223300	TCONS_1952929	bta-miR-2355-3p,bta-miR-2477
XLOC_192700	TCONS_0241604	bta-miR-497,bta-miR-2395,bta-miR-2397-5p,bta-miR-1434-3p
XLOC_508859	TCONS_0883729	bta-miR-26a,bta-miR-26b,bta-miR-193a-5p,bta-miR-338,bta-miR-29e,bta-miR-2347,bta-miR-2464-5p
XLOC_1810907	TCONS_3661947	bta-let-7b,bta-miR-485,bta-miR-493,bta-miR-671,bta-miR-760-3p,bta-miR-2305,bta-miR-2334,bta-miR-2353,bta-miR-2381,bta-miR-2406,bta-miR-2431-3p,bta-miR-2466-3p,bta-miR-2285g,bta-miR-6519,bta-miR-503-5p
XLOC_2176513	TCONS_3375937	bta-miR-15b,bta-miR-15a,bta-miR-2284a
XLOC_761044	TCONS_1132609	bta-miR-378b
XLOC_625629	TCONS_1041727	bta-miR-148a,bta-miR-148b,bta-miR-497,bta-miR-152
XLOC_067761	TCONS_0533360	bta-miR-27a-3p,bta-miR-128,bta-miR-27b,bta-miR-139,bta-miR-345-5p,bta-miR-138,bta-miR-17-3p,bta-miR-23a,bta-miR-23b-3p,bta-miR-204,bta-miR-331-5p,bta-miR-133a,bta-miR-133b,bta-miR-134,bta-miR-143,bta-miR-183,bta-miR-211,bta-miR-335,bta-miR-33a,bta-miR-33b,bta-miR-375,bta-miR-382,bta-miR-485,bta-miR-488,bta-miR-592,bta-miR-599,bta-miR-940,bta-miR-29e,bta-miR-1301,bta-miR-1251,bta-miR-1248,bta-miR-…
XLOC_3095934	TCONS_4776094	bta-miR-216b,bta-miR-873,bta-miR-2370-5p,bta-miR-2442
XLOC_1041799	TCONS_1631073	bta-miR-193a-3p,bta-miR-193b,bta-miR-1301,bta-miR-2295,bta-miR-2304,bta-miR-2376,bta-miR-154b,bta-miR-6531
XLOC_599561	TCONS_0904019	bta-miR-2328-5p,bta-miR-2350,bta-miR-574
XLOC_1041799	TCONS_1631075	bta-miR-193a-3p,bta-miR-193b,bta-miR-2295,bta-miR-2304
XLOC_1225226	TCONS_1913622	bta-miR-2405
XLOC_2649638	TCONS_3986770	bta-miR-369-5p,bta-miR-2299-5p
XLOC_1745048	TCONS_2615731	bta-miR-296-5p
XLOC_235876	TCONS_0355166	bta-miR-658
XLOC_371638	TCONS_0569105	bta-miR-453
XLOC_042216	TCONS_0353384	bta-miR-18b,bta-miR-18a,bta-miR-484,bta-miR-125a,bta-miR-125b,bta-miR-30b-3p,bta-miR-210,bta-miR-214,bta-miR-423-3p,bta-miR-24-3p,bta-miR-326,bta-miR-485,bta-miR-670,bta-miR-760-5p,bta-miR-760-3p,bta-miR-761,bta-miR-940,bta-miR-1225-3p,bta-miR-1291,bta-miR-1281,bta-miR-1197,bta-miR-2290,bta-miR-2300a-5p,bta-miR-1343-3p,bta-miR-2327,bta-miR-2331-3p,bta-miR-2334,bta-miR-2353,bta-miR-2379,bta-miR-23…
XLOC_1031209	TCONS_1644543	bta-miR-7
XLOC_898431	TCONS_1406547	bta-miR-30e-5p,bta-miR-30a-5p,bta-miR-532,bta-miR-196a,bta-miR-196b,bta-miR-2360,bta-miR-1814b,bta-miR-2400,bta-miR-2449,bta-miR-2891,bta-miR-2285k,bta-miR-2285s,bta-miR-7859
XLOC_047074	TCONS_0121220	bta-miR-2327,bta-miR-2433,bta-miR-1777a,bta-miR-2454-5p,bta-miR-1777b,bta-miR-2881,bta-miR-2900
XLOC_1208584	TCONS_1999767	bta-miR-1193,bta-miR-2452,bta-miR-2458,bta-miR-6123
XLOC_705137	TCONS_1165087	bta-miR-27a-3p,bta-miR-27b,bta-miR-185,bta-miR-2350,bta-miR-2454-5p,bta-miR-2461-3p,bta-miR-2481,bta-miR-3431
XLOC_259869	TCONS_0458624	bta-miR-2334,bta-miR-2463
XLOC_390700	TCONS_0657317	bta-miR-1721,bta-miR-2360,bta-miR-2385-5p,bta-miR-2425-5p,bta-miR-2449,bta-miR-149-5p
XLOC_551364	TCONS_0831953	bta-miR-331-3p,bta-miR-34a,bta-miR-1248,bta-miR-2454-5p,bta-miR-2466-3p,bta-miR-2467-3p
XLOC_3357420	TCONS_5261192	bta-miR-2388-5p,bta-miR-2437
XLOC_1050302	TCONS_1636527	bta-miR-187
XLOC_097706	TCONS_0237558	bta-miR-24-3p,bta-miR-196a,bta-miR-196b,bta-miR-2315,bta-miR-2431-5p,bta-miR-2483-3p
XLOC_2800831	TCONS_4317624	bta-miR-320a,bta-miR-185
XLOC_277842	TCONS_0398039	bta-miR-7863
XLOC_360012	TCONS_0570893	bta-miR-215,bta-miR-192,bta-miR-2285b
XLOC_1082531	TCONS_1675833	bta-miR-136,bta-miR-1248,bta-miR-1721
XLOC_169313	TCONS_0252302	bta-miR-2350,bta-miR-1584-3p,bta-miR-149-3p
XLOC_488981	TCONS_0750877	bta-miR-375,bta-miR-3431
XLOC_1380317	TCONS_2237956	bta-miR-545-5p,bta-miR-23b-5p,bta-miR-296-3p,bta-miR-2286,bta-miR-2324,bta-miR-2399-5p,bta-miR-378d
XLOC_2749974	TCONS_4121102	bta-miR-455-5p,bta-miR-1434-3p
XLOC_1758506	TCONS_2765529	bta-miR-2400
XLOC_169313	TCONS_0252304	bta-miR-2331-5p,bta-miR-7862
XLOC_062361	TCONS_0071432	bta-miR-183,bta-miR-224,bta-miR-338,bta-miR-2284i,bta-miR-2340,bta-miR-3600
XLOC_145011	TCONS_0262106	bta-miR-24-3p,bta-miR-223,bta-miR-485,bta-miR-490,bta-miR-29e,bta-miR-2294,bta-miR-2367-5p,bta-miR-2400,bta-miR-2454-5p,bta-miR-2904,bta-miR-3431,bta-miR-6517
XLOC_1753325	TCONS_3452469	bta-miR-27a-5p,bta-miR-193a-3p,bta-miR-193b,bta-miR-197,bta-miR-2346,bta-miR-2431-3p,bta-miR-2486-5p,bta-miR-1468,bta-miR-2285af,bta-miR-664b
XLOC_2710765	TCONS_4270001	bta-miR-141,bta-miR-2411-3p,bta-miR-3431
XLOC_1465084	TCONS_2787906	bta-miR-2471-5p
XLOC_691221	TCONS_1071136	bta-miR-320a,bta-miR-2323,bta-miR-7859,bta-miR-2285aa
XLOC_2969504	TCONS_6000229	bta-miR-93,bta-miR-346,bta-miR-2284s,bta-miR-677,bta-miR-2284r,bta-miR-2464-5p
XLOC_006142	TCONS_0044709	bta-miR-106a,bta-miR-139,bta-miR-20b,bta-miR-545-5p,bta-miR-17-5p,bta-miR-93,bta-miR-106b,bta-miR-628,bta-miR-2360,bta-miR-2449,bta-miR-1388-5p,bta-miR-1388-3p,bta-miR-3154
XLOC_1373326	TCONS_2181427	bta-miR-181d,bta-miR-664b
XLOC_478339	TCONS_0806012	bta-miR-2411-3p
XLOC_2313371	TCONS_3609682	bta-miR-103,bta-miR-107
XLOC_195548	TCONS_0542280	bta-miR-197,bta-miR-2360,bta-miR-2442,bta-miR-6517
XLOC_1080580	TCONS_1728300	bta-miR-195
XLOC_3192501	TCONS_4838473	bta-miR-423-5p,bta-miR-628,bta-miR-2284q,bta-miR-2402,bta-miR-2285af
XLOC_149241	TCONS_0247360	bta-miR-1721,bta-miR-2340,bta-miR-2379,bta-miR-1843,bta-miR-6516,bta-miR-2284ac
XLOC_925279	TCONS_1477040	bta-miR-29b,bta-miR-29c,bta-miR-216b,bta-miR-29d-3p,bta-miR-760-3p,bta-miR-2284y,bta-miR-1842
XLOC_640385	TCONS_0954024	bta-miR-142-3p,bta-miR-2356,bta-miR-2430,bta-miR-2459
XLOC_2213103	TCONS_3315154	bta-miR-382,bta-miR-149-5p
XLOC_705142	TCONS_1165094	bta-miR-29a,bta-miR-2353
XLOC_431456	TCONS_0666234	bta-miR-16b,bta-miR-16a,bta-miR-2461-3p,bta-miR-378b,bta-miR-6526
XLOC_525746	TCONS_0821169	bta-miR-128
XLOC_1019277	TCONS_1533079	bta-miR-329a,bta-miR-362-3p,bta-miR-2454-5p,bta-miR-2460
XLOC_282454	TCONS_0439921	bta-miR-135b,bta-miR-219-3p,bta-miR-376b,bta-miR-376d,bta-miR-376a,bta-miR-2299-5p,bta-miR-1603,bta-miR-2340,bta-miR-2393,bta-miR-1843,bta-miR-2483-3p,bta-miR-3613a,bta-miR-7859
XLOC_346675	TCONS_0552089	bta-miR-2894
XLOC_963164	TCONS_1536744	bta-miR-219-3p,bta-miR-2353,bta-miR-2439-5p,bta-miR-2486-5p
XLOC_1040125	TCONS_1538526	bta-miR-23b-5p,bta-miR-2353
XLOC_573493	TCONS_0933537	bta-miR-18b,bta-miR-331-3p,bta-miR-1343-3p,bta-miR-1584-3p,bta-miR-2430,bta-miR-3578,bta-miR-2285x
XLOC_605329	TCONS_0993334	bta-miR-2309,bta-miR-2329-3p,bta-miR-2364,bta-miR-2423,bta-miR-2437,bta-miR-2454-3p,bta-miR-2455,bta-miR-2470,bta-miR-6122-3p,bta-miR-2285z
XLOC_062144	TCONS_0098671	bta-miR-148a,bta-miR-148b,bta-miR-152,bta-miR-182,bta-miR-328,bta-miR-671,bta-miR-2284u,bta-miR-1814b,bta-miR-2369,bta-miR-2471-5p,bta-miR-3660,bta-miR-7863
XLOC_573493	TCONS_0933538	bta-miR-18b,bta-miR-331-3p,bta-miR-1584-3p,bta-miR-2430,bta-miR-3578
XLOC_1111085	TCONS_1627628	bta-miR-2284i
XLOC_1789131	TCONS_2772663	bta-miR-2305,bta-miR-2355-3p,bta-miR-2485,bta-miR-6534
XLOC_326459	TCONS_0378447	bta-miR-30b-3p
XLOC_831126	TCONS_1342004	bta-miR-2333,bta-miR-199c,bta-miR-2340,bta-miR-2367-3p,bta-miR-2372,bta-miR-2447,bta-miR-2450b,bta-miR-2450d
XLOC_831126	TCONS_1342005	bta-miR-2333,bta-miR-199c,bta-miR-2340,bta-miR-2367-3p,bta-miR-2372,bta-miR-2447,bta-miR-2450b,bta-miR-2450d
XLOC_3067690	TCONS_6375055	bta-miR-10a,bta-miR-10b,bta-miR-2400
XLOC_1290597	TCONS_2087387	bta-miR-15b,bta-miR-2323,bta-miR-2451,bta-miR-2893,bta-miR-149-3p
XLOC_2360142	TCONS_3515738	bta-miR-2284i,bta-miR-2372,bta-miR-2467-3p,bta-miR-2482
XLOC_2342088	TCONS_3460496	bta-miR-302b,bta-miR-302c
XLOC_1032064	TCONS_1472598	bta-miR-146b
XLOC_1423345	TCONS_2237967	bta-miR-105a,bta-miR-2464-5p
XLOC_210642	TCONS_0463986	bta-miR-532
XLOC_073537	TCONS_0587934	bta-miR-181a,bta-miR-181b,bta-miR-181c,bta-miR-136,bta-miR-181d,bta-miR-2284g,bta-miR-2284u,bta-miR-2284a,bta-miR-2376,bta-miR-2284b,bta-miR-2442,bta-miR-2483-3p,bta-miR-669,bta-miR-2284y
XLOC_703980	TCONS_1113911	bta-miR-1343-5p,bta-miR-2436-3p,bta-miR-6535
XLOC_018520	TCONS_0141830	bta-miR-491,bta-miR-628,bta-miR-2422
XLOC_2309868	TCONS_3576426	bta-miR-320a,bta-miR-873,bta-miR-2284s,bta-miR-2358
XLOC_359493	TCONS_0688619	bta-miR-574
XLOC_728308	TCONS_1486955	bta-miR-129,bta-miR-129-5p,bta-miR-2353,bta-miR-2364,bta-miR-2399-5p,bta-miR-2402
XLOC_003716	TCONS_0002736	bta-miR-21-3p,bta-miR-760-5p,bta-miR-2483-3p
XLOC_1311422	TCONS_2191231	bta-miR-28,bta-miR-328
XLOC_1700061	TCONS_3574646	bta-miR-320a,bta-miR-139,bta-miR-23a,bta-miR-342,bta-miR-23b-3p,bta-miR-185,bta-miR-28,bta-miR-493,bta-miR-495,bta-miR-592,bta-miR-708,bta-miR-2306,bta-miR-2311,bta-miR-2317,bta-miR-2329-3p,bta-miR-2350,bta-miR-2385-5p,bta-miR-2387,bta-miR-2415-3p,bta-miR-2450b,bta-miR-2467-3p,bta-miR-2477,bta-miR-2285t,bta-miR-2450d
XLOC_106208	TCONS_0133814	bta-miR-1197,bta-miR-2397-3p,bta-miR-2403,bta-miR-6521,bta-miR-7859,bta-miR-2285aa
XLOC_1307283	TCONS_2061049	bta-miR-2486-5p
XLOC_2830286	TCONS_4176965	bta-miR-34c,bta-miR-370,bta-miR-500,bta-miR-3120
XLOC_2818751	TCONS_5775518	bta-miR-17-3p,bta-miR-23a,bta-miR-23b-3p,bta-miR-136,bta-miR-302a,bta-miR-628,bta-miR-873,bta-miR-1197,bta-miR-2284i,bta-miR-2310,bta-miR-2337,bta-miR-2352,bta-miR-2376,bta-miR-1584-3p,bta-miR-2284m,bta-miR-1814c,bta-miR-2444,bta-miR-2446,bta-miR-2895,bta-miR-2284ab,bta-miR-7864,bta-miR-4680
XLOC_1316214	TCONS_2031647	bta-miR-940,bta-miR-664a,bta-miR-8550
XLOC_102291	TCONS_0272914	bta-miR-193b,bta-miR-33a,bta-miR-7863
XLOC_3238421	TCONS_4929360	bta-miR-874,bta-miR-489,bta-miR-2300a-5p,bta-miR-2342,bta-miR-1584-3p
XLOC_1142719	TCONS_1889194	bta-miR-2471-5p
XLOC_643882	TCONS_1073929	bta-miR-631,bta-miR-7864
XLOC_2643466	TCONS_3936791	bta-miR-2339
XLOC_1252826	TCONS_1978298	bta-miR-212,bta-miR-628,bta-miR-2334,bta-miR-3600
XLOC_1431274	TCONS_2219155	bta-miR-493,bta-miR-744,bta-miR-2328-3p
XLOC_457081	TCONS_0729502	bta-miR-484,bta-miR-181b,bta-miR-181d,bta-miR-2379,bta-miR-2396,bta-miR-1584-3p,bta-miR-3600
XLOC_1124117	TCONS_1720196	bta-miR-2447
XLOC_1067506	TCONS_1761281	bta-miR-1603,bta-miR-2329-3p,bta-miR-2399-5p,bta-miR-2285aa
XLOC_479647	TCONS_0871172	bta-miR-151-3p,bta-miR-592,bta-miR-2334
XLOC_1124117	TCONS_1720197	bta-miR-2334,bta-miR-2447
XLOC_2367015	TCONS_4625033	bta-miR-763,bta-miR-2284g,bta-miR-2284u,bta-miR-2464-3p,bta-miR-2284y
XLOC_1126425	TCONS_1704159	bta-miR-302a,bta-miR-544b,bta-miR-544a,bta-miR-3600
XLOC_2097919	TCONS_3203790	bta-miR-2347,bta-miR-154b
XLOC_1529061	TCONS_2347561	bta-miR-155,bta-miR-2305,bta-miR-2309,bta-miR-2284t-3p,bta-miR-2422,bta-miR-2435,bta-miR-6532,bta-miR-2285y
XLOC_779096	TCONS_1198171	bta-miR-105b,bta-miR-105a,bta-miR-429,bta-miR-431,bta-miR-2292,bta-miR-2382-3p,bta-miR-677,bta-miR-409b,bta-miR-3120,bta-miR-2284z,bta-miR-2284aa
XLOC_1336488	TCONS_2228069	bta-miR-7863
XLOC_052659	TCONS_0424685	bta-miR-769,bta-miR-2899
XLOC_065071	TCONS_0537941	bta-miR-16b,bta-miR-199a-5p,bta-miR-106a,bta-miR-10a,bta-miR-15b,bta-miR-193a-3p,bta-miR-17-5p,bta-miR-199b,bta-miR-10b,bta-miR-15a,bta-miR-195,bta-miR-497,bta-miR-105b,bta-miR-105a,bta-miR-16a,bta-miR-181d,bta-miR-187,bta-miR-193b,bta-miR-219-3p,bta-miR-224,bta-miR-302a,bta-miR-302d,bta-miR-302b,bta-miR-302c,bta-miR-370,bta-miR-562,bta-miR-665,bta-miR-760-5p,bta-miR-935,bta-miR-1291,bta-miR-1301…
XLOC_062144	TCONS_0119963	bta-miR-140,bta-miR-338,bta-miR-339a,bta-miR-376c,bta-miR-2384
XLOC_1241740	TCONS_1991262	bta-miR-211,bta-miR-2284s,bta-miR-2284r,bta-miR-2464-5p
XLOC_040375	TCONS_0336477	bta-miR-17-3p,bta-miR-24-3p,bta-miR-342,bta-miR-331-3p,bta-miR-143,bta-miR-299,bta-miR-429,bta-miR-483,bta-miR-544b,bta-miR-544a,bta-miR-631,bta-miR-1224,bta-miR-2357,bta-miR-2366,bta-miR-2386,bta-miR-2430,bta-miR-2440,bta-miR-2446
XLOC_301918	TCONS_0495175	bta-miR-2407
XLOC_1603315	TCONS_2429536	bta-miR-2394,bta-miR-2455
XLOC_188034	TCONS_0289354	bta-miR-504,bta-miR-2387,bta-miR-2432,bta-miR-2455
XLOC_065071	TCONS_0537943	bta-miR-18b,bta-miR-148a,bta-miR-16b,bta-miR-18a,bta-miR-21-3p,bta-miR-27a-3p,bta-miR-125a,bta-miR-125b,bta-miR-126-5p,bta-miR-181a,bta-miR-199a-5p,bta-miR-27b,bta-miR-30b-3p,bta-miR-106a,bta-miR-10a,bta-miR-139,bta-miR-15b,bta-miR-181b,bta-miR-193a-3p,bta-miR-345-3p,bta-miR-545-5p,bta-miR-124a,bta-miR-148b,bta-miR-17-5p,bta-miR-17-3p,bta-miR-181c,bta-miR-199b,bta-miR-425-3p,bta-miR-10b,bta-miR-7…
XLOC_895952	TCONS_1438745	bta-miR-143,bta-miR-193b,bta-miR-2372,bta-miR-2284o,bta-miR-3431
XLOC_577745	TCONS_0875732	bta-miR-126-5p,bta-miR-665,bta-miR-2300a-5p,bta-miR-2400
XLOC_177010	TCONS_0286682	bta-miR-210,bta-miR-338,bta-miR-496,bta-miR-584,bta-miR-2298,bta-miR-2328-5p,bta-miR-2343,bta-miR-2384,bta-miR-2400,bta-miR-2454-3p,bta-miR-6520,bta-miR-503-3p,bta-miR-7859,bta-miR-664b
XLOC_038596	TCONS_0099573	bta-miR-7864
XLOC_3272456	TCONS_4994112	bta-miR-2426,bta-miR-2285aa
XLOC_004828	TCONS_0003632	bta-miR-2381,bta-miR-2382-3p,bta-miR-2431-3p,bta-miR-2285t
XLOC_1174962	TCONS_1765843	bta-miR-23b-5p,bta-miR-7864
XLOC_663805	TCONS_1028788	bta-miR-151-5p,bta-miR-1248
XLOC_2796073	TCONS_5612268	bta-miR-145,bta-miR-370,bta-miR-449d,bta-miR-6122-5p,bta-miR-6531
XLOC_3053899	TCONS_6203892	bta-miR-124a,bta-miR-124b,bta-miR-137,bta-miR-144,bta-miR-146b,bta-miR-146a,bta-miR-763,bta-miR-2311,bta-miR-2370-5p,bta-miR-2399-5p,bta-miR-2450c,bta-miR-2458,bta-miR-2464-5p,bta-miR-2471-5p,bta-miR-6527
XLOC_896887	TCONS_1432006	bta-miR-2370-5p,bta-miR-2477
XLOC_2876158	TCONS_4337249	bta-miR-187,bta-miR-2388-5p
XLOC_1956026	TCONS_2953548	bta-miR-17-3p,bta-miR-2338,bta-miR-2464-5p
XLOC_2204464	TCONS_4468326	bta-miR-940,bta-miR-2300b-3p,bta-miR-2428,bta-miR-664a,bta-miR-2895,bta-miR-3154,bta-miR-6535,bta-miR-4657
XLOC_060100	TCONS_0463996	bta-miR-760-3p,bta-miR-2407,bta-miR-2425-5p,bta-miR-2466-5p,bta-miR-2900,bta-miR-4286,bta-miR-1842
XLOC_027749	TCONS_0080361	bta-miR-2360,bta-miR-4449
XLOC_062262	TCONS_0041058	bta-miR-16b,bta-miR-27a-3p,bta-miR-27b,bta-miR-140,bta-miR-150,bta-miR-15a,bta-miR-105b,bta-miR-105a,bta-miR-16a,bta-miR-212,bta-miR-544b,bta-miR-670,bta-miR-671,bta-miR-769,bta-miR-1179,bta-miR-2284i,bta-miR-2291,bta-miR-2299-5p,bta-miR-2303,bta-miR-2319b,bta-miR-1721,bta-miR-2364,bta-miR-2390,bta-miR-2395,bta-miR-2454-3p,bta-miR-2455,bta-miR-2458,bta-miR-2461-5p,bta-miR-2471-3p,bta-miR-2477,bta…
XLOC_1293931	TCONS_2024525	bta-miR-2917,bta-miR-3956,bta-miR-2285w
XLOC_004577	TCONS_0034922	bta-miR-197,bta-miR-323,bta-miR-1301,bta-miR-2304,bta-miR-2313-5p,bta-miR-2345,bta-miR-2379,bta-miR-2390,bta-miR-2412,bta-miR-2423,bta-miR-2477,bta-miR-7857
XLOC_073908	TCONS_0570512	bta-miR-16b,bta-miR-16a,bta-miR-330,bta-miR-1256
XLOC_070156	TCONS_0550910	bta-miR-101,bta-miR-34b,bta-miR-345-5p,bta-miR-345-3p,bta-miR-23a,bta-miR-23b-3p,bta-miR-34c,bta-miR-331-3p,bta-miR-34a,bta-miR-134,bta-miR-185,bta-miR-326,bta-miR-449a,bta-miR-449b,bta-miR-449c,bta-miR-873,bta-miR-2290,bta-miR-2298,bta-miR-2301,bta-miR-2311,bta-miR-2340,bta-miR-2356,bta-miR-2367-5p,bta-miR-2392,bta-miR-2411-3p,bta-miR-2430,bta-miR-2440,bta-miR-2442,bta-miR-2454-3p,bta-miR-2455,b…
XLOC_1567775	TCONS_3055996	bta-miR-485,bta-miR-2392,bta-miR-2458
XLOC_2888690	TCONS_4341303	bta-miR-2350
XLOC_2675528	TCONS_4100634	bta-miR-671,bta-miR-2441
XLOC_034774	TCONS_0290740	bta-miR-23b-5p
XLOC_020651	TCONS_0161446	bta-miR-31,bta-miR-873,bta-miR-2366,bta-miR-2385-5p,bta-miR-2453,bta-miR-6525,bta-miR-2285af
XLOC_655325	TCONS_1076602	bta-miR-199b,bta-miR-136,bta-miR-432,bta-miR-769,bta-miR-2337,bta-miR-2347,bta-miR-2350,bta-miR-2360,bta-miR-2379,bta-miR-2382-5p,bta-miR-2385-5p,bta-miR-2389,bta-miR-2392,bta-miR-2893,bta-miR-2902
XLOC_004577	TCONS_0034925	bta-miR-197,bta-miR-323,bta-miR-1301,bta-miR-2304,bta-miR-2313-5p,bta-miR-2379,bta-miR-2412,bta-miR-2423,bta-miR-2477,bta-miR-7857
XLOC_1570466	TCONS_3083213	bta-miR-27a-5p,bta-miR-484,bta-miR-200a,bta-miR-141,bta-miR-33a,bta-miR-33b,bta-miR-489,bta-miR-2308,bta-miR-2328-5p,bta-miR-2330-5p,bta-miR-2354,bta-miR-2394,bta-miR-8550
XLOC_2638819	TCONS_3892847	bta-miR-34a,bta-miR-449a,bta-miR-449b
XLOC_1570466	TCONS_3083214	bta-miR-27a-5p,bta-miR-484,bta-miR-33a,bta-miR-33b,bta-miR-489,bta-miR-2308,bta-miR-2328-5p,bta-miR-2330-5p,bta-miR-2354,bta-miR-8550
XLOC_790210	TCONS_1171945	bta-miR-2300b-3p
XLOC_948691	TCONS_1492804	bta-miR-370
XLOC_585928	TCONS_0901371	bta-miR-2324
XLOC_3421040	TCONS_5090743	bta-miR-2300a-5p,bta-miR-2340
XLOC_837898	TCONS_1337073	bta-miR-669
XLOC_1022167	TCONS_1607046	bta-miR-202,bta-miR-2323
XLOC_2238923	TCONS_4527030	bta-miR-423-5p,bta-miR-204,bta-miR-211,bta-miR-432,bta-miR-2472,bta-miR-2917
XLOC_097779	TCONS_0237582	bta-miR-2404,bta-miR-2423,bta-miR-2483-3p,bta-miR-6536
XLOC_248641	TCONS_0337375	bta-miR-1603,bta-miR-2346,bta-miR-2285aa
XLOC_968237	TCONS_1556363	bta-miR-34b,bta-miR-2296,bta-miR-2440
XLOC_1064490	TCONS_1636553	bta-miR-17-3p,bta-miR-1721
XLOC_1308469	TCONS_2518643	bta-miR-455-3p,bta-miR-150,bta-miR-2350
XLOC_435799	TCONS_0667146	bta-miR-2450c,bta-miR-2467-3p
XLOC_207831	TCONS_0347178	bta-miR-143,bta-miR-2431-5p,bta-miR-2440,bta-miR-664b
XLOC_368405	TCONS_0655563	bta-miR-21-3p
XLOC_050066	TCONS_0229567	bta-miR-2379,bta-miR-2285s
XLOC_395456	TCONS_0646654	bta-miR-18b,bta-miR-18a
XLOC_3123092	TCONS_4721276	bta-miR-2442
XLOC_060054	TCONS_0458656	bta-miR-763,bta-miR-2315,bta-miR-2394
XLOC_1408583	TCONS_2125211	bta-miR-129,bta-miR-129-5p
XLOC_1483409	TCONS_2286098	bta-miR-2300b-3p
XLOC_890867	TCONS_1411521	bta-miR-214,bta-miR-654,bta-miR-2400,bta-miR-1584-3p,bta-miR-2467-3p,bta-miR-574
XLOC_632791	TCONS_1019889	bta-miR-296-3p,bta-miR-940,bta-miR-2350,bta-miR-2353,bta-miR-2363,bta-miR-2423,bta-miR-664a
XLOC_402878	TCONS_0610513	bta-miR-21-3p,bta-miR-2442
XLOC_994494	TCONS_1544788	bta-miR-147,bta-miR-1343-3p,bta-miR-2350
XLOC_3458870	TCONS_5284492	bta-miR-429,bta-miR-7691
XLOC_070627	TCONS_0563798	bta-miR-193a-5p,bta-miR-212,bta-miR-1287,bta-miR-2489,bta-miR-2340,bta-miR-2355-3p,bta-miR-2368-3p
XLOC_440331	TCONS_0681003	bta-miR-20b,bta-miR-17-5p,bta-miR-873,bta-miR-2443,bta-miR-6119-3p
XLOC_726558	TCONS_1230651	bta-miR-23a
XLOC_807133	TCONS_1313515	bta-miR-497,bta-miR-330,bta-miR-2320-5p
XLOC_1486695	TCONS_2262531	bta-miR-495,bta-miR-2309,bta-miR-2387,bta-miR-154b
XLOC_2807772	TCONS_4136788	bta-miR-21-5p,bta-miR-2357,bta-miR-2284x
XLOC_334936	TCONS_0480532	bta-miR-2337,bta-miR-2394,bta-miR-2405
XLOC_1056845	TCONS_1666959	bta-miR-29e,bta-miR-2285b,bta-miR-2382-3p
XLOC_041742	TCONS_0110569	bta-miR-20a,bta-miR-106a,bta-miR-20b,bta-miR-17-5p,bta-miR-412,bta-miR-760-3p,bta-miR-875,bta-miR-2340,bta-miR-2483-3p
XLOC_2625611	TCONS_5196288	bta-miR-2442
XLOC_3461795	TCONS_6728907	bta-miR-216a,bta-miR-2319b,bta-miR-2356,bta-miR-2904
XLOC_1283292	TCONS_2055821	bta-miR-484,bta-miR-31,bta-miR-96,bta-miR-1271,bta-miR-2368-3p
XLOC_138249	TCONS_0160566	bta-miR-660,bta-miR-1193,bta-miR-1248
XLOC_2047691	TCONS_3113418	bta-miR-2340
XLOC_020651	TCONS_0161458	bta-miR-31,bta-miR-532,bta-miR-449a,bta-miR-449b,bta-miR-2284j,bta-miR-2284d,bta-miR-2284a,bta-miR-2284k,bta-miR-2284v,bta-miR-2399-5p,bta-miR-2284m,bta-miR-2447,bta-miR-2471-3p,bta-miR-2477,bta-miR-2284x,bta-miR-2284y,bta-miR-6520,bta-miR-2284ab
XLOC_2710765	TCONS_4270035	bta-miR-200a,bta-miR-141,bta-miR-2482,bta-miR-6119-5p
XLOC_2710765	TCONS_4270037	bta-miR-132,bta-miR-200a,bta-miR-141,bta-miR-2291,bta-miR-2447,bta-miR-2482,bta-miR-2917,bta-miR-6119-5p,bta-miR-6525
XLOC_2117912	TCONS_4390422	bta-miR-224,bta-miR-494,bta-miR-2328-3p,bta-miR-2385-5p,bta-miR-2439-3p,bta-miR-2902
XLOC_684699	TCONS_1083746	bta-miR-103,bta-miR-107,bta-miR-2322-3p,bta-miR-2883
XLOC_305986	TCONS_0471629	bta-miR-10a,bta-miR-1193,bta-miR-2313-3p,bta-miR-2329-5p
XLOC_1887851	TCONS_2818020	bta-miR-2311,bta-miR-2375,bta-miR-8550
XLOC_159207	TCONS_0445191	bta-miR-15b,bta-miR-2376,bta-miR-2436-5p,bta-miR-2457,bta-miR-149-3p,bta-miR-4449
XLOC_257801	TCONS_0407773	bta-miR-2392
XLOC_916686	TCONS_1475290	bta-miR-34b,bta-miR-24-3p,bta-miR-34c,bta-miR-449a,bta-miR-449b,bta-miR-376c,bta-miR-2301,bta-miR-2303,bta-miR-2285b,bta-miR-2403,bta-miR-2284r,bta-miR-1434-3p,bta-miR-2284w
XLOC_1068473	TCONS_1743482	bta-miR-2295
XLOC_259966	TCONS_0458660	bta-miR-186,bta-miR-135a
XLOC_941043	TCONS_1513102	bta-miR-339a,bta-miR-453
XLOC_1010366	TCONS_1639239	bta-miR-145,bta-miR-181a,bta-miR-181b,bta-miR-181c,bta-miR-149-3p,bta-miR-7865
XLOC_3150191	TCONS_4828304	bta-miR-145,bta-miR-1,bta-miR-153,bta-miR-183,bta-miR-206,bta-miR-330,bta-miR-2359,bta-miR-2361,bta-miR-2444,bta-miR-664a,bta-miR-6122-5p
XLOC_2280249	TCONS_4825631	bta-miR-132,bta-miR-16a,bta-miR-653,bta-miR-2296,bta-miR-2313-3p,bta-miR-2352,bta-miR-2418,bta-miR-424-5p
XLOC_1064566	TCONS_1636567	bta-miR-2387,bta-miR-6517
XLOC_1190570	TCONS_1886146	bta-miR-2356
XLOC_326195	TCONS_0521420	bta-miR-204,bta-miR-211
XLOC_1796262	TCONS_2774474	bta-miR-2442
XLOC_025192	TCONS_0200563	bta-miR-2300b-3p,bta-miR-2422
XLOC_080464	TCONS_0211255	bta-miR-331-3p,bta-miR-375,bta-miR-2306,bta-miR-2397-5p,bta-miR-4680
XLOC_790835	TCONS_1230660	bta-miR-2285j
XLOC_740454	TCONS_1201158	bta-miR-763
XLOC_003607	TCONS_0021474	bta-miR-185,bta-miR-1287,bta-miR-2316,bta-miR-2363,bta-miR-2374,bta-miR-1584-5p,bta-miR-2412,bta-miR-2465,bta-miR-154b,bta-miR-6525
XLOC_3159113	TCONS_6314398	bta-miR-204,bta-miR-331-3p,bta-miR-2439-3p,bta-miR-2450b,bta-miR-3154
XLOC_807528	TCONS_1299872	bta-miR-145,bta-miR-338
XLOC_2762000	TCONS_5563384	bta-miR-205,bta-miR-30b-5p,bta-miR-218,bta-miR-22-3p,bta-miR-30c,bta-miR-216b,bta-miR-296-5p,bta-miR-30f,bta-miR-338,bta-miR-409a,bta-miR-29e,bta-miR-1179,bta-miR-1251,bta-miR-1248,bta-miR-2322-5p,bta-miR-2362,bta-miR-2284a,bta-miR-2380,bta-miR-2382-3p,bta-miR-2411-5p,bta-miR-2284b,bta-miR-2284r,bta-miR-2455,bta-miR-2458,bta-miR-2463,bta-miR-2471-5p,bta-miR-1388-5p,bta-miR-450b,bta-miR-2284y,bta-…
XLOC_299397	TCONS_0431434	bta-miR-2362,bta-miR-3660
XLOC_3007438	TCONS_4727627	bta-miR-2323,bta-miR-2424,bta-miR-2904,bta-miR-2285ac
XLOC_2761202	TCONS_4246389	bta-miR-154b
XLOC_1210622	TCONS_1774777	bta-miR-2290,bta-miR-2454-3p,bta-miR-2894
XLOC_3392688	TCONS_7017399	bta-miR-134,bta-miR-2334
XLOC_1250853	TCONS_1953868	bta-miR-205,bta-miR-150,bta-miR-34a,bta-miR-1,bta-miR-539,bta-miR-2333,bta-miR-2340,bta-miR-2441
XLOC_237017	TCONS_0497974	bta-miR-31,bta-miR-143,bta-miR-216a,bta-miR-544b,bta-miR-544a,bta-miR-29e,bta-miR-2311,bta-miR-2312,bta-miR-2362,bta-miR-2325c,bta-miR-2284b,bta-miR-2466-5p,bta-miR-424-5p,bta-miR-2895,bta-miR-450b,bta-miR-2285f,bta-miR-2285ab,bta-miR-2285ac,bta-miR-219,bta-miR-7863
XLOC_275197	TCONS_0365601	bta-miR-758,bta-miR-2388-5p,bta-miR-1584-3p,bta-miR-2436-3p
XLOC_867752	TCONS_1294023	bta-miR-196a
XLOC_231590	TCONS_0353028	bta-miR-106b,bta-miR-1388-3p
XLOC_625829	TCONS_0981788	bta-miR-532
XLOC_2863157	TCONS_4378358	bta-miR-2310,bta-miR-2340,bta-miR-1814c,bta-miR-6517
XLOC_145956	TCONS_0395005	bta-miR-1248,bta-miR-1249,bta-miR-2309,bta-miR-2460,bta-miR-149-3p,bta-miR-6535,bta-miR-7864,bta-miR-3432b
XLOC_523761	TCONS_1036426	bta-miR-423-5p
XLOC_173789	TCONS_0315608	bta-miR-103,bta-miR-199a-5p,bta-miR-107,bta-miR-199b,bta-miR-211,bta-miR-326,bta-miR-346,bta-miR-370,bta-miR-2306,bta-miR-1721,bta-miR-2338,bta-miR-2366,bta-miR-2376
XLOC_3370702	TCONS_5079577	bta-miR-2291,bta-miR-1388-3p
XLOC_2002745	TCONS_3022544	bta-miR-15b,bta-miR-15a,bta-miR-497,bta-miR-326,bta-miR-759,bta-miR-2308,bta-miR-2426,bta-miR-2461-3p,bta-miR-2472,bta-miR-6525,bta-miR-6534,bta-miR-4657
XLOC_1370746	TCONS_2141268	bta-miR-423-5p
XLOC_2578461	TCONS_4010664	bta-miR-873,bta-miR-1603,bta-miR-133c
XLOC_1056336	TCONS_1680820	bta-miR-488,bta-miR-2443,bta-miR-2893
XLOC_010321	TCONS_0096523	bta-miR-22-5p,bta-miR-330
XLOC_800572	TCONS_1141568	bta-miR-2337,bta-miR-2394,bta-miR-2405
XLOC_437064	TCONS_0680129	bta-miR-335,bta-miR-2294,bta-miR-2347,bta-miR-2415-3p
XLOC_040219	TCONS_0321848	bta-miR-212,bta-miR-370,bta-miR-539,bta-miR-885,bta-miR-1248
XLOC_2795498	TCONS_4213915	bta-miR-4286
XLOC_2226056	TCONS_3432509	bta-miR-2308,bta-miR-2454-3p
XLOC_1056336	TCONS_1680826	bta-miR-2420,bta-miR-2443
XLOC_3190536	TCONS_6521706	bta-miR-16b,bta-miR-15b,bta-miR-22-3p,bta-miR-15a,bta-miR-195,bta-miR-497,bta-miR-146b,bta-miR-16a,bta-miR-377,bta-miR-628,bta-miR-769,bta-miR-9-5p,bta-miR-2305,bta-miR-2310,bta-miR-2311,bta-miR-2364,bta-miR-2399-5p,bta-miR-2400,bta-miR-1814c,bta-miR-2444,bta-miR-2461-3p,bta-miR-2464-3p,bta-miR-2483-3p,bta-miR-424-5p,bta-miR-669,bta-miR-2284x,bta-miR-3602,bta-miR-6120-3p,bta-miR-3660,bta-miR-7864
XLOC_3386307	TCONS_5192336	bta-miR-6520,bta-miR-6525
XLOC_077114	TCONS_0208094	bta-miR-2363,bta-miR-2899
XLOC_1132449	TCONS_2276908	bta-miR-133a,bta-miR-133b,bta-miR-2334,bta-miR-320b,bta-miR-4286,bta-miR-2284z,bta-miR-2284aa
XLOC_2648991	TCONS_4094628	bta-miR-2297,bta-miR-2394
XLOC_1263640	TCONS_1906542	bta-miR-125b,bta-miR-361,bta-miR-136,bta-miR-202,bta-miR-2332,bta-miR-2353,bta-miR-2285z
XLOC_489844	TCONS_0799130	bta-miR-1301
XLOC_268017	TCONS_0436296	bta-miR-149-5p
XLOC_1807551	TCONS_2709336	bta-miR-2452
XLOC_1701038	TCONS_2601020	bta-miR-181a,bta-miR-219-3p,bta-miR-2299-5p,bta-miR-2343,bta-miR-2370-5p,bta-miR-1434-3p
XLOC_1235834	TCONS_1973471	bta-miR-371,bta-miR-2376
XLOC_368449	TCONS_0655583	bta-miR-194,bta-miR-2400
XLOC_080464	TCONS_0211260	bta-miR-484,bta-miR-199a-5p,bta-miR-199b,bta-miR-331-3p,bta-miR-375,bta-miR-1197,bta-miR-2299-5p,bta-miR-2300b-3p,bta-miR-2308,bta-miR-2315,bta-miR-2379,bta-miR-2395,bta-miR-2397-5p,bta-miR-2434,bta-miR-2441,bta-miR-2466-5p,bta-miR-2471-5p,bta-miR-664a,bta-miR-4680
XLOC_004805	TCONS_0024150	bta-miR-499,bta-miR-29b,bta-miR-29c,bta-miR-365-5p,bta-miR-29d-3p,bta-miR-2311,bta-miR-2340,bta-miR-2352,bta-miR-2353,bta-miR-2360,bta-miR-2375,bta-miR-2449,bta-miR-2455,bta-miR-2486-5p,bta-miR-6529a,bta-miR-664b
XLOC_985404	TCONS_1548366	bta-miR-2449,bta-miR-2486-3p
XLOC_533773	TCONS_0862296	bta-miR-2329-5p,bta-miR-2376,bta-miR-3120
XLOC_740459	TCONS_1201162	bta-miR-885,bta-miR-2356,bta-miR-2376,bta-miR-2470
XLOC_268024	TCONS_0436299	bta-miR-485,bta-miR-2379,bta-miR-2381,bta-miR-2439-5p,bta-miR-2440
XLOC_607555	TCONS_0975552	bta-miR-211
XLOC_080464	TCONS_0211261	bta-miR-331-3p,bta-miR-185,bta-miR-375,bta-miR-505,bta-miR-2397-5p,bta-miR-2895,bta-miR-4680
XLOC_3202073	TCONS_4978101	bta-miR-2410,bta-miR-2426,bta-miR-2450b,bta-miR-664b
XLOC_2578105	TCONS_3963154	bta-miR-7864
XLOC_1140187	TCONS_1847844	bta-miR-211,bta-miR-2400,bta-miR-2452
XLOC_552794	TCONS_0878437	bta-miR-1301,bta-miR-1777a
XLOC_3190536	TCONS_6446373	bta-miR-22-3p,bta-miR-377,bta-miR-628,bta-miR-769,bta-miR-9-5p,bta-miR-2310,bta-miR-2364,bta-miR-2399-5p,bta-miR-1814c,bta-miR-2444,bta-miR-669,bta-miR-2284x,bta-miR-7864
XLOC_863552	TCONS_1384020	bta-miR-582
XLOC_189363	TCONS_0253243	bta-miR-940,bta-miR-664a
XLOC_032163	TCONS_0243442	bta-miR-453,bta-miR-2377,bta-miR-4657
XLOC_655325	TCONS_1026631	bta-miR-24-3p,bta-miR-2305,bta-miR-2317,bta-miR-2350,bta-miR-2379,bta-miR-2438
XLOC_072755	TCONS_0203248	bta-miR-30b-3p,bta-miR-34b,bta-miR-34c,bta-miR-34a,bta-miR-182,bta-miR-449a,bta-miR-449b,bta-miR-449c,bta-miR-2359,bta-miR-2361,bta-miR-2444,bta-miR-2450b,bta-miR-2467-3p,bta-miR-2897,bta-miR-2450d
XLOC_916686	TCONS_1445501	bta-miR-34b,bta-miR-24-3p,bta-miR-34c,bta-miR-383,bta-miR-449a,bta-miR-449b,bta-miR-376c,bta-miR-2301,bta-miR-2303,bta-miR-2285b,bta-miR-2375,bta-miR-2403,bta-miR-2284r,bta-miR-1434-3p,bta-miR-2284w,bta-miR-6529a
XLOC_1984077	TCONS_3068497	bta-miR-873,bta-miR-2410,bta-miR-2414
XLOC_732148	TCONS_1143354	bta-miR-539,bta-miR-628
XLOC_1538093	TCONS_2298695	bta-miR-338,bta-miR-744,bta-miR-2904,bta-miR-6529b
XLOC_704112	TCONS_1113951	bta-miR-21-3p,bta-miR-30b-3p,bta-miR-487b,bta-miR-2422,bta-miR-2454-5p,bta-miR-2458,bta-miR-149-3p,bta-miR-6528
XLOC_916686	TCONS_1445502	bta-miR-34b,bta-miR-24-3p,bta-miR-34c,bta-miR-383,bta-miR-449a,bta-miR-449b,bta-miR-376c,bta-miR-2301,bta-miR-2303,bta-miR-2285b,bta-miR-2375,bta-miR-2388-5p,bta-miR-2403,bta-miR-2284r,bta-miR-1434-3p,bta-miR-2284w,bta-miR-6529a
XLOC_023632	TCONS_0188302	bta-miR-7,bta-miR-190b,bta-miR-592,bta-miR-1835,bta-miR-2302,bta-miR-2320-5p,bta-miR-2370-3p,bta-miR-2405,bta-miR-2423,bta-miR-2426,bta-miR-2455,bta-miR-2895,bta-miR-3660,bta-miR-7861
XLOC_388304	TCONS_0660532	bta-miR-30b-5p,bta-miR-124a,bta-miR-214,bta-miR-30c,bta-miR-124b,bta-miR-30f,bta-miR-544b,bta-miR-544a,bta-miR-761,bta-miR-2372,bta-miR-2398,bta-miR-2458,bta-miR-149-3p,bta-miR-2285aa,bta-miR-219,bta-miR-7865
XLOC_2230293	TCONS_3388466	bta-miR-218,bta-miR-146b,bta-miR-146a,bta-miR-2311,bta-miR-2382-3p,bta-miR-2392,bta-miR-2455
XLOC_010321	TCONS_0096530	bta-miR-574,bta-miR-378d
XLOC_2635866	TCONS_4057102	bta-miR-2399-5p
XLOC_704112	TCONS_1113953	bta-miR-21-3p,bta-miR-30b-3p,bta-miR-2422,bta-miR-2454-5p,bta-miR-2897,bta-miR-149-3p,bta-miR-6528
XLOC_1538093	TCONS_2298698	bta-miR-425-3p,bta-miR-338,bta-miR-544b,bta-miR-544a
XLOC_1541923	TCONS_2350762	bta-miR-338
XLOC_2364929	TCONS_3466877	bta-miR-22-3p,bta-miR-2347,bta-miR-2426,bta-miR-2284o
XLOC_014574	TCONS_0068912	bta-miR-2471-5p,bta-miR-2893,bta-miR-2285s
XLOC_765078	TCONS_1192463	bta-miR-1307,bta-miR-2316,bta-miR-2374,bta-miR-2412
XLOC_1252217	TCONS_1960605	bta-miR-296-3p,bta-miR-2472,bta-miR-376e
XLOC_946419	TCONS_1491940	bta-miR-378,bta-miR-2428,bta-miR-2442
XLOC_051330	TCONS_0068914	bta-miR-378,bta-miR-2338,bta-miR-378c,bta-miR-7864,bta-miR-378d
XLOC_1488995	TCONS_2375812	bta-miR-339a,bta-miR-339b,bta-miR-2895
XLOC_1681968	TCONS_2570943	bta-miR-27a-3p,bta-miR-27b,bta-miR-185,bta-miR-759,bta-miR-2350,bta-miR-2454-5p,bta-miR-2454-3p,bta-miR-2461-3p,bta-miR-2481,bta-miR-3431
XLOC_1114891	TCONS_1790429	bta-miR-671,bta-miR-2334,bta-miR-424-5p
XLOC_028053	TCONS_0076939	bta-miR-615,bta-miR-2889,bta-miR-6535,bta-miR-4657
XLOC_455633	TCONS_0739340	bta-miR-21-3p
XLOC_1106946	TCONS_1806763	bta-miR-2453
XLOC_520404	TCONS_0869531	bta-miR-759,bta-miR-2460,bta-miR-2461-3p
XLOC_091401	TCONS_0209994	bta-miR-28,bta-miR-708,bta-miR-2347,bta-miR-2460,bta-miR-2467-3p
XLOC_544464	TCONS_0848049	bta-miR-101,bta-miR-323,bta-miR-324,bta-miR-2310,bta-miR-2322-5p,bta-miR-2325a,bta-miR-1814c,bta-miR-4657,bta-miR-4523
XLOC_816154	TCONS_1316210	bta-miR-763
XLOC_2471933	TCONS_3814266	bta-miR-193a-3p,bta-miR-331-3p,bta-miR-193b,bta-miR-362-5p,bta-miR-2284p,bta-miR-2458,bta-miR-6523a,bta-miR-3613b
XLOC_431746	TCONS_0666287	bta-miR-2337,bta-miR-2370-5p,bta-miR-2405
XLOC_1027442	TCONS_1627677	bta-miR-425-5p,bta-miR-323,bta-miR-631,bta-miR-1584-3p,bta-miR-2415-3p,bta-miR-2458
XLOC_3116811	TCONS_4719624	bta-miR-2447
XLOC_1773620	TCONS_2769148	bta-miR-496,bta-miR-758
XLOC_124121	TCONS_0157022	bta-miR-103,bta-miR-16b,bta-miR-27a-5p,bta-miR-499,bta-miR-199a-3p,bta-miR-107,bta-miR-15b,bta-miR-193a-5p,bta-miR-30e-5p,bta-miR-132,bta-miR-138,bta-miR-455-3p,bta-miR-10b,bta-miR-34c,bta-miR-15a,bta-miR-195,bta-miR-497,bta-miR-1,bta-miR-16a,bta-miR-206,bta-miR-301a,bta-miR-301b,bta-miR-382,bta-miR-758,bta-miR-1839,bta-miR-2311,bta-miR-2317,bta-miR-2319b,bta-miR-2320-5p,bta-miR-2322-5p,bta-miR-2…
XLOC_464136	TCONS_0679754	bta-miR-2461-5p,bta-miR-6517
XLOC_150070	TCONS_0412740	bta-miR-2324
XLOC_1730082	TCONS_3525586	bta-miR-16b,bta-miR-21-3p,bta-miR-125a,bta-miR-125b,bta-miR-15b,bta-miR-124a,bta-miR-15a,bta-miR-195,bta-miR-34a,bta-miR-497,bta-miR-124b,bta-miR-16a,bta-miR-223,bta-miR-296-5p,bta-miR-329b,bta-miR-562,bta-miR-670,bta-miR-760-3p,bta-miR-940,bta-miR-2330-5p,bta-miR-2338,bta-miR-2385-5p,bta-miR-2426,bta-miR-2441,bta-miR-2451,bta-miR-2464-5p,bta-miR-664a,bta-miR-424-5p,bta-miR-3596,bta-miR-6519,bta-…
XLOC_120699	TCONS_0333442	bta-miR-2893
XLOC_364102	TCONS_0588873	bta-miR-2454-5p
XLOC_2501121	TCONS_3789522	bta-miR-484,bta-miR-2325a,bta-miR-677,bta-miR-2285q
XLOC_043742	TCONS_0353045	bta-miR-423-5p,bta-miR-2360,bta-miR-2449,bta-miR-2454-5p,bta-miR-4657
XLOC_607555	TCONS_0975569	bta-miR-2453
XLOC_1450174	TCONS_2044164	bta-miR-2350,bta-miR-2425-5p
XLOC_726731	TCONS_1230681	bta-miR-2285a,bta-miR-2352
XLOC_779059	TCONS_1243156	bta-miR-320a,bta-miR-206,bta-miR-631,bta-miR-2332,bta-miR-2370-5p,bta-miR-2392,bta-miR-2477
XLOC_021227	TCONS_0165047	bta-miR-6522
XLOC_321063	TCONS_0340574	bta-miR-1193,bta-miR-1248
XLOC_782563	TCONS_1220882	bta-miR-432,bta-miR-1281,bta-miR-2417
XLOC_1879855	TCONS_2795984	bta-miR-2305,bta-miR-2903
XLOC_2273208	TCONS_3400346	bta-miR-489,bta-miR-2375,bta-miR-2394,bta-miR-2457
XLOC_1241117	TCONS_2008527	bta-miR-224,bta-miR-29e,bta-miR-6516
XLOC_3378102	TCONS_7013450	bta-miR-21-3p,bta-miR-320a,bta-miR-145,bta-miR-205,bta-miR-31,bta-miR-380-3p,bta-miR-487a,bta-miR-545-5p,bta-miR-130a,bta-miR-135a,bta-miR-135b,bta-miR-136,bta-miR-183,bta-miR-217,bta-miR-362-5p,bta-miR-758,bta-miR-1179,bta-miR-2294,bta-miR-2306,bta-miR-2329-5p,bta-miR-2334,bta-miR-2338,bta-miR-2362,bta-miR-2437,bta-miR-2452,bta-miR-2461-5p,bta-miR-2477,bta-miR-2486-5p,bta-miR-1388-5p,bta-miR-424…
XLOC_756244	TCONS_1212864	bta-miR-27a-3p,bta-miR-484,bta-miR-27b,bta-miR-423-5p,bta-miR-187,bta-miR-197,bta-miR-96,bta-miR-2398,bta-miR-2438,bta-miR-2439-3p,bta-miR-2455,bta-miR-8550
XLOC_1552111	TCONS_2301667	bta-miR-2893,bta-miR-3154
XLOC_044347	TCONS_0362950	bta-miR-205,bta-miR-124a,bta-miR-124b,bta-miR-338,bta-miR-9-5p,bta-miR-2292,bta-miR-2320-5p,bta-miR-2471-3p,bta-miR-2894
XLOC_466848	TCONS_0742517	bta-miR-200a
XLOC_990180	TCONS_1562239	bta-miR-2442
XLOC_1537117	TCONS_2298304	bta-miR-362-5p,bta-miR-412
XLOC_2365435	TCONS_3621417	bta-miR-144,bta-miR-153,bta-miR-2364,bta-miR-2464-5p
XLOC_277842	TCONS_0463637	bta-miR-2299-3p,bta-miR-2301,bta-miR-2396,bta-miR-2447,bta-miR-7863
XLOC_2224953	TCONS_3521626	bta-miR-490
XLOC_2999244	TCONS_4562413	bta-miR-135b,bta-miR-346,bta-miR-6517
XLOC_1684940	TCONS_3236506	bta-miR-130a,bta-miR-130b,bta-miR-1721
XLOC_2956795	TCONS_4403717	bta-miR-2340
XLOC_1312642	TCONS_2030401	bta-miR-2300a-5p,bta-miR-2333,bta-miR-2375
XLOC_629598	TCONS_1042689	bta-miR-199b,bta-miR-3064
XLOC_1314958	TCONS_2062984	bta-miR-146b,bta-miR-500,bta-miR-653,bta-miR-2300b-3p,bta-miR-2430
XLOC_3390200	TCONS_5084542	bta-miR-1835,bta-miR-2894
XLOC_2221342	TCONS_4452823	bta-miR-760-3p,bta-miR-2376,bta-miR-1842
XLOC_387255	TCONS_0693617	bta-miR-500
XLOC_655528	TCONS_1076649	bta-miR-2471-5p,bta-miR-424-5p
XLOC_2513414	TCONS_5160179	bta-miR-421,bta-miR-2461-5p
XLOC_1331640	TCONS_2194954	bta-miR-204,bta-miR-211,bta-miR-409a
XLOC_3395684	TCONS_5085437	bta-miR-105b,bta-miR-105a,bta-miR-338
XLOC_161149	TCONS_0438094	bta-miR-503-3p
XLOC_549231	TCONS_0855181	bta-miR-193a-5p,bta-miR-2309,bta-miR-2360,bta-miR-2374,bta-miR-1584-5p,bta-miR-2412,bta-miR-2426,bta-miR-2464-5p
XLOC_009153	TCONS_0007240	bta-miR-2444,bta-miR-6120-5p,bta-miR-2285z
XLOC_2365630	TCONS_3517572	bta-miR-2410
XLOC_2102618	TCONS_3258293	bta-miR-296-5p,bta-miR-2343,bta-miR-2370-5p,bta-miR-2404
XLOC_1283408	TCONS_1999432	bta-miR-2390
XLOC_809897	TCONS_1307312	bta-miR-599
XLOC_2627188	TCONS_3889322	bta-miR-2471-5p,bta-miR-3120,bta-miR-3660
XLOC_1096278	TCONS_1710046	bta-miR-2347
XLOC_956266	TCONS_1421362	bta-miR-330,bta-miR-29e,bta-miR-2443
XLOC_1240018	TCONS_1939638	bta-miR-19b,bta-miR-28,bta-miR-9-5p,bta-miR-2450c,bta-miR-2469
XLOC_1033004	TCONS_1645103	bta-miR-1343-3p,bta-miR-542-5p
XLOC_851278	TCONS_1340283	bta-miR-216b,bta-miR-2370-5p,bta-miR-2404,bta-miR-2411-5p,bta-miR-2460
XLOC_1236928	TCONS_1938749	bta-miR-17-3p,bta-miR-2430
XLOC_1016398	TCONS_1502446	bta-miR-34a
XLOC_455265	TCONS_0734503	bta-miR-29b,bta-miR-29d-3p,bta-miR-329b,bta-miR-2477
XLOC_123649	TCONS_0189212	bta-miR-2343
XLOC_325725	TCONS_0423447	bta-miR-149-5p
XLOC_3282431	TCONS_4998721	bta-miR-940,bta-miR-2285z
XLOC_105079	TCONS_0138327	bta-miR-541,bta-miR-2299-3p,bta-miR-1343-5p,bta-miR-2334
XLOC_240033	TCONS_0688679	bta-miR-143,bta-miR-2292,bta-miR-2325a,bta-miR-2347,bta-miR-2399-5p,bta-miR-2471-3p,bta-miR-6528
XLOC_311540	TCONS_0374541	bta-miR-145
XLOC_1128347	TCONS_1631742	bta-miR-124a,bta-miR-186,bta-miR-124b,bta-miR-2354,bta-miR-2369,bta-miR-1584-3p,bta-miR-3141
XLOC_907121	TCONS_1451761	bta-miR-2452
XLOC_670634	TCONS_1095361	bta-miR-2397-3p,bta-miR-1584-3p
XLOC_2956568	TCONS_4450053	bta-miR-370,bta-miR-2349,bta-miR-2402,bta-miR-2411-5p,bta-miR-1388-5p
XLOC_1128357	TCONS_1631744	bta-miR-2437,bta-miR-6523a
XLOC_475710	TCONS_0724706	bta-miR-2353
XLOC_2018043	TCONS_4135531	bta-miR-328,bta-miR-1225-3p,bta-miR-2388-5p,bta-miR-2464-3p,bta-miR-2890,bta-miR-2957
XLOC_622337	TCONS_0980522	bta-miR-193a-5p,bta-miR-214,bta-miR-761,bta-miR-2366,bta-miR-2379,bta-miR-2400,bta-miR-2470
XLOC_1341231	TCONS_2147633	bta-miR-345-3p,bta-miR-1248,bta-miR-2394
XLOC_627975	TCONS_1018637	bta-miR-369-3p,bta-miR-2418,bta-miR-2442,bta-miR-6516
XLOC_021227	TCONS_0162387	bta-miR-2410,bta-miR-2889
XLOC_1367908	TCONS_2162781	bta-miR-1306
XLOC_1825050	TCONS_2781234	bta-miR-339a,bta-miR-628,bta-miR-2341,bta-miR-339b
XLOC_2018043	TCONS_4135532	bta-miR-328,bta-miR-2388-5p,bta-miR-2464-3p,bta-miR-2890,bta-miR-2957
XLOC_047766	TCONS_0378108	bta-miR-214,bta-miR-541,bta-miR-761
XLOC_108513	TCONS_0134767	bta-miR-2284i,bta-miR-2287,bta-miR-2900
XLOC_1703494	TCONS_3435207	bta-miR-670
XLOC_1598949	TCONS_2454139	bta-miR-200c,bta-miR-200b,bta-miR-429
XLOC_2566619	TCONS_3870115	bta-miR-1197,bta-miR-2893
XLOC_150293	TCONS_0367418	bta-miR-148a,bta-miR-148b,bta-miR-152,bta-miR-182,bta-miR-376b,bta-miR-376d,bta-miR-376a,bta-miR-2310,bta-miR-2325a,bta-miR-2329-3p,bta-miR-2362,bta-miR-1814b,bta-miR-2369,bta-miR-2370-5p,bta-miR-2387,bta-miR-1814c,bta-miR-2430,bta-miR-2471-5p,bta-miR-2897,bta-miR-7863
XLOC_1257794	TCONS_1994989	bta-miR-193a-5p
XLOC_1715455	TCONS_2581653	bta-miR-769,bta-miR-2385-3p
XLOC_1333774	TCONS_2059428	bta-miR-145,bta-miR-345-3p,bta-miR-2313-3p
XLOC_2961666	TCONS_4365512	bta-miR-369-3p,bta-miR-33a,bta-miR-3600
XLOC_063935	TCONS_0169618	bta-miR-2328-5p
XLOC_070540	TCONS_0100406	bta-miR-499,bta-miR-380-5p,bta-miR-22-5p,bta-miR-223,bta-miR-33a,bta-miR-2284q
XLOC_670236	TCONS_1065965	bta-miR-2285b,bta-miR-2285x
XLOC_2800258	TCONS_4170286	bta-miR-383,bta-miR-2284n,bta-miR-2284m,bta-miR-2881,bta-miR-2284z,bta-miR-2284aa
XLOC_3378177	TCONS_7013467	bta-miR-21-3p,bta-miR-124a,bta-miR-200a,bta-miR-124b,bta-miR-185,bta-miR-495,bta-miR-2286,bta-miR-1343-3p,bta-miR-1814a,bta-miR-2355-5p,bta-miR-2366,bta-miR-2370-5p,bta-miR-2423,bta-miR-1434-3p,bta-miR-2460,bta-miR-3154,bta-miR-2285n,bta-miR-6535,bta-miR-2285y,bta-miR-6516,bta-miR-2285ad
XLOC_1047198	TCONS_1664817	bta-miR-2409
XLOC_3103080	TCONS_4593710	bta-miR-150,bta-miR-211,bta-miR-1307,bta-miR-2437
XLOC_3378177	TCONS_7013468	bta-miR-21-3p,bta-miR-124a,bta-miR-124b,bta-miR-185,bta-miR-495,bta-miR-2286,bta-miR-1343-3p,bta-miR-1814a,bta-miR-2355-5p,bta-miR-2370-5p,bta-miR-2423,bta-miR-1434-3p,bta-miR-2460,bta-miR-3154,bta-miR-2285n,bta-miR-6535,bta-miR-2285y,bta-miR-6516,bta-miR-2285ad
XLOC_1875923	TCONS_3740925	bta-miR-2308,bta-miR-2334
XLOC_1477180	TCONS_2189617	bta-miR-29b,bta-miR-29c,bta-miR-29d-3p,bta-miR-2285d,bta-miR-2285c,bta-miR-2404,bta-miR-2285e,bta-miR-2285g,bta-miR-2285x,bta-miR-4657
XLOC_3040251	TCONS_6373931	bta-miR-502a,bta-miR-2338,bta-miR-2284k,bta-miR-2396,bta-miR-2467-3p
XLOC_507827	TCONS_1181799	bta-miR-30d,bta-miR-320a,bta-miR-128,bta-miR-145,bta-miR-30b-5p,bta-miR-10a,bta-miR-10b,bta-miR-532,bta-miR-30c,bta-miR-136,bta-miR-182,bta-miR-212,bta-miR-224,bta-miR-296-3p,bta-miR-30f,bta-miR-329b,bta-miR-339a,bta-miR-377,bta-miR-2292,bta-miR-2285d,bta-miR-2312,bta-miR-2313-3p,bta-miR-2315,bta-miR-2320-5p,bta-miR-1721,bta-miR-2334,bta-miR-2337,bta-miR-2364,bta-miR-2370-5p,bta-miR-2372,bta-miR-…
XLOC_1219992	TCONS_1934192	bta-miR-26a,bta-miR-26b,bta-miR-139,bta-miR-143,bta-miR-1343-3p,bta-miR-2366,bta-miR-2402,bta-miR-2426,bta-miR-2447,bta-miR-3120,bta-miR-574,bta-miR-4657
XLOC_551562	TCONS_0856083	bta-miR-2436-5p
XLOC_317390	TCONS_0509386	bta-miR-2325a
XLOC_551562	TCONS_0856085	bta-miR-2436-5p,bta-miR-6526
XLOC_3002083	TCONS_4606383	bta-miR-2345,bta-miR-2390
XLOC_865733	TCONS_1669670	bta-miR-377,bta-miR-412,bta-miR-940,bta-miR-2300b-3p,bta-miR-2309,bta-miR-2382-5p,bta-miR-2400,bta-miR-2422,bta-miR-320b,bta-miR-2428,bta-miR-2442,bta-miR-2471-5p,bta-miR-664a,bta-miR-2897,bta-miR-149-3p,bta-miR-3154,bta-miR-6528,bta-miR-6535,bta-miR-7865,bta-miR-378d,bta-miR-4680
XLOC_1280780	TCONS_1886183	bta-miR-103,bta-miR-107,bta-miR-15b,bta-miR-15a,bta-miR-497,bta-miR-33a,bta-miR-33b,bta-miR-432,bta-miR-671,bta-miR-1248,bta-miR-2313-5p,bta-miR-2375,bta-miR-2458,bta-miR-2465,bta-miR-1388-3p,bta-miR-2285aa
XLOC_1101044	TCONS_1700251	bta-miR-1179,bta-miR-2417,bta-miR-193a
XLOC_2467484	TCONS_3813395	bta-miR-769,bta-miR-935,bta-miR-2454-3p,bta-miR-7863
XLOC_1378080	TCONS_2709369	bta-miR-7,bta-miR-216b,bta-miR-2432,bta-miR-2464-5p,bta-miR-2285x,bta-miR-6523b
XLOC_1424424	TCONS_2217032	bta-miR-16b,bta-miR-140,bta-miR-15b,bta-miR-23a,bta-miR-23b-3p,bta-miR-15a,bta-miR-497,bta-miR-16a,bta-miR-339a,bta-miR-1291,bta-miR-2291,bta-miR-2310,bta-miR-2325a,bta-miR-2334,bta-miR-2338,bta-miR-2325c,bta-miR-2397-3p,bta-miR-2425-5p,bta-miR-2437,bta-miR-2467-3p,bta-miR-1388-3p,bta-miR-424-5p,bta-miR-2898,bta-miR-1842
XLOC_2467484	TCONS_3813396	bta-miR-199a-3p,bta-miR-330,bta-miR-382,bta-miR-539
XLOC_080464	TCONS_0221095	bta-miR-2306
XLOC_409166	TCONS_0727788	bta-miR-1179,bta-miR-1584-3p,bta-miR-2461-5p
XLOC_1049323	TCONS_1636202	bta-miR-1179,bta-miR-2418,bta-miR-2426,bta-miR-2464-3p,bta-miR-7865
XLOC_229971	TCONS_0343262	bta-miR-140,bta-miR-186,bta-let-7g,bta-miR-532,bta-let-7i,bta-miR-196a,bta-miR-196b,bta-miR-28,bta-miR-377,bta-miR-759,bta-miR-2370-5p,bta-miR-2380,bta-miR-2461-3p,bta-miR-424-5p,bta-miR-2894,bta-miR-2285e,bta-miR-2285r
XLOC_529769	TCONS_0822720	bta-miR-2290,bta-miR-2299-5p,bta-miR-2305,bta-miR-669,bta-miR-149-5p
XLOC_1594011	TCONS_2427411	bta-miR-631,bta-miR-2311
XLOC_045120	TCONS_0360193	bta-miR-18a,bta-miR-374a,bta-miR-328,bta-miR-2471-3p
XLOC_1246221	TCONS_1972210	bta-let-7d,bta-let-7e,bta-miR-2352,bta-miR-2397-3p,bta-miR-2442
XLOC_100216	TCONS_0028741	bta-miR-423-5p,bta-miR-224
XLOC_497755	TCONS_0767986	bta-miR-16b,bta-miR-128,bta-miR-195,bta-miR-16a,bta-miR-24,bta-miR-370,bta-miR-539,bta-miR-615,bta-miR-1835,bta-miR-2296,bta-miR-2364,bta-miR-2382-5p,bta-miR-2454-3p,bta-miR-2455,bta-miR-2467-5p,bta-miR-2470,bta-miR-2895,bta-miR-2284ac
XLOC_1787278	TCONS_2685012	bta-miR-2309,bta-miR-2284t-5p
XLOC_546546	TCONS_0892320	bta-miR-1248,bta-miR-6525
XLOC_054317	TCONS_0117843	bta-miR-1301
XLOC_135430	TCONS_0376332	bta-miR-874,bta-miR-1224,bta-miR-1256,bta-miR-2338,bta-miR-2379,bta-miR-2381
XLOC_701894	TCONS_1125564	bta-miR-128,bta-miR-181a,bta-miR-140,bta-miR-181b,bta-miR-181c,bta-miR-181d,bta-miR-182,bta-miR-2466-5p,bta-miR-3120,bta-miR-2284y
XLOC_2817626	TCONS_4259894	bta-miR-483,bta-miR-2454-3p,bta-miR-3600,bta-miR-6531
XLOC_3115709	TCONS_4597683	bta-miR-760-3p,bta-miR-2294,bta-miR-2300b-3p,bta-miR-2329-5p,bta-miR-2338,bta-miR-2411-5p,bta-miR-1434-3p,bta-miR-450b,bta-miR-574,bta-miR-6528,bta-miR-8550,bta-miR-1842
XLOC_144456	TCONS_0207836	bta-miR-375,bta-miR-2416
XLOC_766320	TCONS_1223576	bta-miR-330
XLOC_030913	TCONS_0064385	bta-miR-423-5p,bta-miR-744,bta-miR-2320-5p,bta-miR-2353
XLOC_2931319	TCONS_4483130	bta-miR-2458
XLOC_520881	TCONS_0834309	bta-miR-101,bta-miR-30b-5p,bta-miR-34b,bta-miR-30c,bta-miR-34c,bta-miR-34a,bta-miR-30f,bta-miR-375,bta-miR-377,bta-miR-411a,bta-miR-449a,bta-miR-449b,bta-miR-449c,bta-miR-708,bta-miR-940,bta-miR-2308,bta-miR-2363,bta-miR-664a,bta-miR-6522
XLOC_077835	TCONS_0208729	bta-miR-1271,bta-miR-2394,bta-miR-6517
XLOC_1467615	TCONS_2230001	bta-miR-761
XLOC_1018165	TCONS_1605916	bta-miR-205
XLOC_711417	TCONS_0972514	bta-miR-455-5p,bta-miR-3600,bta-miR-3660
XLOC_1430892	TCONS_2308916	bta-miR-2284w,bta-miR-6520
XLOC_1090479	TCONS_1650467	bta-miR-2360,bta-miR-2436-3p,bta-miR-2449,bta-miR-1777a,bta-miR-1777b,bta-miR-1247-5p
XLOC_1227844	TCONS_2354357	bta-miR-2350
XLOC_793389	TCONS_1245953	bta-miR-2337,bta-miR-149-5p
XLOC_196426	TCONS_0537608	bta-miR-345-3p,bta-miR-214,bta-miR-302a,bta-miR-302d,bta-miR-302b,bta-miR-302c,bta-miR-761,bta-miR-1248,bta-miR-574,bta-miR-7864
XLOC_194064	TCONS_0258725	bta-miR-22-5p
XLOC_1200144	TCONS_1982019	bta-miR-27a-3p,bta-miR-27b,bta-miR-455-5p,bta-miR-216b,bta-miR-504,bta-miR-758,bta-miR-1584-3p,bta-miR-2411-5p,bta-miR-2431-3p,bta-miR-677,bta-miR-2459,bta-miR-1388-3p,bta-miR-2284w,bta-miR-4286,bta-miR-2285j
XLOC_413991	TCONS_0662349	bta-miR-128
XLOC_930106	TCONS_1471377	bta-miR-193a-5p,bta-miR-200a,bta-miR-141,bta-miR-2350,bta-miR-2357
XLOC_1219459	TCONS_1754815	bta-miR-2387,bta-miR-2486-5p
XLOC_1457208	TCONS_2226946	bta-miR-2354,bta-miR-2430
XLOC_1457208	TCONS_2226947	bta-miR-2354,bta-miR-2430
XLOC_285258	TCONS_0478905	bta-miR-346
XLOC_1195136	TCONS_1860847	bta-miR-16b,bta-miR-15b,bta-miR-15a,bta-miR-195,bta-miR-497,bta-miR-16a,bta-miR-2334,bta-miR-424-5p,bta-miR-2904,bta-miR-6533
XLOC_3058617	TCONS_4661337	bta-miR-106a,bta-miR-20b,bta-miR-17-5p,bta-miR-7,bta-miR-493,bta-miR-874,bta-miR-2331-3p,bta-miR-2465,bta-miR-6120-5p
XLOC_2699677	TCONS_5222569	bta-miR-29a,bta-miR-145,bta-miR-106a,bta-miR-545-3p,bta-miR-17-5p,bta-miR-200a,bta-miR-7,bta-miR-2314,bta-miR-2332,bta-miR-2360,bta-miR-2370-5p,bta-miR-2285c,bta-miR-2441,bta-miR-2449,bta-miR-2453,bta-miR-2285g
XLOC_199273	TCONS_0260008	bta-miR-1224,bta-miR-2314
XLOC_128734	TCONS_0141506	bta-miR-188,bta-miR-494,bta-miR-2317
XLOC_1257772	TCONS_1925290	bta-miR-495
XLOC_2570974	TCONS_4075956	bta-miR-7,bta-miR-483,bta-miR-2390
XLOC_1142844	TCONS_1816591	bta-miR-2418
XLOC_784404	TCONS_1649083	bta-miR-2415-3p
XLOC_790210	TCONS_1200909	bta-miR-2300b-3p
XLOC_589165	TCONS_0901031	bta-miR-129-3p,bta-miR-197,bta-miR-432,bta-miR-2360,bta-miR-2406,bta-miR-320b,bta-miR-2447,bta-miR-2449,bta-miR-2894,bta-miR-149-3p,bta-miR-154b,bta-miR-6526,bta-miR-7865
XLOC_1321529	TCONS_2080429	bta-miR-1287,bta-miR-2284l
XLOC_1264563	TCONS_1976183	bta-miR-484,bta-miR-205,bta-miR-138,bta-miR-185,bta-miR-330,bta-miR-421,bta-miR-2327,bta-miR-2384,bta-miR-2454-3p,bta-miR-2486-3p,bta-miR-2881,bta-miR-2900,bta-miR-3578,bta-miR-1260b,bta-miR-2285o
XLOC_2406897	TCONS_3718069	bta-miR-224,bta-miR-2284d
XLOC_3248110	TCONS_4957651	bta-miR-22-5p
XLOC_1070139	TCONS_1643342	bta-miR-100,bta-miR-329a,bta-miR-362-3p,bta-miR-2453,bta-miR-2888
XLOC_018890	TCONS_0049244	bta-miR-16b,bta-miR-15b,bta-miR-16a,bta-miR-2334,bta-miR-424-5p,bta-miR-574
XLOC_1089184	TCONS_1784220	bta-miR-671,bta-miR-2319a
XLOC_1079918	TCONS_1798982	bta-miR-17-5p,bta-miR-454,bta-miR-2336,bta-miR-3578
XLOC_1679739	TCONS_2641264	bta-miR-2290
XLOC_171169	TCONS_0468115	bta-miR-653,bta-miR-2412
XLOC_3018164	TCONS_4568189	bta-miR-365-5p,bta-miR-135a,bta-miR-135b,bta-miR-502a,bta-miR-539,bta-miR-489,bta-miR-2347,bta-miR-2422,bta-miR-2461-5p,bta-miR-6516,bta-miR-8550
XLOC_1169930	TCONS_1854610	bta-miR-484,bta-miR-329a,bta-miR-362-3p,bta-miR-2376,bta-miR-2453
XLOC_240033	TCONS_0672154	bta-miR-140,bta-miR-218,bta-miR-342,bta-miR-143,bta-miR-144,bta-miR-377,bta-miR-562,bta-miR-1839,bta-miR-2292,bta-miR-2315,bta-miR-2325a,bta-miR-2340,bta-miR-2367-3p,bta-miR-2370-5p,bta-miR-2396,bta-miR-2409,bta-miR-2414,bta-miR-2464-3p,bta-miR-2471-3p,bta-miR-2486-5p,bta-miR-3120,bta-miR-6528,bta-miR-378d
XLOC_111017	TCONS_0169631	bta-miR-200a,bta-miR-22-3p,bta-miR-141,bta-miR-486,bta-miR-2428,bta-miR-2899,bta-miR-6536
XLOC_1685434	TCONS_2621664	bta-miR-2309
XLOC_062344	TCONS_0120022	bta-miR-92a,bta-miR-455-3p,bta-miR-25,bta-miR-204,bta-miR-211,bta-miR-488,bta-miR-92b,bta-miR-9-5p,bta-miR-1284,bta-miR-2301,bta-miR-2339,bta-miR-2347,bta-miR-2355-3p,bta-miR-2358,bta-miR-2367-3p,bta-miR-2377,bta-miR-677,bta-miR-2442,bta-miR-2284h-3p,bta-miR-2471-3p,bta-miR-1468,bta-miR-3154,bta-miR-6525,bta-miR-6526,bta-miR-133c,bta-miR-4680
XLOC_237698	TCONS_0374562	bta-miR-186,bta-miR-2489
XLOC_2535981	TCONS_4038432	bta-miR-2375
XLOC_802591	TCONS_1305559	bta-miR-26b,bta-miR-499,bta-miR-200c,bta-miR-455-5p,bta-miR-136,bta-miR-196a,bta-miR-196b,bta-miR-219-5p,bta-miR-33a,bta-miR-382,bta-miR-429,bta-miR-500,bta-miR-764,bta-miR-1284,bta-miR-2284i,bta-miR-2337,bta-miR-2340,bta-miR-2345,bta-miR-2377,bta-miR-2390,bta-miR-1434-3p,bta-miR-6119-5p,bta-miR-378b,bta-miR-6534,bta-miR-2285z
XLOC_2956616	TCONS_4450074	bta-miR-103,bta-miR-296-3p,bta-miR-2472,bta-miR-376e
XLOC_947614	TCONS_1532864	bta-miR-2368-3p,bta-miR-2284r
XLOC_479588	TCONS_0683840	bta-miR-2342,bta-miR-2460,bta-miR-2904
XLOC_1603315	TCONS_2524547	bta-miR-24,bta-miR-1721,bta-miR-2394,bta-miR-2450a,bta-miR-2455
XLOC_2383165	TCONS_3671441	bta-miR-7864,bta-miR-3064
XLOC_1572593	TCONS_2335656	bta-miR-2439-5p
XLOC_1977006	TCONS_3033287	bta-miR-2379
XLOC_2880960	TCONS_4424237	bta-miR-2372,bta-miR-1434-3p
XLOC_690905	TCONS_1061020	bta-miR-499,bta-miR-34b,bta-miR-34c,bta-miR-130a,bta-miR-301a,bta-miR-454,bta-miR-1814a,bta-miR-2365,bta-miR-7859,bta-miR-2285aa
XLOC_2880960	TCONS_4424238	bta-miR-2372
XLOC_1001303	TCONS_1464259	bta-miR-2362,bta-miR-2438
XLOC_693013	TCONS_1085584	bta-miR-485,bta-miR-1584-5p,bta-miR-2412,bta-miR-2420
XLOC_233720	TCONS_0373675	bta-miR-338,bta-miR-2350
XLOC_300802	TCONS_0484159	bta-miR-135a,bta-miR-135b,bta-miR-338,bta-miR-2311
XLOC_2880960	TCONS_4424239	bta-miR-2372
XLOC_625816	TCONS_1283387	bta-miR-23b-5p,bta-miR-216b,bta-miR-2376
XLOC_790210	TCONS_1200910	bta-miR-2300b-3p
XLOC_1455517	TCONS_2294772	bta-miR-1248
XLOC_2710765	TCONS_4270097	bta-miR-489,bta-miR-2482
XLOC_3270209	TCONS_6633128	bta-miR-369-3p,bta-miR-214,bta-miR-29b,bta-miR-29c,bta-miR-143,bta-miR-29d-3p,bta-miR-330,bta-miR-655,bta-miR-761,bta-miR-2313-5p,bta-miR-2338,bta-miR-2368-5p,bta-miR-2284r,bta-miR-2465
XLOC_2911064	TCONS_4541951	bta-miR-22-3p,bta-miR-2294
XLOC_195716	TCONS_0167856	bta-miR-29b,bta-miR-29c,bta-miR-29d-3p,bta-miR-339a,bta-miR-764,bta-miR-2311,bta-miR-2340,bta-miR-2352,bta-miR-2353,bta-miR-1843,bta-miR-2455,bta-miR-339b,bta-miR-6529a
XLOC_032163	TCONS_0248938	bta-miR-2300a-5p,bta-miR-1260b,bta-miR-149-5p
XLOC_131614	TCONS_0158947	bta-miR-655,bta-miR-2339,bta-miR-2450b,bta-miR-2285p,bta-miR-2450d
XLOC_168680	TCONS_0462778	bta-miR-615,bta-miR-1343-3p,bta-miR-2326,bta-miR-1814a,bta-miR-6517
XLOC_034271	TCONS_0275668	bta-miR-15b,bta-miR-2411-5p
XLOC_3034886	TCONS_4653327	bta-miR-138,bta-miR-2379,bta-miR-3431
XLOC_1531972	TCONS_2385656	bta-miR-2895
XLOC_722935	TCONS_1210713	bta-miR-1224,bta-miR-2400
XLOC_3406130	TCONS_6711538	bta-miR-16b,bta-miR-140,bta-miR-15b,bta-miR-23a,bta-miR-23b-3p,bta-miR-15a,bta-miR-497,bta-miR-16a,bta-miR-339a,bta-miR-1291,bta-miR-2291,bta-miR-2310,bta-miR-2325a,bta-miR-2334,bta-miR-2338,bta-miR-2325c,bta-miR-2397-3p,bta-miR-2425-5p,bta-miR-2437,bta-miR-2467-3p,bta-miR-1388-3p,bta-miR-424-5p,bta-miR-2898,bta-miR-1842
XLOC_799278	TCONS_1261601	bta-miR-2292,bta-miR-2453,bta-miR-669
XLOC_2070718	TCONS_3177834	bta-miR-194,bta-miR-543,bta-miR-2310,bta-miR-2315,bta-miR-2325a,bta-miR-2410,bta-miR-1814c
XLOC_1331640	TCONS_2194984	bta-miR-215,bta-miR-192,bta-miR-34c,bta-miR-212,bta-miR-2432,bta-miR-7864
XLOC_2037688	TCONS_3170202	bta-miR-200c,bta-miR-200b,bta-miR-301a,bta-miR-429,bta-miR-2325b,bta-miR-2471-5p
XLOC_1921389	TCONS_2907187	bta-miR-2300a-5p,bta-miR-2436-5p
XLOC_2347492	TCONS_3617394	bta-miR-328,bta-miR-6529b
XLOC_956282	TCONS_1421393	bta-miR-455-3p,bta-miR-24-3p,bta-miR-2366
XLOC_093791	TCONS_0129444	bta-miR-103,bta-miR-107,bta-miR-1248,bta-miR-2375,bta-miR-1434-3p,bta-miR-424-3p,bta-miR-6119-5p
XLOC_301382	TCONS_0513466	bta-miR-2452
XLOC_370641	TCONS_0590192	bta-miR-2340,bta-miR-3600
XLOC_631501	TCONS_1358234	bta-miR-1301,bta-miR-2305,bta-miR-1843,bta-miR-7691
XLOC_897889	TCONS_1406249	bta-miR-214,bta-miR-2442,bta-miR-2452
XLOC_3448299	TCONS_5207432	bta-miR-1296,bta-miR-1287,bta-miR-2294,bta-miR-2299-5p,bta-miR-2399-5p,bta-miR-449d
XLOC_233429	TCONS_0344178	bta-miR-146b,bta-miR-146a,bta-miR-2297,bta-miR-2353,bta-miR-2893
XLOC_1179648	TCONS_1767304	bta-miR-2284q,bta-miR-2464-5p
XLOC_1418097	TCONS_2236762	bta-miR-2324
XLOC_340758	TCONS_0448525	bta-miR-28,bta-miR-2340,bta-miR-2350
XLOC_620120	TCONS_0963622	bta-miR-150,bta-miR-744,bta-miR-2449
XLOC_335815	TCONS_0521488	bta-miR-125a,bta-miR-15b,bta-miR-24-3p,bta-miR-188,bta-miR-328,bta-miR-671,bta-miR-6119-5p
XLOC_149341	TCONS_0279236	bta-miR-2370-5p
XLOC_301869	TCONS_0482384	bta-miR-2305,bta-miR-2337,bta-miR-2392,bta-miR-2452
XLOC_144583	TCONS_0207857	bta-miR-499,bta-miR-342,bta-miR-2301,bta-miR-2338,bta-miR-2437
XLOC_3237204	TCONS_4955887	bta-miR-148a,bta-miR-2364,bta-miR-2285ac
XLOC_055814	TCONS_0448529	bta-miR-338,bta-miR-378,bta-miR-544b,bta-miR-1197,bta-miR-2285d,bta-miR-2417,bta-miR-2428,bta-miR-149-3p,bta-miR-2285e,bta-miR-2285g,bta-miR-378c
XLOC_425991	TCONS_0670388	bta-miR-183,bta-miR-188,bta-miR-212,bta-miR-885
XLOC_213691	TCONS_0402989	bta-miR-660,bta-miR-346,bta-miR-539,bta-miR-2313-3p,bta-miR-2284k,bta-miR-2370-5p,bta-miR-2285w
XLOC_3156065	TCONS_4941127	bta-miR-18b,bta-miR-18a
XLOC_1124909	TCONS_1630886	bta-miR-30b-3p
XLOC_1778893	TCONS_2701869	bta-miR-2402
XLOC_1736586	TCONS_2562972	bta-miR-873
XLOC_1302019	TCONS_1945509	bta-miR-328,bta-miR-370,bta-miR-1301,bta-miR-2329-3p,bta-miR-2364,bta-miR-1777a
XLOC_3406130	TCONS_6711545	bta-miR-301a,bta-miR-2453,bta-miR-2475
XLOC_774836	TCONS_1263797	bta-miR-362-3p,bta-miR-2285t
XLOC_2303735	TCONS_3575228	bta-miR-219-3p,bta-miR-224,bta-miR-149-3p,bta-miR-6119-5p
XLOC_1963740	TCONS_3064586	bta-miR-455-3p,bta-miR-196a,bta-miR-196b
XLOC_046732	TCONS_0381302	bta-miR-21-3p,bta-miR-658
XLOC_3406130	TCONS_6970039	bta-miR-139,bta-miR-455-3p,bta-miR-382,bta-miR-2375
XLOC_2918461	TCONS_4543748	bta-miR-2442
XLOC_1365737	TCONS_2200628	bta-miR-135a,bta-miR-216b,bta-miR-302b,bta-miR-302c,bta-miR-767,bta-miR-940,bta-miR-2372,bta-miR-2446,bta-miR-664a,bta-miR-2486-3p,bta-miR-3533
XLOC_2911064	TCONS_4390497	bta-miR-26a,bta-miR-26b,bta-miR-2429,bta-miR-2462,bta-miR-7864
XLOC_3119004	TCONS_6383763	bta-miR-320a,bta-miR-218,bta-miR-345-3p,bta-miR-455-3p,bta-miR-212,bta-miR-216a,bta-miR-219-3p,bta-miR-324,bta-miR-759,bta-miR-2284l,bta-miR-2330-3p,bta-miR-2284p,bta-miR-2360,bta-miR-2364,bta-miR-2325b,bta-miR-2383,bta-miR-2393,bta-miR-2399-5p,bta-miR-1584-3p,bta-miR-2411-3p,bta-miR-2421,bta-miR-2431-3p,bta-miR-2443,bta-miR-2447,bta-miR-2455,bta-miR-2461-3p,bta-miR-2465,bta-miR-2474,bta-miR-2917…
XLOC_1302015	TCONS_1983929	bta-miR-184,bta-miR-2471-3p
XLOC_024951	TCONS_0205081	bta-miR-2428
XLOC_621972	TCONS_1316261	bta-miR-375,bta-miR-2412,bta-miR-149-3p,bta-miR-6120-5p
XLOC_2655424	TCONS_3939157	bta-miR-2350,bta-miR-2428
XLOC_1320273	TCONS_2192819	bta-miR-1777b
XLOC_2422944	TCONS_3638891	bta-miR-2373-5p
XLOC_1005813	TCONS_1601383	bta-miR-2340
XLOC_1134082	TCONS_1723550	bta-miR-876,bta-miR-2285a,bta-miR-4680
XLOC_240033	TCONS_0672170	bta-miR-98,bta-miR-423-5p,bta-let-7a-5p,bta-let-7b,bta-let-7c,bta-let-7e,bta-miR-1301,bta-miR-1839,bta-miR-2306,bta-miR-2471-3p,bta-miR-6528
XLOC_213691	TCONS_0402990	bta-miR-346,bta-miR-539,bta-miR-2313-3p,bta-miR-2284k,bta-miR-2370-5p,bta-miR-2285w
XLOC_2484765	TCONS_5151909	bta-miR-224,bta-miR-410,bta-miR-2370-5p,bta-miR-2373-5p,bta-miR-6122-5p,bta-miR-3154,bta-miR-2285ac
XLOC_1424424	TCONS_2217066	bta-miR-30b-3p,bta-miR-455-3p,bta-miR-212,bta-miR-378,bta-miR-483,bta-miR-485,bta-miR-764,bta-miR-1298,bta-miR-2294,bta-miR-2324,bta-miR-2346,bta-miR-2355-3p,bta-miR-2364,bta-miR-2366,bta-miR-2411-5p,bta-miR-2453,bta-miR-2464-3p,bta-miR-2897,bta-miR-3431,bta-miR-378c,bta-miR-7863,bta-miR-4680
XLOC_597023	TCONS_0903832	bta-miR-378b
XLOC_1080364	TCONS_1620097	bta-miR-212,bta-miR-2319a,bta-miR-2394
XLOC_545194	TCONS_0841463	bta-miR-3120
XLOC_139106	TCONS_0244394	bta-miR-2406
XLOC_1273835	TCONS_2068371	bta-miR-204
XLOC_240033	TCONS_0672174	bta-miR-140,bta-miR-218,bta-miR-98,bta-miR-423-5p,bta-let-7a-5p,bta-miR-342,bta-let-7b,bta-let-7c,bta-let-7e,bta-miR-377,bta-miR-562,bta-miR-1301,bta-miR-1839,bta-miR-2306,bta-miR-2464-3p,bta-miR-2471-3p,bta-miR-6528
XLOC_464075	TCONS_0707815	bta-miR-2376
XLOC_3167519	TCONS_4832430	bta-miR-1301,bta-miR-2458
XLOC_1640873	TCONS_2512981	bta-miR-455-3p,bta-miR-181d
XLOC_1697837	TCONS_3402178	bta-miR-195,bta-miR-16a,bta-miR-2338,bta-miR-2360,bta-miR-2410,bta-miR-2422,bta-miR-2957
XLOC_1425260	TCONS_2248355	bta-miR-148b,bta-miR-152
XLOC_862751	TCONS_1389531	bta-miR-2284h-5p,bta-miR-6528,bta-miR-2285w
XLOC_097779	TCONS_0078771	bta-miR-2423
XLOC_2481856	TCONS_3655421	bta-miR-320a,bta-miR-29c,bta-miR-29d-3p,bta-miR-3154,bta-miR-378b
XLOC_526669	TCONS_0847804	bta-miR-130a,bta-miR-130b,bta-miR-454,bta-miR-2317,bta-miR-2382-5p,bta-miR-320b
XLOC_293546	TCONS_0429827	bta-miR-484,bta-miR-1388-3p
XLOC_993224	TCONS_1507938	bta-miR-2382-3p,bta-miR-2284r
XLOC_060701	TCONS_0154003	bta-miR-2300a-5p
XLOC_1591623	TCONS_2521896	bta-let-7d,bta-miR-488,bta-miR-449d,bta-miR-2891
XLOC_504608	TCONS_0792565	bta-miR-129,bta-miR-129-5p
XLOC_509210	TCONS_0758707	bta-miR-145,bta-miR-193a-3p,bta-miR-214,bta-miR-193b,bta-miR-671,bta-miR-759,bta-miR-1291,bta-miR-2376,bta-miR-2389,bta-miR-2400,bta-miR-2439-5p,bta-miR-2461-3p,bta-miR-2894,bta-miR-149-3p,bta-miR-1247-3p,bta-miR-6528,bta-miR-2285z,bta-miR-4657
XLOC_2748924	TCONS_4276455	bta-miR-2420,bta-miR-2902
XLOC_029724	TCONS_0069868	bta-miR-326
XLOC_1783399	TCONS_3590386	bta-miR-27a-3p,bta-miR-128,bta-miR-27b,bta-miR-17-3p,bta-miR-423-5p,bta-miR-455-3p,bta-miR-150,bta-miR-105a,bta-miR-33a,bta-miR-615,bta-miR-759,bta-miR-763,bta-miR-940,bta-miR-764,bta-miR-2306,bta-miR-1343-3p,bta-miR-1721,bta-miR-2323,bta-miR-2355-3p,bta-miR-2360,bta-miR-2364,bta-miR-2374,bta-miR-2376,bta-miR-2394,bta-miR-1584-5p,bta-miR-2412,bta-miR-2284r,bta-miR-2443,bta-miR-2447,bta-miR-2454-3…
XLOC_3125941	TCONS_6136865	bta-miR-2284d,bta-miR-2319a,bta-miR-2284k,bta-miR-2284b,bta-miR-2284ab
XLOC_202378	TCONS_0293104	bta-miR-193a-5p,bta-miR-185,bta-miR-2415-5p,bta-miR-2886
XLOC_1649459	TCONS_3383676	bta-miR-10a,bta-miR-10b,bta-miR-7,bta-miR-412,bta-miR-656,bta-miR-2311,bta-miR-2352,bta-miR-2284k,bta-miR-2285w
XLOC_017649	TCONS_0140647	bta-miR-329b,bta-miR-2376
XLOC_2578337	TCONS_5280212	bta-miR-2400,bta-miR-2464-3p,bta-miR-2470
XLOC_198902	TCONS_0065908	bta-miR-499,bta-miR-29b,bta-miR-29c,bta-miR-365-5p,bta-miR-29d-3p,bta-miR-764,bta-miR-2311,bta-miR-2340,bta-miR-2352,bta-miR-2353,bta-miR-2360,bta-miR-2375,bta-miR-1843,bta-miR-2449,bta-miR-2455,bta-miR-2486-5p,bta-miR-6529a,bta-miR-2285r,bta-miR-664b
XLOC_1240963	TCONS_1988790	bta-miR-2455,bta-miR-2904
XLOC_625695	TCONS_0949785	bta-miR-2406,bta-miR-6528
XLOC_1721373	TCONS_2608321	bta-miR-2284i
XLOC_1094272	TCONS_1718212	bta-miR-29b,bta-miR-29d-3p,bta-miR-1179
XLOC_628076	TCONS_0999781	bta-miR-2334,bta-miR-2361,bta-miR-2444
XLOC_196174	TCONS_0218561	bta-miR-493,bta-miR-2370-3p,bta-miR-2374,bta-miR-2394,bta-miR-2458
XLOC_704158	TCONS_1146092	bta-miR-330
XLOC_2601735	TCONS_4083609	bta-miR-628,bta-miR-2319b
XLOC_470950	TCONS_0702376	bta-miR-2437,bta-miR-2454-3p,bta-miR-2458
XLOC_2509814	TCONS_3821052	bta-miR-136,bta-miR-2393
XLOC_422852	TCONS_0700595	bta-miR-18b,bta-miR-18a,bta-miR-139,bta-miR-497,bta-miR-296-3p,bta-miR-328,bta-miR-377,bta-miR-1248,bta-miR-2320-5p,bta-miR-2284g,bta-miR-2400,bta-miR-2402,bta-miR-2463,bta-miR-2285n,bta-miR-2285t
XLOC_1185904	TCONS_1769103	bta-miR-412
XLOC_885967	TCONS_1423199	bta-miR-2355-3p
XLOC_2304583	TCONS_3452182	bta-miR-324,bta-miR-2350
XLOC_457544	TCONS_0687431	bta-miR-423-5p,bta-miR-2338,bta-miR-2447,bta-miR-3600
XLOC_1085036	TCONS_1706637	bta-miR-2381
XLOC_1333774	TCONS_2059473	bta-miR-494,bta-miR-2288
XLOC_2003737	TCONS_3059253	bta-miR-1814a,bta-miR-2454-3p
XLOC_2316386	TCONS_3414762	bta-miR-329b,bta-miR-378,bta-miR-2322-3p,bta-miR-3431,bta-miR-378c,bta-miR-7863
XLOC_899915	TCONS_1426864	bta-miR-328,bta-miR-2376,bta-miR-2426,bta-miR-2442,bta-miR-1777b,bta-miR-2467-3p,bta-miR-2881,bta-miR-149-5p,bta-miR-149-3p,bta-miR-2285aa,bta-miR-7865
XLOC_207898	TCONS_0357665	bta-miR-378b
XLOC_068458	TCONS_0187484	bta-miR-759
XLOC_1220237	TCONS_1986611	bta-miR-296-3p,bta-miR-1721,bta-miR-2361,bta-miR-2444,bta-miR-2285j
XLOC_3406130	TCONS_6862241	bta-miR-2454-3p
XLOC_497825	TCONS_0775644	bta-miR-2312,bta-miR-2285c,bta-miR-2285e,bta-miR-2285f,bta-miR-2285g,bta-miR-2285ab,bta-miR-2285ac
XLOC_113805	TCONS_0314799	bta-miR-129,bta-miR-129-5p,bta-miR-1777a,bta-miR-2452,bta-miR-1777b,bta-miR-2486-5p
XLOC_1289055	TCONS_2087098	bta-miR-2355-3p
XLOC_2780596	TCONS_5608506	bta-miR-216a,bta-miR-431,bta-miR-6516
XLOC_2288914	TCONS_3572572	bta-miR-2360,bta-miR-2438
XLOC_653392	TCONS_1024521	bta-miR-562,bta-miR-873,bta-miR-2430
XLOC_1457071	TCONS_2279654	bta-miR-455-3p,bta-miR-1287,bta-miR-2299-5p,bta-miR-2366,bta-miR-2898
XLOC_048413	TCONS_0382210	bta-miR-193b,bta-miR-2284o
XLOC_1103855	TCONS_1770895	bta-miR-2308,bta-miR-2917
XLOC_1387049	TCONS_2172232	bta-miR-2375,bta-miR-2436-5p,bta-miR-2898
XLOC_051480	TCONS_0412408	bta-miR-132,bta-miR-22-5p,bta-miR-16a,bta-miR-216a,bta-miR-301b,bta-miR-653,bta-miR-2294,bta-miR-2284q,bta-miR-2418,bta-miR-2446,bta-miR-424-5p,bta-miR-6529a
XLOC_2857040	TCONS_4464468	bta-miR-2898
XLOC_2383410	TCONS_3671478	bta-miR-2339,bta-miR-2340
XLOC_2938272	TCONS_4397743	bta-miR-101
XLOC_1160770	TCONS_1893956	bta-miR-128,bta-miR-2464-3p,bta-miR-6528,bta-miR-2284ac
XLOC_2671039	TCONS_4063014	bta-miR-2307
XLOC_763867	TCONS_1192135	bta-miR-193a-3p,bta-miR-30e-5p,bta-miR-22-5p,bta-miR-30a-5p,bta-miR-30c,bta-miR-193b,bta-miR-30f,bta-miR-671,bta-miR-2290,bta-miR-1721,bta-miR-2339,bta-miR-2439-5p,bta-miR-2454-3p
XLOC_672634	TCONS_1066505	bta-miR-2285s
XLOC_300305	TCONS_0452606	bta-miR-940,bta-miR-2436-5p,bta-miR-664a
XLOC_679172	TCONS_1082543	bta-miR-7,bta-miR-1301,bta-miR-2313-5p,bta-miR-378b
XLOC_3470492	TCONS_5164798	bta-miR-330,bta-miR-763,bta-miR-2374
XLOC_1977819	TCONS_3080244	bta-miR-6535
XLOC_144213	TCONS_0393901	bta-miR-2432
XLOC_147069	TCONS_0262826	bta-miR-2375,bta-miR-149-3p,bta-miR-7865
XLOC_040426	TCONS_0328161	bta-miR-137,bta-miR-1248,bta-miR-2317,bta-miR-2364,bta-miR-2428
XLOC_876116	TCONS_1391827	bta-miR-16b,bta-miR-15b,bta-miR-15a,bta-miR-195,bta-miR-497,bta-miR-16a,bta-miR-187,bta-miR-302a,bta-miR-562,bta-miR-1721,bta-miR-2455,bta-miR-424-5p,bta-miR-2886
XLOC_625738	TCONS_0949799	bta-miR-2334
XLOC_144155	TCONS_0386181	bta-miR-27a-3p,bta-miR-27b,bta-miR-30b-3p,bta-miR-212,bta-miR-326,bta-miR-671,bta-miR-2290,bta-miR-1343-3p,bta-miR-2322-5p,bta-miR-2394,bta-miR-1584-3p,bta-miR-320b,bta-miR-2430,bta-miR-2894,bta-miR-2904,bta-miR-149-5p
XLOC_144155	TCONS_0386182	bta-miR-151-3p,bta-miR-27a-3p,bta-miR-320a,bta-miR-125a,bta-miR-125b,bta-miR-27b,bta-miR-30b-3p,bta-miR-135a,bta-miR-135b,bta-miR-144,bta-miR-185,bta-miR-212,bta-miR-326,bta-miR-653,bta-miR-670,bta-miR-940,bta-miR-2290,bta-miR-2339,bta-miR-2350,bta-miR-2376,bta-miR-2400,bta-miR-2409,bta-miR-2417,bta-miR-320b,bta-miR-2430,bta-miR-2442,bta-miR-2443,bta-miR-2461-5p,bta-miR-664a,bta-miR-2894,bta-miR-…
XLOC_438228	TCONS_0729219	bta-miR-483,bta-miR-6526
XLOC_908321	TCONS_1365393	bta-miR-197
XLOC_1629831	TCONS_2436377	bta-miR-539,bta-miR-6122-5p
XLOC_585616	TCONS_0954743	bta-miR-379,bta-miR-6525
XLOC_1782591	TCONS_2702786	bta-miR-23b-3p,bta-miR-331-3p,bta-miR-1306,bta-miR-1343-3p
XLOC_202313	TCONS_0306789	bta-miR-935
XLOC_1043095	TCONS_1678236	bta-miR-138,bta-miR-183,bta-miR-2300a-5p,bta-miR-677,bta-miR-2485,bta-miR-219
XLOC_1641519	TCONS_2494393	bta-miR-2428,bta-miR-2889
XLOC_894840	TCONS_1438459	bta-miR-486,bta-miR-2352,bta-miR-2367-3p
XLOC_1043095	TCONS_1678237	bta-miR-183,bta-miR-677
XLOC_2303808	TCONS_3575253	bta-miR-24-3p,bta-miR-122,bta-miR-2299-5p,bta-miR-2322-3p,bta-miR-6517
XLOC_632478	TCONS_0984148	bta-miR-345-5p,bta-miR-138,bta-miR-2415-3p
XLOC_1441579	TCONS_2222033	bta-miR-423-5p,bta-miR-1306
XLOC_494430	TCONS_0778328	bta-miR-2308,bta-miR-2894,bta-miR-3154
XLOC_1156402	TCONS_1879703	bta-miR-2285a
XLOC_585457	TCONS_0899603	bta-miR-760-3p,bta-miR-1842
XLOC_319475	TCONS_0376389	bta-miR-2379
XLOC_1921273	TCONS_2924748	bta-miR-2329-5p,bta-miR-2374,bta-miR-2399-5p,bta-miR-1584-5p,bta-miR-2412,bta-miR-2442,bta-miR-4657
XLOC_2865474	TCONS_4502687	bta-miR-2294,bta-miR-6525
XLOC_004626	TCONS_0017701	bta-miR-539,bta-miR-2409
XLOC_1637149	TCONS_3386363	bta-miR-27a-5p,bta-miR-484,bta-miR-139,bta-miR-345-3p,bta-miR-200c,bta-miR-200b,bta-miR-23b-3p,bta-miR-136,bta-miR-212,bta-miR-216a,bta-miR-224,bta-miR-33a,bta-miR-33b,bta-miR-362-5p,bta-miR-429,bta-miR-654,bta-miR-2284i,bta-miR-2301,bta-miR-2311,bta-miR-2317,bta-miR-1721,bta-miR-2329-3p,bta-miR-2337,bta-miR-2364,bta-miR-449d,bta-miR-2411-3p,bta-miR-2437,bta-miR-2888,bta-miR-2284w,bta-miR-2285q,b…
XLOC_585457	TCONS_0899604	bta-miR-181b,bta-miR-760-3p,bta-miR-1842
XLOC_2367729	TCONS_3467445	bta-miR-2284u,bta-miR-2284a,bta-miR-149-3p,bta-miR-2284y,bta-miR-7865
XLOC_3413278	TCONS_6815922	bta-miR-218,bta-miR-2343,bta-miR-2483-3p
XLOC_2350836	TCONS_3462991	bta-miR-149-3p
XLOC_1275276	TCONS_2589833	bta-miR-328,bta-miR-362-5p,bta-miR-2310,bta-miR-2325a,bta-miR-2343,bta-miR-2390,bta-miR-2399-5p,bta-miR-1814c,bta-miR-2464-3p,bta-miR-2471-5p,bta-miR-669,bta-miR-2891
XLOC_358712	TCONS_0576965	bta-miR-193a-3p,bta-miR-193b,bta-miR-874,bta-miR-6519,bta-miR-503-5p,bta-miR-2285q
XLOC_1554038	TCONS_2302228	bta-miR-27a-5p,bta-miR-484,bta-miR-489,bta-miR-2308,bta-miR-2330-5p,bta-miR-8550
XLOC_282454	TCONS_0399657	bta-miR-16b,bta-miR-20a,bta-miR-106a,bta-miR-20b,bta-miR-17-5p,bta-let-7g,bta-miR-195,bta-miR-204,bta-miR-16a,bta-miR-211,bta-miR-33b,bta-miR-376b,bta-miR-376d,bta-miR-376a,bta-miR-2340,bta-miR-2382-3p,bta-miR-2461-5p,bta-miR-2483-3p,bta-miR-424-5p
XLOC_731399	TCONS_1133237	bta-miR-873
XLOC_797323	TCONS_1240157	bta-miR-493,bta-miR-1284,bta-miR-2330-3p,bta-miR-2895
XLOC_2042884	TCONS_3146589	bta-miR-133a,bta-miR-133b,bta-miR-2426,bta-miR-1434-5p
XLOC_2671069	TCONS_4063021	bta-miR-181b,bta-miR-22-5p,bta-miR-150,bta-miR-1,bta-miR-146b,bta-miR-146a,bta-miR-301a,bta-miR-301b,bta-miR-362-5p,bta-miR-454,bta-miR-544b,bta-miR-544a,bta-miR-759,bta-miR-2298,bta-miR-2346,bta-miR-2376,bta-miR-2410,bta-miR-2415-5p,bta-miR-2422,bta-miR-2437,bta-miR-1434-5p,bta-miR-2458,bta-miR-2461-3p,bta-miR-2898,bta-miR-2904,bta-miR-4680
XLOC_915516	TCONS_1460333	bta-miR-193a-5p,bta-miR-326,bta-miR-9-5p,bta-miR-2308,bta-miR-2329-5p,bta-miR-2330-5p,bta-miR-2284r,bta-miR-574
XLOC_3235969	TCONS_4891365	bta-miR-545-3p
XLOC_1297400	TCONS_2002853	bta-miR-22-3p,bta-miR-452,bta-miR-490,bta-miR-2334,bta-miR-2364,bta-miR-2405,bta-miR-2423,bta-miR-2470,bta-miR-1842
XLOC_3105671	TCONS_4594663	bta-miR-2305
XLOC_1329180	TCONS_2066214	bta-miR-671,bta-miR-2399-5p
XLOC_3297293	TCONS_6651982	bta-miR-329a,bta-miR-1197,bta-miR-2285a,bta-miR-2903,bta-miR-4449
XLOC_665570	TCONS_1102944	bta-miR-135a,bta-miR-2462
XLOC_580240	TCONS_1021863	bta-miR-181a,bta-miR-217,bta-miR-1296,bta-miR-2294,bta-miR-2440,bta-miR-2284w,bta-miR-2285z
XLOC_1243232	TCONS_1991976	bta-miR-760-3p,bta-miR-2349,bta-miR-2891,bta-miR-149-5p
XLOC_091006	TCONS_0163930	bta-miR-615,bta-miR-2394,bta-miR-1584-3p,bta-miR-3660
XLOC_1263263	TCONS_1975938	bta-miR-328,bta-miR-2343,bta-miR-2423,bta-miR-2464-3p,bta-miR-2471-5p,bta-miR-669
XLOC_3075410	TCONS_4624859	bta-miR-202,bta-miR-378b
XLOC_614373	TCONS_1015627	bta-miR-195
XLOC_277435	TCONS_0397879	bta-miR-2334,bta-miR-1777b
XLOC_2641591	TCONS_5202614	bta-miR-196b,bta-miR-1434-3p,bta-miR-2460,bta-miR-2471-5p
XLOC_153891	TCONS_0264615	bta-miR-23a
XLOC_946484	TCONS_1532509	bta-miR-151-3p,bta-miR-2368-5p
XLOC_062083	TCONS_0163937	bta-miR-197
XLOC_021125	TCONS_0090877	bta-let-7f,bta-let-7d,bta-let-7e,bta-miR-412
XLOC_3309234	TCONS_5110849	bta-miR-34b,bta-miR-34c
XLOC_288156	TCONS_0415491	bta-miR-141,bta-miR-216a,bta-miR-7865
XLOC_288156	TCONS_0415492	bta-miR-141,bta-miR-216a,bta-miR-7865
XLOC_545561	TCONS_0829015	bta-miR-23a,bta-miR-23b-3p
XLOC_156129	TCONS_0229274	bta-miR-2330-3p
XLOC_612037	TCONS_0977021	bta-miR-145,bta-miR-504,bta-miR-3600
XLOC_090664	TCONS_0209675	bta-miR-544a,bta-miR-2320-5p,bta-miR-2430,bta-miR-7862
XLOC_894840	TCONS_1438463	bta-miR-134,bta-miR-2423,bta-miR-2447,bta-miR-2470
XLOC_894840	TCONS_1438464	bta-miR-134,bta-miR-2423,bta-miR-2447,bta-miR-2470
XLOC_989769	TCONS_1525784	bta-miR-6529b
XLOC_2660571	TCONS_3940570	bta-miR-2298
XLOC_674908	TCONS_0998510	bta-miR-767
XLOC_253108	TCONS_0406589	bta-miR-186,bta-miR-494
XLOC_3095934	TCONS_4629314	bta-miR-140,bta-miR-138,bta-miR-326,bta-miR-485,bta-miR-544a,bta-miR-582,bta-miR-873,bta-miR-874,bta-miR-1224,bta-miR-2292,bta-miR-2304,bta-miR-2331-3p,bta-miR-2370-5p,bta-miR-2372,bta-miR-1388-3p,bta-miR-149-5p,bta-miR-2285t
XLOC_3461645	TCONS_5285091	bta-miR-2399-5p
XLOC_1120480	TCONS_1756654	bta-miR-763,bta-miR-2297,bta-miR-2284l,bta-miR-2315,bta-miR-2394
XLOC_217276	TCONS_0432023	bta-miR-361,bta-miR-6528
XLOC_2291199	TCONS_3538732	bta-miR-2285z
XLOC_2050112	TCONS_3114011	bta-miR-185,bta-miR-24,bta-miR-2411-3p,bta-miR-149-3p,bta-miR-3154,bta-miR-6526,bta-miR-7865
XLOC_3153584	TCONS_6228662	bta-miR-1287
XLOC_2961666	TCONS_4404686	bta-miR-369-3p,bta-miR-3600
XLOC_932091	TCONS_1283030	bta-miR-2399-3p,bta-miR-2483-3p
XLOC_1803284	TCONS_2729629	bta-miR-2366,bta-miR-2411-5p
XLOC_978567	TCONS_1575784	bta-miR-541,bta-miR-2300b-3p,bta-miR-2308,bta-miR-2486-5p
XLOC_620306	TCONS_0963668	bta-miR-27a-5p,bta-miR-193b,bta-miR-326,bta-miR-377,bta-miR-1343-3p,bta-miR-2398,bta-miR-6523a
XLOC_003283	TCONS_0002466	bta-miR-16b,bta-miR-199a-5p,bta-miR-15b,bta-miR-455-3p,bta-miR-15a,bta-miR-497,bta-miR-2286,bta-miR-2379,bta-miR-2467-3p,bta-miR-424-5p,bta-miR-2886,bta-miR-2893,bta-miR-6120-5p,bta-miR-6517
XLOC_047051	TCONS_0375103	bta-miR-2415-3p
XLOC_1056845	TCONS_1697952	bta-miR-378,bta-miR-677,bta-miR-378c,bta-miR-378d
XLOC_984989	TCONS_1561024	bta-miR-499,bta-miR-181a,bta-miR-181b,bta-miR-545-5p,bta-miR-17-3p,bta-miR-181c,bta-miR-22-3p,bta-miR-361,bta-miR-134,bta-miR-181d,bta-miR-502a,bta-miR-758,bta-miR-1284,bta-miR-2489,bta-miR-2366,bta-miR-2377,bta-miR-2380,bta-miR-2439-3p,bta-miR-1434-5p,bta-miR-1434-3p,bta-miR-2471-5p,bta-miR-2284w,bta-miR-2285z,bta-miR-4657
XLOC_2591900	TCONS_3878307	bta-miR-2359,bta-miR-6518
XLOC_946508	TCONS_1532513	bta-miR-432,bta-miR-2298,bta-miR-2307,bta-miR-4680
XLOC_644793	TCONS_1049998	bta-miR-27a-5p,bta-miR-2373-5p,bta-miR-2375,bta-miR-2464-3p
XLOC_748958	TCONS_1215218	bta-miR-26b,bta-miR-181a,bta-miR-181b,bta-miR-181c,bta-miR-181d,bta-miR-2356
XLOC_775918	TCONS_1500339	bta-miR-215,bta-miR-192,bta-miR-143,bta-miR-330,bta-miR-2300b-3p
XLOC_820443	TCONS_1303428	bta-miR-17-3p,bta-miR-2308,bta-miR-2380
XLOC_038525	TCONS_0311746	bta-miR-138,bta-miR-449d,bta-miR-2458
XLOC_3102749	TCONS_4675756	bta-miR-2888,bta-miR-2904,bta-miR-6534
XLOC_084735	TCONS_0232449	bta-miR-499,bta-miR-181b,bta-miR-545-5p,bta-miR-532,bta-miR-188,bta-miR-211,bta-miR-216b,bta-miR-224,bta-miR-330,bta-miR-33a,bta-miR-448,bta-miR-539,bta-miR-670,bta-miR-671,bta-miR-876,bta-miR-2285a,bta-miR-2297,bta-miR-2310,bta-miR-2325a,bta-miR-2339,bta-miR-2372,bta-miR-2406,bta-miR-2284m,bta-miR-1814c,bta-miR-2432,bta-miR-2465,bta-miR-2470,bta-miR-2917,bta-miR-1260b,bta-miR-6120-5p,bta-miR-652…
XLOC_374179	TCONS_0691513	bta-miR-542-5p
XLOC_1324941	TCONS_2057319	bta-miR-653,bta-miR-2286,bta-miR-2405,bta-miR-2425-5p,bta-miR-1388-3p
XLOC_547975	TCONS_1098704	bta-miR-149-5p
XLOC_2562654	TCONS_4073830	bta-miR-2305,bta-miR-2431-3p
XLOC_840052	TCONS_1286706	bta-miR-345-5p,bta-miR-143
XLOC_283988	TCONS_0509051	bta-miR-92a,bta-miR-138,bta-miR-141,bta-miR-2346
XLOC_061135	TCONS_0484809	bta-miR-28,bta-miR-2399-5p
XLOC_3087650	TCONS_4670907	bta-miR-433,bta-miR-2486-5p
XLOC_1134233	TCONS_1723592	bta-miR-2458
XLOC_226236	TCONS_0467282	bta-miR-2337,bta-miR-2452
XLOC_365381	TCONS_0703298	bta-miR-758,bta-miR-1248,bta-miR-2299-5p,bta-miR-2363,bta-miR-1584-3p,bta-miR-2432,bta-miR-2902
XLOC_894866	TCONS_1438472	bta-miR-30b-3p,bta-miR-2399-5p,bta-miR-2464-5p
XLOC_1198488	TCONS_1963372	bta-miR-2388-5p,bta-miR-2436-3p
XLOC_470316	TCONS_0743495	bta-miR-338
XLOC_1053226	TCONS_1616675	bta-miR-365-5p,bta-miR-144,bta-miR-1287,bta-miR-2312,bta-miR-2471-3p,bta-miR-2285f,bta-miR-2285ab
XLOC_2978436	TCONS_4408256	bta-miR-2411-3p,bta-miR-3154
XLOC_1744266	TCONS_2615487	bta-miR-2313-5p
XLOC_3289843	TCONS_5008790	bta-miR-1287,bta-miR-2292
XLOC_1208219	TCONS_1863582	bta-miR-7,bta-miR-9-5p
XLOC_401591	TCONS_0648159	bta-miR-31,bta-miR-197,bta-miR-335
XLOC_1863642	TCONS_2859820	bta-miR-2434
XLOC_1486421	TCONS_2337497	bta-miR-2486-5p
XLOC_1930755	TCONS_2927438	bta-miR-2382-5p,bta-miR-2411-5p
XLOC_362167	TCONS_0577871	bta-miR-375,bta-miR-769,bta-miR-2309,bta-miR-2311,bta-miR-2339,bta-miR-2432,bta-miR-2486-5p,bta-miR-1388-3p
XLOC_087366	TCONS_0241360	bta-miR-760-3p,bta-miR-1842
XLOC_043294	TCONS_0342043	bta-miR-631
XLOC_686128	TCONS_1437588	bta-miR-143,bta-miR-330,bta-miR-432,bta-miR-2318,bta-miR-2439-3p
XLOC_210478	TCONS_0348786	bta-miR-365-3p,bta-miR-448,bta-miR-485,bta-miR-496,bta-miR-9-5p,bta-miR-2285a,bta-miR-2489,bta-miR-664a,bta-miR-2891,bta-miR-149-3p,bta-miR-3154,bta-miR-2285z,bta-miR-7859,bta-miR-2285aa,bta-miR-7864,bta-miR-7865
XLOC_1179809	TCONS_1767357	bta-miR-193a-3p,bta-miR-193b,bta-miR-2328-5p,bta-miR-149-3p,bta-miR-7865
XLOC_327953	TCONS_0512225	bta-miR-2294
XLOC_278007	TCONS_0366200	bta-miR-29e,bta-miR-2371,bta-miR-2482
XLOC_1220424	TCONS_1846657	bta-miR-488,bta-miR-2285x
XLOC_2204706	TCONS_4525971	bta-miR-346,bta-miR-412,bta-miR-2388-5p,bta-miR-677,bta-miR-149-5p
XLOC_3109338	TCONS_4779114	bta-miR-217
XLOC_073627	TCONS_0063161	bta-miR-128,bta-miR-216b,bta-miR-431,bta-miR-1248,bta-miR-2319b,bta-miR-3600,bta-miR-2285j
XLOC_1238194	TCONS_1898435	bta-miR-3600
XLOC_004485	TCONS_0003366	bta-miR-541,bta-miR-2305,bta-miR-2436-5p,bta-miR-1777b
XLOC_748977	TCONS_1215225	bta-miR-500,bta-miR-2285z
XLOC_3411638	TCONS_5089084	bta-miR-136
XLOC_061199	TCONS_0496793	bta-miR-204,bta-miR-6526
XLOC_714245	TCONS_1158300	bta-miR-16b,bta-miR-15b,bta-miR-653,bta-miR-2412,bta-miR-2486-5p,bta-miR-2285af
XLOC_055452	TCONS_0437888	bta-miR-205,bta-miR-374a,bta-miR-196a,bta-miR-374b,bta-miR-2489,bta-miR-2343,bta-miR-2359,bta-miR-2361,bta-miR-2444,bta-miR-2471-3p,bta-miR-2486-5p,bta-miR-2893,bta-miR-3431
XLOC_2855162	TCONS_4376285	bta-miR-2475,bta-miR-6517,bta-miR-6523a
XLOC_708588	TCONS_0971697	bta-miR-140,bta-miR-671,bta-miR-2292,bta-miR-2415-3p,bta-miR-2455,bta-miR-2465
XLOC_1281162	TCONS_1961598	bta-miR-30e-5p,bta-miR-200a,bta-miR-361,bta-miR-342,bta-miR-141,bta-miR-452,bta-miR-483,bta-miR-876,bta-miR-2308,bta-miR-2284l,bta-miR-2284p,bta-miR-2374,bta-miR-2412,bta-miR-2422,bta-miR-2443,bta-miR-2471-3p,bta-miR-2486-3p,bta-miR-1260b,bta-miR-149-3p,bta-miR-4286,bta-miR-411c-3p,bta-miR-7864,bta-miR-7865
XLOC_682797	TCONS_1058511	bta-miR-21-3p,bta-miR-145,bta-miR-199a-3p,bta-miR-30b-3p,bta-miR-545-3p,bta-miR-7,bta-miR-34c,bta-miR-204,bta-miR-211,bta-miR-421,bta-miR-671,bta-miR-763,bta-miR-2299-5p,bta-miR-2310,bta-miR-2325a,bta-miR-2356,bta-miR-1584-5p,bta-miR-2412,bta-miR-1814c,bta-miR-2448-3p,bta-miR-2458,bta-miR-3431,bta-miR-3600,bta-miR-149-5p,bta-miR-3660
XLOC_1435876	TCONS_2220276	bta-miR-199a-5p,bta-miR-345-3p,bta-miR-199b,bta-miR-342,bta-miR-129-3p,bta-miR-146b,bta-miR-146a,bta-miR-216a,bta-miR-759,bta-miR-2287,bta-miR-2285a,bta-miR-2398,bta-miR-2411-3p,bta-miR-2461-3p,bta-miR-2478,bta-miR-1260b,bta-miR-149-3p,bta-miR-376e,bta-miR-7864,bta-miR-4680
XLOC_3070832	TCONS_4623985	bta-miR-17-3p,bta-miR-200c,bta-miR-200b,bta-miR-429,bta-miR-2454-3p,bta-miR-2285ad
XLOC_1249129	TCONS_1959919	bta-miR-2370-5p
XLOC_1637149	TCONS_3386388	bta-miR-181a,bta-miR-181b,bta-miR-369-3p,bta-miR-181c,bta-miR-186,bta-miR-23a,bta-miR-23b-3p,bta-miR-137,bta-miR-181d,bta-miR-421,bta-miR-485,bta-miR-500,bta-miR-543,bta-miR-655,bta-miR-885,bta-miR-1721,bta-miR-2366,bta-miR-2409,bta-miR-2450b,bta-miR-2452,bta-miR-2453,bta-miR-1434-3p,bta-miR-6517,bta-miR-3154,bta-miR-2285z
XLOC_276345	TCONS_0412439	bta-miR-345-3p,bta-miR-380-5p,bta-miR-545-5p,bta-miR-134,bta-miR-185,bta-miR-379,bta-miR-654,bta-miR-873,bta-miR-1839,bta-miR-2303,bta-miR-2325a,bta-miR-2355-3p,bta-miR-2366,bta-miR-2434,bta-miR-2455,bta-miR-2917,bta-miR-6526
XLOC_714324	TCONS_1128903	bta-miR-218,bta-miR-2425-5p
XLOC_563464	TCONS_1015647	bta-miR-148b,bta-miR-2364,bta-miR-2486-5p
XLOC_257908	TCONS_0391155	bta-miR-214,bta-miR-761,bta-miR-2329-3p,bta-miR-2356,bta-miR-2366,bta-miR-2379,bta-miR-2400
XLOC_029244	TCONS_0053368	bta-miR-7864
XLOC_1782130	TCONS_2771116	bta-miR-1343-3p
XLOC_034427	TCONS_0276217	bta-miR-489
XLOC_045579	TCONS_0372445	bta-miR-329b,bta-miR-1271
XLOC_1037826	TCONS_1473821	bta-miR-885
XLOC_2082279	TCONS_3121159	bta-miR-125a,bta-miR-125b,bta-miR-670,bta-miR-1835,bta-miR-2443,bta-miR-2467-3p,bta-miR-2486-5p
XLOC_1419857	TCONS_2305917	bta-miR-144,bta-miR-2388-5p,bta-miR-2397-3p,bta-miR-2437
XLOC_048414	TCONS_0385912	bta-miR-144,bta-miR-2430
XLOC_053461	TCONS_0425909	bta-miR-188,bta-miR-1721,bta-miR-2374,bta-miR-2412
XLOC_1680806	TCONS_3390444	bta-miR-2285a,bta-miR-1721
XLOC_869942	TCONS_1385617	bta-miR-378,bta-miR-378c,bta-miR-378d
XLOC_1680806	TCONS_3390445	bta-miR-2285a,bta-miR-1721,bta-miR-2456,bta-miR-2466-3p
XLOC_156129	TCONS_0296817	bta-miR-2305
XLOC_3327120	TCONS_5254419	bta-miR-7,bta-miR-224,bta-miR-133c
XLOC_1262089	TCONS_1932092	bta-miR-2383
XLOC_744936	TCONS_1186929	bta-miR-2297,bta-miR-669,bta-miR-7860
XLOC_1126981	TCONS_1725382	bta-miR-2390
XLOC_962455	TCONS_1536490	bta-miR-2324,bta-miR-2326,bta-miR-2356,bta-miR-2363,bta-miR-2466-3p
XLOC_1932217	TCONS_2945261	bta-miR-2303,bta-miR-376e
XLOC_1185978	TCONS_1858242	bta-miR-2957
XLOC_411299	TCONS_0698160	bta-miR-21-3p,bta-miR-7865
XLOC_1744296	TCONS_2615498	bta-miR-3431,bta-miR-6528,bta-miR-4449
XLOC_1297400	TCONS_1966058	bta-miR-22-3p,bta-miR-2453,bta-miR-2893,bta-miR-8550
XLOC_2762586	TCONS_4308477	bta-miR-2405,bta-miR-6535
XLOC_528884	TCONS_0867457	bta-miR-2325c,bta-miR-2409,bta-miR-2455,bta-miR-2486-5p
XLOC_3070832	TCONS_4623990	bta-miR-2375,bta-miR-2410,bta-miR-2439-5p
XLOC_1946626	TCONS_2914975	bta-miR-453,bta-miR-2355-3p,bta-miR-2437
XLOC_1183606	TCONS_1828847	bta-miR-139,bta-miR-345-5p,bta-miR-545-5p,bta-miR-338,bta-miR-582,bta-miR-29e,bta-miR-1434-3p,bta-miR-3600
XLOC_1238217	TCONS_1898445	bta-miR-759,bta-miR-2460,bta-miR-2461-3p
XLOC_234415	TCONS_0392050	bta-miR-412,bta-miR-2370-3p,bta-miR-2459
XLOC_1294324	TCONS_2512630	bta-miR-27a-5p,bta-miR-199a-3p,bta-miR-324,bta-miR-658,bta-miR-1301,bta-miR-1193,bta-miR-2308,bta-miR-2330-3p,bta-miR-2340,bta-miR-2350,bta-miR-2383,bta-miR-2430,bta-miR-2439-3p,bta-miR-2459,bta-miR-2465,bta-miR-2466-5p,bta-miR-2478,bta-miR-669,bta-miR-2894,bta-miR-6526,bta-miR-2285s,bta-miR-2285af,bta-miR-2285aa,bta-miR-4680
XLOC_1795729	TCONS_3657257	bta-miR-455-3p,bta-miR-488,bta-miR-2346,bta-miR-2353,bta-miR-2284ab
XLOC_199640	TCONS_0544412	bta-miR-2442,bta-miR-2887
XLOC_884385	TCONS_1435412	bta-miR-760-5p,bta-miR-1284,bta-miR-2377,bta-miR-1584-3p
XLOC_3089393	TCONS_4627557	bta-miR-20a,bta-miR-106a,bta-miR-20b,bta-miR-17-5p,bta-miR-93,bta-miR-106b
XLOC_568435	TCONS_1017435	bta-miR-2895
XLOC_778944	TCONS_1168113	bta-miR-188,bta-miR-2364,bta-miR-2470,bta-miR-6526
XLOC_101790	TCONS_0151384	bta-miR-1301
XLOC_106778	TCONS_0168412	bta-miR-329b
XLOC_668662	TCONS_1103863	bta-miR-132,bta-miR-544a,bta-miR-2375,bta-miR-2434
XLOC_138509	TCONS_0206627	bta-miR-2433
XLOC_240033	TCONS_0684401	bta-miR-2347,bta-miR-2355-5p,bta-miR-2399-5p,bta-miR-2471-3p,bta-miR-6528
XLOC_2241098	TCONS_3476388	bta-miR-671,bta-miR-2438
XLOC_2877910	TCONS_4337985	bta-miR-367,bta-miR-7864
XLOC_039907	TCONS_0094460	bta-miR-214,bta-miR-423-5p,bta-miR-761,bta-miR-1298,bta-miR-1306,bta-miR-2358,bta-miR-2397-3p
XLOC_1426871	TCONS_2217715	bta-miR-2340
XLOC_601783	TCONS_1141288	bta-miR-21-3p,bta-miR-224,bta-miR-1281,bta-miR-2284i,bta-miR-2334,bta-miR-2381
XLOC_240033	TCONS_0684403	bta-miR-140,bta-miR-218,bta-miR-342,bta-miR-377,bta-miR-562,bta-miR-2355-5p,bta-miR-2399-5p,bta-miR-2464-3p,bta-miR-2471-3p,bta-miR-6528
XLOC_1396365	TCONS_2073374	bta-miR-664a,bta-miR-2881
XLOC_2481574	TCONS_3784776	bta-miR-143
XLOC_301869	TCONS_0372455	bta-miR-145,bta-miR-7,bta-miR-1343-3p,bta-miR-2384,bta-miR-2455,bta-miR-2285q
XLOC_1404815	TCONS_2243556	bta-miR-2430
XLOC_240033	TCONS_0684405	bta-miR-2347,bta-miR-2355-5p,bta-miR-2399-5p,bta-miR-2471-3p,bta-miR-6528
XLOC_709349	TCONS_1040200	bta-miR-21-3p
XLOC_059994	TCONS_0463339	bta-miR-2355-3p
XLOC_1972547	TCONS_3051771	bta-miR-1291
XLOC_1070608	TCONS_2134856	bta-miR-338
XLOC_034774	TCONS_0293159	bta-miR-23b-5p,bta-miR-2439-3p
XLOC_240033	TCONS_0684407	bta-miR-140,bta-miR-218,bta-miR-342,bta-miR-377,bta-miR-562,bta-miR-2323,bta-miR-2347,bta-miR-2355-5p,bta-miR-2399-5p,bta-miR-2464-3p,bta-miR-2471-3p,bta-miR-6528
XLOC_2749679	TCONS_4120973	bta-miR-1306,bta-miR-2405,bta-miR-2285ae
XLOC_2105995	TCONS_3224627	bta-miR-182,bta-miR-574
XLOC_3422786	TCONS_5236605	bta-miR-2352
XLOC_1003718	TCONS_1653817	bta-miR-2346
XLOC_2728708	TCONS_4114738	bta-miR-2284a
XLOC_1272542	TCONS_2052888	bta-miR-484,bta-miR-24-3p,bta-miR-33a,bta-miR-2300a-5p,bta-miR-8550
XLOC_759387	TCONS_1198518	bta-miR-193a-5p,bta-miR-4449
XLOC_765611	TCONS_1554919	bta-miR-2368-5p,bta-miR-1584-5p,bta-miR-2412
XLOC_404396	TCONS_0649060	bta-miR-449d,bta-miR-2430,bta-miR-2438
XLOC_1570760	TCONS_3131968	bta-miR-17-3p,bta-miR-2284h-3p
XLOC_455199	TCONS_0719450	bta-miR-143,bta-miR-2368-5p,bta-miR-2379,bta-miR-2434,bta-miR-2455,bta-miR-2895,bta-miR-3154,bta-miR-6528
XLOC_474886	TCONS_0709650	bta-miR-432,bta-miR-658,bta-miR-2403,bta-miR-6530
XLOC_1161274	TCONS_1735191	bta-miR-216b,bta-miR-432,bta-miR-2339
XLOC_1079918	TCONS_1728064	bta-miR-21-3p,bta-miR-190b,bta-miR-2313-5p,bta-miR-3660,bta-miR-8550
XLOC_1013462	TCONS_1439383	bta-miR-2285b
XLOC_469966	TCONS_0702020	bta-miR-183,bta-miR-491
XLOC_3457105	TCONS_5209281	bta-miR-21-3p,bta-miR-484,bta-miR-345-5p,bta-miR-345-3p,bta-miR-302a,bta-miR-935,bta-miR-2350,bta-miR-2411-3p,bta-miR-2431-5p,bta-miR-2437,bta-miR-2893,bta-miR-1260b,bta-miR-6517,bta-miR-2285z,bta-miR-2285aa
XLOC_3306584	TCONS_5218193	bta-miR-2403,bta-miR-2285t
XLOC_2367411	TCONS_3518165	bta-miR-874,bta-miR-2287,bta-miR-2475,bta-miR-2893
XLOC_975529	TCONS_1502140	bta-miR-21-3p,bta-miR-331-5p,bta-miR-665,bta-miR-2303
XLOC_718215	TCONS_1119011	bta-miR-148a,bta-miR-148b,bta-miR-1301,bta-miR-2313-5p
XLOC_1116602	TCONS_1737971	bta-miR-151-3p,bta-miR-758,bta-miR-1603,bta-miR-2311,bta-miR-3431
XLOC_740539	TCONS_1216132	bta-miR-1603,bta-miR-2340
XLOC_1929138	TCONS_2986362	bta-miR-345-5p,bta-miR-1584-3p
XLOC_806853	TCONS_1508888	bta-miR-760-5p,bta-miR-2337,bta-miR-2394,bta-miR-2405,bta-miR-2453
XLOC_071466	TCONS_0200296	bta-miR-541,bta-miR-1291,bta-miR-2436-3p,bta-miR-6526
XLOC_371037	TCONS_0568983	bta-miR-212,bta-miR-2284a,bta-miR-2457
XLOC_505038	TCONS_0802812	bta-miR-2483-3p,bta-miR-2881,bta-miR-2895,bta-miR-2900
XLOC_2204706	TCONS_4525993	bta-miR-1434-5p
XLOC_331656	TCONS_0533730	bta-miR-330
XLOC_642622	TCONS_1049621	bta-miR-615
XLOC_1662487	TCONS_3387297	bta-miR-29a,bta-miR-2285b,bta-miR-2436-3p,bta-miR-2285x
XLOC_2204706	TCONS_4525995	bta-miR-101,bta-miR-1434-5p,bta-miR-503-5p
XLOC_188031	TCONS_0303755	bta-miR-17-3p,bta-miR-214,bta-miR-761,bta-miR-9-5p,bta-miR-2298,bta-miR-2310,bta-miR-2323,bta-miR-1814a,bta-miR-1814c,bta-miR-7863
XLOC_779003	TCONS_1168125	bta-miR-1721,bta-miR-2376
XLOC_2204706	TCONS_4525996	bta-miR-101,bta-miR-1434-5p,bta-miR-503-5p
XLOC_1121107	TCONS_1810537	bta-miR-2430
XLOC_135937	TCONS_0215548	bta-miR-136,bta-miR-2475,bta-miR-664a,bta-miR-2285z,bta-miR-6516,bta-miR-219
XLOC_2036373	TCONS_3144441	bta-miR-455-3p,bta-miR-503-5p
XLOC_932312	TCONS_1580760	bta-miR-6529a
XLOC_130046	TCONS_0158625	bta-miR-421,bta-miR-2343,bta-miR-2284r
XLOC_1762785	TCONS_2697689	bta-miR-16a,bta-miR-2305,bta-miR-2450a,bta-miR-2454-5p,bta-miR-2467-3p
XLOC_2204706	TCONS_4525999	bta-miR-101,bta-miR-1434-5p,bta-miR-503-5p
XLOC_2895672	TCONS_5843888	bta-miR-2360,bta-miR-2443,bta-miR-2467-3p,bta-miR-6517,bta-miR-3154
XLOC_616368	TCONS_1067446	bta-miR-670,bta-miR-2432
XLOC_328631	TCONS_0487504	bta-miR-490,bta-miR-758,bta-miR-1281,bta-miR-2451,bta-miR-2454-3p
XLOC_829855	TCONS_1328509	bta-miR-326,bta-miR-763,bta-miR-664a
XLOC_427584	TCONS_0631747	bta-miR-27a-5p
XLOC_709349	TCONS_1089822	bta-miR-424-3p
XLOC_003607	TCONS_0032898	bta-miR-2363
XLOC_1457208	TCONS_2261389	bta-miR-2300a-5p,bta-miR-2354,bta-miR-2430
XLOC_2137060	TCONS_3214837	bta-miR-149-5p,bta-miR-503-3p,bta-miR-2285q
XLOC_1859639	TCONS_2891526	bta-miR-181a,bta-miR-181b,bta-miR-181c,bta-miR-181d,bta-miR-33a,bta-miR-33b,bta-miR-375,bta-miR-2489,bta-miR-2423,bta-miR-6528
XLOC_513042	TCONS_1187835	bta-miR-10a,bta-miR-10b,bta-miR-195,bta-miR-330,bta-miR-378,bta-miR-1179,bta-miR-2312,bta-miR-2319a,bta-miR-1814b,bta-miR-2402,bta-miR-2285f,bta-miR-378c,bta-miR-6524,bta-miR-2285ab,bta-miR-2285ac
XLOC_1526882	TCONS_2384449	bta-miR-362-5p,bta-miR-500,bta-miR-449d
XLOC_1710199	TCONS_3572229	bta-miR-338,bta-miR-1248,bta-miR-2370-5p,bta-miR-2390
XLOC_1449495	TCONS_3009909	bta-miR-205,bta-miR-23a,bta-miR-23b-3p,bta-miR-105a,bta-miR-182,bta-miR-224,bta-miR-377,bta-miR-381,bta-miR-654,bta-miR-1301,bta-miR-2317,bta-miR-2364,bta-miR-2387,bta-miR-2465,bta-miR-2473,bta-miR-2477,bta-miR-6123,bta-miR-7864
XLOC_037895	TCONS_0074879	bta-miR-2899
XLOC_053381	TCONS_0409292	bta-miR-27a-5p,bta-miR-27a-3p,bta-miR-320a,bta-miR-125a,bta-miR-125b,bta-miR-128,bta-miR-27b,bta-miR-30b-3p,bta-miR-193a-5p,bta-miR-144,bta-miR-212,bta-miR-326,bta-miR-670,bta-miR-940,bta-miR-2290,bta-miR-2308,bta-miR-2339,bta-miR-2376,bta-miR-2400,bta-miR-2409,bta-miR-320b,bta-miR-2430,bta-miR-2442,bta-miR-2461-5p,bta-miR-664a,bta-miR-1388-3p,bta-miR-2894,bta-miR-2898,bta-miR-2904,bta-miR-149-5p
XLOC_3154511	TCONS_6273843	bta-miR-2427
XLOC_009630	TCONS_0091404	bta-miR-181a,bta-miR-142-3p,bta-miR-181b,bta-miR-124a,bta-miR-181c,bta-miR-186,bta-miR-200a,bta-miR-497,bta-miR-124b,bta-miR-135a,bta-miR-135b,bta-miR-141,bta-miR-144,bta-miR-181d,bta-miR-30f,bta-miR-592,bta-miR-2300a-5p,bta-miR-2310,bta-miR-2320-5p,bta-miR-2325a,bta-miR-2353,bta-miR-2284u,bta-miR-2325b,bta-miR-2397-3p,bta-miR-2284b,bta-miR-1814c,bta-miR-2449,bta-miR-2451,bta-miR-2462,bta-miR-246…
XLOC_2118704	TCONS_4290379	bta-miR-34b,bta-miR-2340,bta-miR-2352,bta-miR-2462,bta-miR-2467-3p,bta-miR-3064
XLOC_1087935	TCONS_1707581	bta-miR-3600
XLOC_3405823	TCONS_5087927	bta-miR-1281
XLOC_255219	TCONS_0407110	bta-miR-92a,bta-miR-2387
XLOC_1728373	TCONS_2669074	bta-miR-136,bta-miR-2370-3p,bta-miR-2285z
XLOC_551092	TCONS_0855893	bta-miR-2387,bta-miR-6532,bta-miR-4657
XLOC_129596	TCONS_0146052	bta-miR-151-3p,bta-miR-224
XLOC_1146734	TCONS_1877971	bta-miR-2284s
XLOC_740314	TCONS_1209017	bta-miR-2295
XLOC_002516	TCONS_0104079	bta-miR-4680
XLOC_669436	TCONS_1095070	bta-miR-2454-3p
XLOC_1195383	TCONS_1903207	bta-miR-763,bta-miR-2447,bta-miR-2467-3p
XLOC_2888136	TCONS_5928536	bta-miR-136,bta-miR-302c,bta-miR-744,bta-miR-2285a,bta-miR-2433,bta-miR-2466-3p,bta-miR-26c,bta-miR-4286,bta-miR-7863,bta-miR-4449
XLOC_385651	TCONS_0659878	bta-miR-320b
XLOC_012672	TCONS_0259313	bta-miR-30b-3p,bta-miR-455-3p,bta-miR-2337,bta-miR-2430
XLOC_166724	TCONS_0232485	bta-miR-301b
XLOC_3013786	TCONS_4756873	bta-miR-136
XLOC_2420287	TCONS_3834589	bta-miR-15b,bta-miR-502a,bta-miR-2350
XLOC_1057855	TCONS_1635018	bta-miR-380-3p,bta-miR-2310
XLOC_2651625	TCONS_5348399	bta-miR-219
XLOC_268249	TCONS_0410686	bta-miR-1777b
XLOC_670976	TCONS_1332970	bta-miR-221,bta-miR-222,bta-miR-205,bta-miR-193a-5p,bta-miR-136,bta-miR-183,bta-miR-216b,bta-miR-224,bta-miR-410,bta-miR-500,bta-miR-544b,bta-miR-544a,bta-miR-875,bta-miR-1248,bta-miR-2285a,bta-miR-2338,bta-miR-2344,bta-miR-2399-3p,bta-miR-2461-5p,bta-miR-2461-3p,bta-miR-2464-5p,bta-miR-2898,bta-miR-6528
XLOC_1787182	TCONS_2743523	bta-miR-140,bta-miR-2313-3p
XLOC_006199	TCONS_0052100	bta-miR-2340,bta-miR-2452
XLOC_949887	TCONS_1533448	bta-miR-2322-3p,bta-miR-2430,bta-miR-2464-3p
XLOC_268249	TCONS_0410689	bta-miR-940,bta-miR-2309,bta-miR-2327
XLOC_049555	TCONS_0395740	bta-miR-204,bta-miR-211,bta-miR-1839,bta-miR-2420,bta-miR-664b
XLOC_970645	TCONS_1567405	bta-miR-27a-3p,bta-miR-27b,bta-miR-98,bta-let-7d,bta-let-7a-5p,bta-miR-183,bta-miR-505,bta-miR-763,bta-miR-940,bta-miR-2300a-5p,bta-miR-2284j,bta-miR-2284d,bta-miR-2284g,bta-miR-2284u,bta-miR-2368-3p,bta-miR-2370-5p,bta-miR-2284c,bta-miR-2284v,bta-miR-2392,bta-miR-2413,bta-miR-2284b,bta-miR-2439-5p,bta-miR-2284h-5p,bta-miR-2466-5p,bta-miR-664a,bta-miR-2284y,bta-miR-6531,bta-miR-2285w,bta-miR-7864
XLOC_917808	TCONS_1475632	bta-miR-145,bta-miR-199b,bta-miR-376c
XLOC_2314625	TCONS_3500854	bta-miR-33a,bta-miR-33b,bta-miR-8550
XLOC_1214046	TCONS_1752734	bta-miR-27a-5p,bta-miR-185,bta-miR-491,bta-miR-1197,bta-miR-2320-5p,bta-miR-2340,bta-miR-2358,bta-miR-2363,bta-miR-2374,bta-miR-2375,bta-miR-1584-5p,bta-miR-2412,bta-miR-2441,bta-miR-2477,bta-miR-664a,bta-miR-2486-5p,bta-miR-1247-3p,bta-miR-6525,bta-miR-2285ac
XLOC_188455	TCONS_0515927	bta-miR-21-3p,bta-miR-345-5p,bta-miR-330,bta-miR-383,bta-miR-2286,bta-miR-2363,bta-miR-2375,bta-miR-2443,bta-miR-2467-3p,bta-miR-411c-5p
XLOC_970645	TCONS_1567406	bta-miR-145,bta-miR-98,bta-let-7d,bta-let-7a-5p,bta-miR-183,bta-miR-760-3p,bta-miR-763,bta-miR-940,bta-miR-2284j,bta-miR-2284d,bta-miR-2284g,bta-miR-2284u,bta-miR-2284c,bta-miR-2284v,bta-miR-2413,bta-miR-2284b,bta-miR-2428,bta-miR-2439-5p,bta-miR-2284h-5p,bta-miR-664a,bta-miR-2917,bta-miR-3600,bta-miR-2284y,bta-miR-6529a,bta-miR-6531,bta-miR-2285w,bta-miR-7864,bta-miR-1842
XLOC_1255434	TCONS_2012302	bta-miR-2285b
XLOC_2393379	TCONS_4587589	bta-miR-150
XLOC_169819	TCONS_0299514	bta-miR-484,bta-miR-2489,bta-miR-2315,bta-miR-2406
XLOC_970645	TCONS_1567407	bta-miR-98,bta-let-7d,bta-let-7a-5p,bta-miR-183,bta-miR-763,bta-miR-940,bta-miR-2284j,bta-miR-2314,bta-miR-2284d,bta-miR-2284g,bta-miR-2284u,bta-miR-2284c,bta-miR-2284v,bta-miR-2413,bta-miR-2284b,bta-miR-2439-5p,bta-miR-2443,bta-miR-2284h-5p,bta-miR-664a,bta-miR-424-5p,bta-miR-2284y,bta-miR-6531,bta-miR-2285w,bta-miR-7864
XLOC_2824905	TCONS_4223457	bta-miR-32,bta-miR-760-3p,bta-miR-2355-3p
XLOC_1255439	TCONS_2012303	bta-miR-22-5p,bta-miR-342
XLOC_2252520	TCONS_3595501	bta-miR-2467-5p
XLOC_103732	TCONS_0289716	bta-miR-489,bta-miR-1343-3p,bta-miR-2285r
XLOC_673848	TCONS_1081312	bta-miR-2328-5p,bta-miR-2468,bta-miR-2882
XLOC_2010544	TCONS_3087536	bta-miR-760-5p
XLOC_2601897	TCONS_4083674	bta-miR-455-3p,bta-miR-631,bta-miR-2426
XLOC_009649	TCONS_0091411	bta-miR-181c,bta-miR-660,bta-miR-539,bta-miR-2301,bta-miR-2345,bta-miR-2390,bta-miR-2420,bta-miR-2285u
XLOC_093791	TCONS_0210707	bta-miR-1343-5p,bta-miR-2350
XLOC_3034219	TCONS_4761825	bta-miR-769,bta-miR-2346
XLOC_3479223	TCONS_5061993	bta-miR-21-3p,bta-miR-677
XLOC_009649	TCONS_0091412	bta-miR-199a-5p,bta-miR-181c,bta-miR-660,bta-miR-539,bta-miR-2301,bta-miR-2345,bta-miR-2350,bta-miR-2390,bta-miR-1584-3p,bta-miR-2420,bta-miR-2285u
XLOC_1550776	TCONS_2389907	bta-miR-2370-5p
XLOC_2671981	TCONS_4099815	bta-miR-214,bta-miR-761,bta-miR-2334,bta-miR-2284w
XLOC_1203353	TCONS_1906286	bta-miR-759,bta-miR-2313-5p,bta-miR-2355-3p,bta-miR-2483-3p
XLOC_3095934	TCONS_4629363	bta-miR-21-3p,bta-miR-140,bta-miR-138,bta-miR-331-5p,bta-miR-216a,bta-miR-326,bta-miR-335,bta-miR-485,bta-miR-544a,bta-miR-582,bta-miR-873,bta-miR-874,bta-miR-877,bta-miR-935,bta-miR-1224,bta-miR-29e,bta-miR-1193,bta-miR-2286,bta-miR-2292,bta-miR-2304,bta-miR-2489,bta-miR-2331-3p,bta-miR-2334,bta-miR-2339,bta-miR-2370-5p,bta-miR-2372,bta-miR-2411-5p,bta-miR-2448-3p,bta-miR-2458,bta-miR-2475,bta-m…
XLOC_3000144	TCONS_4606099	bta-miR-664b
XLOC_483905	TCONS_0788186	bta-miR-584,bta-miR-2389,bta-miR-2442,bta-miR-2890
XLOC_059976	TCONS_0458010	bta-miR-148a,bta-miR-205,bta-miR-139,bta-miR-148b,bta-miR-331-3p,bta-miR-152,bta-miR-184,bta-miR-216a,bta-miR-219-3p,bta-miR-326,bta-miR-329b,bta-miR-33a,bta-miR-412,bta-miR-485,bta-miR-875,bta-miR-876,bta-miR-1248,bta-miR-2291,bta-miR-2301,bta-miR-2308,bta-miR-2454-3p,bta-miR-669,bta-miR-2892,bta-miR-4286,bta-miR-7859
XLOC_526874	TCONS_0847885	bta-miR-2320-5p,bta-miR-2285s
XLOC_2850426	TCONS_4527792	bta-miR-362-5p,bta-miR-1179,bta-miR-2304,bta-miR-2330-5p,bta-miR-2345,bta-miR-2390,bta-miR-2426,bta-miR-2888
XLOC_646749	TCONS_0955696	bta-miR-210,bta-miR-2328-3p,bta-miR-2357,bta-miR-2367-5p,bta-miR-2370-5p
XLOC_2877304	TCONS_4423040	bta-miR-2447
XLOC_075827	TCONS_0044490	bta-miR-148b
XLOC_2469217	TCONS_3845288	bta-miR-2477
XLOC_474683	TCONS_0724423	bta-miR-212,bta-miR-2315
XLOC_558833	TCONS_1045084	bta-miR-320a,bta-miR-30b-3p,bta-miR-193a-5p,bta-miR-124a,bta-miR-195,bta-miR-124b,bta-miR-185,bta-miR-339a,bta-miR-340,bta-miR-412,bta-miR-493,bta-miR-1287,bta-miR-2286,bta-miR-2300b-3p,bta-miR-2489,bta-miR-1343-3p,bta-miR-2372,bta-miR-2387,bta-miR-2393,bta-miR-2406,bta-miR-2414,bta-miR-2415-3p,bta-miR-2430,bta-miR-2442,bta-miR-339b,bta-miR-2458,bta-miR-2467-3p,bta-miR-2477,bta-miR-193a,bta-miR-2…
XLOC_2229055	TCONS_3433142	bta-miR-873,bta-miR-1248,bta-miR-2461-5p
XLOC_1381710	TCONS_2116069	bta-miR-2442,bta-miR-2454-5p
XLOC_2364932	TCONS_3557498	bta-miR-27a-3p,bta-miR-27b,bta-miR-431,bta-miR-2293,bta-miR-2295,bta-miR-2310,bta-miR-2325b,bta-miR-2398,bta-miR-2399-5p,bta-miR-1814c
XLOC_012320	TCONS_0113992	bta-miR-139,bta-miR-186,bta-miR-1248,bta-miR-2297,bta-miR-2300b-3p,bta-miR-2353,bta-miR-2486-3p
XLOC_272605	TCONS_0437524	bta-miR-545-5p,bta-miR-2418,bta-miR-6528
XLOC_735870	TCONS_1154780	bta-miR-1287,bta-miR-4680
XLOC_037244	TCONS_0304667	bta-miR-362-5p,bta-miR-432,bta-miR-1284,bta-miR-1291,bta-miR-2313-3p,bta-miR-2285b,bta-miR-2334,bta-miR-2350,bta-miR-2367-5p,bta-miR-2368-3p,bta-miR-2420,bta-miR-2423,bta-miR-2439-5p,bta-miR-2443,bta-miR-2453,bta-miR-2470,bta-miR-3431,bta-miR-6525
XLOC_490484	TCONS_0765512	bta-miR-193a-5p,bta-miR-545-3p,bta-miR-450a,bta-miR-24-3p,bta-miR-7,bta-miR-204,bta-miR-211,bta-miR-296-3p,bta-miR-33a,bta-miR-33b,bta-miR-494,bta-miR-671,bta-miR-2323,bta-miR-2327,bta-miR-2355-3p,bta-miR-2368-5p,bta-miR-2368-3p,bta-miR-2378,bta-miR-2405,bta-miR-2406,bta-miR-2420,bta-miR-2428,bta-miR-2430,bta-miR-2432,bta-miR-2433,bta-miR-1777a,bta-miR-2458,bta-miR-1777b,bta-miR-2465,bta-miR-2484…
XLOC_736890	TCONS_1144980	bta-miR-584,bta-miR-2398
XLOC_037244	TCONS_0304668	bta-miR-362-5p,bta-miR-432,bta-miR-763,bta-miR-1284,bta-miR-1291,bta-miR-2313-3p,bta-miR-2285b,bta-miR-2334,bta-miR-2350,bta-miR-2367-5p,bta-miR-2368-3p,bta-miR-2420,bta-miR-2423,bta-miR-2439-5p,bta-miR-2443,bta-miR-2453,bta-miR-2470,bta-miR-3431,bta-miR-6525
XLOC_1228097	TCONS_2004697	bta-miR-30d,bta-miR-30e-5p,bta-miR-30a-5p,bta-miR-30c,bta-miR-30f,bta-miR-877,bta-miR-7864
XLOC_037244	TCONS_0304669	bta-miR-23a,bta-miR-23b-3p,bta-miR-362-5p,bta-miR-432,bta-miR-763,bta-miR-1284,bta-miR-1291,bta-miR-2313-3p,bta-miR-2285b,bta-miR-2334,bta-miR-2350,bta-miR-2367-5p,bta-miR-2368-3p,bta-miR-2420,bta-miR-2423,bta-miR-2439-5p,bta-miR-2443,bta-miR-2453,bta-miR-2470,bta-miR-3431,bta-miR-6525
XLOC_1965754	TCONS_3013387	bta-miR-148a,bta-miR-128,bta-miR-148b,bta-miR-152,bta-miR-2320-5p
XLOC_648547	TCONS_1047864	bta-miR-2454-3p
XLOC_2538408	TCONS_3950027	bta-miR-2350,bta-miR-2284ac
XLOC_800299	TCONS_1282197	bta-miR-339a,bta-miR-2285q
XLOC_3095934	TCONS_4714505	bta-miR-140,bta-miR-216b,bta-miR-2442
XLOC_158884	TCONS_0293188	bta-miR-6528
XLOC_3202784	TCONS_6404733	bta-miR-33b
XLOC_3095934	TCONS_4714506	bta-miR-23b-5p,bta-miR-216b,bta-miR-2442
XLOC_728684	TCONS_1122203	bta-miR-499,bta-miR-2360
XLOC_475024	TCONS_0682655	bta-miR-145,bta-miR-2378
XLOC_105124	TCONS_0238839	bta-miR-760-3p,bta-miR-2339,bta-miR-2284q,bta-miR-8550,bta-miR-1842
XLOC_1329180	TCONS_2035986	bta-miR-671,bta-miR-2399-5p
XLOC_2492840	TCONS_3851129	bta-miR-329b
XLOC_2621728	TCONS_4054178	bta-miR-134,bta-miR-2329-5p
XLOC_2477670	TCONS_3741537	bta-miR-1248
XLOC_3053899	TCONS_6243465	bta-miR-29a,bta-miR-27a-3p,bta-miR-125a,bta-miR-27b,bta-miR-29b,bta-miR-29c,bta-miR-423-5p,bta-miR-29d-3p,bta-miR-453,bta-miR-615,bta-miR-764,bta-miR-1179,bta-miR-2309,bta-miR-2400,bta-miR-2453,bta-miR-2459,bta-miR-2472,bta-miR-2917,bta-miR-574,bta-miR-6535,bta-miR-2285aa,bta-miR-3533
XLOC_356290	TCONS_0540889	bta-miR-145,bta-miR-10a,bta-miR-10b,bta-miR-2430
XLOC_1312524	TCONS_2062311	bta-miR-329b,bta-miR-2343
XLOC_1208075	TCONS_1908071	bta-miR-2349,bta-miR-2902,bta-miR-3120
XLOC_2605138	TCONS_3972407	bta-miR-140,bta-miR-29b,bta-miR-29c,bta-miR-1291,bta-miR-2300b-3p,bta-miR-2285d,bta-miR-2338,bta-miR-2360,bta-miR-2285c,bta-miR-2449,bta-miR-3120,bta-miR-2285e,bta-miR-2285g,bta-miR-6525
XLOC_2876751	TCONS_5784801	bta-miR-2285r
XLOC_2766470	TCONS_4247629	bta-miR-412
XLOC_2121470	TCONS_3192685	bta-miR-188
XLOC_2042568	TCONS_3159719	bta-miR-2439-3p
XLOC_009649	TCONS_0091424	bta-miR-200a,bta-miR-96,bta-miR-2308,bta-miR-2330-5p,bta-miR-2362,bta-miR-2397-3p,bta-miR-2432,bta-miR-2434,bta-miR-2446,bta-miR-2459,bta-miR-7864
XLOC_1319498	TCONS_2032915	bta-miR-326,bta-miR-2290,bta-miR-1603,bta-miR-2457
XLOC_1833647	TCONS_3608183	bta-miR-143,bta-miR-223,bta-miR-2326,bta-miR-2345,bta-miR-2375,bta-miR-2376,bta-miR-677,bta-miR-6529a
XLOC_1052763	TCONS_1708494	bta-miR-181b,bta-miR-2284l
XLOC_887944	TCONS_1403271	bta-miR-763,bta-miR-2367-5p
XLOC_961462	TCONS_1536131	bta-miR-2313-5p,bta-miR-2324,bta-miR-2431-3p,bta-miR-2467-3p
XLOC_897235	TCONS_1713441	bta-miR-2350,bta-miR-2417
XLOC_037244	TCONS_0304671	bta-miR-214,bta-miR-362-5p,bta-miR-541,bta-miR-671,bta-miR-761,bta-miR-763,bta-miR-1197,bta-miR-2328-5p,bta-miR-2423,bta-miR-2441,bta-miR-2453,bta-miR-2470,bta-miR-2893,bta-miR-3431,bta-miR-6529b
XLOC_1131135	TCONS_1759389	bta-miR-2357,bta-miR-2386,bta-miR-2405,bta-miR-2431-3p,bta-miR-2438
XLOC_1242833	TCONS_1873030	bta-miR-1343-5p
XLOC_1098260	TCONS_1601077	bta-miR-154a
XLOC_3060696	TCONS_4738079	bta-miR-204,bta-miR-615
XLOC_215467	TCONS_0349321	bta-miR-361,bta-miR-873,bta-miR-2439-3p
XLOC_712367	TCONS_1116374	bta-miR-34b,bta-miR-34c,bta-miR-34a,bta-miR-449a,bta-miR-449b,bta-miR-449c,bta-miR-483,bta-miR-376b,bta-miR-376a,bta-miR-2301,bta-miR-2284t-5p,bta-miR-2324,bta-miR-2360,bta-miR-2417,bta-miR-2284r,bta-miR-2455
XLOC_067746	TCONS_0529305	bta-miR-23b-5p,bta-miR-216b,bta-miR-2442
XLOC_712367	TCONS_1116375	bta-miR-16b,bta-miR-145,bta-miR-34b,bta-miR-15b,bta-miR-545-5p,bta-miR-200a,bta-miR-24-3p,bta-miR-34c,bta-miR-15a,bta-miR-195,bta-miR-204,bta-miR-34a,bta-miR-497,bta-miR-141,bta-miR-153,bta-miR-16a,bta-miR-197,bta-miR-211,bta-miR-375,bta-miR-382,bta-miR-412,bta-miR-449a,bta-miR-449b,bta-miR-449c,bta-miR-654,bta-miR-1291,bta-miR-2301,bta-miR-2284l,bta-miR-2324,bta-miR-2347,bta-miR-2350,bta-miR-236…
XLOC_1946391	TCONS_4004184	bta-miR-2388-5p
XLOC_1898157	TCONS_2900257	bta-miR-2335,bta-miR-1388-3p
XLOC_1110106	TCONS_1715227	bta-miR-369-5p,bta-miR-329b,bta-miR-1225-3p,bta-miR-2334,bta-miR-2370-5p,bta-miR-2399-5p,bta-miR-2422,bta-miR-2428
XLOC_712367	TCONS_1116377	bta-miR-34b,bta-miR-545-5p,bta-miR-34c,bta-miR-34a,bta-miR-197,bta-miR-449a,bta-miR-449b,bta-miR-449c,bta-miR-2284l,bta-miR-2324,bta-miR-2360,bta-miR-2376,bta-miR-2427,bta-miR-2440,bta-miR-2902
XLOC_2296089	TCONS_3540074	bta-miR-320b,bta-miR-664a,bta-miR-409b,bta-miR-6120-3p
XLOC_670236	TCONS_1075491	bta-miR-2285b,bta-miR-2285x
XLOC_1288960	TCONS_2057373	bta-miR-615,bta-miR-2418
XLOC_505080	TCONS_0804627	bta-miR-15b,bta-miR-497,bta-miR-2483-3p
XLOC_2314682	TCONS_3500870	bta-miR-193a-5p,bta-miR-455-5p,bta-miR-568,bta-miR-2284i,bta-miR-2284u,bta-miR-2465
XLOC_2236802	TCONS_4528699	bta-miR-345-5p,bta-miR-197,bta-miR-2385-3p,bta-miR-1584-5p,bta-miR-2452
XLOC_2144747	TCONS_3216642	bta-miR-2337,bta-miR-2362
XLOC_542750	TCONS_0852842	bta-miR-331-3p,bta-miR-375,bta-miR-2306,bta-miR-2397-5p,bta-miR-2460,bta-miR-2471-5p,bta-miR-4680
XLOC_2235107	TCONS_3474242	bta-miR-2455,bta-miR-574
XLOC_083133	TCONS_0086484	bta-miR-2364
XLOC_1620932	TCONS_2528815	bta-miR-2451
XLOC_1691010	TCONS_2546635	bta-miR-28,bta-miR-873
XLOC_1484584	TCONS_2374672	bta-miR-16b,bta-miR-15b,bta-miR-93,bta-miR-15a,bta-miR-195,bta-miR-497,bta-miR-129-3p,bta-miR-16a,bta-miR-485,bta-miR-2326,bta-miR-2334,bta-miR-2350,bta-miR-2396,bta-miR-424-5p,bta-miR-193a,bta-miR-2285aa
XLOC_2891445	TCONS_6073291	bta-miR-181a,bta-miR-142-3p,bta-miR-181c,bta-let-7a-3p,bta-miR-204,bta-miR-34a,bta-miR-143,bta-miR-188,bta-miR-211,bta-miR-493,bta-miR-582,bta-miR-1179,bta-miR-2313-3p,bta-miR-2314,bta-miR-2323,bta-miR-2331-5p,bta-miR-2356,bta-miR-2362,bta-miR-2379,bta-miR-2450a,bta-miR-3660,bta-miR-2285x,bta-miR-7859
XLOC_944534	TCONS_1513869	bta-miR-370,bta-miR-2396
XLOC_870185	TCONS_1385664	bta-miR-338,bta-miR-2406,bta-miR-2904,bta-miR-6120-3p
XLOC_2191023	TCONS_3350298	bta-miR-2284p,bta-miR-2358,bta-miR-2453,bta-miR-2285z
XLOC_040219	TCONS_0320315	bta-miR-221
XLOC_2913495	TCONS_4391086	bta-miR-375
XLOC_2974871	TCONS_5870246	bta-miR-2284i,bta-miR-2300a-5p,bta-miR-2439-5p,bta-miR-2904
XLOC_110598	TCONS_0153800	bta-miR-2477,bta-miR-219
XLOC_141344	TCONS_0150137	bta-miR-495
XLOC_2500996	TCONS_4893811	bta-miR-302c,bta-miR-2438,bta-miR-149-3p,bta-miR-2285z
XLOC_168128	TCONS_0450504	bta-miR-16b,bta-miR-128,bta-miR-15b,bta-miR-200a,bta-miR-214,bta-miR-455-3p,bta-miR-15a,bta-miR-195,bta-miR-331-3p,bta-miR-497,bta-miR-141,bta-miR-16a,bta-miR-212,bta-miR-761,bta-miR-1306,bta-miR-2284i,bta-miR-2290,bta-miR-2308,bta-miR-2334,bta-miR-2341,bta-miR-2366,bta-miR-2378,bta-miR-2383,bta-miR-2394,bta-miR-2411-5p,bta-miR-2422,bta-miR-2439-5p,bta-miR-2440,bta-miR-2452,bta-miR-2459,bta-miR-2…
XLOC_3175900	TCONS_4795803	bta-miR-3600
XLOC_580050	TCONS_0828193	bta-miR-6122-5p
XLOC_004139	TCONS_0021837	bta-miR-2382-3p
XLOC_733375	TCONS_1143706	bta-miR-301a,bta-miR-301b,bta-miR-2338
XLOC_2914425	TCONS_6079637	bta-miR-193a-3p,bta-miR-331-3p,bta-miR-193b,bta-miR-197,bta-miR-328,bta-miR-329a,bta-miR-362-3p,bta-miR-377,bta-miR-452,bta-miR-874,bta-miR-489,bta-miR-1343-3p,bta-miR-2385-5p,bta-miR-2406,bta-miR-2410,bta-miR-2420,bta-miR-320b,bta-miR-2284h-5p,bta-miR-2447,bta-miR-2484,bta-miR-2894,bta-miR-2285j,bta-miR-2285w,bta-miR-2284ab
XLOC_1551354	TCONS_3050526	bta-miR-671
XLOC_1332689	TCONS_2172914	bta-miR-2313-5p,bta-miR-2428,bta-miR-2466-3p,bta-miR-664a,bta-miR-2881,bta-miR-2900
XLOC_178365	TCONS_0505156	bta-miR-320a,bta-miR-132,bta-miR-186,bta-miR-660,bta-miR-338,bta-miR-375,bta-miR-500,bta-miR-504,bta-miR-628,bta-miR-489,bta-miR-1306,bta-miR-2317,bta-miR-2322-5p,bta-miR-2330-3p,bta-miR-2364,bta-miR-1814b,bta-miR-2467-5p,bta-miR-2475,bta-miR-1260b,bta-miR-2285p
XLOC_1274393	TCONS_1977794	bta-miR-2366
XLOC_2400587	TCONS_3801143	bta-miR-148a,bta-miR-27a-3p,bta-miR-181a,bta-miR-27b,bta-miR-181b,bta-miR-132,bta-miR-148b,bta-miR-181c,bta-miR-186,bta-miR-455-3p,bta-miR-2390
XLOC_476786	TCONS_0805524	bta-miR-181c,bta-miR-574
XLOC_101198	TCONS_0097180	bta-miR-29a,bta-miR-2483-3p
XLOC_294020	TCONS_0403587	bta-miR-142-3p
XLOC_285611	TCONS_0452692	bta-miR-135a
XLOC_929968	TCONS_1486351	bta-miR-125a,bta-miR-125b,bta-miR-670,bta-miR-671,bta-miR-2381
XLOC_1018076	TCONS_1641287	bta-miR-224
XLOC_141996	TCONS_0224499	bta-miR-2370-5p
XLOC_160533	TCONS_0437547	bta-miR-29a,bta-miR-216b,bta-miR-33a,bta-miR-33b,bta-miR-375,bta-miR-2287,bta-miR-2315,bta-miR-2361,bta-miR-2402,bta-miR-2426,bta-miR-2447,bta-miR-7861
XLOC_2939101	TCONS_4358124	bta-miR-2345
XLOC_1126920	TCONS_1631488	bta-miR-7,bta-miR-2917,bta-miR-6531
XLOC_1041495	TCONS_1906906	bta-miR-199a-5p,bta-miR-199b,bta-miR-135a,bta-miR-135b,bta-miR-224,bta-miR-326,bta-miR-329b,bta-miR-370,bta-miR-378,bta-miR-592,bta-miR-599,bta-miR-763,bta-miR-875,bta-miR-96,bta-miR-1301,bta-miR-1287,bta-miR-1271,bta-miR-2286,bta-miR-2300a-5p,bta-miR-2300b-3p,bta-miR-2322-3p,bta-miR-2357,bta-miR-2363,bta-miR-2379,bta-miR-2381,bta-miR-2397-3p,bta-miR-449d,bta-miR-2447,bta-miR-2455,bta-miR-1434-3p…
XLOC_053470	TCONS_0425966	bta-miR-1343-5p,bta-miR-2412
XLOC_642302	TCONS_0954428	bta-miR-136,bta-miR-2287,bta-miR-2297,bta-miR-149-3p,bta-miR-7865
XLOC_728734	TCONS_1122222	bta-let-7i,bta-miR-409b
XLOC_1041495	TCONS_1906907	bta-miR-128,bta-miR-199a-5p,bta-miR-199b,bta-miR-93,bta-miR-202,bta-miR-224,bta-miR-302a,bta-miR-302d,bta-miR-302b,bta-miR-302c,bta-miR-371,bta-miR-378,bta-miR-592,bta-miR-599,bta-miR-654,bta-miR-763,bta-miR-1301,bta-miR-1193,bta-miR-1287,bta-miR-2298,bta-miR-2300b-3p,bta-miR-1603,bta-miR-2357,bta-miR-2363,bta-miR-2368-3p,bta-miR-2379,bta-miR-2381,bta-miR-449d,bta-miR-2406,bta-miR-2447,bta-miR-14…
XLOC_509486	TCONS_0864438	bta-miR-2461-5p,bta-miR-6519,bta-miR-503-5p,bta-miR-7864
XLOC_276345	TCONS_0397555	bta-miR-142-3p,bta-miR-345-3p,bta-miR-380-5p,bta-miR-545-5p,bta-miR-134,bta-miR-185,bta-miR-216a,bta-miR-379,bta-miR-411a,bta-miR-496,bta-miR-873,bta-miR-1839,bta-miR-2303,bta-miR-2323,bta-miR-2325a,bta-miR-2355-3p,bta-miR-2366,bta-miR-2393,bta-miR-2405,bta-miR-2434,bta-miR-2455,bta-miR-2917,bta-miR-3120,bta-miR-450b,bta-miR-6526
XLOC_1182948	TCONS_1843649	bta-miR-874
XLOC_1752865	TCONS_3451981	bta-miR-145,bta-miR-6526
XLOC_1543152	TCONS_2351014	bta-miR-2483-3p
XLOC_1567408	TCONS_2356866	bta-miR-301b,bta-miR-2381
XLOC_938914	TCONS_1539819	bta-miR-320a,bta-miR-370,bta-miR-2301
XLOC_012028	TCONS_0043225	bta-miR-138,bta-miR-7860
XLOC_1320431	TCONS_2080150	bta-miR-148b,bta-miR-152,bta-miR-217
XLOC_1847404	TCONS_2873746	bta-miR-21-5p,bta-miR-204,bta-miR-135a,bta-miR-135b,bta-miR-152,bta-miR-500,bta-miR-877,bta-miR-1306,bta-miR-2293,bta-miR-1603,bta-miR-2284h-5p,bta-miR-2463,bta-miR-2486-5p,bta-miR-3604,bta-miR-2285j,bta-miR-6524,bta-miR-2285w,bta-miR-2285z,bta-miR-7864
XLOC_233056	TCONS_0332901	bta-miR-148b,bta-miR-2364,bta-miR-2486-5p
XLOC_143730	TCONS_0151039	bta-miR-759,bta-miR-2308
XLOC_969173	TCONS_1499826	bta-miR-539,bta-miR-2284f
XLOC_985280	TCONS_1431506	bta-miR-2471-5p
XLOC_2605782	TCONS_4084597	bta-miR-3600
XLOC_2124918	TCONS_3248839	bta-miR-2440,bta-miR-2464-5p
XLOC_3302614	TCONS_5172101	bta-miR-329b
XLOC_2700717	TCONS_5271004	bta-miR-30b-5p,bta-miR-29b,bta-miR-29c,bta-miR-29d-3p,bta-miR-30f,bta-miR-2354
XLOC_521531	TCONS_1063527	bta-miR-2337
XLOC_1551354	TCONS_3050534	bta-miR-181a,bta-miR-181c,bta-miR-671,bta-miR-2441,bta-miR-424-3p
XLOC_727509	TCONS_1161538	bta-miR-677
XLOC_425716	TCONS_0969084	bta-miR-345-3p,bta-miR-196b,bta-miR-330,bta-miR-374b,bta-miR-885,bta-miR-489,bta-miR-2284p,bta-miR-2370-5p,bta-miR-2397-3p,bta-miR-2399-3p,bta-miR-2411-3p,bta-miR-1434-3p,bta-miR-2285aa,bta-miR-7861
XLOC_110820	TCONS_0309140	bta-miR-23b-5p,bta-miR-2881
XLOC_623304	TCONS_0913340	bta-miR-2454-5p
XLOC_2674410	TCONS_4063708	bta-miR-504,bta-miR-2375,bta-miR-3596
XLOC_524918	TCONS_0859497	bta-miR-30b-3p,bta-miR-142-3p
XLOC_319363	TCONS_0457150	bta-miR-22-3p
XLOC_509521	TCONS_0815333	bta-miR-876
XLOC_1159409	TCONS_1821273	bta-miR-2312,bta-miR-7864
XLOC_688340	TCONS_1109266	bta-miR-31,bta-miR-181d,bta-miR-2286,bta-miR-2406,bta-miR-1434-3p,bta-miR-2285y,bta-miR-2285ad
XLOC_1608179	TCONS_2404880	bta-miR-3600,bta-miR-6531,bta-miR-2284ac
XLOC_546775	TCONS_0866222	bta-miR-1225-3p,bta-miR-2380,bta-miR-2904,bta-miR-2957,bta-miR-2285n,bta-miR-2285ad
XLOC_3191102	TCONS_6401092	bta-miR-487a
XLOC_454055	TCONS_0719109	bta-miR-2285j
XLOC_1302019	TCONS_1917604	bta-miR-328,bta-miR-2300b-3p,bta-miR-2329-3p,bta-miR-2364,bta-miR-2457
XLOC_144522	TCONS_0206686	bta-miR-146b,bta-miR-146a,bta-miR-326,bta-miR-2347
XLOC_179749	TCONS_0489332	bta-miR-18b,bta-miR-18a,bta-miR-320a,bta-miR-2298,bta-miR-193a,bta-miR-6525,bta-miR-2285t,bta-miR-219,bta-miR-378d
XLOC_1874344	TCONS_2878203	bta-miR-2338,bta-miR-6535
XLOC_2329829	TCONS_3458222	bta-miR-362-5p,bta-miR-2285m
XLOC_398786	TCONS_0725349	bta-miR-214,bta-miR-2338
XLOC_1307707	TCONS_2028883	bta-miR-23b-5p,bta-miR-544a,bta-miR-2439-3p,bta-miR-149-5p
XLOC_1824770	TCONS_3605139	bta-miR-29a,bta-miR-16b,bta-miR-99a-5p,bta-miR-15b,bta-miR-497,bta-miR-100,bta-miR-16a,bta-miR-453,bta-miR-874,bta-miR-2310,bta-miR-1603,bta-miR-2334,bta-miR-1814c,bta-miR-424-5p
XLOC_203513	TCONS_0277178	bta-miR-2394
XLOC_233433	TCONS_0384098	bta-miR-2370-5p
XLOC_931737	TCONS_1457852	bta-miR-2286,bta-miR-2419-3p,bta-miR-2475
XLOC_547813	TCONS_0854645	bta-miR-320a,bta-miR-105b,bta-miR-105a,bta-miR-212,bta-miR-28,bta-miR-30f,bta-miR-326,bta-miR-362-3p,bta-miR-491,bta-miR-708,bta-miR-760-3p,bta-miR-6119-3p,bta-miR-6523a,bta-miR-2285q,bta-miR-1842
XLOC_1786101	TCONS_3654244	bta-miR-499,bta-miR-136,bta-miR-615,bta-miR-2372,bta-miR-2424,bta-miR-2484,bta-miR-2284w
XLOC_2446707	TCONS_3840463	bta-miR-193a-5p,bta-miR-22-3p
XLOC_1203516	TCONS_1964931	bta-miR-432,bta-miR-631,bta-miR-1584-3p,bta-miR-2285q,bta-miR-4657
XLOC_090196	TCONS_0133222	bta-miR-34a,bta-miR-339a,bta-miR-1835,bta-miR-339b
XLOC_718207	TCONS_1123124	bta-miR-2411-5p
XLOC_1203516	TCONS_1964932	bta-miR-1584-3p,bta-miR-4657
XLOC_452682	TCONS_0593584	bta-miR-2370-5p
XLOC_937074	TCONS_1448944	bta-miR-2334,bta-miR-2408
XLOC_113480	TCONS_0313205	bta-miR-502b
XLOC_350697	TCONS_0574873	bta-miR-345-5p,bta-miR-143
XLOC_2941501	TCONS_4399222	bta-miR-2285f,bta-miR-2285r,bta-miR-2285ab,bta-miR-2285ac
XLOC_1230849	TCONS_1896326	bta-miR-122,bta-miR-488,bta-miR-2367-3p,bta-miR-2406,bta-miR-2881,bta-miR-7863
XLOC_1255439	TCONS_2012343	bta-miR-342
XLOC_400595	TCONS_0647937	bta-miR-2466-5p
XLOC_1691994	TCONS_2597544	bta-miR-2443
XLOC_969656	TCONS_1573686	bta-miR-2373-5p,bta-miR-2449,bta-miR-378b
XLOC_3422773	TCONS_5045990	bta-miR-1193,bta-miR-2319a
XLOC_008408	TCONS_0068688	bta-miR-214,bta-miR-377,bta-miR-761,bta-miR-2324,bta-miR-2337,bta-miR-2347,bta-miR-2352,bta-miR-2362,bta-miR-2373-3p,bta-miR-1434-3p,bta-miR-2464-5p,bta-miR-2890,bta-miR-3064
XLOC_674670	TCONS_1055510	bta-miR-2392,bta-miR-6524
XLOC_796889	TCONS_1174013	bta-miR-455-3p,bta-miR-2294,bta-miR-1584-5p,bta-miR-6517,bta-miR-6525,bta-miR-6531,bta-miR-7862
XLOC_1087986	TCONS_1697636	bta-miR-1388-3p
XLOC_081849	TCONS_0102933	bta-miR-2447
XLOC_2939101	TCONS_4485653	bta-miR-342,bta-miR-377,bta-miR-503-3p,bta-miR-2284z,bta-miR-2284aa
XLOC_684314	TCONS_1088986	bta-miR-874,bta-miR-2353,bta-miR-2894
XLOC_059933	TCONS_0040566	bta-miR-2370-5p
XLOC_3129501	TCONS_4783249	bta-miR-761,bta-miR-1584-3p
XLOC_048459	TCONS_0381027	bta-miR-23a,bta-miR-23b-3p,bta-miR-8550
XLOC_186159	TCONS_0252724	bta-miR-2314,bta-miR-2329-3p,bta-miR-2343,bta-miR-2362,bta-miR-2366
XLOC_856668	TCONS_1362019	bta-miR-30b-3p,bta-miR-15b,bta-miR-15a,bta-miR-497,bta-miR-485,bta-miR-2287,bta-miR-2299-5p,bta-miR-2320-3p,bta-miR-2334,bta-miR-2362,bta-miR-2382-3p,bta-miR-2385-3p,bta-miR-2392,bta-miR-2399-5p,bta-miR-2411-3p,bta-miR-2451,bta-miR-2285p,bta-miR-2285s,bta-miR-2285ae
XLOC_084885	TCONS_0194910	bta-miR-143,bta-miR-2431-5p,bta-miR-2440,bta-miR-664b
XLOC_2831474	TCONS_4290023	bta-miR-15b
XLOC_705770	TCONS_1061757	bta-miR-17-3p,bta-miR-185,bta-miR-485,bta-miR-491,bta-miR-2294,bta-miR-3660,bta-miR-7691
XLOC_1385143	TCONS_2183626	bta-miR-338,bta-miR-2360,bta-miR-6533
XLOC_2095196	TCONS_3202909	bta-miR-2367-3p
XLOC_961640	TCONS_1518340	bta-miR-431
XLOC_011043	TCONS_0096908	bta-miR-28,bta-miR-377,bta-miR-2370-5p
XLOC_902402	TCONS_1427460	bta-miR-2368-3p,bta-miR-2395
XLOC_360176	TCONS_0653181	bta-miR-21-3p,bta-miR-760-3p,bta-miR-2294,bta-miR-2455
XLOC_3151212	TCONS_4907399	bta-miR-432,bta-miR-452
XLOC_1155099	TCONS_1837420	bta-miR-122
XLOC_065851	TCONS_0526661	bta-miR-377,bta-miR-670,bta-miR-2416
XLOC_058203	TCONS_0455382	bta-miR-21-3p,bta-miR-190b,bta-miR-2313-5p,bta-miR-3660,bta-miR-8550
XLOC_493674	TCONS_0778024	bta-miR-128,bta-miR-31,bta-miR-34b,bta-miR-138,bta-miR-34c,bta-miR-34a,bta-miR-133a,bta-miR-133b,bta-miR-339a,bta-miR-449a,bta-miR-449b,bta-miR-449c,bta-miR-615,bta-miR-1296,bta-miR-2286,bta-miR-1343-3p,bta-miR-2373-5p,bta-miR-1843,bta-miR-2428,bta-miR-2436-5p,bta-miR-2442,bta-miR-2454-5p,bta-miR-339b,bta-miR-2882,bta-miR-2883,bta-miR-2894,bta-miR-2904,bta-miR-6523a
XLOC_1204595	TCONS_1906922	bta-miR-488,bta-miR-1271,bta-miR-1388-5p,bta-miR-8550
XLOC_1661599	TCONS_2537750	bta-miR-449a,bta-miR-449b,bta-miR-449c,bta-miR-2327,bta-miR-2340,bta-miR-2372,bta-miR-2433,bta-miR-1777a
XLOC_211738	TCONS_0464294	bta-miR-7,bta-miR-2310,bta-miR-2325a,bta-miR-2403,bta-miR-1814c
XLOC_940915	TCONS_1567451	bta-miR-132,bta-miR-455-5p,bta-miR-374a,bta-miR-216b,bta-miR-2455,bta-miR-2889
XLOC_1944834	TCONS_2977112	bta-miR-138,bta-miR-2308
XLOC_215421	TCONS_0465186	bta-miR-2385-5p,bta-miR-2442
XLOC_3157121	TCONS_4789990	bta-miR-137,bta-miR-448,bta-miR-500
XLOC_2778666	TCONS_4208355	bta-miR-1584-3p
XLOC_1186806	TCONS_1821289	bta-miR-128,bta-miR-181a,bta-miR-142-5p,bta-miR-181c,bta-miR-134,bta-miR-216b,bta-miR-488,bta-miR-494,bta-miR-582,bta-miR-760-3p,bta-miR-940,bta-miR-29e,bta-miR-1193,bta-miR-2317,bta-miR-2320-5p,bta-miR-2367-3p,bta-miR-2370-5p,bta-miR-2380,bta-miR-2392,bta-miR-2443,bta-miR-2446,bta-miR-2482,bta-miR-6120-5p,bta-miR-2284z,bta-miR-2285q,bta-miR-1842
XLOC_3481812	TCONS_6735430	bta-miR-1248
XLOC_011388	TCONS_0037002	bta-miR-423-5p,bta-miR-448,bta-miR-2286,bta-miR-2300a-5p,bta-miR-2308,bta-miR-2337,bta-miR-2349,bta-miR-2486-5p
XLOC_622756	TCONS_0998206	bta-miR-671,bta-miR-2343,bta-miR-2453
XLOC_096608	TCONS_0078496	bta-miR-370,bta-miR-2305,bta-miR-2438,bta-miR-4657
XLOC_124121	TCONS_0203621	bta-miR-193a-5p,bta-miR-30e-5p,bta-miR-132,bta-miR-34c,bta-miR-382,bta-miR-96,bta-miR-1271,bta-miR-2320-5p,bta-miR-1721,bta-miR-2337,bta-miR-2399-5p,bta-miR-2463,bta-miR-2466-5p,bta-miR-2482,bta-miR-1388-5p,bta-miR-2891,bta-miR-6523a
XLOC_141344	TCONS_0150162	bta-miR-2427,bta-miR-2897
XLOC_824370	TCONS_1311135	bta-miR-760-5p,bta-miR-2375,bta-miR-2415-3p
XLOC_1249815	TCONS_1875842	bta-miR-32,bta-miR-2417
XLOC_679995	TCONS_1068398	bta-miR-212,bta-miR-2284i,bta-miR-149-5p,bta-miR-6517
XLOC_646407	TCONS_1014432	bta-miR-26a,bta-miR-26b,bta-miR-142-5p,bta-miR-2483-3p,bta-miR-2891,bta-miR-149-3p,bta-miR-7865,bta-miR-3533
XLOC_1164147	TCONS_1853469	bta-miR-2331-5p,bta-miR-2475,bta-miR-3533
XLOC_004729	TCONS_0023641	bta-miR-99a-3p,bta-miR-490,bta-miR-1306,bta-miR-2295,bta-miR-1343-3p,bta-miR-2486-3p,bta-miR-6122-5p
[truncated: 2,974 more rows]

## Sheet: Supplemental Table 10b
Supplemental Table 10b: The target prediction between lncRNAs and milk protein miRNAs
LncRNA gene	LncRNA transcript	Target miRNAs
XLOC_250999	TCONS_0397741	bta-miR-101
XLOC_203932	TCONS_0277337	bta-miR-101
XLOC_544464	TCONS_0848049	bta-miR-101
XLOC_928057	TCONS_1389722	bta-miR-101
XLOC_432099	TCONS_0656225	bta-miR-101
XLOC_432099	TCONS_0644309	bta-miR-101
XLOC_1143481	TCONS_1757330	bta-miR-101
XLOC_520881	TCONS_0858253	bta-miR-101
XLOC_520881	TCONS_0834309	bta-miR-101
XLOC_598070	TCONS_0922942	bta-miR-101
XLOC_905474	TCONS_1472383	bta-miR-101
XLOC_2204706	TCONS_4525995	bta-miR-101
XLOC_2204706	TCONS_4525996	bta-miR-101
XLOC_2204706	TCONS_4525999	bta-miR-101
XLOC_2938272	TCONS_4397743	bta-miR-101
XLOC_3013786	TCONS_4567149	bta-miR-101
XLOC_3013786	TCONS_4694031	bta-miR-101
XLOC_3013786	TCONS_4646412	bta-miR-101
XLOC_070156	TCONS_0550910	bta-miR-101
XLOC_294286	TCONS_0332982	bta-miR-135a
XLOC_307352	TCONS_0521997	bta-miR-135a
XLOC_128232	TCONS_0190482	bta-miR-135a
XLOC_358271	TCONS_0652679	bta-miR-135a
XLOC_360386	TCONS_0793905	bta-miR-135a
XLOC_368857	TCONS_0531893	bta-miR-135a
XLOC_212750	TCONS_0339200	bta-miR-135a
XLOC_009630	TCONS_0091404	bta-miR-135a
XLOC_032305	TCONS_0085689	bta-miR-135a
XLOC_259966	TCONS_0458660	bta-miR-135a
XLOC_285611	TCONS_0452692	bta-miR-135a
XLOC_300802	TCONS_0484159	bta-miR-135a
XLOC_802178	TCONS_1142040	bta-miR-135a
XLOC_1041495	TCONS_1906906	bta-miR-135a
XLOC_1041495	TCONS_2003119	bta-miR-135a
XLOC_1064699	TCONS_2186221	bta-miR-135a
XLOC_1055861	TCONS_1709263	bta-miR-135a
XLOC_1124020	TCONS_2276731	bta-miR-135a
XLOC_1365737	TCONS_2200628	bta-miR-135a
XLOC_1493354	TCONS_2747909	bta-miR-135a
XLOC_652634	TCONS_1024327	bta-miR-135a
XLOC_665570	TCONS_1102944	bta-miR-135a
XLOC_678308	TCONS_1056644	bta-miR-135a
XLOC_678308	TCONS_1067967	bta-miR-135a
XLOC_760778	TCONS_1191397	bta-miR-135a
XLOC_760778	TCONS_1191398	bta-miR-135a
XLOC_748306	TCONS_1195770	bta-miR-135a
XLOC_789801	TCONS_1259412	bta-miR-135a
XLOC_1847404	TCONS_2873746	bta-miR-135a
XLOC_1904618	TCONS_2902080	bta-miR-135a
XLOC_123007	TCONS_0348623	bta-miR-135a
XLOC_855594	TCONS_1393218	bta-miR-135a
XLOC_144155	TCONS_0386182	bta-miR-135a
XLOC_959663	TCONS_1535614	bta-miR-135a
XLOC_959663	TCONS_1535615	bta-miR-135a
XLOC_1083810	TCONS_1765636	bta-miR-135a
XLOC_1307268	TCONS_2106331	bta-miR-135a
XLOC_3018164	TCONS_4568189	bta-miR-135a
XLOC_194964	TCONS_0536564	bta-miR-135a
XLOC_3252429	TCONS_6627012	bta-miR-135a
XLOC_3218303	TCONS_4845672	bta-miR-135a
XLOC_3390093	TCONS_5268708	bta-miR-135a
XLOC_3378102	TCONS_7013450	bta-miR-135a
XLOC_294286	TCONS_0332982	bta-miR-135b
XLOC_307352	TCONS_0521997	bta-miR-135b
XLOC_128232	TCONS_0190482	bta-miR-135b
XLOC_129808	TCONS_0174790	bta-miR-135b
XLOC_358271	TCONS_0652679	bta-miR-135b
XLOC_360386	TCONS_0793905	bta-miR-135b
XLOC_212750	TCONS_0339200	bta-miR-135b
XLOC_009630	TCONS_0091404	bta-miR-135b
XLOC_032305	TCONS_0085689	bta-miR-135b
XLOC_282454	TCONS_0439921	bta-miR-135b
XLOC_282454	TCONS_0414114	bta-miR-135b
XLOC_300802	TCONS_0484159	bta-miR-135b
XLOC_1041495	TCONS_1906906	bta-miR-135b
XLOC_1041495	TCONS_2003119	bta-miR-135b
XLOC_1064699	TCONS_2186221	bta-miR-135b
XLOC_1055861	TCONS_1709263	bta-miR-135b
XLOC_1124020	TCONS_2276731	bta-miR-135b
XLOC_1493354	TCONS_2747909	bta-miR-135b
XLOC_652634	TCONS_1024327	bta-miR-135b
XLOC_678308	TCONS_1056644	bta-miR-135b
XLOC_678308	TCONS_1067967	bta-miR-135b
XLOC_760778	TCONS_1191397	bta-miR-135b
XLOC_760778	TCONS_1191398	bta-miR-135b
XLOC_748306	TCONS_1195770	bta-miR-135b
XLOC_789801	TCONS_1259412	bta-miR-135b
XLOC_1847404	TCONS_2873746	bta-miR-135b
XLOC_1904618	TCONS_2902080	bta-miR-135b
XLOC_123007	TCONS_0348623	bta-miR-135b
XLOC_855594	TCONS_1393218	bta-miR-135b
XLOC_144155	TCONS_0386182	bta-miR-135b
XLOC_959663	TCONS_1535614	bta-miR-135b
XLOC_959663	TCONS_1535615	bta-miR-135b
XLOC_2999244	TCONS_4562413	bta-miR-135b
XLOC_1307268	TCONS_2106331	bta-miR-135b
XLOC_3018164	TCONS_4568189	bta-miR-135b
XLOC_3252429	TCONS_6627012	bta-miR-135b
XLOC_3218303	TCONS_4845672	bta-miR-135b
XLOC_3202073	TCONS_4842112	bta-miR-135b
XLOC_3390093	TCONS_5268708	bta-miR-135b
XLOC_3378102	TCONS_7013450	bta-miR-135b
XLOC_094722	TCONS_0129652	bta-miR-139
XLOC_006142	TCONS_0044709	bta-miR-139
XLOC_324917	TCONS_0675084	bta-miR-139
XLOC_107174	TCONS_0214804	bta-miR-139
XLOC_422852	TCONS_0700595	bta-miR-139
XLOC_360096	TCONS_0570952	bta-miR-139
XLOC_461271	TCONS_0707426	bta-miR-139
XLOC_507827	TCONS_1181803	bta-miR-139
XLOC_675600	TCONS_1224584	bta-miR-139
XLOC_012320	TCONS_0113992	bta-miR-139
XLOC_273998	TCONS_0450088	bta-miR-139
XLOC_1064699	TCONS_2186221	bta-miR-139
XLOC_1055861	TCONS_1709263	bta-miR-139
XLOC_1124020	TCONS_2276731	bta-miR-139
XLOC_1605086	TCONS_2430203	bta-miR-139
XLOC_1637149	TCONS_3386363	bta-miR-139
XLOC_1700061	TCONS_3574646	bta-miR-139
XLOC_108467	TCONS_0295143	bta-miR-139
XLOC_108467	TCONS_0295144	bta-miR-139
XLOC_038857	TCONS_0307079	bta-miR-139
XLOC_755175	TCONS_1205277	bta-miR-139
XLOC_2285941	TCONS_3537269	bta-miR-139
XLOC_2395231	TCONS_4588128	bta-miR-139
XLOC_2456660	TCONS_3689824	bta-miR-139
XLOC_059976	TCONS_0458010	bta-miR-139
XLOC_1083810	TCONS_1765636	bta-miR-139
XLOC_1183606	TCONS_1828847	bta-miR-139
XLOC_1219992	TCONS_1934192	bta-miR-139
XLOC_065071	TCONS_0537943	bta-miR-139
XLOC_067761	TCONS_0533360	bta-miR-139
XLOC_3044153	TCONS_4576701	bta-miR-139
XLOC_1347892	TCONS_2149260	bta-miR-139
XLOC_3406130	TCONS_6970039	bta-miR-139
XLOC_073424	TCONS_0570133	bta-miR-139
XLOC_073424	TCONS_0570134	bta-miR-139
XLOC_150293	TCONS_0367418	bta-miR-152
XLOC_062144	TCONS_0098671	bta-miR-152
XLOC_144302	TCONS_0194492	bta-miR-152
XLOC_457509	TCONS_0780178	bta-miR-152
XLOC_011084	TCONS_0092444	bta-miR-152
XLOC_507827	TCONS_1181802	bta-miR-152
XLOC_009529	TCONS_0095834	bta-miR-152
XLOC_009529	TCONS_0095835	bta-miR-152
XLOC_368591	TCONS_0589874	bta-miR-152
XLOC_1217232	TCONS_1865732	bta-miR-152
XLOC_028058	TCONS_0237623	bta-miR-152
XLOC_1425260	TCONS_2248355	bta-miR-152
XLOC_625629	TCONS_1041727	bta-miR-152
XLOC_036690	TCONS_0292399	bta-miR-152
XLOC_672634	TCONS_1066495	bta-miR-152
XLOC_767676	TCONS_1261834	bta-miR-152
XLOC_1842952	TCONS_3729820	bta-miR-152
XLOC_1842952	TCONS_3729818	bta-miR-152
XLOC_767676	TCONS_1247508	bta-miR-152
XLOC_1842952	TCONS_3756789	bta-miR-152
XLOC_1847404	TCONS_2873746	bta-miR-152
XLOC_817943	TCONS_1309395	bta-miR-152
XLOC_1965754	TCONS_3013387	bta-miR-152
XLOC_2180465	TCONS_3289940	bta-miR-152
XLOC_2238946	TCONS_3525376	bta-miR-152
XLOC_2257766	TCONS_3440492	bta-miR-152
XLOC_2353176	TCONS_3425091	bta-miR-152
XLOC_059976	TCONS_0458010	bta-miR-152
XLOC_2584653	TCONS_4047250	bta-miR-152
XLOC_1127846	TCONS_1721345	bta-miR-152
XLOC_2946185	TCONS_6080560	bta-miR-152
XLOC_1230530	TCONS_1988595	bta-miR-152
XLOC_065071	TCONS_0537943	bta-miR-152
XLOC_1283991	TCONS_2020772	bta-miR-152
XLOC_3034298	TCONS_4733040	bta-miR-152
XLOC_1283991	TCONS_2020798	bta-miR-152
XLOC_1320431	TCONS_2080150	bta-miR-152
XLOC_044537	TCONS_0014692	bta-miR-15a
XLOC_062262	TCONS_0041058	bta-miR-15a
XLOC_007869	TCONS_0024333	bta-miR-15a
XLOC_150554	TCONS_0374072	bta-miR-15a
XLOC_004644	TCONS_0012136	bta-miR-15a
XLOC_003283	TCONS_0002466	bta-miR-15a
XLOC_212216	TCONS_0348318	bta-miR-15a
XLOC_293158	TCONS_0370009	bta-miR-15a
XLOC_294286	TCONS_0332982	bta-miR-15a
XLOC_124121	TCONS_0157022	bta-miR-15a
XLOC_017864	TCONS_0034163	bta-miR-15a
XLOC_017864	TCONS_0034165	bta-miR-15a
XLOC_017864	TCONS_0040981	bta-miR-15a
XLOC_137421	TCONS_0206429	bta-miR-15a
XLOC_260812	TCONS_0362213	bta-miR-15a
XLOC_146768	TCONS_0294631	bta-miR-15a
XLOC_366085	TCONS_0972083	bta-miR-15a
XLOC_394137	TCONS_0579568	bta-miR-15a
XLOC_011055	TCONS_0089517	bta-miR-15a
XLOC_258348	TCONS_0391284	bta-miR-15a
XLOC_323038	TCONS_0520750	bta-miR-15a
XLOC_330989	TCONS_0491180	bta-miR-15a
XLOC_893408	TCONS_1406750	bta-miR-15a
XLOC_443852	TCONS_0716341	bta-miR-15a
XLOC_1195136	TCONS_1860847	bta-miR-15a
XLOC_1220653	TCONS_2378305	bta-miR-15a
XLOC_1209252	TCONS_1844039	bta-miR-15a
XLOC_516879	TCONS_0817629	bta-miR-15a
XLOC_519515	TCONS_0857846	bta-miR-15a
XLOC_520669	TCONS_0834208	bta-miR-15a
XLOC_1280780	TCONS_1886183	bta-miR-15a
XLOC_597342	TCONS_0957952	bta-miR-15a
XLOC_597342	TCONS_0957953	bta-miR-15a
XLOC_1484584	TCONS_2374672	bta-miR-15a
XLOC_1507396	TCONS_3065907	bta-miR-15a
XLOC_1516307	TCONS_2294006	bta-miR-15a
XLOC_658081	TCONS_1041065	bta-miR-15a
XLOC_1644332	TCONS_3252679	bta-miR-15a
XLOC_712367	TCONS_1116375	bta-miR-15a
XLOC_1730082	TCONS_3525586	bta-miR-15a
XLOC_767631	TCONS_1240858	bta-miR-15a
XLOC_1885664	TCONS_3744498	bta-miR-15a
XLOC_1844493	TCONS_2872995	bta-miR-15a
XLOC_817943	TCONS_1309395	bta-miR-15a
XLOC_2002745	TCONS_3022544	bta-miR-15a
XLOC_2026986	TCONS_4139964	bta-miR-15a
XLOC_831483	TCONS_1321092	bta-miR-15a
XLOC_127423	TCONS_0355260	bta-miR-15a
XLOC_856668	TCONS_1362019	bta-miR-15a
XLOC_870185	TCONS_1366993	bta-miR-15a
XLOC_876116	TCONS_1391827	bta-miR-15a
XLOC_926570	TCONS_1448757	bta-miR-15a
XLOC_2176513	TCONS_3375937	bta-miR-15a
XLOC_2357023	TCONS_4710840	bta-miR-15a
XLOC_1011388	TCONS_1639372	bta-miR-15a
XLOC_1021784	TCONS_1688562	bta-miR-15a
XLOC_2640193	TCONS_5345287	bta-miR-15a
XLOC_2564147	TCONS_5229609	bta-miR-15a
XLOC_1130576	TCONS_1759184	bta-miR-15a
XLOC_1131085	TCONS_1741550	bta-miR-15a
XLOC_168128	TCONS_0450504	bta-miR-15a
XLOC_1185604	TCONS_1844367	bta-miR-15a
XLOC_065071	TCONS_0537941	bta-miR-15a
XLOC_065071	TCONS_0537943	bta-miR-15a
XLOC_2999214	TCONS_4690227	bta-miR-15a
XLOC_3113975	TCONS_6303177	bta-miR-15a
XLOC_3134242	TCONS_6139801	bta-miR-15a
XLOC_1294181	TCONS_2088104	bta-miR-15a
XLOC_3137186	TCONS_4750807	bta-miR-15a
XLOC_3137186	TCONS_4750808	bta-miR-15a
XLOC_3252429	TCONS_6627012	bta-miR-15a
XLOC_3218303	TCONS_4845672	bta-miR-15a
XLOC_3190536	TCONS_6521706	bta-miR-15a
XLOC_1370190	TCONS_2141122	bta-miR-15a
XLOC_200390	TCONS_0547637	bta-miR-15a
XLOC_068878	TCONS_0558850	bta-miR-15a
XLOC_1388127	TCONS_2200539	bta-miR-15a
XLOC_3406130	TCONS_6711538	bta-miR-15a
XLOC_1424424	TCONS_2217032	bta-miR-15a
