# Supplementary material for: Genome Wide Identification of Novel Long Non-coding RNAs and Their Potential Associations With Milk Proteins in Chinese Holstein Cows
Source: Front Genet. 2018 Jul 30;9:281. doi: 10.3389/fgene.2018.00281 (PMC6077245; doi:10.3389/fgene.2018.00281)
Supplement: TABLE S11 — Pearson correlations between protein-coding genes and differentially expressed lncRNAs. [file Table_11.XLSX]

## Sheet: Supplemental Table 11
Supplemental Table 11: Pearson correlations between protein-coding genes and differentially expressed lncRNAs
LncRNA gene	LncRNA position	mRNA id	Gene symbol	Gene position	Correlation	P-value	Q-value
XLOC_929036	15:65891596-65896543	ENSBTAG00000040575	KCTD5	25:2102772-2123806	0.993648	6.03874e-05	0.0322981
XLOC_929036	15:65891596-65896543	ENSBTAG00000001246	ATP1A1	3:27002872-27025641	0.993343	6.63332e-05	0.0352817
XLOC_929036	15:65891596-65896543	ENSBTAG00000020515	FAM16-A2	15:47441672-47459486	0.990687	0.0001297	0.0639187
XLOC_929036	15:65891596-65896543	ENSBTAG00000016494	RELT	15:53663175-53669426	0.988092	0.00021184	0.0974781
XLOC_929036	15:65891596-65896543	ENSBTAG00000024947	-	19:48750714-48759064	0.9867	0.000264157	0.116675
XLOC_929036	15:65891596-65896543	ENSBTAG00000033621	SMCO4	29:1348510-1353670	0.983655	0.000398562	0.159696
XLOC_929036	15:65891596-65896543	ENSBTAG00000017983	SLMO1	24:43307448-43311183	0.982685	0.000447135	0.173951
XLOC_929036	15:65891596-65896543	ENSBTAG00000009209	BEND5	3:98060148-98110668	0.982426	0.000460561	0.177738
XLOC_929036	15:65891596-65896543	ENSBTAG00000012749	CUL7	23:16640765-16654717	0.982107	0.00047739	0.182728
XLOC_929036	15:65891596-65896543	ENSBTAG00000005525	LHX6	11:93069013-93090242	0.981399	0.000515785	0.193502
XLOC_929036	15:65891596-65896543	ENSBTAG00000003863	PCED1A	13:52809043-52814153	0.98102	0.000536932	0.198685
XLOC_929036	15:65891596-65896543	ENSBTAG00000016566	ITGA9	22:10946331-11306693	0.980793	0.000549842	0.202185
XLOC_929036	15:65891596-65896543	ENSBTAG00000014944	TBXA2R	7:21561178-21569885	0.980698	0.000555263	0.203562
XLOC_929036	15:65891596-65896543	ENSBTAG00000004259	HPCAL1	11:87191214-87307998	0.979113	0.000649813	0.225687
XLOC_929036	15:65891596-65896543	ENSBTAG00000004908	CHRNE	19:27118516-27123114	0.978841	0.00066682	0.228757
XLOC_929036	15:65891596-65896543	ENSBTAG00000045814	-	18:65370606-65371166	0.975495	0.00089338	0.275726
XLOC_929036	15:65891596-65896543	ENSBTAG00000017462	ATF4	5:111462844-111464936	0.97523	0.000912762	0.279328
XLOC_929036	15:65891596-65896543	ENSBTAG00000003315	MRPL57	12:35840399-35841483	0.97409	0.000998291	0.296476
XLOC_929036	15:65891596-65896543	ENSBTAG00000047518	-	X:35613767-35614942	0.973922	0.00101125	0.299079
XLOC_929036	15:65891596-65896543	ENSBTAG00000020106	AP2M1	1:83583027-83591912	0.973887	0.0010139	0.299652
XLOC_929036	15:65891596-65896543	ENSBTAG00000030669	FGGY	3:86788071-87273175	0.97314	0.00107247	0.309265
XLOC_929036	15:65891596-65896543	ENSBTAG00000015945	TMEM81	16:2690257-2692411	0.972967	0.00108627	0.311414
XLOC_929036	15:65891596-65896543	ENSBTAG00000034442	LNP1	1:44332310-44372624	0.972759	0.00110299	0.314365
XLOC_929036	15:65891596-65896543	ENSBTAG00000010105	TMEM2-	26:15233564-15256879	0.972332	0.0011377	0.31908
XLOC_929036	15:65891596-65896543	ENSBTAG00000014278	TBX2	19:11943184-11951411	0.972014	0.00116384	0.323172
XLOC_929036	15:65891596-65896543	ENSBTAG00000047048	-	5:91835145-92276939	0.971532	0.00120413	0.327857
XLOC_929036	15:65891596-65896543	ENSBTAG00000046549	BICD2	8:85692415-85743419	0.968252	0.00149591	0.3668
XLOC_929036	15:65891596-65896543	ENSBTAG00000047389	TNFRSF1-D	8:70935040-70946952	0.965416	0.00177342	0.397184
XLOC_929036	15:65891596-65896543	ENSBTAG00000015040	-	14:1956920-1968825	0.964867	0.00182983	0.40377
XLOC_929036	15:65891596-65896543	ENSBTAG00000020655	BSDC1	2:122006936-122029837	0.963826	0.00193912	0.413507
XLOC_929036	15:65891596-65896543	ENSBTAG00000001548	UBQLN4	3:14767914-14781668	0.963548	0.0019689	0.415264
XLOC_929036	15:65891596-65896543	ENSBTAG00000003001	LAMTOR1	15:52508415-52514771	0.963196	0.0020069	0.419517
XLOC_929036	15:65891596-65896543	ENSBTAG00000010504	TBRG4	4:77224763-77231980	0.962792	0.00205093	0.422859
XLOC_929036	15:65891596-65896543	ENSBTAG00000045569	TADA2B	X:19259268-19276744	0.961884	0.00215154	0.42985
XLOC_929036	15:65891596-65896543	ENSBTAG00000015254	GLB1	22:7413787-7517634	0.961237	0.00222474	0.436515
XLOC_929036	15:65891596-65896543	ENSBTAG00000019039	ZNF239	28:46041348-46053236	0.961012	0.00225047	0.439264
XLOC_929036	15:65891596-65896543	ENSBTAG00000011112	KCNK5	23:13057052-13095621	0.960833	0.00227102	0.440031
XLOC_929036	15:65891596-65896543	ENSBTAG00000017922	DOLPP1	11:99563894-99573250	0.960525	0.00230668	0.443704
XLOC_929036	15:65891596-65896543	ENSBTAG00000016316	ZZEF1	19:25230018-25322722	0.959959	0.00237282	0.448247
XLOC_929036	15:65891596-65896543	ENSBTAG00000017007	TRIB3	13:61176217-61187210	0.959933	0.00237592	0.44826
XLOC_929036	15:65891596-65896543	ENSBTAG00000002748	TMEM55B	10:26702989-26706505	0.958605	0.0025348	0.458738
XLOC_929036	15:65891596-65896543	ENSBTAG00000040026	-	23:29660888-29662505	0.958476	0.00255062	0.459884
XLOC_929036	15:65891596-65896543	ENSBTAG00000005339	-	23:17255946-17269998	0.957519	0.00266858	0.46833
XLOC_929036	15:65891596-65896543	ENSBTAG00000009107	CBX8	19:53360153-53361992	0.956832	0.00275504	0.475241
XLOC_929036	15:65891596-65896543	ENSBTAG00000016714	RGS12	6:106483715-107356158	0.956646	0.00277859	0.476386
XLOC_929036	15:65891596-65896543	ENSBTAG00000007233	WDR25	21:66917779-67066000	0.956586	0.00278626	0.476617
XLOC_929036	15:65891596-65896543	ENSBTAG00000022813	TMEM15-B	18:62608570-62615876	0.95629	0.00282411	0.479521
XLOC_929036	15:65891596-65896543	ENSBTAG00000018310	SETD3	21:66064390-66125305	0.955801	0.00288719	0.481612
XLOC_929036	15:65891596-65896543	ENSBTAG00000011639	STK11	7:45282198-45289554	0.955784	0.00288934	0.481612
XLOC_929036	15:65891596-65896543	ENSBTAG00000031905	-	23:27646133-27646571	0.955272	0.00295608	0.485124
XLOC_929036	15:65891596-65896543	ENSBTAG00000023860	-	11:94526959-95055931	0.955103	0.00297831	0.486292
XLOC_929036	15:65891596-65896543	ENSBTAG00000046058	-	10:26543971-26544568	0.955003	0.00299153	0.486641
XLOC_929036	15:65891596-65896543	ENSBTAG00000024582	RPL1-L	10:39735370-39736135	0.954879	0.00300794	0.487785
XLOC_929036	15:65891596-65896543	ENSBTAG00000045586	-	23:28950034-28951009	0.954798	0.00301869	0.488645
XLOC_929036	15:65891596-65896543	ENSBTAG00000033874	-	X:32590618-32592442	0.954788	0.00302001	0.488759
XLOC_929036	15:65891596-65896543	ENSBTAG00000021292	ANKFN1	19:7329919-7490693	0.954647	0.00303869	0.489482
XLOC_929036	15:65891596-65896543	ENSBTAG00000032686	KIAA1443	10:21462582-21464193	0.953492	0.00319421	0.4977
XLOC_929036	15:65891596-65896543	ENSBTAG00000020962	TUSC2	22:50587356-50589110	0.952423	0.00334154	0.506145
XLOC_929036	15:65891596-65896543	ENSBTAG00000047668	HMG2-B	7:21583268-21585597	0.952246	0.00336626	0.507459
XLOC_929036	15:65891596-65896543	ENSBTAG00000047286	-	4:46569420-46644956	0.951913	0.00341294	0.510391
XLOC_929036	15:65891596-65896543	ENSBTAG00000014678	LGB	11:103301663-103306381	0.951454	0.00347794	0.514011
XLOC_929036	15:65891596-65896543	ENSBTAG00000011865	MTA2	29:41636477-41644877	0.950579	0.00360329	0.52046
XLOC_929036	15:65891596-65896543	ENSBTAG00000030676	OR1K1	11:93969255-93970206	0.950215	0.0036561	0.523193
XLOC_929036	15:65891596-65896543	ENSBTAG00000017527	AIM1	9:43886255-43937667	0.950177	0.00366167	0.523424
XLOC_929036	15:65891596-65896543	ENSBTAG00000047906	MRPL36	20:70995209-70996377	0.949619	0.00374349	0.526865
XLOC_929036	15:65891596-65896543	ENSBTAG00000009484	TAF6L	29:41785794-41793146	0.948526	0.00390609	0.534982
XLOC_929036	15:65891596-65896543	ENSBTAG00000000902	OGT	X:84387998-84429228	0.948376	0.00392872	0.535526
XLOC_929036	15:65891596-65896543	ENSBTAG00000006016	GTPBP2	23:17118708-17126857	0.946784	0.00417253	0.543909
XLOC_929036	15:65891596-65896543	ENSBTAG00000007013	TOM1L1	19:5221506-5283308	0.946737	0.0041799	0.544468
XLOC_929036	15:65891596-65896543	ENSBTAG00000001134	SRRT	25:36306701-36320801	0.945843	0.00432004	0.550209
XLOC_929036	15:65891596-65896543	ENSBTAG00000012433	DENND1B	16:78402084-78468912	0.945355	0.00439759	0.553271
XLOC_929036	15:65891596-65896543	ENSBTAG00000015915	SBSN	18:46358552-46363200	0.945247	0.00441482	0.553271
XLOC_929036	15:65891596-65896543	ENSBTAG00000018887	IPO13	3:102682316-102701941	0.944924	0.00446654	0.555646
XLOC_929036	15:65891596-65896543	ENSBTAG00000017710	ECHS1	26:25856474-25865594	0.944888	0.00447238	0.555868
XLOC_929036	15:65891596-65896543	ENSBTAG00000005730	AGPAT6	27:36212254-36229009	0.944247	0.00457593	0.559704
XLOC_929036	15:65891596-65896543	ENSBTAG00000012263	ASAP3	2:129969268-130018036	0.943772	0.0046535	0.562876
XLOC_929036	15:65891596-65896543	ENSBTAG00000011826	PEX26	5:109855400-109860640	0.943762	0.00465511	0.562876
XLOC_929036	15:65891596-65896543	ENSBTAG00000014331	UBL4A	X:40458244-40460872	0.943638	0.00467552	0.564183
XLOC_929036	15:65891596-65896543	ENSBTAG00000000462	CCDC1-2A	18:25580586-25602166	0.943413	0.00471254	0.565475
XLOC_929036	15:65891596-65896543	ENSBTAG00000027803	-	X:79506819-79508013	0.943371	0.0047194	0.565495
XLOC_929036	15:65891596-65896543	ENSBTAG00000003460	TCEA1	14:23620857-23637730	0.943112	0.00476226	0.566793
XLOC_929036	15:65891596-65896543	ENSBTAG00000006589	CFTR	4:51035770-51249563	0.942947	0.00478973	0.567928
XLOC_929036	15:65891596-65896543	ENSBTAG00000027279	-	23:29411405-29412041	0.942403	0.00488058	0.572019
XLOC_929036	15:65891596-65896543	ENSBTAG00000009426	EZH2	4:112815326-112848415	0.942235	0.00490885	0.573266
XLOC_929036	15:65891596-65896543	ENSBTAG00000032130	CATSPER2	21:55906679-55946434	0.941939	0.00495878	0.574716
XLOC_929036	15:65891596-65896543	ENSBTAG00000016030	HOXD1-	2:20828933-20832040	0.941763	0.00498859	0.575528
XLOC_929036	15:65891596-65896543	ENSBTAG00000013879	DGKH	12:12293694-12405455	0.940654	0.00517842	0.58095
XLOC_929036	15:65891596-65896543	ENSBTAG00000006166	WRNIP1	23:50703506-50714364	0.940649	0.00517932	0.581013
XLOC_929036	15:65891596-65896543	ENSBTAG00000016899	MED8	3:103212682-103217887	0.940473	0.00520973	0.581704
XLOC_929036	15:65891596-65896543	ENSBTAG00000007763	SLC1A4	11:63290421-63395507	0.940288	0.00524182	0.582521
XLOC_929036	15:65891596-65896543	ENSBTAG00000011988	KIAA-1--	19:20619019-20645017	0.940238	0.00525046	0.582521
XLOC_929036	15:65891596-65896543	ENSBTAG00000013996	SH3BP2	6:108023959-108034231	0.940193	0.00525843	0.582521
XLOC_929036	15:65891596-65896543	ENSBTAG00000025109	-	7:71394152-71658772	0.940001	0.00529183	0.583633
XLOC_929036	15:65891596-65896543	ENSBTAG00000001593	OGFOD2	17:54805429-54809451	0.939541	0.00537246	0.586888
XLOC_929036	15:65891596-65896543	ENSBTAG00000020530	MTIF3	12:32720218-32733098	0.938881	0.00548922	0.589949
XLOC_929036	15:65891596-65896543	ENSBTAG00000016688	-	X:66722398-66723397	0.938539	0.00555016	0.591071
XLOC_929036	15:65891596-65896543	ENSBTAG00000021647	FCAR	18:62838471-62849020	0.93853	0.00555165	0.591117
XLOC_929036	15:65891596-65896543	ENSBTAG00000026585	TCEB3	2:129738382-129752889	0.938168	0.00561666	0.592793
XLOC_929036	15:65891596-65896543	ENSBTAG00000045520	PDYN	13:53605291-53619401	0.937826	0.00567817	0.594604
XLOC_929036	15:65891596-65896543	ENSBTAG00000000824	TSEN54	19:56657193-56663680	0.937711	0.00569904	0.595279
XLOC_929036	15:65891596-65896543	ENSBTAG00000000179	RPUSD1	25:665057-668257	0.937655	0.00570916	0.595766
XLOC_929036	15:65891596-65896543	ENSBTAG00000017174	SCN11A	22:12275352-12356183	0.935718	0.00606543	0.60512
XLOC_929036	15:65891596-65896543	ENSBTAG00000037717	PCDHGA7	7:54147731-54150161	0.935667	0.00607505	0.60512
XLOC_929036	15:65891596-65896543	ENSBTAG00000032869	RNASE1-	10:26631718-26632354	0.935556	0.00609573	0.60512
XLOC_929036	15:65891596-65896543	ENSBTAG00000020596	TMEM126B	29:9990806-9997407	0.934754	0.00624667	0.609864
XLOC_929036	15:65891596-65896543	ENSBTAG00000017037	PKN1	7:12402303-12426189	0.934443	0.0063058	0.611451
XLOC_929036	15:65891596-65896543	ENSBTAG00000015379	UBOX5	13:52501258-52548991	0.93441	0.00631194	0.611563
XLOC_929036	15:65891596-65896543	ENSBTAG00000002045	PSMD13	11:107244219-107254957	0.934068	0.00637726	0.614085
XLOC_929036	15:65891596-65896543	ENSBTAG00000013170	CTLA4	2:92490400-92495797	0.933773	0.00643373	0.616033
XLOC_929036	15:65891596-65896543	ENSBTAG00000002593	GDAP1L1	13:73436660-73461337	0.933489	0.00648841	0.617614
XLOC_929036	15:65891596-65896543	ENSBTAG00000002950	TMEM132D	17:49075826-49090245	0.933489	0.00648845	0.617617
XLOC_929036	15:65891596-65896543	ENSBTAG00000010730	-	23:10627243-10628260	0.933488	0.00648867	0.617629
XLOC_929036	15:65891596-65896543	ENSBTAG00000048168	-	5:59292314-59293254	0.933488	0.00648872	0.617629
XLOC_929036	15:65891596-65896543	ENSBTAG00000011925	-	10:25589274-25590216	0.933488	0.00648872	0.617629
XLOC_929036	15:65891596-65896543	ENSBTAG00000025663	RAC1	10:26255988-26257533	0.933487	0.00648875	0.61763
XLOC_929036	15:65891596-65896543	ENSBTAG00000046506	-	X:57676226-57676827	0.933485	0.00648917	0.617647
XLOC_929036	15:65891596-65896543	ENSBTAG00000039849	-	18:60545232-60644435	0.933479	0.0064903	0.617691
XLOC_929036	15:65891596-65896543	ENSBTAG00000033453	MTCH1	23:10854191-10873802	0.933413	0.00650317	0.618152
XLOC_929036	15:65891596-65896543	ENSBTAG00000040128	FZD4	29:8669605-8673380	0.933402	0.00650519	0.618204
XLOC_929036	15:65891596-65896543	ENSBTAG00000019325	TRMT1	7:13572877-13581965	0.933328	0.0065195	0.618232
XLOC_929036	15:65891596-65896543	ENSBTAG00000002413	MCAT	5:114576426-114588012	0.932338	0.00671232	0.622338
XLOC_929036	15:65891596-65896543	ENSBTAG00000016313	ECH1	18:48811367-48820509	0.932155	0.00674826	0.622338
XLOC_929036	15:65891596-65896543	ENSBTAG00000046868	-	14:253709-254630	0.930592	0.00705901	0.630079
XLOC_929036	15:65891596-65896543	ENSBTAG00000044198	THAP7	17:74333155-74335433	0.930089	0.00716044	0.633577
XLOC_929036	15:65891596-65896543	ENSBTAG00000001504	NOP14	6:107907117-107922154	0.929836	0.00721172	0.635319
XLOC_929036	15:65891596-65896543	ENSBTAG00000001450	APBB3	7:53414892-53421127	0.929728	0.00723367	0.636027
XLOC_929036	15:65891596-65896543	ENSBTAG00000016541	CAMK1G	16:75611799-75642910	0.929657	0.00724809	0.636334
XLOC_929036	15:65891596-65896543	ENSBTAG00000019998	HAGH	25:1379294-1391295	0.929367	0.00730734	0.63838
XLOC_929036	15:65891596-65896543	ENSBTAG00000006305	AK1	11:98552023-98561576	0.929286	0.00732381	0.639056
XLOC_929036	15:65891596-65896543	ENSBTAG00000014460	PARL	1:83860273-83914710	0.929017	0.00737903	0.640181
XLOC_929036	15:65891596-65896543	ENSBTAG00000015046	MST1R	22:50928326-50941427	0.928848	0.00741373	0.64141
XLOC_929036	15:65891596-65896543	ENSBTAG00000009995	CPEB4	20:5512160-5584540	0.928483	0.00748918	0.643603
XLOC_929036	15:65891596-65896543	ENSBTAG00000010689	NRG2	7:52714638-52774754	0.928208	0.00754617	0.645033
XLOC_929036	15:65891596-65896543	ENSBTAG00000016109	DHRS12	12:21275899-21316172	0.928182	0.00755159	0.645271
XLOC_929036	15:65891596-65896543	ENSBTAG00000004248	MLYCD	18:10250179-10263073	0.927831	0.00762461	0.647043
XLOC_929036	15:65891596-65896543	ENSBTAG00000018438	RRAGD	9:61644456-61743739	0.92773	0.00764562	0.647501
XLOC_929036	15:65891596-65896543	ENSBTAG00000046033	UBFD1	25:21476162-21488221	0.927595	0.007674	0.648083
XLOC_929036	15:65891596-65896543	ENSBTAG00000020922	UPF1	7:4268128-4299794	0.927534	0.00768675	0.648362
XLOC_929036	15:65891596-65896543	ENSBTAG00000018022	C29H11orf84	29:42665349-42815403	0.927071	0.0077841	0.651031
XLOC_929036	15:65891596-65896543	ENSBTAG00000005588	DOM3Z	23:27197601-27219157	0.926991	0.00780086	0.651685
XLOC_929036	15:65891596-65896543	ENSBTAG00000014838	VPS26B	15:84777783-84855877	0.926879	0.00782463	0.652544
XLOC_929036	15:65891596-65896543	ENSBTAG00000010246	GRTP1	12:90622563-90639777	0.925804	0.00805331	0.659729
XLOC_929036	15:65891596-65896543	ENSBTAG00000000191	SLC25A2-	22:51617497-51652558	0.92532	0.00815735	0.661493
XLOC_929036	15:65891596-65896543	ENSBTAG00000000042	PYCR1	19:51567327-51571991	0.925295	0.00816288	0.661499
XLOC_929036	15:65891596-65896543	ENSBTAG00000011805	M6PRBP1	7:20503791-20524334	0.925013	0.00822379	0.662758
XLOC_929036	15:65891596-65896543	ENSBTAG00000019298	STRADB	2:90432215-90456178	0.92492	0.00824398	0.66283
XLOC_929036	15:65891596-65896543	ENSBTAG00000018870	OTOA	25:20377459-20446651	0.924819	0.00826586	0.663325
XLOC_929036	15:65891596-65896543	ENSBTAG00000013523	OSBPL7	19:39188230-39296546	0.923284	0.00860233	0.665693
XLOC_929036	15:65891596-65896543	ENSBTAG00000011392	MYBPC1	5:65737955-65840833	0.923254	0.00860892	0.665693
XLOC_929036	15:65891596-65896543	ENSBTAG00000004514	-	22:57122411-57204951	0.922452	0.00878735	0.668777
XLOC_929036	15:65891596-65896543	ENSBTAG00000003927	AAMP	2:107015359-107020262	0.92209	0.00886846	0.669534
XLOC_929036	15:65891596-65896543	ENSBTAG00000031295	HSDL2	8:103452038-103512716	0.920205	0.00929688	0.678814
XLOC_929036	15:65891596-65896543	ENSBTAG00000012476	NRBF2	28:19352304-19381439	0.920086	0.00932428	0.67911
XLOC_929036	15:65891596-65896543	ENSBTAG00000015274	PRL	23:35105134-35113759	0.92007	0.00932799	0.679111
XLOC_929036	15:65891596-65896543	ENSBTAG00000015288	BEST4	3:101809787-101813887	0.919809	0.00938815	0.679765
XLOC_929036	15:65891596-65896543	ENSBTAG00000021119	TDGF1	22:53432382-53437016	0.919778	0.00939521	0.679812
XLOC_929036	15:65891596-65896543	ENSBTAG00000046090	-	29:46969454-46970420	0.919671	0.00942006	0.680113
XLOC_929036	15:65891596-65896543	ENSBTAG00000002066	MYL7	4:77860260-77862353	0.918778	0.00962756	0.683153
XLOC_929036	15:65891596-65896543	ENSBTAG00000020964	STRIP1	3:33482960-33503780	0.918705	0.00964464	0.683411
XLOC_929036	15:65891596-65896543	ENSBTAG00000025669	B3GALT4	23:7394228-7395863	0.918434	0.0097082	0.684031
XLOC_929036	15:65891596-65896543	ENSBTAG00000013899	LARP4B	13:46779270-46834689	0.918236	0.0097547	0.684576
XLOC_929036	15:65891596-65896543	ENSBTAG00000020843	PCSK1	7:98155673-98199486	0.917895	0.00983502	0.686471
XLOC_929036	15:65891596-65896543	ENSBTAG00000018599	PROSER3	18:46658432-46668809	0.917462	0.00993755	0.688865
XLOC_929036	15:65891596-65896543	ENSBTAG00000001647	PLEKHJ1	7:22684431-22687065	0.917404	0.00995135	0.689278
XLOC_929036	15:65891596-65896543	ENSBTAG00000010129	SLITRK5	12:62666723-62669717	0.917115	0.0100201	0.690652
XLOC_929036	15:65891596-65896543	ENSBTAG00000010371	CHAC1	10:36598393-36600764	0.917076	0.0100295	0.690776
XLOC_929036	15:65891596-65896543	ENSBTAG00000034284	-	1:33853692-33854670	0.917056	0.0100342	0.690885
XLOC_929036	15:65891596-65896543	ENSBTAG00000012719	UBTD1	26:18575001-18625622	0.916636	0.0101347	0.692125
XLOC_929036	15:65891596-65896543	ENSBTAG00000017361	BAG5	21:69843887-69846777	0.91662	0.0101384	0.692171
XLOC_929036	15:65891596-65896543	ENSBTAG00000006157	HS6ST1	2:4105683-4149372	0.915939	0.0103024	0.695265
XLOC_929036	15:65891596-65896543	ENSBTAG00000021276	TFF3	1:144067290-144071071	0.91502	0.0105255	0.700027
XLOC_929036	15:65891596-65896543	ENSBTAG00000004436	PPT2	23:27028166-27035589	0.914947	0.0105433	0.700338
XLOC_929036	15:65891596-65896543	ENSBTAG00000031806	ZNF48	25:26831622-26835977	0.914867	0.010563	0.700618
XLOC_929036	15:65891596-65896543	ENSBTAG00000005235	DPP1-	2:67935913-68111066	0.914611	0.0106257	0.701167
XLOC_929036	15:65891596-65896543	ENSBTAG00000047766	G-S2	16:75539495-75540404	0.914361	0.0106869	0.702761
XLOC_929036	15:65891596-65896543	ENSBTAG00000000073	LRPAP1	6:106483715-107356158	0.91416	0.0107366	0.703691
XLOC_929036	15:65891596-65896543	ENSBTAG00000018185	ASB4	4:12597837-12699701	0.913948	0.0107887	0.703747
XLOC_929036	15:65891596-65896543	ENSBTAG00000007166	CAMKK1	19:25106723-25135095	0.913848	0.0108135	0.704237
XLOC_929036	15:65891596-65896543	ENSBTAG00000003472	ABCA12	2:103520023-103720887	0.913573	0.0108817	0.70432
XLOC_929036	15:65891596-65896543	ENSBTAG00000004052	EPGN	6:90992363-90996779	0.913569	0.0108826	0.70432
XLOC_929036	15:65891596-65896543	ENSBTAG00000007258	GAD1	2:25646774-25685832	0.913414	0.0109211	0.70517
XLOC_929036	15:65891596-65896543	ENSBTAG00000047092	-	X:143557039-143559418	0.913111	0.0109966	0.706564
XLOC_929036	15:65891596-65896543	ENSBTAG00000001352	SDCCAG3	11:103910384-103916652	0.912956	0.0110351	0.70685
XLOC_929036	15:65891596-65896543	ENSBTAG00000015581	COL9A3	13:55019576-55040430	0.91141	0.0114248	0.709138
XLOC_929036	15:65891596-65896543	ENSBTAG00000011228	FASTK	4:114450705-114455203	0.9114	0.0114272	0.709138
XLOC_929036	15:65891596-65896543	ENSBTAG00000019136	STUB1	25:558377-560734	0.911088	0.0115066	0.709138
XLOC_929036	15:65891596-65896543	ENSBTAG00000021951	RBM17	13:17486171-17509050	0.910957	0.0115399	0.709138
XLOC_929036	15:65891596-65896543	ENSBTAG00000037679	PPP1R3E	10:21447235-21448497	0.910944	0.0115434	0.709138
XLOC_929036	15:65891596-65896543	ENSBTAG00000019871	TRMT2A	17:75002774-75006770	0.910894	0.011556	0.70939
XLOC_929036	15:65891596-65896543	ENSBTAG00000019667	RNF187	7:2453802-2457284	0.910178	0.0117395	0.711618
XLOC_929036	15:65891596-65896543	ENSBTAG00000011280	TBKBP1	19:39384854-39401009	0.910104	0.0117586	0.711618
XLOC_929036	15:65891596-65896543	ENSBTAG00000010777	CARS	29:49202353-49254992	0.909833	0.0118286	0.711618
XLOC_929036	15:65891596-65896543	ENSBTAG00000009755	GOLGA3	17:45418675-45455896	0.909825	0.0118307	0.711618
XLOC_929036	15:65891596-65896543	ENSBTAG00000018967	YIPF3	23:17031092-17035360	0.909578	0.0118947	0.712224
XLOC_929036	15:65891596-65896543	ENSBTAG00000019014	MAGEF1	1:83090389-83091984	0.908986	0.0120485	0.714471
XLOC_929036	15:65891596-65896543	ENSBTAG00000009461	STYXL1	25:34734995-34779637	0.908897	0.0120716	0.714637
XLOC_929036	15:65891596-65896543	ENSBTAG00000008385	KLHL36	18:10845505-10854520	0.908761	0.0121071	0.715068
XLOC_929036	15:65891596-65896543	ENSBTAG00000004801	PDXDC1	25:13824243-13879128	0.908648	0.0121367	0.715236
XLOC_929036	15:65891596-65896543	ENSBTAG00000009099	PRR14	25:27034799-27038835	0.90863	0.0121413	0.715326
XLOC_929036	15:65891596-65896543	ENSBTAG00000004829	YIF1A	29:44984658-44988709	0.908615	0.0121452	0.715334
XLOC_929036	15:65891596-65896543	ENSBTAG00000000354	PDE6G	19:51768183-51769908	0.908351	0.0122144	0.715921
XLOC_929036	15:65891596-65896543	ENSBTAG00000010351	SNX25	27:14612117-14699059	0.908145	0.0122685	0.716883
XLOC_929036	15:65891596-65896543	ENSBTAG00000010304	CHKA	29:46225619-46257655	0.908142	0.0122692	0.716908
XLOC_929036	15:65891596-65896543	ENSBTAG00000005972	-	8:38400858-38401511	0.908001	0.0123063	0.717571
XLOC_929036	15:65891596-65896543	ENSBTAG00000044101	C14orf159	21:56534296-56581876	0.907348	0.012479	0.719612
XLOC_929036	15:65891596-65896543	ENSBTAG00000034360	SERF1	20:10018766-10022546	0.907162	0.0125282	0.719656
XLOC_929036	15:65891596-65896543	ENSBTAG00000011800	ABCG4	15:30257753-30272204	0.906351	0.0127446	0.719984
XLOC_929036	15:65891596-65896543	ENSBTAG00000006567	VIPR1	22:15280707-15312566	0.905773	0.0128997	0.721626
XLOC_929036	15:65891596-65896543	ENSBTAG00000046763	MGC1431-3	22:43336992-43357321	0.905516	0.0129691	0.722348
XLOC_929036	15:65891596-65896543	ENSBTAG00000014225	SLC5A9	3:98567048-98587443	0.904766	0.0131724	0.724336
XLOC_929036	15:65891596-65896543	ENSBTAG00000003121	FRMPD3	X:59847735-59915953	0.904102	0.0133537	0.725965
XLOC_929036	15:65891596-65896543	ENSBTAG00000012106	ADCK1	10:90002635-90134649	0.904013	0.0133781	0.726349
XLOC_929036	15:65891596-65896543	ENSBTAG00000005603	CXCL11	6:92607225-92755605	0.903726	0.013457	0.726997
XLOC_929036	15:65891596-65896543	ENSBTAG00000018945	AMOTL1	15:15794575-15884804	0.90352	0.0135137	0.727614
XLOC_929036	15:65891596-65896543	ENSBTAG00000030423	CLEC1B	5:100346462-100355669	0.903513	0.0135155	0.727659
XLOC_929036	15:65891596-65896543	ENSBTAG00000002634	TMEM115	22:50559653-50564391	0.903475	0.0135261	0.727739
XLOC_929036	15:65891596-65896543	ENSBTAG00000021253	PRDM15	1:143569075-143621182	0.90317	0.0136102	0.728867
XLOC_929036	15:65891596-65896543	ENSBTAG00000018156	KRTCAP3	11:72223039-72224689	0.902939	0.013674	0.729713
XLOC_929036	15:65891596-65896543	ENSBTAG00000000563	MYD88	22:11646790-11651003	0.902888	0.0136882	0.729972
XLOC_929036	15:65891596-65896543	ENSBTAG00000019303	MAFK	25:41960756-41961974	0.902724	0.0137336	0.730162
XLOC_929036	15:65891596-65896543	ENSBTAG00000002479	PANK4	16:51589108-51604672	0.901947	0.0139502	0.732723
XLOC_929036	15:65891596-65896543	ENSBTAG00000019723	PEX12	19:15082270-15086488	0.901632	0.0140384	0.734292
XLOC_929036	15:65891596-65896543	ENSBTAG00000013932	CCDC71	22:51435768-51439453	0.901116	0.0141835	0.736634
XLOC_929036	15:65891596-65896543	ENSBTAG00000008579	RCC2	2:135784597-135809900	0.901052	0.0142016	0.737075
XLOC_929036	15:65891596-65896543	ENSBTAG00000018560	DNAH3	25:18838853-19180607	0.900945	0.0142318	0.737455
XLOC_929036	15:65891596-65896543	ENSBTAG00000008600	TRAF3IP2	9:39309719-39341546	0.900945	0.0142319	0.737455
XLOC_929036	15:65891596-65896543	ENSBTAG00000010668	GEMIN7	18:53160658-53167519	0.900458	0.0143698	0.739143
XLOC_929036	15:65891596-65896543	ENSBTAG00000013820	-	26:35435895-35436976	0.899911	0.0145253	0.741319
XLOC_929036	15:65891596-65896543	ENSBTAG00000010470	UQCC3	29:41698904-41699788	0.899614	0.0146102	0.742413
XLOC_929036	15:65891596-65896543	ENSBTAG00000002287	CHD9	18:21726408-21857238	0.899202	0.0147284	0.74422
XLOC_929036	15:65891596-65896543	ENSBTAG00000005973	OVGP1	3:32047398-32059347	0.899199	0.0147291	0.744237
XLOC_929036	15:65891596-65896543	ENSBTAG00000009488	NXF1	29:41796852-41808165	0.899134	0.0147479	0.744658
XLOC_929036	15:65891596-65896543	ENSBTAG00000001836	-	19:19758763-19956549	0.899091	0.0147602	0.744869
XLOC_929036	15:65891596-65896543	ENSBTAG00000046334	-	4:77211427-77213183	0.898572	0.0149097	0.746642
XLOC_929036	15:65891596-65896543	ENSBTAG00000011161	-	8:38683732-38684116	0.898561	0.0149129	0.746642
XLOC_929036	15:65891596-65896543	ENSBTAG00000027357	FGF22	7:44876206-44878971	0.898529	0.0149222	0.746642
XLOC_929036	15:65891596-65896543	ENSBTAG00000047175	GP6	18:62935385-62945850	0.898528	0.0149225	0.746642
XLOC_929036	15:65891596-65896543	ENSBTAG00000021109	-	16:31435844-31436558	0.898527	0.0149228	0.746642
XLOC_929036	15:65891596-65896543	ENSBTAG00000002001	-	X:72300237-72316894	0.898526	0.0149231	0.746642
XLOC_929036	15:65891596-65896543	ENSBTAG00000019199	MGC133647	24:35360072-35374961	0.898525	0.0149232	0.746642
XLOC_929036	15:65891596-65896543	ENSBTAG00000046040	-	1:131089307-131090084	0.898524	0.0149237	0.746642
XLOC_929036	15:65891596-65896543	ENSBTAG00000039133	C3orf49	22:37738075-37748331	0.898522	0.0149242	0.746642
XLOC_929036	15:65891596-65896543	ENSBTAG00000045733	-	7:42890344-42891283	0.898521	0.0149246	0.746642
XLOC_929036	15:65891596-65896543	ENSBTAG00000046811	-	15:83864402-83865341	0.898521	0.0149246	0.746642
XLOC_929036	15:65891596-65896543	ENSBTAG00000047585	-	23:29784663-29785578	0.898521	0.0149246	0.746642
XLOC_929036	15:65891596-65896543	ENSBTAG00000026078	-	5:59562260-59563319	0.89852	0.0149246	0.746642
XLOC_929036	15:65891596-65896543	ENSBTAG00000033509	OR4D9	15:84074992-84075928	0.89852	0.0149246	0.746642
XLOC_929036	15:65891596-65896543	ENSBTAG00000040454	-	23:30474851-30475787	0.89852	0.0149246	0.746642
XLOC_929036	15:65891596-65896543	ENSBTAG00000045850	-	15:50479197-50480142	0.89852	0.0149247	0.746642
XLOC_929036	15:65891596-65896543	ENSBTAG00000046801	-	15:80920111-80921056	0.89852	0.0149247	0.746642
XLOC_929036	15:65891596-65896543	ENSBTAG00000048292	-	3:10991141-10992086	0.89852	0.0149247	0.746642
XLOC_929036	15:65891596-65896543	ENSBTAG00000035988	-	15:80420320-80421262	0.89852	0.0149247	0.746642
XLOC_929036	15:65891596-65896543	ENSBTAG00000047463	-	29:27079828-27081153	0.89852	0.0149247	0.746642
XLOC_929036	15:65891596-65896543	ENSBTAG00000047086	-	23:29290571-29291495	0.89852	0.0149249	0.746642
XLOC_929036	15:65891596-65896543	ENSBTAG00000038364	-	20:56835-57927	0.898519	0.014925	0.746642
XLOC_929036	15:65891596-65896543	ENSBTAG00000047402	FAM17-B	28:43774961-43778784	0.898519	0.014925	0.746642
XLOC_929036	15:65891596-65896543	ENSBTAG00000048307	OR52E2	15:49833388-49834463	0.898519	0.0149251	0.746642
XLOC_929036	15:65891596-65896543	ENSBTAG00000016485	OPN1SW	4:93557350-93560340	0.898518	0.0149252	0.746642
XLOC_929036	15:65891596-65896543	ENSBTAG00000007989	FUT9	9:54432729-54433809	0.898518	0.0149253	0.746642
XLOC_929036	15:65891596-65896543	ENSBTAG00000039223	WDR38	11:95846029-95854734	0.898517	0.0149257	0.746642
XLOC_929036	15:65891596-65896543	ENSBTAG00000005725	IDO2	27:34707900-34774452	0.898515	0.0149261	0.746642
XLOC_929036	15:65891596-65896543	ENSBTAG00000040268	UBE2U	3:81575428-81652244	0.898515	0.0149262	0.746642
XLOC_929036	15:65891596-65896543	ENSBTAG00000047009	ANKRD66	23:19953076-19966930	0.898514	0.0149265	0.746642
XLOC_929036	15:65891596-65896543	ENSBTAG00000005308	ANGPTL5	15:7148660-7165793	0.898514	0.0149266	0.746642
XLOC_929036	15:65891596-65896543	ENSBTAG00000003072	ACADVL	19:27568180-27573378	0.898445	0.0149465	0.746642
XLOC_929036	15:65891596-65896543	ENSBTAG00000021820	DDX39	7:12442492-12451043	0.89809	0.0150492	0.747455
XLOC_929036	15:65891596-65896543	ENSBTAG00000011554	SURF6	11:104296134-104302894	0.897553	0.0152056	0.749635
XLOC_929036	15:65891596-65896543	ENSBTAG00000021372	42258	6:93528979-93628589	0.897525	0.0152137	0.749829
XLOC_929036	15:65891596-65896543	ENSBTAG00000017118	FAM8A1	23:39611983-39619623	0.897463	0.0152317	0.750078
XLOC_929036	15:65891596-65896543	ENSBTAG00000039456	-	9:39398264-39398790	0.897404	0.0152489	0.750465
XLOC_929036	15:65891596-65896543	ENSBTAG00000046443	-	8:22954215-22954854	0.896339	0.0155614	0.754126
XLOC_929036	15:65891596-65896543	ENSBTAG00000003303	ICT1	19:57040854-57047924	0.896313	0.0155692	0.754279
XLOC_929036	15:65891596-65896543	ENSBTAG00000008213	ATMIN	18:7755290-7768469	0.896311	0.0155697	0.754279
XLOC_929036	15:65891596-65896543	ENSBTAG00000025046	ALKBH5	19:35025248-35041293	0.895976	0.0156685	0.7554
XLOC_929036	15:65891596-65896543	ENSBTAG00000000164	GNRH1	8:73698975-73702769	0.895644	0.0157671	0.75676
XLOC_929036	15:65891596-65896543	ENSBTAG00000016235	-	8:112911792-112920759	0.894784	0.0160232	0.75967
XLOC_929036	15:65891596-65896543	ENSBTAG00000032862	DYDC2	28:35953578-35958219	0.894427	0.01613	0.76014
XLOC_929036	15:65891596-65896543	ENSBTAG00000014415	ZNF653	7:17069808-17085059	0.89426	0.0161802	0.760645
XLOC_929036	15:65891596-65896543	ENSBTAG00000015380	SLC16A4	3:33152577-33183100	0.894146	0.0162145	0.760966
XLOC_929036	15:65891596-65896543	ENSBTAG00000006643	C4orf19	6:58486549-58567376	0.893844	0.0163054	0.762228
XLOC_929036	15:65891596-65896543	ENSBTAG00000011071	BPIFC	5:71391549-71427743	0.893685	0.0163535	0.762777
XLOC_929036	15:65891596-65896543	ENSBTAG00000013577	SLC1A5	18:54302392-54313935	0.893469	0.0164188	0.763303
XLOC_929036	15:65891596-65896543	ENSBTAG00000021036	42-65	7:18269253-18283870	0.892351	0.0167587	0.766239
XLOC_929036	15:65891596-65896543	ENSBTAG00000012691	GTF2E2	27:25845098-25924961	0.892002	0.0168655	0.766939
XLOC_929036	15:65891596-65896543	ENSBTAG00000007761	ZBTB5	8:61954946-61981732	0.891533	0.0170095	0.768129
XLOC_929036	15:65891596-65896543	ENSBTAG00000013047	GRM7	22:18740483-19647747	0.891379	0.0170569	0.768151
XLOC_929036	15:65891596-65896543	ENSBTAG00000005888	MDGA1	23:11530877-11594184	0.891328	0.0170726	0.768202
XLOC_929036	15:65891596-65896543	ENSBTAG00000005039	ARAF	X:91180862-91191308	0.891307	0.0170793	0.768327
XLOC_929036	15:65891596-65896543	ENSBTAG00000017932	CCDC84	15:30107960-30117641	0.891157	0.0171254	0.768431
XLOC_929036	15:65891596-65896543	ENSBTAG00000011811	TNPO2	7:13904180-13921077	0.891017	0.0171687	0.768785
XLOC_929036	15:65891596-65896543	ENSBTAG00000025968	-	13:23444707-23445437	0.890915	0.0172002	0.768877
XLOC_929036	15:65891596-65896543	ENSBTAG00000010838	TMEM181	9:96420870-96483011	0.890801	0.0172355	0.769344
XLOC_929036	15:65891596-65896543	ENSBTAG00000006828	RAPGEF3	5:32697064-32718624	0.89068	0.0172731	0.769708
XLOC_929036	15:65891596-65896543	ENSBTAG00000007906	ZACN	19:56208459-56212672	0.890673	0.0172751	0.769708
XLOC_929036	15:65891596-65896543	ENSBTAG00000004331	PYGO2	3:15682354-15686554	0.890637	0.0172865	0.7698
XLOC_929036	15:65891596-65896543	ENSBTAG00000007202	EI24	29:29351428-29365864	0.890303	0.0173901	0.770266
XLOC_929036	15:65891596-65896543	ENSBTAG00000027263	-	3:21112093-21112565	0.890257	0.0174043	0.770266
XLOC_929036	15:65891596-65896543	ENSBTAG00000017012	-	13:17788336-17800446	0.890242	0.017409	0.770266
XLOC_929036	15:65891596-65896543	ENSBTAG00000020954	TRIM7	7:41718719-41731788	0.889681	0.0175842	0.770266
XLOC_929036	15:65891596-65896543	ENSBTAG00000031786	FAU	5:47713519-47751430	0.889632	0.0175994	0.770475
XLOC_929036	15:65891596-65896543	ENSBTAG00000003079	TIGD3	29:44221928-44223344	0.889551	0.0176248	0.770778
XLOC_929036	15:65891596-65896543	ENSBTAG00000019204	RTN3	29:42665349-42815403	0.88952	0.0176345	0.770878
XLOC_929036	15:65891596-65896543	ENSBTAG00000006758	-	17:45268622-45269814	0.889387	0.0176761	0.770878
XLOC_929036	15:65891596-65896543	ENSBTAG00000037783	-	5:40638740-40667231	0.889266	0.0177141	0.771049
XLOC_929036	15:65891596-65896543	ENSBTAG00000006136	CDA	2:132636461-132657392	0.889175	0.0177428	0.771368
XLOC_929036	15:65891596-65896543	ENSBTAG00000009795	SF3B5	9:82549525-82550198	0.889098	0.0177667	0.771616
XLOC_929036	15:65891596-65896543	ENSBTAG00000002105	TEX261	11:13438230-13445953	0.888989	0.0178013	0.771789
XLOC_929036	15:65891596-65896543	ENSBTAG00000007445	CD28	2:92325179-92358568	0.888968	0.0178076	0.771789
XLOC_929036	15:65891596-65896543	ENSBTAG00000014123	ZNF5-7	18:43038545-43068295	0.888898	0.0178298	0.771801
XLOC_929036	15:65891596-65896543	ENSBTAG00000006378	RIPK1	23:50420990-50446719	0.888643	0.0179102	0.772515
XLOC_929036	15:65891596-65896543	ENSBTAG00000009496	STAT5A	19:43033596-43054075	0.888626	0.0179156	0.772616
XLOC_929036	15:65891596-65896543	ENSBTAG00000034598	BOD1	20:5226482-5238709	0.888584	0.0179288	0.772835
XLOC_929036	15:65891596-65896543	ENSBTAG00000046276	-	13:50362600-50400983	0.888353	0.0180017	0.772986
XLOC_929036	15:65891596-65896543	ENSBTAG00000047551	IFNT	8:22601176-22634001	0.888125	0.0180738	0.773299
XLOC_929036	15:65891596-65896543	ENSBTAG00000019869	DGCR8	17:74987853-75002264	0.887906	0.0181433	0.773608
XLOC_929036	15:65891596-65896543	ENSBTAG00000003199	SLC35C1	15:76725869-76731444	0.887712	0.0182049	0.774377
XLOC_929036	15:65891596-65896543	ENSBTAG00000018271	SLC38A1-	19:52045286-52085223	0.887712	0.0182049	0.774378
XLOC_929036	15:65891596-65896543	ENSBTAG00000016432	PEMT	19:35389674-35420462	0.887391	0.0183072	0.775133
XLOC_929036	15:65891596-65896543	ENSBTAG00000010729	KRI1	7:16279902-16297653	0.887223	0.0183606	0.775459
XLOC_929036	15:65891596-65896543	ENSBTAG00000009733	FBP1	8:82460863-82491694	0.886758	0.0185096	0.776311
XLOC_929036	15:65891596-65896543	ENSBTAG00000013855	ORMDL3	19:40907226-40913526	0.886046	0.0187385	0.778021
XLOC_929036	15:65891596-65896543	ENSBTAG00000022632	TCTA	22:51254438-51257322	0.885878	0.0187924	0.778627
XLOC_929036	15:65891596-65896543	ENSBTAG00000004315	HDLBP	3:120904561-120960962	0.885677	0.0188576	0.779308
XLOC_929036	15:65891596-65896543	ENSBTAG00000039520	SIRPB1	13:53903060-53988803	0.88561	0.0188793	0.779373
XLOC_929036	15:65891596-65896543	ENSBTAG00000010198	ATF7IP2	25:9238386-9290512	0.885466	0.0189257	0.779473
XLOC_929036	15:65891596-65896543	ENSBTAG00000013697	CLASRP	18:53129171-53153714	0.885439	0.0189345	0.779473
XLOC_929036	15:65891596-65896543	ENSBTAG00000021823	HFE2	3:21470720-21474444	0.885421	0.0189403	0.779473
XLOC_929036	15:65891596-65896543	ENSBTAG00000002191	RRP12	26:18468763-18497554	0.884485	0.0192447	0.782136
XLOC_929036	15:65891596-65896543	ENSBTAG00000007513	PGAM5	17:45491536-45499180	0.884469	0.0192501	0.782136
XLOC_929036	15:65891596-65896543	ENSBTAG00000003278	HOXC1-	5:26202175-26206357	0.884001	0.0194031	0.784049
XLOC_929036	15:65891596-65896543	ENSBTAG00000018924	QRICH1	22:51492854-51535040	0.883305	0.0196319	0.786494
XLOC_929036	15:65891596-65896543	ENSBTAG00000009105	ACSBG2	7:19462466-19499738	0.882911	0.019762	0.787114
XLOC_929036	15:65891596-65896543	ENSBTAG00000032534	RHOF	17:55759605-55815637	0.882771	0.0198085	0.787453
XLOC_929036	15:65891596-65896543	ENSBTAG00000038610	ZBTB26	11:94081311-94082670	0.882388	0.0199353	0.788279
XLOC_929036	15:65891596-65896543	ENSBTAG00000018146	VAT1L	18:5045211-5211278	0.881356	0.0202795	0.790422
XLOC_929036	15:65891596-65896543	ENSBTAG00000018785	TUBB1	13:57874076-57879042	0.881184	0.0203371	0.790614
XLOC_929036	15:65891596-65896543	ENSBTAG00000000799	ICA1	4:17177735-17341262	0.881087	0.0203696	0.790762
XLOC_929036	15:65891596-65896543	ENSBTAG00000010271	MAPKAP1	11:96278653-96511576	0.880703	0.0204988	0.791489
XLOC_929036	15:65891596-65896543	ENSBTAG00000048085	KLF5	19:8651762-8720657	0.880547	0.0205514	0.791794
XLOC_929036	15:65891596-65896543	ENSBTAG00000015294	COX1-	19:32696436-32804796	0.880229	0.0206587	0.792753
XLOC_929036	15:65891596-65896543	ENSBTAG00000011838	PCED1B	5:33189703-33339728	0.880216	0.0206631	0.79276
XLOC_929036	15:65891596-65896543	ENSBTAG00000016006	ANKRD11	18:14371891-14436368	0.880117	0.0206963	0.793088
XLOC_929036	15:65891596-65896543	ENSBTAG00000003516	TM2D2	27:33798031-33804113	0.880102	0.0207014	0.793088
XLOC_929036	15:65891596-65896543	ENSBTAG00000010275	KIAA-196	14:16670957-16719342	0.879334	0.020962	0.795312
XLOC_929036	15:65891596-65896543	ENSBTAG00000000764	GIPC1	7:12382686-12395710	0.879268	0.0209844	0.795611
XLOC_929036	15:65891596-65896543	ENSBTAG00000011317	-	11:98879337-98895204	0.879141	0.0210277	0.795833
XLOC_929036	15:65891596-65896543	ENSBTAG00000006372	KLHL42	5:82452436-82468701	0.878561	0.0212257	0.797091
XLOC_929036	15:65891596-65896543	ENSBTAG00000003682	DNAJB13	15:54180360-54192907	0.87842	0.0212739	0.797513
XLOC_929036	15:65891596-65896543	ENSBTAG00000020232	REXO1	7:45765018-45784173	0.878356	0.0212959	0.797645
XLOC_929036	15:65891596-65896543	ENSBTAG00000009346	MAPKAPK5	17:64508405-64530237	0.877885	0.0214576	0.798778
XLOC_929036	15:65891596-65896543	ENSBTAG00000004563	-	X:118800901-118802822	0.877493	0.0215928	0.799675
XLOC_929036	15:65891596-65896543	ENSBTAG00000007360	TMEM43	22:58726301-58747763	0.877296	0.0216607	0.800319
XLOC_929036	15:65891596-65896543	ENSBTAG00000033679	HLCS	1:150732148-150901970	0.877145	0.0217129	0.800627
XLOC_929036	15:65891596-65896543	ENSBTAG00000021134	DPP9	7:20648282-20678569	0.876906	0.0217956	0.800753
XLOC_929036	15:65891596-65896543	ENSBTAG00000002098	CDC34	7:44789107-44794947	0.876846	0.0218165	0.800805
XLOC_929036	15:65891596-65896543	ENSBTAG00000020003	KLHL14	24:24673955-24787757	0.876763	0.021845	0.801007
XLOC_929036	15:65891596-65896543	ENSBTAG00000021959	CDC2-B	20:23993843-24022535	0.876724	0.0218588	0.801147
XLOC_929036	15:65891596-65896543	ENSBTAG00000033702	STARD8	X:87041282-87083091	0.876438	0.021958	0.801474
XLOC_929036	15:65891596-65896543	ENSBTAG00000006231	ACSBG1	21:31081076-31140268	0.876366	0.0219831	0.801666
XLOC_929036	15:65891596-65896543	ENSBTAG00000046670	MLX	19:43283854-43295238	0.876083	0.0220818	0.802433
XLOC_929036	15:65891596-65896543	ENSBTAG00000000219	GRIN2B	5:96408803-96761516	0.876067	0.0220874	0.802507
XLOC_929036	15:65891596-65896543	ENSBTAG00000013613	-	7:6313717-6319745	0.875949	0.0221284	0.802826
XLOC_929036	15:65891596-65896543	ENSBTAG00000004498	ESR2	10:76707921-76757370	0.875884	0.0221513	0.802981
XLOC_929036	15:65891596-65896543	ENSBTAG00000002669	RASSF4	28:44940861-45014243	0.875762	0.022194	0.803287
XLOC_929036	15:65891596-65896543	ENSBTAG00000038055	KLF16	7:45789551-45801206	0.875056	0.0224412	0.804438
XLOC_929036	15:65891596-65896543	ENSBTAG00000031564	GNL3L	X:97425376-97461194	0.874824	0.022523	0.804438
XLOC_929036	15:65891596-65896543	ENSBTAG00000014247	FAM83F	5:111871466-111898328	0.873983	0.0228198	0.805718
XLOC_929036	15:65891596-65896543	ENSBTAG00000019193	SETD5	22:17176683-17220627	0.873839	0.0228708	0.805945
XLOC_929036	15:65891596-65896543	ENSBTAG00000004969	LRRC14	14:1610262-1613725	0.873713	0.0229157	0.806335
XLOC_929036	15:65891596-65896543	ENSBTAG00000021590	OR52B2	15:47491601-47492582	0.873611	0.0229518	0.806626
XLOC_929036	15:65891596-65896543	ENSBTAG00000020802	-	22:44235617-44376594	0.873456	0.023007	0.807255
XLOC_929036	15:65891596-65896543	ENSBTAG00000020613	STK16	2:107916905-107920288	0.872924	0.0231966	0.808678
XLOC_929036	15:65891596-65896543	ENSBTAG00000009058	TMEM177	2:71893617-71894865	0.872614	0.0233071	0.809089
XLOC_929036	15:65891596-65896543	ENSBTAG00000002542	KRCC1	11:47874691-47879023	0.871898	0.023564	0.811184
XLOC_929036	15:65891596-65896543	ENSBTAG00000012920	TMEM7-	14:39354350-39362288	0.871716	0.0236294	0.811502
XLOC_929036	15:65891596-65896543	ENSBTAG00000016769	PCTK1	X:90853943-90865344	0.871471	0.0237178	0.81218
XLOC_929036	15:65891596-65896543	ENSBTAG00000010348	PDDC1	29:50849496-50854698	0.87139	0.0237472	0.812496
XLOC_929036	15:65891596-65896543	ENSBTAG00000007193	CCL16	19:14782700-14786690	0.871039	0.0238742	0.813395
XLOC_929036	15:65891596-65896543	ENSBTAG00000005055	TXK	6:68405246-68449203	0.870896	0.0239257	0.813645
XLOC_929036	15:65891596-65896543	ENSBTAG00000011351	TMEM259	7:45130770-45144158	0.870707	0.0239943	0.813653
XLOC_929036	15:65891596-65896543	ENSBTAG00000032527	ERCC6	28:44015476-44086510	0.870518	0.0240631	0.813914
XLOC_929036	15:65891596-65896543	ENSBTAG00000003560	RPL8	12:18173184-18173958	0.870432	0.0240941	0.814021
XLOC_929036	15:65891596-65896543	ENSBTAG00000013278	MAGIX	X:92287877-92291652	0.870337	0.0241286	0.814255
XLOC_929036	15:65891596-65896543	ENSBTAG00000048119	-	6:108902715-108930463	0.869542	0.0244189	0.816043
XLOC_929036	15:65891596-65896543	ENSBTAG00000012890	SLC25A3	5:63082434-63092547	0.869484	0.0244402	0.81615
XLOC_929036	15:65891596-65896543	ENSBTAG00000014336	WBP1L	26:23563110-23764458	0.86947	0.024445	0.816212
XLOC_929036	15:65891596-65896543	ENSBTAG00000016239	DUOXA2	10:65525529-65540482	0.869228	0.0245337	0.816572
XLOC_929036	15:65891596-65896543	ENSBTAG00000021225	DCAF5	10:81194835-81259609	0.868986	0.0246227	0.81732
XLOC_929036	15:65891596-65896543	ENSBTAG00000024318	-	5:102940223-102966384	0.868946	0.0246373	0.81735
XLOC_929036	15:65891596-65896543	ENSBTAG00000003209	BLCAP	13:67102206-67125217	0.868854	0.0246712	0.817385
XLOC_929036	15:65891596-65896543	ENSBTAG00000012945	PDE6A	7:63190541-63267311	0.868736	0.0247147	0.817757
XLOC_929036	15:65891596-65896543	ENSBTAG00000044155	BSPRY	8:104306682-104329562	0.868726	0.024718	0.817805
XLOC_929036	15:65891596-65896543	ENSBTAG00000013501	DHRS13	19:20828076-20832961	0.868364	0.0248515	0.818688
XLOC_929036	15:65891596-65896543	ENSBTAG00000013951	CHFR	17:45375499-45399233	0.868283	0.0248814	0.818822
XLOC_929036	15:65891596-65896543	ENSBTAG00000007498	ZGPAT	13:54509564-54519454	0.868192	0.0249149	0.81884
XLOC_929036	15:65891596-65896543	ENSBTAG00000017335	HGFAC	6:106483715-107356158	0.868144	0.0249327	0.81884
XLOC_929036	15:65891596-65896543	ENSBTAG00000015251	ALG13	X:65187597-65222812	0.868124	0.0249402	0.81884
XLOC_929036	15:65891596-65896543	ENSBTAG00000011336	OTOGL	5:9787258-9960051	0.867995	0.0249878	0.818884
XLOC_929036	15:65891596-65896543	ENSBTAG00000002295	ATF2	2:21725941-21830229	0.867985	0.0249917	0.818942
XLOC_929036	15:65891596-65896543	ENSBTAG00000010696	DVL1	16:52431327-52440427	0.867902	0.0250222	0.819365
XLOC_929036	15:65891596-65896543	ENSBTAG00000003111	ATM	15:18119200-18265060	0.86742	0.025201	0.820558
XLOC_929036	15:65891596-65896543	ENSBTAG00000008991	EIF4ENIF1	17:72293385-72332007	0.866841	0.0254164	0.821328
XLOC_929036	15:65891596-65896543	ENSBTAG00000013884	SIPA1	29:44484283-44493549	0.866262	0.0256327	0.821736
XLOC_929036	15:65891596-65896543	ENSBTAG00000001007	SLC25A43	X:3646866-3687086	0.86624	0.0256412	0.821736
XLOC_929036	15:65891596-65896543	ENSBTAG00000009726	KLHL12	16:55494271-55516370	0.866149	0.0256752	0.821736
XLOC_929036	15:65891596-65896543	ENSBTAG00000037906	-	18:58194881-58209666	0.866098	0.0256943	0.821736
XLOC_929036	15:65891596-65896543	ENSBTAG00000000967	DET1	21:19928625-19953516	0.865683	0.0258499	0.821829
XLOC_929036	15:65891596-65896543	ENSBTAG00000007809	PPP1R36	10:76999736-77022382	0.865667	0.025856	0.821829
XLOC_929036	15:65891596-65896543	ENSBTAG00000006209	EXT1	14:48318649-48633661	0.865657	0.0258598	0.821844
XLOC_929036	15:65891596-65896543	ENSBTAG00000012200	ANKRD13D	29:45857984-45869807	0.865295	0.0259958	0.822431
XLOC_929036	15:65891596-65896543	ENSBTAG00000018274	FADD	29:48027925-48030331	0.865199	0.0260321	0.822665
XLOC_929036	15:65891596-65896543	ENSBTAG00000000317	MAPK8IP1	15:76794435-76813776	0.865076	0.0260788	0.823125
XLOC_929036	15:65891596-65896543	ENSBTAG00000036028	BEX2	X:57184739-57186320	0.86504	0.026092	0.823231
XLOC_929036	15:65891596-65896543	ENSBTAG00000010373	CACTIN	7:21539959-21551276	0.864507	0.0262938	0.823918
XLOC_929036	15:65891596-65896543	ENSBTAG00000021392	WDR23	10:20855457-20863571	0.864337	0.0263581	0.824069
XLOC_929036	15:65891596-65896543	ENSBTAG00000008839	AMER1	X:101529563-101532923	0.864221	0.0264024	0.824069
XLOC_929036	15:65891596-65896543	ENSBTAG00000046917	GPR22	4:48576431-48851596	0.864213	0.0264055	0.824069
XLOC_929036	15:65891596-65896543	ENSBTAG00000006268	IKBKG	X:40501901-40519262	0.863684	0.0266066	0.824786
XLOC_929036	15:65891596-65896543	ENSBTAG00000017211	SERINC4	21:55969323-55973988	0.863663	0.0266146	0.824786
XLOC_929036	15:65891596-65896543	ENSBTAG00000047420	BTNL9	7:41643901-41650567	0.863571	0.0266497	0.824815
XLOC_929036	15:65891596-65896543	ENSBTAG00000011961	PF4	6:90673204-90674173	0.863541	0.0266612	0.824889
XLOC_929036	15:65891596-65896543	ENSBTAG00000004802	CEP17-B	21:70919569-70983506	0.863376	0.0267239	0.825179
XLOC_929036	15:65891596-65896543	ENSBTAG00000014357	SDC2	14:69930852-70050653	0.862877	0.0269149	0.825812
XLOC_929036	15:65891596-65896543	ENSBTAG00000017826	SCLY	3:118043315-118073266	0.862797	0.0269457	0.825911
XLOC_929036	15:65891596-65896543	ENSBTAG00000004695	CDK9	11:98474463-98478912	0.862749	0.026964	0.825963
XLOC_929036	15:65891596-65896543	ENSBTAG00000010871	EIF4EBP3	7:53294301-53407210	0.862672	0.0269937	0.826024
XLOC_929036	15:65891596-65896543	ENSBTAG00000015140	RUNDC1	19:43653716-43661660	0.862568	0.0270335	0.826024
XLOC_929036	15:65891596-65896543	ENSBTAG00000007111	STEAP3	2:71380829-71424474	0.862271	0.0271476	0.826622
XLOC_929036	15:65891596-65896543	ENSBTAG00000046644	HRAS	29:51036146-51115452	0.862261	0.0271516	0.826622
XLOC_929036	15:65891596-65896543	ENSBTAG00000030286	GABRA1	7:75703665-75759741	0.861987	0.0272571	0.826993
XLOC_929036	15:65891596-65896543	ENSBTAG00000019987	RPP14	22:43553716-43561145	0.86193	0.0272788	0.827227
XLOC_929036	15:65891596-65896543	ENSBTAG00000047968	BTBD18	15:82375830-82377891	0.861871	0.0273016	0.827328
XLOC_929036	15:65891596-65896543	ENSBTAG00000001736	UBN1	25:3936572-3964092	0.861827	0.0273186	0.827373
XLOC_929036	15:65891596-65896543	ENSBTAG00000006839	JOSD2	18:57092301-57096458	0.861453	0.0274633	0.82812
XLOC_929036	15:65891596-65896543	ENSBTAG00000015611	TBC1D9B	7:1273634-1313897	0.861333	0.0275096	0.828353
XLOC_929036	15:65891596-65896543	ENSBTAG00000012010	PANX1	29:590731-644582	0.861321	0.0275142	0.828415
XLOC_929036	15:65891596-65896543	ENSBTAG00000026812	-	2:89699123-89858016	0.861286	0.0275277	0.828455
XLOC_929036	15:65891596-65896543	ENSBTAG00000022036	ZNRF3	17:70526961-70534280	0.860966	0.0276517	0.828865
XLOC_929036	15:65891596-65896543	ENSBTAG00000006720	GJA5	3:21983347-21999397	0.860757	0.0277331	0.829326
XLOC_929036	15:65891596-65896543	ENSBTAG00000004009	PMM1	5:113174948-113185273	0.860591	0.0277975	0.829773
XLOC_929036	15:65891596-65896543	ENSBTAG00000015336	PRUNE	3:19788205-19806629	0.860173	0.0279603	0.830741
XLOC_929036	15:65891596-65896543	ENSBTAG00000012962	SARS	3:34283444-34303242	0.860142	0.0279725	0.830798
XLOC_929036	15:65891596-65896543	ENSBTAG00000018671	DCUN1D2	12:90680189-90695973	0.859652	0.0281639	0.831624
XLOC_929036	15:65891596-65896543	ENSBTAG00000020837	ARHGEF16	16:50811141-50834864	0.859534	0.0282102	0.831721
XLOC_929036	15:65891596-65896543	ENSBTAG00000018065	YARS	2:121679988-121712437	0.859427	0.0282522	0.83187
XLOC_929036	15:65891596-65896543	ENSBTAG00000012675	MYO19	19:13150564-13190887	0.859103	0.0283794	0.832382
XLOC_929036	15:65891596-65896543	ENSBTAG00000038782	-	23:30061278-30061716	0.858643	0.0285605	0.833067
XLOC_929036	15:65891596-65896543	ENSBTAG00000025335	-	11:73529505-73529964	0.858441	0.02864	0.83374
XLOC_929036	15:65891596-65896543	ENSBTAG00000040051	-	15:32148574-32149038	0.858399	0.0286568	0.833937
XLOC_929036	15:65891596-65896543	ENSBTAG00000040473	PCDHGA3	7:54111954-54114015	0.858363	0.0286707	0.834093
XLOC_929036	15:65891596-65896543	ENSBTAG00000014927	OXSR1	22:11674126-11758890	0.857875	0.0288638	0.834921
XLOC_929036	15:65891596-65896543	ENSBTAG00000038090	-	X:116407338-116407980	0.857536	0.0289983	0.836294
XLOC_929036	15:65891596-65896543	ENSBTAG00000021218	MYLPF	25:26815265-26817727	0.857469	0.0290248	0.836444
XLOC_929036	15:65891596-65896543	ENSBTAG00000004906	CCNE2	14:71808696-71818065	0.857221	0.0291234	0.836895
XLOC_929036	15:65891596-65896543	ENSBTAG00000005952	CEBPE	10:21580448-21581861	0.857028	0.0292003	0.837227
XLOC_929036	15:65891596-65896543	ENSBTAG00000047687	-	9:319780-320732	0.856994	0.029214	0.837238
XLOC_929036	15:65891596-65896543	ENSBTAG00000048008	-	4:89234911-89235796	0.856982	0.0292187	0.837238
XLOC_929036	15:65891596-65896543	ENSBTAG00000022915	OR4Q2	10:27480391-27481303	0.85694	0.0292353	0.837269
XLOC_929036	15:65891596-65896543	ENSBTAG00000027245	-	23:28902964-28903903	0.856908	0.0292481	0.837377
XLOC_929036	15:65891596-65896543	ENSBTAG00000026123	-	8:60483505-60484453	0.856897	0.0292526	0.837432
XLOC_929036	15:65891596-65896543	ENSBTAG00000037611	-	7:42365707-42366655	0.856897	0.0292526	0.837432
XLOC_929036	15:65891596-65896543	ENSBTAG00000046766	-	3:22441637-22443112	0.85688	0.029259	0.837506
XLOC_929036	15:65891596-65896543	ENSBTAG00000032056	OR1-A4	15:46440582-46468602	0.856862	0.0292662	0.837575
XLOC_929036	15:65891596-65896543	ENSBTAG00000019645	TFDP1	12:90738264-90754997	0.856741	0.0293146	0.838017
XLOC_929036	15:65891596-65896543	ENSBTAG00000005616	BRS3	X:20084098-20088362	0.856682	0.029338	0.838037
XLOC_929036	15:65891596-65896543	ENSBTAG00000039337	-	7:8389984-8399577	0.856659	0.0293473	0.838037
XLOC_929036	15:65891596-65896543	ENSBTAG00000037710	-	18:57630985-57632950	0.856597	0.0293721	0.83815
XLOC_929036	15:65891596-65896543	ENSBTAG00000004560	CLEC4F	11:13584923-13596639	0.856478	0.0294199	0.838379
XLOC_929036	15:65891596-65896543	ENSBTAG00000030809	C1orf141	3:78516233-78562679	0.856459	0.0294273	0.838379
XLOC_929036	15:65891596-65896543	ENSBTAG00000010990	LHX2	11:95125307-95145048	0.856416	0.0294445	0.838379
XLOC_929036	15:65891596-65896543	ENSBTAG00000018947	SYT16	10:74384704-74497702	0.856412	0.0294462	0.838379
XLOC_929036	15:65891596-65896543	ENSBTAG00000026851	FMNL2	2:43652957-43979596	0.856244	0.0295131	0.838429
XLOC_929036	15:65891596-65896543	ENSBTAG00000038368	-	6:16367634-16367865	0.856194	0.0295335	0.838499
XLOC_929036	15:65891596-65896543	ENSBTAG00000018415	TTLL4	2:107392260-107428757	0.856187	0.0295362	0.838499
XLOC_929036	15:65891596-65896543	ENSBTAG00000008423	TIMM22	19:22432981-22439070	0.856035	0.0295969	0.83857
XLOC_929036	15:65891596-65896543	ENSBTAG00000006346	DAP	20:62630505-62697437	0.856033	0.0295978	0.838572
XLOC_929036	15:65891596-65896543	ENSBTAG00000009194	OSBPL1-	22:6205666-6292521	0.855867	0.0296645	0.838782
XLOC_929036	15:65891596-65896543	ENSBTAG00000046319	NDUFA7	7:18191586-18198867	0.855846	0.0296726	0.838868
XLOC_929036	15:65891596-65896543	ENSBTAG00000010334	SYTL3	9:96514751-96597679	0.855771	0.029703	0.83912
XLOC_929036	15:65891596-65896543	ENSBTAG00000006941	ATAT1	23:28156648-28169424	0.855752	0.0297105	0.83912
XLOC_929036	15:65891596-65896543	ENSBTAG00000039316	ZNF268	17:45221484-45223845	0.855551	0.0297912	0.839508
XLOC_929036	15:65891596-65896543	ENSBTAG00000002452	ASCC2	17:71057876-71093887	0.85519	0.0299367	0.8405
XLOC_929036	15:65891596-65896543	ENSBTAG00000033160	FAM114A1	6:59737659-59797890	0.854597	0.030176	0.841964
XLOC_929036	15:65891596-65896543	ENSBTAG00000007829	CSAD	5:26979338-27013078	0.854429	0.0302442	0.842279
XLOC_929036	15:65891596-65896543	ENSBTAG00000001374	WBSCR27	25:33983207-33987224	0.854267	0.0303095	0.84263
XLOC_929036	15:65891596-65896543	ENSBTAG00000001507	CLCN5	X:92927839-92973210	0.85419	0.0303407	0.842659
XLOC_929036	15:65891596-65896543	ENSBTAG00000020305	TOR1A	11:100219225-100227150	0.854053	0.0303964	0.842832
XLOC_929036	15:65891596-65896543	ENSBTAG00000035244	ANKRD39	11:2775464-2782703	0.853984	0.0304245	0.84302
XLOC_929036	15:65891596-65896543	ENSBTAG00000014877	UNC5-	11:3793439-3802385	0.853415	0.030656	0.844561
XLOC_929036	15:65891596-65896543	ENSBTAG00000047323	-	28:29074150-29105086	0.852873	0.0308772	0.845488
XLOC_929036	15:65891596-65896543	ENSBTAG00000030897	XRCC2	4:115796822-115821949	0.852622	0.0309799	0.846377
XLOC_929036	15:65891596-65896543	ENSBTAG00000048142	GPR45	11:9193843-9194965	0.852598	0.0309896	0.846397
XLOC_929036	15:65891596-65896543	ENSBTAG00000003260	GPR151	7:59688670-59689933	0.852361	0.0310869	0.846751
XLOC_929036	15:65891596-65896543	ENSBTAG00000032187	ZNF697	3:23794922-23798630	0.852245	0.0311346	0.84709
XLOC_929036	15:65891596-65896543	ENSBTAG00000003268	PELO	20:26278616-26280571	0.851779	0.0313261	0.848075
XLOC_929036	15:65891596-65896543	ENSBTAG00000004920	COX8A	20:24442439-24442887	0.851545	0.0314225	0.84808
XLOC_929036	15:65891596-65896543	ENSBTAG00000000300	KIAA2-22	X:81474206-81480046	0.851495	0.0314431	0.848183
XLOC_929036	15:65891596-65896543	ENSBTAG00000031590	SSH3	29:45870039-45880425	0.851407	0.0314793	0.848398
XLOC_929036	15:65891596-65896543	ENSBTAG00000031146	WIBG	5:57703546-57724145	0.850902	0.031688	0.849206
XLOC_929036	15:65891596-65896543	ENSBTAG00000013260	SPIN2	X:99440293-99442061	0.850872	0.0317005	0.849277
XLOC_929036	15:65891596-65896543	ENSBTAG00000010720	MIB2	16:52240500-52373541	0.850496	0.0318564	0.849838
XLOC_929036	15:65891596-65896543	ENSBTAG00000019707	GATA2	22:60016984-60024586	0.85047	0.0318673	0.849849
XLOC_929036	15:65891596-65896543	ENSBTAG00000008198	RGL3	7:17008968-17022975	0.850241	0.0319622	0.850308
XLOC_929036	15:65891596-65896543	ENSBTAG00000000356	CCDC137	19:51757840-51763491	0.850209	0.0319756	0.850457
XLOC_929036	15:65891596-65896543	ENSBTAG00000019163	CYB561D2	22:50565232-50568147	0.850113	0.0320154	0.850828
XLOC_929036	15:65891596-65896543	ENSBTAG00000026461	CACNA1H	25:959757-984950	0.850094	0.0320232	0.850828
XLOC_929036	15:65891596-65896543	ENSBTAG00000012867	TXLNA	1:130653029-130662684	0.849863	0.0321195	0.851002
XLOC_929036	15:65891596-65896543	ENSBTAG00000034069	MAB21L1	12:25792985-26361421	0.849232	0.0323827	0.8522
XLOC_929036	15:65891596-65896543	ENSBTAG00000003598	LEPREL2	5:103972417-103985413	0.849101	0.0324376	0.852494
XLOC_929036	15:65891596-65896543	ENSBTAG00000012820	STX3	15:84312813-84342216	0.849045	0.0324611	0.852615
XLOC_929036	15:65891596-65896543	ENSBTAG00000010253	SYTL1	2:126519061-126526238	0.849018	0.0324726	0.852742
XLOC_929036	15:65891596-65896543	ENSBTAG00000047793	TSSC4	29:49836431-49840072	0.848799	0.0325643	0.853109
XLOC_929036	15:65891596-65896543	ENSBTAG00000006740	SCYL1	29:44370407-44400578	0.848748	0.0325855	0.853228
XLOC_929036	15:65891596-65896543	ENSBTAG00000018894	PEX11G	7:17569053-17579485	0.848642	0.0326302	0.853706
XLOC_929036	15:65891596-65896543	ENSBTAG00000019069	SYNGR2	19:54611055-54614829	0.848148	0.0328378	0.854745
XLOC_929036	15:65891596-65896543	ENSBTAG00000001586	OTUD7B	3:20656592-20712080	0.848142	0.0328402	0.85477
XLOC_929036	15:65891596-65896543	ENSBTAG00000006328	RBM6	22:50817695-50892474	0.847704	0.0330251	0.855217
XLOC_929036	15:65891596-65896543	ENSBTAG00000043999	REV1	11:4502868-4599212	0.847666	0.033041	0.855283
XLOC_929036	15:65891596-65896543	ENSBTAG00000010984	CDKN2AIPNL	7:47554104-47556032	0.847433	0.0331394	0.855917
XLOC_929036	15:65891596-65896543	ENSBTAG00000010815	CAMKK2	17:56136320-56168032	0.846768	0.0334213	0.857535
XLOC_929036	15:65891596-65896543	ENSBTAG00000007053	ZFHX2	10:21245091-21257926	0.846667	0.0334641	0.857755
XLOC_929036	15:65891596-65896543	ENSBTAG00000000160	-	1:144790330-144812855	0.846638	0.0334765	0.857755
XLOC_929036	15:65891596-65896543	ENSBTAG00000001997	MROH2B	20:33456348-33528569	0.846013	0.0337421	0.858454
XLOC_929036	15:65891596-65896543	ENSBTAG00000019984	GINS1	13:54063353-54079411	0.845909	0.0337867	0.858483
XLOC_929036	15:65891596-65896543	ENSBTAG00000040001	MARVELD2	20:10244308-10265817	0.845667	0.0338898	0.859086
XLOC_929036	15:65891596-65896543	ENSBTAG00000018404	PRKG1	26:6906080-8343629	0.845643	0.0339004	0.859109
XLOC_929036	15:65891596-65896543	ENSBTAG00000005606	HOXC9	5:26188848-26191440	0.844796	0.0342632	0.86023
XLOC_929036	15:65891596-65896543	ENSBTAG00000002345	SETD1A	25:27352588-27374486	0.844462	0.0344068	0.861045
XLOC_929036	15:65891596-65896543	ENSBTAG00000008063	PPARA	5:117151548-117233112	0.844417	0.0344259	0.861114
XLOC_929036	15:65891596-65896543	ENSBTAG00000001066	PILRA	25:36650860-36691626	0.844187	0.0345249	0.861339
XLOC_929036	15:65891596-65896543	ENSBTAG00000006195	C29H11orf68	29:44691681-44693901	0.844173	0.0345314	0.861339
XLOC_929036	15:65891596-65896543	ENSBTAG00000002389	MED19	15:82355402-82363432	0.844099	0.0345632	0.861364
XLOC_929036	15:65891596-65896543	ENSBTAG00000020066	ZW1-	15:24616730-24652072	0.844	0.0346059	0.86137
XLOC_929036	15:65891596-65896543	ENSBTAG00000033365	C9H6orf186	9:40335193-40461911	0.842795	0.0351277	0.863078
XLOC_929036	15:65891596-65896543	ENSBTAG00000007783	MYBL2	13:72939568-72966159	0.842711	0.0351642	0.863095
XLOC_929036	15:65891596-65896543	ENSBTAG00000012928	PPP4C	25:26460141-26468245	0.842171	0.0353993	0.863645
XLOC_929036	15:65891596-65896543	ENSBTAG00000000435	TARBP2	5:26681521-26686845	0.84142	0.0357274	0.864614
XLOC_929036	15:65891596-65896543	ENSBTAG00000011136	NR2F6	7:5781792-5792042	0.841268	0.0357943	0.86477
XLOC_929036	15:65891596-65896543	ENSBTAG00000000439	SFSWAP	17:46273771-46354749	0.840764	0.0360152	0.865858
XLOC_929036	15:65891596-65896543	ENSBTAG00000002023	NOS1	17:60047140-60131472	0.840533	0.0361172	0.866289
XLOC_929036	15:65891596-65896543	ENSBTAG00000014862	-	16:11057882-11058607	0.840515	0.0361251	0.866372
XLOC_929036	15:65891596-65896543	ENSBTAG00000016234	DUOX2	10:65541111-65558771	0.8403	0.0362197	0.866802
XLOC_929036	15:65891596-65896543	ENSBTAG00000002632	CSN2	6:87179501-87188025	0.84017	0.0362768	0.867158
XLOC_929036	15:65891596-65896543	ENSBTAG00000031654	KCND3	3:31464989-31684943	0.839587	0.0365344	0.867803
XLOC_929036	15:65891596-65896543	ENSBTAG00000000207	HDHD1A	X:146775606-146843115	0.839209	0.0367019	0.868602
XLOC_929036	15:65891596-65896543	ENSBTAG00000001857	DOK4	18:25539094-25555198	0.839189	0.036711	0.868602
XLOC_929036	15:65891596-65896543	ENSBTAG00000022887	ZNF4-7	24:3841028-4197665	0.838953	0.0368157	0.868746
XLOC_929036	15:65891596-65896543	ENSBTAG00000021520	DDX46	7:47852146-47903296	0.838575	0.0369837	0.869683
XLOC_929036	15:65891596-65896543	ENSBTAG00000045966	GPRIN3	6:36989138-36991481	0.838565	0.0369881	0.869725
XLOC_929036	15:65891596-65896543	ENSBTAG00000011345	SFMBT1	22:48499294-48547947	0.838555	0.0369929	0.869772
XLOC_929036	15:65891596-65896543	ENSBTAG00000003567	FXC1	15:47108928-47267567	0.838531	0.0370033	0.869827
XLOC_929036	15:65891596-65896543	ENSBTAG00000004199	DIABLO	17:55400570-55418222	0.83839	0.0370662	0.869879
XLOC_929036	15:65891596-65896543	ENSBTAG00000047561	VEGFA	23:17255946-17269998	0.838035	0.0372248	0.869879
XLOC_929036	15:65891596-65896543	ENSBTAG00000006015	POLH	23:17092571-17115947	0.83759	0.0374235	0.870057
XLOC_929036	15:65891596-65896543	ENSBTAG00000031387	FZR1	7:21613838-21631261	0.837442	0.0374898	0.870207
XLOC_929036	15:65891596-65896543	ENSBTAG00000010542	SPIRE1	24:43323644-43488851	0.83742	0.0374999	0.870207
XLOC_929036	15:65891596-65896543	ENSBTAG00000007243	CFAP58	26:25185700-25286776	0.837023	0.0376778	0.870652
XLOC_929036	15:65891596-65896543	ENSBTAG00000048059	TMEM86A	29:26321509-26322752	0.83668	0.0378319	0.871138
XLOC_929036	15:65891596-65896543	ENSBTAG00000039491	-	18:58067006-58068879	0.836464	0.0379294	0.871693
XLOC_929036	15:65891596-65896543	ENSBTAG00000005859	LALBA	5:31347860-31349882	0.836061	0.0381109	0.871693
XLOC_929036	15:65891596-65896543	ENSBTAG00000016950	B3GAT3	29:41657197-41661822	0.835941	0.0381653	0.871693
XLOC_929036	15:65891596-65896543	ENSBTAG00000019002	SLC2A12	9:73152788-73222966	0.83589	0.0381884	0.871693
XLOC_929036	15:65891596-65896543	ENSBTAG00000038409	MBD3	7:45577376-45579729	0.835879	0.0381933	0.871693
XLOC_929036	15:65891596-65896543	ENSBTAG00000006618	HLF	19:5696797-5747138	0.834529	0.0388057	0.873333
XLOC_929036	15:65891596-65896543	ENSBTAG00000046746	COASY	19:43279034-43283712	0.834417	0.0388564	0.873395
XLOC_929036	15:65891596-65896543	ENSBTAG00000021841	CHD7	14:28044275-28171159	0.834372	0.0388773	0.873411
XLOC_929036	15:65891596-65896543	ENSBTAG00000017355	ERCC1	18:53449225-53466227	0.834318	0.0389019	0.873614
XLOC_929036	15:65891596-65896543	ENSBTAG00000013759	TSPAN9	5:107047162-107052441	0.833958	0.0390658	0.874446
XLOC_929036	15:65891596-65896543	ENSBTAG00000037968	PCDHGB2	7:54125767-54128330	0.833638	0.0392125	0.874649
XLOC_929036	15:65891596-65896543	ENSBTAG00000034921	-	29:5720358-5721510	0.833614	0.0392234	0.874663
XLOC_929036	15:65891596-65896543	ENSBTAG00000027637	-	15:50968869-50994793	0.833295	0.0393693	0.87517
XLOC_929036	15:65891596-65896543	ENSBTAG00000014205	PRKAR2A	22:51658043-51727840	0.832879	0.0395603	0.875537
XLOC_929036	15:65891596-65896543	ENSBTAG00000009478	GDF9	7:46064179-46067119	0.832822	0.0395867	0.87567
XLOC_929036	15:65891596-65896543	ENSBTAG00000001140	IAH1	11:87942470-87953717	0.832705	0.0396405	0.875829
XLOC_929036	15:65891596-65896543	ENSBTAG00000017560	CEBPG	18:44005706-44012657	0.832617	0.0396809	0.87593
XLOC_929036	15:65891596-65896543	ENSBTAG00000005104	MGAT5B	19:55528769-55590603	0.832592	0.0396923	0.875942
XLOC_929036	15:65891596-65896543	ENSBTAG00000032150	-	5:35657328-36042694	0.83209	0.0399234	0.876514
XLOC_929036	15:65891596-65896543	ENSBTAG00000008833	APOM	23:27459276-27461382	0.831781	0.0400664	0.877252
XLOC_929036	15:65891596-65896543	ENSBTAG00000048160	TIGD5	14:2311789-2313733	0.831578	0.0401602	0.877651
XLOC_929036	15:65891596-65896543	ENSBTAG00000008370	-	3:21555817-21560289	0.831393	0.040246	0.877724
XLOC_929036	15:65891596-65896543	ENSBTAG00000004344	ACSL1	27:14223448-14288333	0.830869	0.0404889	0.878347
XLOC_929036	15:65891596-65896543	ENSBTAG00000016213	SYCE2	7:13755273-13777950	0.830851	0.0404971	0.878418
XLOC_929036	15:65891596-65896543	ENSBTAG00000019401	LRRIQ3	3:70887241-70997136	0.830842	0.0405013	0.878455
XLOC_929036	15:65891596-65896543	ENSBTAG00000011660	MSMB	28:44443909-44454333	0.830724	0.0405564	0.878515
XLOC_929036	15:65891596-65896543	ENSBTAG00000021775	SLC4A9	7:53242015-53293714	0.830672	0.0405803	0.878515
XLOC_929036	15:65891596-65896543	ENSBTAG00000004791	DSCR3	1:151164859-151199134	0.830461	0.0406785	0.878568
XLOC_929036	15:65891596-65896543	ENSBTAG00000020037	CYB5RL	3:92609053-92621021	0.830194	0.0408029	0.878944
XLOC_929036	15:65891596-65896543	ENSBTAG00000026356	DGAT1	14:1795350-1804562	0.830057	0.0408671	0.879248
XLOC_929036	15:65891596-65896543	ENSBTAG00000009277	RGS17	9:91105314-91135769	0.829694	0.0410363	0.879743
XLOC_929036	15:65891596-65896543	ENSBTAG00000013782	DNAJB2	2:107949739-107957014	0.829613	0.0410741	0.879872
XLOC_929036	15:65891596-65896543	ENSBTAG00000003388	DPM2	11:98612579-98615633	0.829598	0.0410811	0.879903
XLOC_929036	15:65891596-65896543	ENSBTAG00000001900	-	X:40582924-40585508	0.829596	0.0410821	0.879903
XLOC_929036	15:65891596-65896543	ENSBTAG00000013753	DDRGK1	13:52465222-52475836	0.829567	0.0410957	0.879903
XLOC_929036	15:65891596-65896543	ENSBTAG00000013841	C21orf14-	1:459811-460830	0.829336	0.0412037	0.880488
XLOC_929036	15:65891596-65896543	ENSBTAG00000010181	GRPEL1	6:118335667-118349721	0.829141	0.0412952	0.880509
XLOC_929036	15:65891596-65896543	ENSBTAG00000003465	ZNF329	18:65700278-65701523	0.829055	0.0413356	0.880509
XLOC_929036	15:65891596-65896543	ENSBTAG00000013391	ANKH	20:58376938-58546811	0.828662	0.04152	0.880798
XLOC_929036	15:65891596-65896543	ENSBTAG00000016620	SIGLEC15	24:46018901-46034227	0.828623	0.0415386	0.880798
XLOC_929036	15:65891596-65896543	ENSBTAG00000009034	AP3D1	7:22709433-22743787	0.828568	0.0415642	0.880798
XLOC_929036	15:65891596-65896543	ENSBTAG00000043996	SAMD12	14:47779595-48220402	0.828467	0.0416119	0.880821
XLOC_929036	15:65891596-65896543	ENSBTAG00000040253	ADRA1B	7:73611116-73672127	0.828029	0.0418182	0.881214
XLOC_929036	15:65891596-65896543	ENSBTAG00000018859	C19orf47	18:49964824-49980185	0.827984	0.0418395	0.881214
XLOC_929036	15:65891596-65896543	ENSBTAG00000031641	PSMD8	18:48451831-48457821	0.827982	0.0418401	0.881214
XLOC_929036	15:65891596-65896543	ENSBTAG00000021713	MAMLD1	X:33285823-33402706	0.827916	0.0418716	0.881214
XLOC_929036	15:65891596-65896543	ENSBTAG00000047621	-	16:4998444-5005553	0.827621	0.0420109	0.8814
XLOC_929036	15:65891596-65896543	ENSBTAG00000047186	NME2	19:36214292-36217603	0.827464	0.042085	0.8814
XLOC_929036	15:65891596-65896543	ENSBTAG00000017811	SLC39A9	10:81533906-81577272	0.827434	0.0420989	0.8814
XLOC_929036	15:65891596-65896543	ENSBTAG00000009558	TRBV3-	4:106936772-106937743	0.82735	0.0421387	0.8814
XLOC_929036	15:65891596-65896543	ENSBTAG00000020428	PAF1	18:49335051-49375317	0.825653	0.0429455	0.883105
XLOC_929036	15:65891596-65896543	ENSBTAG00000001603	YIPF7	6:64882683-64916426	0.825201	0.0431615	0.883798
XLOC_929036	15:65891596-65896543	ENSBTAG00000010626	SH3GLB2	11:99506998-99524044	0.825072	0.0432233	0.883858
XLOC_929036	15:65891596-65896543	ENSBTAG00000016510	RRP7A	5:113953265-113979372	0.824944	0.0432844	0.883974
XLOC_929036	15:65891596-65896543	ENSBTAG00000004886	ZAR1	6:68820779-68824912	0.824485	0.0435048	0.884362
XLOC_929036	15:65891596-65896543	ENSBTAG00000016765	C7orf61	25:36624992-36628181	0.824265	0.0436104	0.884795
XLOC_929036	15:65891596-65896543	ENSBTAG00000030563	PRRG2	18:56456529-56462123	0.824228	0.0436284	0.884825
XLOC_929036	15:65891596-65896543	ENSBTAG00000015882	UBE2J2	16:52441614-52449785	0.823966	0.0437546	0.885143
XLOC_929036	15:65891596-65896543	ENSBTAG00000044138	-	19:55666049-55674680	0.823547	0.0439566	0.885505
XLOC_929036	15:65891596-65896543	ENSBTAG00000038433	-	1:6609180-6609531	0.82354	0.0439601	0.885505
XLOC_929036	15:65891596-65896543	ENSBTAG00000017766	-	4:103715431-103787511	0.82346	0.0439985	0.885716
XLOC_929036	15:65891596-65896543	ENSBTAG00000045623	-	7:44490471-44491549	0.823222	0.0441134	0.885852
XLOC_929036	15:65891596-65896543	ENSBTAG00000037932	-	10:82467737-82473614	0.823157	0.0441448	0.885852
XLOC_929036	15:65891596-65896543	ENSBTAG00000003528	-	7:11786310-11831715	0.823095	0.0441749	0.885852
XLOC_929036	15:65891596-65896543	ENSBTAG00000006463	DLST	10:86533852-86550983	0.823	0.0442208	0.885852
XLOC_929036	15:65891596-65896543	ENSBTAG00000039573	RABL6	11:106344497-106363593	0.822716	0.0443585	0.886096
XLOC_929036	15:65891596-65896543	ENSBTAG00000010598	EIF4E2	2:120995643-121025344	0.822533	0.0444474	0.886449
XLOC_929036	15:65891596-65896543	ENSBTAG00000039718	FABP9	14:46817758-46821444	0.821984	0.0447138	0.887005
XLOC_929036	15:65891596-65896543	ENSBTAG00000014943	SMCX	X:96041771-96072571	0.821747	0.0448292	0.887479
XLOC_929036	15:65891596-65896543	ENSBTAG00000012030	TTLL1	5:114494263-114530242	0.821653	0.0448751	0.887554
XLOC_929036	15:65891596-65896543	ENSBTAG00000003092	ANAPC5	17:56075318-56118493	0.821468	0.0449654	0.887979
XLOC_929036	15:65891596-65896543	ENSBTAG00000015669	ADAT1	18:2944866-2960921	0.821265	0.0450644	0.888134
XLOC_929036	15:65891596-65896543	ENSBTAG00000040336	ZNF268	17:45191288-45218103	0.820975	0.0452063	0.888255
XLOC_929036	15:65891596-65896543	ENSBTAG00000006671	DDX27	13:78054501-78071705	0.820602	0.0453886	0.888784
XLOC_929036	15:65891596-65896543	ENSBTAG00000011042	TMEM129	6:109631168-109635557	0.820264	0.0455545	0.888784
XLOC_929036	15:65891596-65896543	ENSBTAG00000018405	MARS	5:56285007-56307931	0.820228	0.0455722	0.888784
XLOC_929036	15:65891596-65896543	ENSBTAG00000005040	SMEK1	21:56800877-56835145	0.820201	0.0455853	0.888784
XLOC_929036	15:65891596-65896543	ENSBTAG00000026437	ULBP3	17:39881229-39884057	0.819996	0.0456859	0.888784
XLOC_929036	15:65891596-65896543	ENSBTAG00000019281	MCRS1	5:30435180-30463019	0.819663	0.0458499	0.889173
XLOC_929036	15:65891596-65896543	ENSBTAG00000031595	FTCDNL1	2:88810053-88850219	0.819395	0.0459819	0.889604
XLOC_929036	15:65891596-65896543	ENSBTAG00000023632	FBXL8	18:34912744-34922481	0.819209	0.0460734	0.889649
XLOC_929036	15:65891596-65896543	ENSBTAG00000025277	ABHD17A	7:45808715-45816928	0.819006	0.0461735	0.889965
XLOC_929036	15:65891596-65896543	ENSBTAG00000020663	ORMDL2	5:57770768-57774153	0.818646	0.0463516	0.890544
XLOC_929036	15:65891596-65896543	ENSBTAG00000027867	-	X:75452078-75509001	0.81854	0.0464043	0.890767
XLOC_929036	15:65891596-65896543	ENSBTAG00000009267	UHRF1BP1	23:8755997-8824585	0.818101	0.0466214	0.891772
XLOC_929036	15:65891596-65896543	ENSBTAG00000022188	PPFIA1	29:48078849-48152891	0.818041	0.0466515	0.891985
XLOC_929036	15:65891596-65896543	ENSBTAG00000043556	COII	MT:7373-8057	0.817934	0.0467046	0.892115
XLOC_929036	15:65891596-65896543	ENSBTAG00000020398	TRMT12	14:17195630-17197461	0.817912	0.0467154	0.892117
XLOC_929036	15:65891596-65896543	ENSBTAG00000008645	ESRRA	29:43220107-43229598	0.817589	0.0468759	0.89255
XLOC_929036	15:65891596-65896543	ENSBTAG00000000918	ERMARD	9:105128746-105157156	0.817395	0.0469726	0.893027
XLOC_929036	15:65891596-65896543	ENSBTAG00000020014	CEP1-4	16:50498424-50533080	0.817227	0.047056	0.89325
XLOC_929036	15:65891596-65896543	ENSBTAG00000046869	RNH1	GJ060032.1:1986-8794	0.817048	0.0471452	0.893474
XLOC_929036	15:65891596-65896543	ENSBTAG00000013806	EFHB	1:44647590-44712979	0.816948	0.0471953	0.893623
XLOC_929036	15:65891596-65896543	ENSBTAG00000021731	TGFBRAP1	11:9200409-9227574	0.81691	0.047214	0.893649
XLOC_929036	15:65891596-65896543	ENSBTAG00000016990	USP24	3:91711044-91866000	0.816861	0.0472384	0.893739
XLOC_929036	15:65891596-65896543	ENSBTAG00000033747	SIL1	7:51888629-52144488	0.816597	0.0473705	0.893982
XLOC_929036	15:65891596-65896543	ENSBTAG00000005969	EIF2S2	13:64050710-64069300	0.816458	0.04744	0.894199
XLOC_929036	15:65891596-65896543	ENSBTAG00000014823	TXNDC11	25:10427711-10487821	0.816451	0.0474433	0.894214
XLOC_929036	15:65891596-65896543	ENSBTAG00000010185	-	6:118330599-118331622	0.81622	0.0475589	0.894519
XLOC_929036	15:65891596-65896543	ENSBTAG00000047418	SLC25A6	GJ060129.1:1866-6353	0.816215	0.0475616	0.894525
XLOC_929036	15:65891596-65896543	ENSBTAG00000006517	DRG2	19:35099134-35107937	0.816075	0.0476318	0.894765
XLOC_929036	15:65891596-65896543	ENSBTAG00000009824	COMMD6	17:29777298-29777556	0.81592	0.0477091	0.894835
XLOC_929036	15:65891596-65896543	ENSBTAG00000020927	HSD17B8	23:7331888-7334005	0.815839	0.0477501	0.894954
XLOC_929036	15:65891596-65896543	ENSBTAG00000033672	JMJD8	25:560781-562400	0.815801	0.0477692	0.894954
XLOC_929036	15:65891596-65896543	ENSBTAG00000007731	-	14:10171319-10264168	0.81561	0.0478648	0.895159
XLOC_929036	15:65891596-65896543	ENSBTAG00000003843	SMARCAL1	2:105138333-105188478	0.815432	0.0479542	0.895323
XLOC_929036	15:65891596-65896543	ENSBTAG00000000171	-	18:23592717-23593060	0.815398	0.0479712	0.895365
XLOC_929036	15:65891596-65896543	ENSBTAG00000000487	-	15:73389837-73390856	0.815398	0.0479712	0.895365
XLOC_929036	15:65891596-65896543	ENSBTAG00000001317	-	24:402200-403135	0.815398	0.0479712	0.895365
XLOC_929036	15:65891596-65896543	ENSBTAG00000003096	OR6K3	3:11068657-11069608	0.815398	0.0479712	0.895365
XLOC_929036	15:65891596-65896543	ENSBTAG00000003357	CLRN2	6:117749152-117758920	0.815398	0.0479712	0.895365
XLOC_929036	15:65891596-65896543	ENSBTAG00000003493	-	10:353755-361515	0.815398	0.0479712	0.895365
XLOC_929036	15:65891596-65896543	ENSBTAG00000003515	SNCG	28:41902560-41907124	0.815398	0.0479712	0.895365
XLOC_929036	15:65891596-65896543	ENSBTAG00000003582	OR51I1	15:48844272-48847388	0.815398	0.0479712	0.895365
XLOC_929036	15:65891596-65896543	ENSBTAG00000004760	PPYR1	28:42248869-42250003	0.815398	0.0479712	0.895365
XLOC_929036	15:65891596-65896543	ENSBTAG00000005048	DHRS7C	19:29581009-29594334	0.815398	0.0479712	0.895365
XLOC_929036	15:65891596-65896543	ENSBTAG00000005054	-	5:31859947-31860871	0.815398	0.0479712	0.895365
XLOC_929036	15:65891596-65896543	ENSBTAG00000005306	TRH	22:56530331-56533155	0.815398	0.0479712	0.895365
XLOC_929036	15:65891596-65896543	ENSBTAG00000005435	-	17:30635555-30636716	0.815398	0.0479712	0.895365
XLOC_929036	15:65891596-65896543	ENSBTAG00000005624	-	15:79740976-79741885	0.815398	0.0479712	0.895365
XLOC_929036	15:65891596-65896543	ENSBTAG00000005644	WBSCR17	17:45843854-45959344	0.815398	0.0479712	0.895365
XLOC_929036	15:65891596-65896543	ENSBTAG00000005914	-	15:79135785-79136715	0.815398	0.0479712	0.895365
XLOC_929036	15:65891596-65896543	ENSBTAG00000006727	-	22:25460260-25461074	0.815398	0.0479712	0.895365
XLOC_929036	15:65891596-65896543	ENSBTAG00000007049	MBL	26:6344780-6348912	0.815398	0.0479712	0.895365
XLOC_929036	15:65891596-65896543	ENSBTAG00000008623	FGF3	29:47692829-47699877	0.815398	0.0479712	0.895365
XLOC_929036	15:65891596-65896543	ENSBTAG00000008763	PRR32	X:10981500-10983415	0.815398	0.0479712	0.895365
XLOC_929036	15:65891596-65896543	ENSBTAG00000010385	-	1:117252851-117253808	0.815398	0.0479712	0.895365
XLOC_929036	15:65891596-65896543	ENSBTAG00000011097	TCTEX1D1	3:78872533-78900130	0.815398	0.0479712	0.895365
XLOC_929036	15:65891596-65896543	ENSBTAG00000011510	OR4K2	10:27277493-27278453	0.815398	0.0479712	0.895365
XLOC_929036	15:65891596-65896543	ENSBTAG00000011521	-	15:79670544-79671495	0.815398	0.0479712	0.895365
XLOC_929036	15:65891596-65896543	ENSBTAG00000012502	-	3:57337985-57338852	0.815398	0.0479712	0.895365
XLOC_929036	15:65891596-65896543	ENSBTAG00000012765	-	16:12544469-12545294	0.815398	0.0479712	0.895365
XLOC_929036	15:65891596-65896543	ENSBTAG00000013567	-	21:1852997-1854799	0.815398	0.0479712	0.895365
XLOC_929036	15:65891596-65896543	ENSBTAG00000013871	-	24:54470148-54474339	0.815398	0.0479712	0.895365
XLOC_929036	15:65891596-65896543	ENSBTAG00000014783	CRYGC	2:96836603-96838606	0.815398	0.0479712	0.895365
XLOC_929036	15:65891596-65896543	ENSBTAG00000014910	PIWIL4	15:16108231-16164098	0.815398	0.0479712	0.895365
XLOC_929036	15:65891596-65896543	ENSBTAG00000015315	-	24:22131077-22132428	0.815398	0.0479712	0.895365
XLOC_929036	15:65891596-65896543	ENSBTAG00000015461	-	4:43994071-43994562	0.815398	0.0479712	0.895365
XLOC_929036	15:65891596-65896543	ENSBTAG00000016065	-	7:43809452-43810403	0.815398	0.0479712	0.895365
XLOC_929036	15:65891596-65896543	ENSBTAG00000017978	-	X:63347689-63348061	0.815398	0.0479712	0.895365
XLOC_929036	15:65891596-65896543	ENSBTAG00000018554	-	11:43948905-43949800	0.815398	0.0479712	0.895365
XLOC_929036	15:65891596-65896543	ENSBTAG00000020838	-	3:10977983-10978928	0.815398	0.0479712	0.895365
XLOC_929036	15:65891596-65896543	ENSBTAG00000021220	TMEM72	28:45032680-45053552	0.815398	0.0479712	0.895365
XLOC_929036	15:65891596-65896543	ENSBTAG00000021624	-	X:66893738-66896567	0.815398	0.0479712	0.895365
XLOC_929036	15:65891596-65896543	ENSBTAG00000021807	TAC3	5:56744604-56748242	0.815398	0.0479712	0.895365
XLOC_929036	15:65891596-65896543	ENSBTAG00000022278	RPL23A	X:85708002-86099973	0.815398	0.0479712	0.895365
XLOC_929036	15:65891596-65896543	ENSBTAG00000023247	-	3:11412356-11413325	0.815398	0.0479712	0.895365
XLOC_929036	15:65891596-65896543	ENSBTAG00000025288	-	18:64117290-64118229	0.815398	0.0479712	0.895365
XLOC_929036	15:65891596-65896543	ENSBTAG00000026633	-	9:43523813-43524276	0.815398	0.0479712	0.895365
XLOC_929036	15:65891596-65896543	ENSBTAG00000026822	-	2:74044251-74045343	0.815398	0.0479712	0.895365
XLOC_929036	15:65891596-65896543	ENSBTAG00000026826	-	15:45497676-45498609	0.815398	0.0479712	0.895365
XLOC_929036	15:65891596-65896543	ENSBTAG00000027942	-	15:83027016-83028426	0.815398	0.0479712	0.895365
XLOC_929036	15:65891596-65896543	ENSBTAG00000030476	-	5:98962567-98965441	0.815398	0.0479712	0.895365
XLOC_929036	15:65891596-65896543	ENSBTAG00000030953	-	8:93237901-93239274	0.815398	0.0479712	0.895365
XLOC_929036	15:65891596-65896543	ENSBTAG00000031447	PRSS45	22:53296645-53304315	0.815398	0.0479712	0.895365
XLOC_929036	15:65891596-65896543	ENSBTAG00000031468	-	17:68596868-68597323	0.815398	0.0479712	0.895365
XLOC_929036	15:65891596-65896543	ENSBTAG00000032156	-	13:51211938-51223427	0.815398	0.0479712	0.895365
XLOC_929036	15:65891596-65896543	ENSBTAG00000032224	-	15:48738467-48739424	0.815398	0.0479712	0.895365
XLOC_929036	15:65891596-65896543	ENSBTAG00000032256	-	15:48048942-48049743	0.815398	0.0479712	0.895365
XLOC_929036	15:65891596-65896543	ENSBTAG00000032481	DAPL1	2:37593289-37620037	0.815398	0.0479712	0.895365
XLOC_929036	15:65891596-65896543	ENSBTAG00000032631	-	21:33913532-33920717	0.815398	0.0479712	0.895365
XLOC_929036	15:65891596-65896543	ENSBTAG00000032701	CSTL1	13:42463337-42466745	0.815398	0.0479712	0.895365
XLOC_929036	15:65891596-65896543	ENSBTAG00000032790	-	5:29347732-29579488	0.815398	0.0479712	0.895365
XLOC_929036	15:65891596-65896543	ENSBTAG00000032873	-	10:26320716-26321148	0.815398	0.0479712	0.895365
XLOC_929036	15:65891596-65896543	ENSBTAG00000032923	-	X:49737022-49737868	0.815398	0.0479712	0.895365
XLOC_929036	15:65891596-65896543	ENSBTAG00000032944	-	14:39504411-39505564	0.815398	0.0479712	0.895365
XLOC_929036	15:65891596-65896543	ENSBTAG00000033477	-	29:28329962-28330937	0.815398	0.0479712	0.895365
XLOC_929036	15:65891596-65896543	ENSBTAG00000033568	-	7:55006521-55007458	0.815398	0.0479712	0.895365
XLOC_929036	15:65891596-65896543	ENSBTAG00000035021	-	27:3522782-3523156	0.815398	0.0479712	0.895365
XLOC_929036	15:65891596-65896543	ENSBTAG00000035493	-	12:25231842-25324738	0.815398	0.0479712	0.895365
XLOC_929036	15:65891596-65896543	ENSBTAG00000035659	-	16:297299-298235	0.815398	0.0479712	0.895365
XLOC_929036	15:65891596-65896543	ENSBTAG00000036175	-	7:9452978-9453902	0.815398	0.0479712	0.895365
XLOC_929036	15:65891596-65896543	ENSBTAG00000037632	-	5:113614529-113620220	0.815398	0.0479712	0.895365
XLOC_929036	15:65891596-65896543	ENSBTAG00000038027	-	5:33113670-33113964	0.815398	0.0479712	0.895365
XLOC_929036	15:65891596-65896543	ENSBTAG00000038060	-	10:24909811-24910308	0.815398	0.0479712	0.895365
XLOC_929036	15:65891596-65896543	ENSBTAG00000038127	-	4:106552208-106552634	0.815398	0.0479712	0.895365
XLOC_929036	15:65891596-65896543	ENSBTAG00000038567	-	5:59793587-59794589	0.815398	0.0479712	0.895365
XLOC_929036	15:65891596-65896543	ENSBTAG00000038636	-	15:50339075-50340023	0.815398	0.0479712	0.895365
XLOC_929036	15:65891596-65896543	ENSBTAG00000038802	OR8D4	29:26828029-26828998	0.815398	0.0479712	0.895365
XLOC_929036	15:65891596-65896543	ENSBTAG00000038854	CLEC2L	4:103845269-103862938	0.815398	0.0479712	0.895365
XLOC_929036	15:65891596-65896543	ENSBTAG00000039214	-	15:48782670-48783615	0.815398	0.0479712	0.895365
XLOC_929036	15:65891596-65896543	ENSBTAG00000039334	-	1:121288784-121289057	0.815398	0.0479712	0.895365
XLOC_929036	15:65891596-65896543	ENSBTAG00000039917	OR5B3	15:82874704-82875640	0.815398	0.0479712	0.895365
XLOC_929036	15:65891596-65896543	ENSBTAG00000039963	-	8:23053976-23054543	0.815398	0.0479712	0.895365
XLOC_929036	15:65891596-65896543	ENSBTAG00000040060	ARTN	3:102712153-102713309	0.815398	0.0479712	0.895365
XLOC_929036	15:65891596-65896543	ENSBTAG00000040197	OR1-W1	15:82744551-82838721	0.815398	0.0479712	0.895365
XLOC_929036	15:65891596-65896543	ENSBTAG00000040252	-	15:45198362-45199307	0.815398	0.0479712	0.895365
XLOC_929036	15:65891596-65896543	ENSBTAG00000040362	-	19:24520571-24521504	0.815398	0.0479712	0.895365
XLOC_929036	15:65891596-65896543	ENSBTAG00000040425	-	15:79697097-79698027	0.815398	0.0479712	0.895365
XLOC_929036	15:65891596-65896543	ENSBTAG00000040438	-	25:2658918-2661149	0.815398	0.0479712	0.895365
XLOC_929036	15:65891596-65896543	ENSBTAG00000040463	-	15:81218858-81220800	0.815398	0.0479712	0.895365
XLOC_929036	15:65891596-65896543	ENSBTAG00000044183	SPINK7	7:61639307-61734503	0.815398	0.0479712	0.895365
XLOC_929036	15:65891596-65896543	ENSBTAG00000045490	-	20:107179-108069	0.815398	0.0479712	0.895365
XLOC_929036	15:65891596-65896543	ENSBTAG00000045551	-	23:10574087-10576698	0.815398	0.0479712	0.895365
XLOC_929036	15:65891596-65896543	ENSBTAG00000045599	-	15:46484394-46485348	0.815398	0.0479712	0.895365
XLOC_929036	15:65891596-65896543	ENSBTAG00000045638	-	7:9427579-9428747	0.815398	0.0479712	0.895365
XLOC_929036	15:65891596-65896543	ENSBTAG00000045673	-	4:30124742-30125198	0.815398	0.0479712	0.895365
XLOC_929036	15:65891596-65896543	ENSBTAG00000045709	-	15:80389093-80390035	0.815398	0.0479712	0.895365
XLOC_929036	15:65891596-65896543	ENSBTAG00000045777	-	X:35769064-35769572	0.815398	0.0479712	0.895365
XLOC_929036	15:65891596-65896543	ENSBTAG00000045958	-	8:60529721-60531125	0.815398	0.0479712	0.895365
XLOC_929036	15:65891596-65896543	ENSBTAG00000045990	-	27:22394849-22395496	0.815398	0.0479712	0.895365
XLOC_929036	15:65891596-65896543	ENSBTAG00000046318	-	7:42747368-42748307	0.815398	0.0479712	0.895365
XLOC_929036	15:65891596-65896543	ENSBTAG00000046380	-	15:83123743-83125170	0.815398	0.0479712	0.895365
XLOC_929036	15:65891596-65896543	ENSBTAG00000046395	CCDC169	X:13761203-13761845	0.815398	0.0479712	0.895365
XLOC_929036	15:65891596-65896543	ENSBTAG00000046433	TRB@	4:106459665-106465829	0.815398	0.0479712	0.895365
XLOC_929036	15:65891596-65896543	ENSBTAG00000046460	-	15:83156499-83157432	0.815398	0.0479712	0.895365
XLOC_929036	15:65891596-65896543	ENSBTAG00000046489	-	15:48658918-48659848	0.815398	0.0479712	0.895365
XLOC_929036	15:65891596-65896543	ENSBTAG00000046618	-	15:48191233-48192157	0.815398	0.0479712	0.895365
XLOC_929036	15:65891596-65896543	ENSBTAG00000046634	-	22:23847-26284	0.815398	0.0479712	0.895365
XLOC_929036	15:65891596-65896543	ENSBTAG00000046676	-	17:49197828-49313590	0.815398	0.0479712	0.895365
XLOC_929036	15:65891596-65896543	ENSBTAG00000046844	-	5:121099142-121164873	0.815398	0.0479712	0.895365
XLOC_929036	15:65891596-65896543	ENSBTAG00000046910	-	4:108156936-108157815	0.815398	0.0479712	0.895365
XLOC_929036	15:65891596-65896543	ENSBTAG00000046918	NPM2	8:69839081-69853632	0.815398	0.0479712	0.895365
XLOC_929036	15:65891596-65896543	ENSBTAG00000046932	-	14:1301786-1304027	0.815398	0.0479712	0.895365
XLOC_929036	15:65891596-65896543	ENSBTAG00000046960	-	19:24723312-24724257	0.815398	0.0479712	0.895365
XLOC_929036	15:65891596-65896543	ENSBTAG00000046978	-	X:2195795-2198128	0.815398	0.0479712	0.895365
XLOC_929036	15:65891596-65896543	ENSBTAG00000047276	-	10:22106908-23304334	0.815398	0.0479712	0.895365
XLOC_929036	15:65891596-65896543	ENSBTAG00000047300	-	7:41568975-41582156	0.815398	0.0479712	0.895365
XLOC_929036	15:65891596-65896543	ENSBTAG00000047351	-	3:59148624-59233689	0.815398	0.0479712	0.895365
XLOC_929036	15:65891596-65896543	ENSBTAG00000047644	-	23:29018638-29019726	0.815398	0.0479712	0.895365
XLOC_929036	15:65891596-65896543	ENSBTAG00000047666	-	28:44940861-45014243	0.815398	0.0479712	0.895365
XLOC_929036	15:65891596-65896543	ENSBTAG00000047787	-	18:39393579-39393972	0.815398	0.0479712	0.895365
XLOC_929036	15:65891596-65896543	ENSBTAG00000047808	-	25:35776552-35960746	0.815398	0.0479712	0.895365
XLOC_929036	15:65891596-65896543	ENSBTAG00000047829	-	23:29071804-29072731	0.815398	0.0479712	0.895365
XLOC_929036	15:65891596-65896543	ENSBTAG00000047980	-	5:58207647-58208574	0.815398	0.0479712	0.895365
XLOC_929036	15:65891596-65896543	ENSBTAG00000048129	-	17:58884-60218	0.815398	0.0479712	0.895365
XLOC_929036	15:65891596-65896543	ENSBTAG00000048233	-	5:59106641-59107701	0.815398	0.0479712	0.895365
XLOC_929036	15:65891596-65896543	ENSBTAG00000003108	SRD5A2	11:14347368-14393801	0.815398	0.0479712	0.895365
XLOC_929036	15:65891596-65896543	ENSBTAG00000004170	-	8:68113366-68114189	0.815398	0.0479712	0.895365
XLOC_929036	15:65891596-65896543	ENSBTAG00000005099	-	3:73263143-73263914	0.815398	0.0479712	0.895365
XLOC_929036	15:65891596-65896543	ENSBTAG00000005267	-	26:50573880-50574822	0.815398	0.0479712	0.895365
XLOC_929036	15:65891596-65896543	ENSBTAG00000006648	-	21:1746232-1751043	0.815398	0.0479712	0.895365
XLOC_929036	15:65891596-65896543	ENSBTAG00000007238	-	19:19758763-19956549	0.815398	0.0479712	0.895365
XLOC_929036	15:65891596-65896543	ENSBTAG00000007506	CACNG7	18:62052427-62066932	0.815398	0.0479712	0.895365
XLOC_929036	15:65891596-65896543	ENSBTAG00000011098	TTLL8	5:121012666-121067541	0.815398	0.0479712	0.895365
XLOC_929036	15:65891596-65896543	ENSBTAG00000013085	CELA3B	2:131425506-131432711	0.815398	0.0479712	0.895365
XLOC_929036	15:65891596-65896543	ENSBTAG00000014045	-	14:29679162-29679690	0.815398	0.0479712	0.895365
XLOC_929036	15:65891596-65896543	ENSBTAG00000017794	CCDC153	15:30302981-30307214	0.815398	0.0479712	0.895365
XLOC_929036	15:65891596-65896543	ENSBTAG00000020723	-	9:92570120-92570394	0.815398	0.0479712	0.895365
XLOC_929036	15:65891596-65896543	ENSBTAG00000020896	GRIFIN	25:41349161-41350363	0.815398	0.0479712	0.895365
XLOC_929036	15:65891596-65896543	ENSBTAG00000020952	-	15:47823965-47824907	0.815398	0.0479712	0.895365
XLOC_929036	15:65891596-65896543	ENSBTAG00000022427	-	29:13581142-13581886	0.815398	0.0479712	0.895365
XLOC_929036	15:65891596-65896543	ENSBTAG00000023367	-	18:53954605-53955352	0.815398	0.0479712	0.895365
XLOC_929036	15:65891596-65896543	ENSBTAG00000023823	CYCS	11:98325784-98395251	0.815398	0.0479712	0.895365
XLOC_929036	15:65891596-65896543	ENSBTAG00000023964	-	2:115803381-115803879	0.815398	0.0479712	0.895365
XLOC_929036	15:65891596-65896543	ENSBTAG00000023967	-	26:11056271-11057005	0.815398	0.0479712	0.895365
XLOC_929036	15:65891596-65896543	ENSBTAG00000024839	RPL17	19:41947916-41948521	0.815398	0.0479712	0.895365
XLOC_929036	15:65891596-65896543	ENSBTAG00000025113	-	16:8241904-8243480	0.815398	0.0479712	0.895365
XLOC_929036	15:65891596-65896543	ENSBTAG00000027653	-	15:48822546-48823484	0.815398	0.0479712	0.895365
XLOC_929036	15:65891596-65896543	ENSBTAG00000027955	-	23:29451996-29452938	0.815398	0.0479712	0.895365
XLOC_929036	15:65891596-65896543	ENSBTAG00000031655	-	3:34438480-34438841	0.815398	0.0479712	0.895365
XLOC_929036	15:65891596-65896543	ENSBTAG00000032193	REG4	3:23593212-23614190	0.815398	0.0479712	0.895365
XLOC_929036	15:65891596-65896543	ENSBTAG00000032339	ASCL3	15:44246870-44247423	0.815398	0.0479712	0.895365
XLOC_929036	15:65891596-65896543	ENSBTAG00000032984	-	12:39941062-39942391	0.815398	0.0479712	0.895365
XLOC_929036	15:65891596-65896543	ENSBTAG00000033476	-	29:28348860-28350510	0.815398	0.0479712	0.895365
XLOC_929036	15:65891596-65896543	ENSBTAG00000035293	-	8:1558326-1559366	0.815398	0.0479712	0.895365
XLOC_929036	15:65891596-65896543	ENSBTAG00000037550	-	X:131084953-131085409	0.815398	0.0479712	0.895365
XLOC_929036	15:65891596-65896543	ENSBTAG00000037933	-	1:4846977-4847475	0.815398	0.0479712	0.895365
XLOC_929036	15:65891596-65896543	ENSBTAG00000038858	CKLF	18:34394578-34414048	0.815398	0.0479712	0.895365
XLOC_929036	15:65891596-65896543	ENSBTAG00000040320	-	15:81920284-81956829	0.815398	0.0479712	0.895365
XLOC_929036	15:65891596-65896543	ENSBTAG00000045576	-	4:107918733-107919687	0.815398	0.0479712	0.895365
XLOC_929036	15:65891596-65896543	ENSBTAG00000045602	-	6:72468364-72518226	0.815398	0.0479712	0.895365
XLOC_929036	15:65891596-65896543	ENSBTAG00000045701	OPRL1	13:54254092-54255011	0.815398	0.0479712	0.895365
XLOC_929036	15:65891596-65896543	ENSBTAG00000045949	C28H1-orf53	28:44195942-44205538	0.815398	0.0479712	0.895365
XLOC_929036	15:65891596-65896543	ENSBTAG00000046002	-	3:119687613-119688555	0.815398	0.0479712	0.895365
XLOC_929036	15:65891596-65896543	ENSBTAG00000046729	-	8:109802370-109803472	0.815398	0.0479712	0.895365
XLOC_929036	15:65891596-65896543	ENSBTAG00000047198	-	6:86863304-86865690	0.815398	0.0479712	0.895365
XLOC_929036	15:65891596-65896543	ENSBTAG00000047316	-	25:3713888-3736115	0.815398	0.0479712	0.895365
XLOC_929036	15:65891596-65896543	ENSBTAG00000047392	-	X:4347073-4347711	0.815398	0.0479712	0.895365
XLOC_929036	15:65891596-65896543	ENSBTAG00000047472	OR1-V1	15:84237710-84238682	0.815398	0.0479712	0.895365
XLOC_929036	15:65891596-65896543	ENSBTAG00000048104	-	18:42370949-42371571	0.815398	0.0479712	0.895365
XLOC_929036	15:65891596-65896543	ENSBTAG00000045492	ANG	10:26423873-26445634	0.815395	0.0479731	0.895379
XLOC_929036	15:65891596-65896543	ENSBTAG00000044099	ZSWIM7	19:34074735-34084350	0.814801	0.0482721	0.896036
XLOC_929036	15:65891596-65896543	ENSBTAG00000001777	RPLP2	29:50768653-50770791	0.814662	0.0483421	0.896036
XLOC_929036	15:65891596-65896543	ENSBTAG00000048226	-	8:70947809-71192207	0.814012	0.0486704	0.896721
XLOC_929036	15:65891596-65896543	ENSBTAG00000019181	BAIAP2L1	25:38227395-38280018	0.813951	0.0487013	0.896913
XLOC_929036	15:65891596-65896543	ENSBTAG00000006132	DENND3	14:3750705-3793653	0.813495	0.0489326	0.897313
XLOC_929036	15:65891596-65896543	ENSBTAG00000032301	SLC26A7	14:75397722-75546727	0.813489	0.0489355	0.897313
XLOC_929036	15:65891596-65896543	ENSBTAG00000009167	SLC15A4	17:49336514-49365143	0.813336	0.0490133	0.897516
XLOC_929036	15:65891596-65896543	ENSBTAG00000008774	UROC1	22:61133593-61160689	0.813143	0.0491111	0.89788
XLOC_929036	15:65891596-65896543	ENSBTAG00000046533	RAB31	24:42256080-42305185	0.81312	0.0491227	0.897957
XLOC_929036	15:65891596-65896543	ENSBTAG00000002883	RPTOR	19:52308518-52629957	0.812849	0.0492605	0.898383
XLOC_929036	15:65891596-65896543	ENSBTAG00000004258	EEF2	7:21252437-21261327	0.812586	0.0493946	0.898659
XLOC_929036	15:65891596-65896543	ENSBTAG00000024144	LURAP1	3:100472062-100495789	0.812234	0.0495743	0.899116
XLOC_929036	15:65891596-65896543	ENSBTAG00000034633	ERO1LB	28:8951739-9026350	0.811993	0.0496972	0.899283
XLOC_929036	15:65891596-65896543	ENSBTAG00000001825	SP6	19:39188230-39296546	0.811736	0.0498289	0.899515
XLOC_929036	15:65891596-65896543	ENSBTAG00000012519	XDH	11:14176297-14281717	0.81162	0.0498883	0.899574
XLOC_929036	15:65891596-65896543	ENSBTAG00000031583	NUPR1L	25:28027756-28028658	0.811619	0.0498885	0.899574
XLOC_929036	15:65891596-65896543	ENSBTAG00000006243	GCNT7	13:59983722-60027251	0.811613	0.0498917	0.899577
XLOC_929036	15:65891596-65896543	ENSBTAG00000011180	ACTR8	22:47591903-47607214	0.81151	0.0499445	0.899886
XLOC_929036	15:65891596-65896543	ENSBTAG00000044027	ITGBL1	12:81980947-82108529	-0.811412	0.0499943	0.899886
XLOC_929036	15:65891596-65896543	ENSBTAG00000006579	P4HA3	15:54418558-54459500	-0.811608	0.0498943	0.899592
XLOC_929036	15:65891596-65896543	ENSBTAG00000006082	DNASE2	7:13790586-13792998	-0.811682	0.0498563	0.899539
XLOC_929036	15:65891596-65896543	ENSBTAG00000005340	SERGEF	15:35019669-35267343	-0.811686	0.0498542	0.899539
XLOC_929036	15:65891596-65896543	ENSBTAG00000010123	APOE	18:53040104-53042792	-0.812183	0.0496001	0.899135
XLOC_929036	15:65891596-65896543	ENSBTAG00000009800	MSI1	17:64913866-64937017	-0.812239	0.0495718	0.899095
XLOC_929036	15:65891596-65896543	ENSBTAG00000004471	ST3GAL6	1:42678532-42742169	-0.812325	0.0495278	0.898938
XLOC_929036	15:65891596-65896543	ENSBTAG00000011473	MYL9	13:66306259-66314230	-0.81236	0.0495098	0.898938
XLOC_929036	15:65891596-65896543	ENSBTAG00000009698	ABCD3	3:49136317-49225714	-0.812423	0.0494777	0.898823
XLOC_929036	15:65891596-65896543	ENSBTAG00000013822	GAS2L3	5:64841325-64856203	-0.812524	0.0494262	0.898745
XLOC_929036	15:65891596-65896543	ENSBTAG00000012442	CTSB	8:7414944-7423429	-0.812525	0.0494257	0.898745
XLOC_929036	15:65891596-65896543	ENSBTAG00000008169	C18orf54	24:54209586-54228633	-0.812601	0.0493869	0.898645
XLOC_929036	15:65891596-65896543	ENSBTAG00000021341	BTBD1	21:25467797-25518118	-0.812625	0.0493747	0.898645
XLOC_929036	15:65891596-65896543	ENSBTAG00000018256	SMC6	11:81010035-81072212	-0.812712	0.0493304	0.898603
XLOC_929036	15:65891596-65896543	ENSBTAG00000012111	PRDM5	6:4491174-4743136	-0.812801	0.049285	0.898534
XLOC_929036	15:65891596-65896543	ENSBTAG00000004110	-	X:84590184-84590760	-0.813006	0.049181	0.89823
XLOC_929036	15:65891596-65896543	ENSBTAG00000001595	MT1E	18:24117440-24118787	-0.813029	0.0491692	0.898223
XLOC_929036	15:65891596-65896543	ENSBTAG00000013205	IL1RAP	1:77198181-77343645	-0.813096	0.049135	0.898049
XLOC_929036	15:65891596-65896543	ENSBTAG00000020761	USP33	3:67155766-67215355	-0.813162	0.0491018	0.897816
XLOC_929036	15:65891596-65896543	ENSBTAG00000008160	MBOAT2	11:88390470-88444776	-0.813762	0.0487971	0.897053
XLOC_929036	15:65891596-65896543	ENSBTAG00000001745	LUM	5:21037442-21044658	-0.813884	0.0487354	0.896922
XLOC_929036	15:65891596-65896543	ENSBTAG00000015038	HADHA	11:73246484-73288803	-0.814111	0.0486205	0.896604
XLOC_929036	15:65891596-65896543	ENSBTAG00000010875	MSX1	6:106061462-106065759	-0.814219	0.0485657	0.896445
XLOC_929036	15:65891596-65896543	ENSBTAG00000003440	FRRS1	3:43651195-43676797	-0.814259	0.0485455	0.896381
XLOC_929036	15:65891596-65896543	ENSBTAG00000021836	TCEA2	13:54276807-54284473	-0.814591	0.048378	0.896036
XLOC_929036	15:65891596-65896543	ENSBTAG00000012380	HK1	28:25854740-25925054	-0.814685	0.0483302	0.896036
XLOC_929036	15:65891596-65896543	ENSBTAG00000014057	SLC35A1	9:63302748-63334395	-0.814782	0.0482818	0.896036
XLOC_929036	15:65891596-65896543	ENSBTAG00000046905	-	4:40416212-40560780	-0.814819	0.0482629	0.896036
XLOC_929036	15:65891596-65896543	ENSBTAG00000034531	RNF146B	9:24273356-24300611	-0.815513	0.0479138	0.895236
XLOC_929036	15:65891596-65896543	ENSBTAG00000002317	PTN	4:101685423-101795483	-0.815551	0.0478946	0.895159
XLOC_929036	15:65891596-65896543	ENSBTAG00000011741	COL13A1	28:26253843-26406118	-0.815657	0.0478412	0.895135
XLOC_929036	15:65891596-65896543	ENSBTAG00000026768	TH	29:50027264-50034123	-0.815729	0.047805	0.894995
XLOC_929036	15:65891596-65896543	ENSBTAG00000013769	PVRL3	1:56353744-56378308	-0.815894	0.0477224	0.894892
XLOC_929036	15:65891596-65896543	ENSBTAG00000009336	LXN	1:109708533-109758047	-0.815913	0.0477131	0.894835
XLOC_929036	15:65891596-65896543	ENSBTAG00000005353	DES	2:108075459-108082534	-0.815913	0.0477129	0.894835
XLOC_929036	15:65891596-65896543	ENSBTAG00000010306	RXFP1	17:41318285-41446129	-0.816126	0.0476062	0.894678
XLOC_929036	15:65891596-65896543	ENSBTAG00000020436	KIF27	8:78439019-78524275	-0.816321	0.0475086	0.894405
XLOC_929036	15:65891596-65896543	ENSBTAG00000006065	PCNA	13:47788529-47794602	-0.816449	0.0474446	0.894226
XLOC_929036	15:65891596-65896543	ENSBTAG00000000859	SLC38A1	5:34145239-34198996	-0.816742	0.047298	0.893747
XLOC_929036	15:65891596-65896543	ENSBTAG00000004401	UGGT2	12:77032585-77176916	-0.816755	0.0472916	0.893739
XLOC_929036	15:65891596-65896543	ENSBTAG00000011953	PRKACB	3:60079840-60221943	-0.817087	0.0471257	0.893474
XLOC_929036	15:65891596-65896543	ENSBTAG00000004720	SULF1	14:35476251-35558292	-0.817167	0.0470858	0.893309
XLOC_929036	15:65891596-65896543	ENSBTAG00000033291	SPAG6	13:23728841-23795501	-0.817229	0.0470553	0.893243
XLOC_929036	15:65891596-65896543	ENSBTAG00000004131	RAP2C	X:15973187-15985955	-0.817411	0.0469643	0.892974
XLOC_929036	15:65891596-65896543	ENSBTAG00000017788	AKT3	16:34132647-34404652	-0.817447	0.0469464	0.892924
XLOC_929036	15:65891596-65896543	ENSBTAG00000031435	SELT	1:118445767-118476097	-0.817598	0.0468716	0.892535
XLOC_929036	15:65891596-65896543	ENSBTAG00000013176	SMOC2	9:104268692-104380527	-0.817824	0.0467592	0.89212
XLOC_929036	15:65891596-65896543	ENSBTAG00000039117	FAM179B	21:55208033-55285668	-0.817953	0.0466951	0.892083
XLOC_929036	15:65891596-65896543	ENSBTAG00000031267	SERPINB9	23:50636582-50645574	-0.818299	0.0465235	0.891325
XLOC_929036	15:65891596-65896543	ENSBTAG00000005205	DSE	9:34718088-34766026	-0.818367	0.0464898	0.891216
XLOC_929036	15:65891596-65896543	ENSBTAG00000031763	HIST1H4K	23:31485394-31485706	-0.81841	0.0464685	0.891191
XLOC_929036	15:65891596-65896543	ENSBTAG00000016820	-	X:148253089-148418856	-0.819405	0.0459766	0.889604
XLOC_929036	15:65891596-65896543	ENSBTAG00000047000	-	10:73628026-73629463	-0.819549	0.045906	0.889395
XLOC_929036	15:65891596-65896543	ENSBTAG00000021577	ZFYVE16	7:82875304-82908670	-0.819721	0.0458214	0.889061
XLOC_929036	15:65891596-65896543	ENSBTAG00000008122	GNG5	3:59783838-59791977	-0.819746	0.0458089	0.888967
XLOC_929036	15:65891596-65896543	ENSBTAG00000007844	CETN2	X:35382934-35386969	-0.819973	0.0456972	0.888784
XLOC_929036	15:65891596-65896543	ENSBTAG00000008641	GNAT3	4:40775884-40830619	-0.819989	0.0456893	0.888784
XLOC_929036	15:65891596-65896543	ENSBTAG00000012681	CORO2B	10:15470658-15537499	-0.82	0.0456841	0.888784
XLOC_929036	15:65891596-65896543	ENSBTAG00000010356	RAB12	24:41532520-41541737	-0.820132	0.0456192	0.888784
XLOC_929036	15:65891596-65896543	ENSBTAG00000006663	CYTH1	19:54240688-54261902	-0.82043	0.0454729	0.888784
XLOC_929036	15:65891596-65896543	ENSBTAG00000005442	WDR78	3:78736777-78825880	-0.820475	0.0454506	0.888784
XLOC_929036	15:65891596-65896543	ENSBTAG00000014329	-	13:74314686-74317437	-0.820528	0.0454247	0.888784
XLOC_929036	15:65891596-65896543	ENSBTAG00000017582	CHEK1	29:29402368-29420344	-0.820585	0.045397	0.888784
XLOC_929036	15:65891596-65896543	ENSBTAG00000001415	THOC6	25:2443707-2446452	-0.82079	0.0452964	0.888637
XLOC_929036	15:65891596-65896543	ENSBTAG00000011274	ENO2	5:103899877-103906801	-0.820908	0.0452388	0.888303
XLOC_929036	15:65891596-65896543	ENSBTAG00000030282	ZBED8	7:74091291-74096990	-0.820985	0.0452012	0.888231
XLOC_929036	15:65891596-65896543	ENSBTAG00000006017	NFKB2	26:22891377-22898307	-0.821155	0.045118	0.888134
XLOC_929036	15:65891596-65896543	ENSBTAG00000019378	KIAA1755	13:67749212-67774628	-0.821349	0.0450235	0.888134
XLOC_929036	15:65891596-65896543	ENSBTAG00000012370	MGP	5:95456443-95459983	-0.821402	0.0449973	0.888029
XLOC_929036	15:65891596-65896543	ENSBTAG00000020611	GLB1L	2:107902019-107915086	-0.821493	0.0449533	0.887927
XLOC_929036	15:65891596-65896543	ENSBTAG00000020512	GJB1	X:84715935-84723342	-0.822118	0.0446486	0.886981
XLOC_929036	15:65891596-65896543	ENSBTAG00000023929	FOSL2	11:71329771-71349193	-0.822759	0.0443377	0.886096
XLOC_929036	15:65891596-65896543	ENSBTAG00000009565	RASA1	7:89281001-89391377	-0.823038	0.0442025	0.885852
XLOC_929036	15:65891596-65896543	ENSBTAG00000007068	SH3BGR	1:141029892-141100984	-0.823303	0.0440741	0.885716
XLOC_929036	15:65891596-65896543	ENSBTAG00000000836	KRT8	5:27213749-27221177	-0.823305	0.0440735	0.885716
XLOC_929036	15:65891596-65896543	ENSBTAG00000027626	GOLGA7	27:36108532-36125175	-0.823457	0.0440001	0.885716
XLOC_929036	15:65891596-65896543	ENSBTAG00000006167	BTBD8	3:51382747-51531276	-0.823539	0.0439602	0.885505
XLOC_929036	15:65891596-65896543	ENSBTAG00000010906	RPS6KA5	10:103508677-103703817	-0.823549	0.0439556	0.885505
XLOC_929036	15:65891596-65896543	ENSBTAG00000011338	NREP	10:2161054-2193663	-0.823647	0.0439081	0.885505
XLOC_929036	15:65891596-65896543	ENSBTAG00000003366	DDX58	8:11428372-11472719	-0.823788	0.0438403	0.885412
XLOC_929036	15:65891596-65896543	ENSBTAG00000002179	C1-H15ORF41	10:32328991-32570684	-0.823888	0.0437919	0.885213
XLOC_929036	15:65891596-65896543	ENSBTAG00000012992	CDH6	20:42271053-42415421	-0.824313	0.0435875	0.884681
XLOC_929036	15:65891596-65896543	ENSBTAG00000044190	TMEM67	14:72788486-72816854	-0.824565	0.0434666	0.884169
XLOC_929036	15:65891596-65896543	ENSBTAG00000010661	DPYSL3	7:60588658-60703487	-0.825119	0.043201	0.883803
XLOC_929036	15:65891596-65896543	ENSBTAG00000007101	F3	3:49110155-49121034	-0.825725	0.042911	0.883029
XLOC_929036	15:65891596-65896543	ENSBTAG00000038795	STARD3NL	4:50267411-50328618	-0.825814	0.0428686	0.882919
XLOC_929036	15:65891596-65896543	ENSBTAG00000034785	DNAJC15	12:13183733-13266310	-0.826348	0.0426143	0.882313
XLOC_929036	15:65891596-65896543	ENSBTAG00000001805	TWSG1	24:41986505-42008147	-0.826555	0.0425157	0.882084
XLOC_929036	15:65891596-65896543	ENSBTAG00000046056	-	9:50574573-50577379	-0.826809	0.0423953	0.881879
XLOC_929036	15:65891596-65896543	ENSBTAG00000018031	PODXL2	22:60507745-60556978	-0.82689	0.042357	0.881672
XLOC_929036	15:65891596-65896543	ENSBTAG00000027321	CCDC18	3:50339424-50445983	-0.82691	0.0423472	0.881672
XLOC_929036	15:65891596-65896543	ENSBTAG00000013513	ATP6V1C1	14:63592783-63632839	-0.827021	0.0422948	0.881438
XLOC_929036	15:65891596-65896543	ENSBTAG00000011147	RNF13	1:119160736-119290651	-0.82744	0.0420963	0.8814
XLOC_929036	15:65891596-65896543	ENSBTAG00000012456	HEPACAM2	4:10372348-10421216	-0.827508	0.0420643	0.8814
XLOC_929036	15:65891596-65896543	ENSBTAG00000047254	ABCA2	11:106209226-106222883	-0.827595	0.0420231	0.8814
XLOC_929036	15:65891596-65896543	ENSBTAG00000010676	RBM44	3:117880749-117900879	-0.827676	0.0419848	0.8814
XLOC_929036	15:65891596-65896543	ENSBTAG00000046723	SYT14	16:75069689-75212644	-0.827687	0.0419796	0.8814
XLOC_929036	15:65891596-65896543	ENSBTAG00000025035	PRLR	20:39073245-39137480	-0.8277	0.0419732	0.8814
XLOC_929036	15:65891596-65896543	ENSBTAG00000038494	-	21:20357102-20358125	-0.827922	0.0418687	0.881214
XLOC_929036	15:65891596-65896543	ENSBTAG00000014725	CD27	5:104302582-104308155	-0.828017	0.0418237	0.881214
XLOC_929036	15:65891596-65896543	ENSBTAG00000046419	TPC3	11:1594947-1648474	-0.828289	0.0416957	0.880821
XLOC_929036	15:65891596-65896543	ENSBTAG00000016240	RNF157	19:56112049-56167541	-0.828521	0.0415863	0.880798
XLOC_929036	15:65891596-65896543	ENSBTAG00000004034	SESN3	15:15502202-15523079	-0.828666	0.041518	0.880798
XLOC_929036	15:65891596-65896543	ENSBTAG00000017139	STX7	9:71381756-71455585	-0.829035	0.0413448	0.880509
XLOC_929036	15:65891596-65896543	ENSBTAG00000017550	CSNK1G3	7:31460863-31576855	-0.829365	0.0411904	0.880459
XLOC_929036	15:65891596-65896543	ENSBTAG00000013533	CLIC1	23:27376010-27398934	-0.829445	0.0411531	0.880159
XLOC_929036	15:65891596-65896543	ENSBTAG00000014614	ACTA2	26:10662361-10748014	-0.829731	0.0410192	0.879708
XLOC_929036	15:65891596-65896543	ENSBTAG00000032148	TMEM117	5:36197271-36807308	-0.830053	0.0408689	0.879248
XLOC_929036	15:65891596-65896543	ENSBTAG00000007330	STXBP3	3:34681545-34734868	-0.830057	0.040867	0.879248
XLOC_929036	15:65891596-65896543	ENSBTAG00000025853	HOMER1	10:10350691-10484916	-0.830129	0.0408334	0.879198
XLOC_929036	15:65891596-65896543	ENSBTAG00000005137	LPGAT1	16:73532473-73611368	-0.830173	0.0408126	0.879033
XLOC_929036	15:65891596-65896543	ENSBTAG00000011684	RAB11FIP1	27:32823608-32863935	-0.830225	0.0407886	0.878823
XLOC_929036	15:65891596-65896543	ENSBTAG00000020734	ARL6IP1	25:16543862-16550325	-0.830585	0.0406207	0.878515
XLOC_929036	15:65891596-65896543	ENSBTAG00000000013	PRKAA1	20:33688290-33721733	-0.830715	0.0405607	0.878515
XLOC_929036	15:65891596-65896543	ENSBTAG00000011494	PYGL	10:43800151-43840994	-0.830755	0.0405418	0.878515
XLOC_929036	15:65891596-65896543	ENSBTAG00000030543	SLC6A16	18:56224968-56250611	-0.831038	0.0404105	0.878284
XLOC_929036	15:65891596-65896543	ENSBTAG00000039012	MFSD6L	19:28908995-28911151	-0.831211	0.0403303	0.878071
XLOC_929036	15:65891596-65896543	ENSBTAG00000007343	PDLIM7	7:40333460-40353545	-0.831221	0.0403254	0.878027
XLOC_929036	15:65891596-65896543	ENSBTAG00000022150	MXRA5	X:138878611-138902586	-0.831347	0.0402673	0.877789
XLOC_929036	15:65891596-65896543	ENSBTAG00000016057	CSRP1	16:49332769-49353517	-0.831396	0.0402443	0.877708
XLOC_929036	15:65891596-65896543	ENSBTAG00000013007	C13H2-ORF1-8	13:60109035-60119697	-0.831475	0.040208	0.877651
XLOC_929036	15:65891596-65896543	ENSBTAG00000047477	-	15:49110531-49111470	-0.831486	0.040203	0.877651
XLOC_929036	15:65891596-65896543	ENSBTAG00000007948	SORCS1	26:27810197-28389391	-0.831503	0.0401949	0.877651
XLOC_929036	15:65891596-65896543	ENSBTAG00000030757	ELFN1	25:41817961-41820367	-0.83159	0.0401548	0.877643
XLOC_929036	15:65891596-65896543	ENSBTAG00000019581	PLEKHF2	14:71515116-71535602	-0.831764	0.0400742	0.877313
XLOC_929036	15:65891596-65896543	ENSBTAG00000014138	MTM1	X:33460692-33551321	-0.832134	0.0399036	0.876384
XLOC_929036	15:65891596-65896543	ENSBTAG00000010059	C9orf72	8:16694706-16714705	-0.832218	0.0398644	0.876234
XLOC_929036	15:65891596-65896543	ENSBTAG00000007348	STRA6	21:34878676-34901785	-0.832879	0.0395602	0.875537
XLOC_929036	15:65891596-65896543	ENSBTAG00000015837	P2RY12	1:117548537-117917463	-0.833037	0.039488	0.875537
XLOC_929036	15:65891596-65896543	ENSBTAG00000018236	EPB41L5	2:72166549-72332969	-0.833149	0.0394362	0.875461
XLOC_929036	15:65891596-65896543	ENSBTAG00000005816	ISGF3G	10:20820963-20825886	-0.833296	0.0393691	0.87517
XLOC_929036	15:65891596-65896543	ENSBTAG00000031701	TAGAP	9:96806293-96815764	-0.833338	0.0393499	0.875063
XLOC_929036	15:65891596-65896543	ENSBTAG00000016548	TEX12	15:22829845-22834357	-0.833357	0.0393412	0.875051
XLOC_929036	15:65891596-65896543	ENSBTAG00000001861	SESTD1	2:17708889-17730680	-0.833389	0.0393264	0.874975
XLOC_929036	15:65891596-65896543	ENSBTAG00000020535	PYCARD	25:27541408-27542740	-0.833463	0.0392924	0.874941
XLOC_929036	15:65891596-65896543	ENSBTAG00000019183	FUZ	18:56592973-56626309	-0.833555	0.0392502	0.874836
XLOC_929036	15:65891596-65896543	ENSBTAG00000014580	FCRLB	3:7879572-7886772	-0.833637	0.0392128	0.874649
XLOC_929036	15:65891596-65896543	ENSBTAG00000001114	PRKD3	11:19704350-19780728	-0.834005	0.0390446	0.874358
XLOC_929036	15:65891596-65896543	ENSBTAG00000021742	-	18:47384123-47406577	-0.834163	0.0389724	0.873916
XLOC_929036	15:65891596-65896543	ENSBTAG00000001617	G2E3	21:41640497-41686535	-0.834208	0.0389521	0.873739
XLOC_929036	15:65891596-65896543	ENSBTAG00000027696	TTC3-B	2:19323589-19326224	-0.834247	0.038934	0.873644
XLOC_929036	15:65891596-65896543	ENSBTAG00000026813	AQP5	5:30080720-30084591	-0.834585	0.0387802	0.873215
XLOC_929036	15:65891596-65896543	ENSBTAG00000018395	KIAA1217	13:25338250-25682179	-0.834825	0.0386707	0.873026
XLOC_929036	15:65891596-65896543	ENSBTAG00000031231	IRF1	7:23235652-23243697	-0.834835	0.0386663	0.873021
XLOC_929036	15:65891596-65896543	ENSBTAG00000017722	F5	16:37973198-38045988	-0.834925	0.0386254	0.872755
XLOC_929036	15:65891596-65896543	ENSBTAG00000010437	MKLN1	4:95807760-96016756	-0.835061	0.0385639	0.87249
XLOC_929036	15:65891596-65896543	ENSBTAG00000004895	AFAP1L2	26:35050365-35166042	-0.835155	0.0385211	0.872421
XLOC_929036	15:65891596-65896543	ENSBTAG00000010407	GSC	21:61181837-61183400	-0.835195	0.0385029	0.872421
XLOC_929036	15:65891596-65896543	ENSBTAG00000039682	MTUS1	27:18574169-18698056	-0.835541	0.0383461	0.872149
XLOC_929036	15:65891596-65896543	ENSBTAG00000013925	KIN	13:16187649-16210886	-0.835592	0.0383228	0.872069
XLOC_929036	15:65891596-65896543	ENSBTAG00000006619	MATK	7:21421265-21429075	-0.83585	0.0382061	0.871693
XLOC_929036	15:65891596-65896543	ENSBTAG00000008006	RASGRP3	11:16087063-16134216	-0.835865	0.0381996	0.871693
XLOC_929036	15:65891596-65896543	ENSBTAG00000017346	RASSF2	13:47492958-47515677	-0.836698	0.0378241	0.871076
XLOC_929036	15:65891596-65896543	ENSBTAG00000007288	CDK19	9:40072434-40122499	-0.836743	0.0378037	0.871076
XLOC_929036	15:65891596-65896543	ENSBTAG00000007436	GGT6	19:25652194-25655086	-0.837204	0.0375966	0.870576
XLOC_929036	15:65891596-65896543	ENSBTAG00000021617	ZC3HAV1	4:103472027-103520426	-0.837208	0.0375948	0.870576
XLOC_929036	15:65891596-65896543	ENSBTAG00000033690	BARD1	2:103278271-103371020	-0.837585	0.0374258	0.870057
XLOC_929036	15:65891596-65896543	ENSBTAG00000006126	GTF3C1	25:25276350-25356558	-0.837607	0.037416	0.870041
XLOC_929036	15:65891596-65896543	ENSBTAG00000030435	PNRC2	2:129536932-129540976	-0.837936	0.0372686	0.869879
XLOC_929036	15:65891596-65896543	ENSBTAG00000007855	VSIG1-	17:59378965-59410889	-0.838106	0.0371931	0.869879
XLOC_929036	15:65891596-65896543	ENSBTAG00000011225	TMX1	10:44101815-44114905	-0.838842	0.0368651	0.86905
XLOC_929036	15:65891596-65896543	ENSBTAG00000002570	KLRAQ1	11:30596744-30670900	-0.839206	0.0367033	0.868602
XLOC_929036	15:65891596-65896543	ENSBTAG00000009888	DRAM2	3:32376401-32404442	-0.839539	0.0365558	0.868002
XLOC_929036	15:65891596-65896543	ENSBTAG00000008683	LDHA	29:26543860-26554318	-0.839542	0.0365546	0.867989
XLOC_929036	15:65891596-65896543	ENSBTAG00000017611	CCSER2	28:39586585-39741893	-0.839844	0.0364209	0.867427
XLOC_929036	15:65891596-65896543	ENSBTAG00000010350	USP53	6:7151717-7207800	-0.84	0.036352	0.86724
XLOC_929036	15:65891596-65896543	ENSBTAG00000040394	PRSS27	25:2126943-2133828	-0.840051	0.0363296	0.867214
XLOC_929036	15:65891596-65896543	ENSBTAG00000010083	HADHB	11:73215423-73246167	-0.84053	0.0361182	0.866297
XLOC_929036	15:65891596-65896543	ENSBTAG00000036262	GBE1	1:28658789-28905833	-0.84063	0.0360742	0.866055
XLOC_929036	15:65891596-65896543	ENSBTAG00000012882	CUL5	15:17857168-17983781	-0.84076	0.0360169	0.865858
XLOC_929036	15:65891596-65896543	ENSBTAG00000024275	XRCC4	7:85267806-85556934	-0.840994	0.0359145	0.865405
XLOC_929036	15:65891596-65896543	ENSBTAG00000009213	TOMM4-L	3:8290359-8298900	-0.841112	0.0358623	0.865124
XLOC_929036	15:65891596-65896543	ENSBTAG00000020661	ABCA1	8:96274034-96390357	-0.841336	0.0357643	0.864625
XLOC_929036	15:65891596-65896543	ENSBTAG00000021357	ZNF518A	26:17367944-17372393	-0.841425	0.0357253	0.864614
XLOC_929036	15:65891596-65896543	ENSBTAG00000005967	UBR2	23:16264296-16370157	-0.841519	0.0356842	0.864428
XLOC_929036	15:65891596-65896543	ENSBTAG00000022461	42257	11:44150559-44189712	-0.842274	0.0353544	0.863637
XLOC_929036	15:65891596-65896543	ENSBTAG00000017437	TMEM237	2:90588103-90610465	-0.842693	0.0351721	0.863095
XLOC_929036	15:65891596-65896543	ENSBTAG00000037640	PID1	2:117836411-118104185	-0.842829	0.0351128	0.863078
XLOC_929036	15:65891596-65896543	ENSBTAG00000000053	FILIP1	9:15140840-15249645	-0.843076	0.0350057	0.863078
XLOC_929036	15:65891596-65896543	ENSBTAG00000015764	EML2	18:53634882-53659483	-0.84314	0.034978	0.862994
XLOC_929036	15:65891596-65896543	ENSBTAG00000001320	VPS16	13:52780802-52808879	-0.84319	0.0349563	0.862974
XLOC_929036	15:65891596-65896543	ENSBTAG00000010492	VPS4B	24:62175122-62204856	-0.843336	0.034893	0.862759
XLOC_929036	15:65891596-65896543	ENSBTAG00000015172	MCM6	2:61821904-61852264	-0.843469	0.0348353	0.862454
XLOC_929036	15:65891596-65896543	ENSBTAG00000017021	MCM4	27:41044070-41049402	-0.843541	0.0348039	0.862279
XLOC_929036	15:65891596-65896543	ENSBTAG00000020281	NIN	10:43640453-43692975	-0.843663	0.0347515	0.862083
XLOC_929036	15:65891596-65896543	ENSBTAG00000001113	NDUFAF7	11:19683130-19699850	-0.843854	0.0346687	0.861673
XLOC_929036	15:65891596-65896543	ENSBTAG00000018400	BRMS1L	21:46441408-46485539	-0.844029	0.0345934	0.861364
XLOC_929036	15:65891596-65896543	ENSBTAG00000008887	PAQR3	6:95366323-95441932	-0.844547	0.0343701	0.86076
XLOC_929036	15:65891596-65896543	ENSBTAG00000011790	MED14	X:108241635-108301567	-0.844802	0.0342603	0.860203
XLOC_929036	15:65891596-65896543	ENSBTAG00000026971	CDCA5	29:43943683-43960477	-0.844952	0.0341963	0.859933
XLOC_929036	15:65891596-65896543	ENSBTAG00000026111	LBH	11:69592078-69618485	-0.845052	0.0341534	0.859786
XLOC_929036	15:65891596-65896543	ENSBTAG00000002624	PSTPIP2	24:46196112-46290465	-0.845249	0.0340687	0.859359
XLOC_929036	15:65891596-65896543	ENSBTAG00000003876	MCU	28:28868082-29061027	-0.845501	0.0339611	0.859109
XLOC_929036	15:65891596-65896543	ENSBTAG00000017368	YBX1	3:104112933-104133708	-0.845533	0.0339472	0.859109
XLOC_929036	15:65891596-65896543	ENSBTAG00000020665	GFRA2	8:69500591-69604707	-0.845771	0.0338457	0.858819
XLOC_929036	15:65891596-65896543	ENSBTAG00000026254	MED3-	14:48940215-48959150	-0.845929	0.0337779	0.858483
XLOC_929036	15:65891596-65896543	ENSBTAG00000015844	TFPI2	4:11035478-11039782	-0.846027	0.0337365	0.858454
XLOC_929036	15:65891596-65896543	ENSBTAG00000023814	ECT2	1:95475797-95536054	-0.846198	0.0336635	0.858446
XLOC_929036	15:65891596-65896543	ENSBTAG00000021790	APOL	X:75160535-75265102	-0.846515	0.0335285	0.857965
XLOC_929036	15:65891596-65896543	ENSBTAG00000009475	PLXDC2	13:21595580-22015323	-0.847144	0.0332615	0.856503
XLOC_929036	15:65891596-65896543	ENSBTAG00000003396	MAFB	13:70068209-70069181	-0.847243	0.0332199	0.856146
XLOC_929036	15:65891596-65896543	ENSBTAG00000047964	TMEM21-	11:105918625-105920031	-0.847756	0.0330031	0.855197
XLOC_929036	15:65891596-65896543	ENSBTAG00000008956	CD8B	11:47915425-47935161	-0.84807	0.0328706	0.854813
XLOC_929036	15:65891596-65896543	ENSBTAG00000013112	C7H5ORF15	7:47231928-47244897	-0.848187	0.0328215	0.854636
XLOC_929036	15:65891596-65896543	ENSBTAG00000039426	DPEP2	18:35583504-35587974	-0.849004	0.0324783	0.852771
XLOC_929036	15:65891596-65896543	ENSBTAG00000018920	TRIM47	19:56373298-56377735	-0.849073	0.0324494	0.852558
XLOC_929036	15:65891596-65896543	ENSBTAG00000039215	KIR2DL5A	18:62827494-62833717	-0.849402	0.0323118	0.851867
XLOC_929036	15:65891596-65896543	ENSBTAG00000006882	IQGAP3	3:14306400-14346150	-0.849433	0.032299	0.851828
XLOC_929036	15:65891596-65896543	ENSBTAG00000048143	WBP5	X:57246029-57246538	-0.849553	0.0322488	0.85174
XLOC_929036	15:65891596-65896543	ENSBTAG00000014551	TNFAIP8	7:35812576-35858617	-0.850504	0.0318532	0.849838
XLOC_929036	15:65891596-65896543	ENSBTAG00000033766	KRT16	19:42463452-42465605	-0.850872	0.0317007	0.849278
XLOC_929036	15:65891596-65896543	ENSBTAG00000039709	PARPBP	5:66293050-66359522	-0.850922	0.0316798	0.849111
XLOC_929036	15:65891596-65896543	ENSBTAG00000006837	UBA6	6:85050209-85137078	-0.850973	0.0316586	0.849091
XLOC_929036	15:65891596-65896543	ENSBTAG00000003892	-	23:32463209-32520458	-0.851164	0.0315796	0.84875
XLOC_929036	15:65891596-65896543	ENSBTAG00000020049	CABP1	17:65154253-65170682	-0.851195	0.0315671	0.848726
XLOC_929036	15:65891596-65896543	ENSBTAG00000007444	C1H21ORF7	1:6366368-6414544	-0.851393	0.0314852	0.848463
XLOC_929036	15:65891596-65896543	ENSBTAG00000016722	ATHL1	11:107206458-107211665	-0.85156	0.0314161	0.84808
XLOC_929036	15:65891596-65896543	ENSBTAG00000047473	-	18:62872481-62886374	-0.851721	0.03135	0.848075
XLOC_929036	15:65891596-65896543	ENSBTAG00000014521	UGDH	6:60231099-60265819	-0.851823	0.0313081	0.848059
XLOC_929036	15:65891596-65896543	ENSBTAG00000046971	-	11:5754348-5776837	-0.851829	0.0313056	0.848059
XLOC_929036	15:65891596-65896543	ENSBTAG00000017855	ITM2C	2:119476495-119490380	-0.851885	0.0312825	0.848059
XLOC_929036	15:65891596-65896543	ENSBTAG00000005198	FGF1	7:55508006-55612845	-0.852125	0.0311839	0.847429
XLOC_929036	15:65891596-65896543	ENSBTAG00000002110	DMGDH	10:9994009-10067008	-0.852253	0.0311313	0.847052
XLOC_929036	15:65891596-65896543	ENSBTAG00000007014	CEP63	1:135871799-135935191	-0.852591	0.0309926	0.846397
XLOC_929036	15:65891596-65896543	ENSBTAG00000017478	GSDMC	14:11892027-11907430	-0.852788	0.0309119	0.845697
XLOC_929036	15:65891596-65896543	ENSBTAG00000013611	SCLT1	17:29190571-29354595	-0.852928	0.0308546	0.845246
XLOC_929036	15:65891596-65896543	ENSBTAG00000002956	ZNF674	X:102851710-102885917	-0.852934	0.0308521	0.845246
XLOC_929036	15:65891596-65896543	ENSBTAG00000012408	RAB27A	10:55120521-55158773	-0.8531	0.0307842	0.845076
XLOC_929036	15:65891596-65896543	ENSBTAG00000020988	KIZ	13:40837472-40930702	-0.85351	0.0306171	0.844343
XLOC_929036	15:65891596-65896543	ENSBTAG00000010384	CDC6	19:41185974-41196948	-0.85352	0.030613	0.844302
XLOC_929036	15:65891596-65896543	ENSBTAG00000019479	-	22:16672484-16691633	-0.853527	0.0306101	0.844282
XLOC_929036	15:65891596-65896543	ENSBTAG00000030432	TTC8	10:101571087-101629775	-0.853625	0.0305703	0.843904
XLOC_929036	15:65891596-65896543	ENSBTAG00000044021	FAM179A	11:70768386-70813750	-0.853762	0.0305148	0.843433
XLOC_929036	15:65891596-65896543	ENSBTAG00000002772	GAL3ST3	29:44790175-44800852	-0.853775	0.0305093	0.843367
XLOC_929036	15:65891596-65896543	ENSBTAG00000014947	PTPN13	6:103374249-103511357	-0.853864	0.0304733	0.843215
XLOC_929036	15:65891596-65896543	ENSBTAG00000008126	NPHP4	16:48181538-48314477	-0.853925	0.0304483	0.843198
XLOC_929036	15:65891596-65896543	ENSBTAG00000018255	ACTN1	10:81023525-81121590	-0.854372	0.030267	0.842381
XLOC_929036	15:65891596-65896543	ENSBTAG00000022007	SAMHD1	13:66398146-66730589	-0.854577	0.0301841	0.842046
XLOC_929036	15:65891596-65896543	ENSBTAG00000006256	PTPRO	5:94770903-94881418	-0.855003	0.0300121	0.840878
XLOC_929036	15:65891596-65896543	ENSBTAG00000000277	IL18	15:22800426-22826698	-0.855081	0.0299806	0.840691
XLOC_929036	15:65891596-65896543	ENSBTAG00000019121	IFT122	22:56881078-56948817	-0.855177	0.0299419	0.840515
XLOC_929036	15:65891596-65896543	ENSBTAG00000038195	CD3-2	2:36656332-36681937	-0.855635	0.0297574	0.839197
XLOC_929036	15:65891596-65896543	ENSBTAG00000009218	ANLN	4:61165437-61242549	-0.855773	0.0297022	0.83912
XLOC_929036	15:65891596-65896543	ENSBTAG00000008492	ZMYM3	X:84689653-84704026	-0.85609	0.0295748	0.83857
XLOC_929036	15:65891596-65896543	ENSBTAG00000015942	DNAJA4	21:31177693-31192961	-0.856183	0.0295378	0.838499
XLOC_929036	15:65891596-65896543	ENSBTAG00000012818	PDLIM5	6:31337011-31567339	-0.856315	0.0294849	0.838379
XLOC_929036	15:65891596-65896543	ENSBTAG00000010999	IL17RD	22:44485035-44547391	-0.856449	0.0294311	0.838379
XLOC_929036	15:65891596-65896543	ENSBTAG00000018300	TNFRSF19	12:34673863-34757696	-0.856751	0.0293105	0.837962
XLOC_929036	15:65891596-65896543	ENSBTAG00000007163	SLC44A1	8:96771690-96881711	-0.856762	0.0293063	0.837912
XLOC_929036	15:65891596-65896543	ENSBTAG00000031766	HIST1H3H	23:31497479-31497890	-0.857217	0.0291248	0.836895
XLOC_929036	15:65891596-65896543	ENSBTAG00000040512	PCP4L1	3:8249980-8276724	-0.85724	0.0291159	0.836895
XLOC_929036	15:65891596-65896543	ENSBTAG00000006478	C8H9orf64	8:78544395-78556152	-0.85761	0.0289687	0.83604
XLOC_929036	15:65891596-65896543	ENSBTAG00000017574	LMNA	3:14696143-14715262	-0.857623	0.0289635	0.835979
XLOC_929036	15:65891596-65896543	ENSBTAG00000002341	ETS1	29:32358406-32430222	-0.857685	0.0289392	0.835686
XLOC_929036	15:65891596-65896543	ENSBTAG00000019695	RLF	3:106496804-106576048	-0.857711	0.0289289	0.835561
XLOC_929036	15:65891596-65896543	ENSBTAG00000020301	BLM	21:22264539-22331807	-0.857901	0.0288534	0.834816
XLOC_929036	15:65891596-65896543	ENSBTAG00000010982	UBE2B	7:47528580-47541198	-0.85794	0.0288382	0.834806
XLOC_929036	15:65891596-65896543	ENSBTAG00000018214	SHISA2	12:33578133-33583714	-0.85795	0.0288343	0.834806
XLOC_929036	15:65891596-65896543	ENSBTAG00000031071	ZNF624	19:33697530-33739141	-0.858459	0.0286332	0.833653
XLOC_929036	15:65891596-65896543	ENSBTAG00000039731	RND3	2:45800465-45822011	-0.858509	0.0286133	0.833422
XLOC_929036	15:65891596-65896543	ENSBTAG00000018744	MGAT5	2:63118921-63362056	-0.858784	0.028505	0.833034
XLOC_929036	15:65891596-65896543	ENSBTAG00000018902	ZC2HC1A	14:44029067-44077940	-0.859225	0.0283313	0.832143
XLOC_929036	15:65891596-65896543	ENSBTAG00000015318	PVRL2	18:52984271-53016520	-0.859761	0.0281213	0.831464
XLOC_929036	15:65891596-65896543	ENSBTAG00000010397	B3GNT5	1:84324176-84525526	-0.860046	0.0280099	0.830995
XLOC_929036	15:65891596-65896543	ENSBTAG00000017734	-	8:53686441-53949026	-0.860376	0.0278814	0.830254
XLOC_929036	15:65891596-65896543	ENSBTAG00000005862	SMC4	1:107895574-107928220	-0.860726	0.0277451	0.829334
XLOC_929036	15:65891596-65896543	ENSBTAG00000009032	TMEM8-	29:51036146-51115452	-0.860752	0.027735	0.829326
XLOC_929036	15:65891596-65896543	ENSBTAG00000021636	GPR155	2:22359362-22394217	-0.860884	0.0276839	0.829066
XLOC_929036	15:65891596-65896543	ENSBTAG00000002742	MSH2	11:29648304-29730536	-0.860938	0.0276628	0.828865
XLOC_929036	15:65891596-65896543	ENSBTAG00000000629	MMS22L	9:53228693-53352386	-0.861053	0.0276183	0.828865
XLOC_929036	15:65891596-65896543	ENSBTAG00000012351	ARNT2	21:26874337-26962870	-0.861282	0.0275293	0.828473
XLOC_929036	15:65891596-65896543	ENSBTAG00000017642	BMP3	6:97585532-97613023	-0.861637	0.0273919	0.82757
XLOC_929036	15:65891596-65896543	ENSBTAG00000012343	TSPAN5	6:27333478-27512867	-0.862144	0.0271966	0.826646
XLOC_929036	15:65891596-65896543	ENSBTAG00000021251	RIPK4	1:143509231-143535444	-0.862301	0.027136	0.826491
XLOC_929036	15:65891596-65896543	ENSBTAG00000012068	BRIP1	19:11495502-11669266	-0.86234	0.0271212	0.826379
XLOC_929036	15:65891596-65896543	ENSBTAG00000005347	GPN3	17:56587852-56607236	-0.862356	0.0271151	0.826313
XLOC_929036	15:65891596-65896543	ENSBTAG00000011206	GALNT1	24:21687845-21756844	-0.862606	0.0270189	0.826024
XLOC_929036	15:65891596-65896543	ENSBTAG00000002326	LGALS3	10:67843327-67861113	-0.862748	0.0269642	0.825966
XLOC_929036	15:65891596-65896543	ENSBTAG00000013760	COL4A6	X:61054246-61125754	-0.862773	0.026955	0.825919
XLOC_929036	15:65891596-65896543	ENSBTAG00000012447	PPP1CB	11:70961031-70997556	-0.86289	0.02691	0.82575
XLOC_929036	15:65891596-65896543	ENSBTAG00000006972	TRIP13	20:71496993-71511149	-0.86297	0.0268792	0.825563
XLOC_929036	15:65891596-65896543	ENSBTAG00000005164	GZMK	20:24097289-24107687	-0.863107	0.026827	0.825473
XLOC_929036	15:65891596-65896543	ENSBTAG00000031697	KLHDC1	10:42749351-42789691	-0.863255	0.0267701	0.825179
XLOC_929036	15:65891596-65896543	ENSBTAG00000015829	ENPP5	23:19388893-19395134	-0.864042	0.0264702	0.824239
XLOC_929036	15:65891596-65896543	ENSBTAG00000007247	NUF2	3:6033720-6072026	-0.864317	0.0263659	0.824069
XLOC_929036	15:65891596-65896543	ENSBTAG00000020001	MEIOB	25:1394200-1436118	-0.864452	0.0263146	0.824056
XLOC_929036	15:65891596-65896543	ENSBTAG00000012800	MMAA	17:12818454-12831329	-0.864529	0.0262853	0.823918
XLOC_929036	15:65891596-65896543	ENSBTAG00000011063	CTSO	17:44348241-44372344	-0.864607	0.0262559	0.823769
XLOC_929036	15:65891596-65896543	ENSBTAG00000014220	-	4:40416212-40560780	-0.865539	0.0259041	0.821982
XLOC_929036	15:65891596-65896543	ENSBTAG00000020421	SUPT16H	10:25827153-25861850	-0.865581	0.0258882	0.821982
XLOC_929036	15:65891596-65896543	ENSBTAG00000005078	UCHL1	6:61796029-61807722	-0.865673	0.0258538	0.821829
XLOC_929036	15:65891596-65896543	ENSBTAG00000008433	PGAP2	15:52075821-52089324	-0.866038	0.0257168	0.821736
XLOC_929036	15:65891596-65896543	ENSBTAG00000010077	FANCD2	22:16783189-16832321	-0.866104	0.025692	0.821736
XLOC_929036	15:65891596-65896543	ENSBTAG00000005161	ATP8B2	3:16269719-16289004	-0.866253	0.0256362	0.821736
XLOC_929036	15:65891596-65896543	ENSBTAG00000014007	ELMOD2	17:17477249-17506592	-0.866374	0.0255909	0.821736
XLOC_929036	15:65891596-65896543	ENSBTAG00000019300	TPMT	23:39209389-39232415	-0.866382	0.0255879	0.821736
XLOC_929036	15:65891596-65896543	ENSBTAG00000018260	MFSD11	19:55640207-55665747	-0.866491	0.0255471	0.821736
XLOC_929036	15:65891596-65896543	ENSBTAG00000004783	CORO1B	29:45972076-45980142	-0.86711	0.0253164	0.820979
XLOC_929036	15:65891596-65896543	ENSBTAG00000006225	RPA2	2:126030986-126055499	-0.867321	0.0252377	0.820716
XLOC_929036	15:65891596-65896543	ENSBTAG00000019859	B3GALT2	16:12643617-12733800	-0.86739	0.025212	0.820609
XLOC_929036	15:65891596-65896543	ENSBTAG00000031044	FAM73A	3:67065045-67137909	-0.867872	0.0250335	0.819524
XLOC_929036	15:65891596-65896543	ENSBTAG00000018077	LYPD3	18:51991409-51995823	-0.867929	0.0250121	0.819217
XLOC_929036	15:65891596-65896543	ENSBTAG00000011257	ASAH1	27:18277521-18309256	-0.868753	0.0247083	0.81766
XLOC_929036	15:65891596-65896543	ENSBTAG00000009293	EVL	21:66675973-66738876	-0.86888	0.0246614	0.81735
XLOC_929036	15:65891596-65896543	ENSBTAG00000016622	TCAIM	22:16310517-16348300	-0.86932	0.0244999	0.816568
XLOC_929036	15:65891596-65896543	ENSBTAG00000014679	DHX57	11:21164550-21219513	-0.86962	0.0243904	0.81601
XLOC_929036	15:65891596-65896543	ENSBTAG00000004227	TBCK	6:20138929-20348418	-0.870249	0.0241608	0.814459
XLOC_929036	15:65891596-65896543	ENSBTAG00000011613	PLS3	X:71709927-71806536	-0.870259	0.0241572	0.814432
XLOC_929036	15:65891596-65896543	ENSBTAG00000006201	DTWD1	10:60913314-60924152	-0.870393	0.0241083	0.814103
XLOC_929036	15:65891596-65896543	ENSBTAG00000017222	CTNND2	20:61912971-62427126	-0.870652	0.0240144	0.813653
XLOC_929036	15:65891596-65896543	ENSBTAG00000011511	-	3:10821597-10858863	-0.871039	0.0238739	0.813395
XLOC_929036	15:65891596-65896543	ENSBTAG00000006024	ISLR	21:34903757-34906887	-0.871238	0.0238022	0.812819
XLOC_929036	15:65891596-65896543	ENSBTAG00000019529	ATP8A2	12:33754808-34054513	-0.871386	0.0237485	0.812496
XLOC_929036	15:65891596-65896543	ENSBTAG00000012425	LDOC1L	5:115850419-115851139	-0.871481	0.0237142	0.81218
XLOC_929036	15:65891596-65896543	ENSBTAG00000017129	CLCC1	3:34511152-34544280	-0.871482	0.0237141	0.81218
XLOC_929036	15:65891596-65896543	ENSBTAG00000032055	VPS39	10:37668737-37713608	-0.871499	0.023708	0.812147
XLOC_929036	15:65891596-65896543	ENSBTAG00000003469	CHURC1	10:77359721-77378295	-0.871592	0.0236743	0.811925
XLOC_929036	15:65891596-65896543	ENSBTAG00000010944	LRRC49	10:17722004-17875574	-0.871889	0.0235675	0.811184
XLOC_929036	15:65891596-65896543	ENSBTAG00000014932	ARSE	X:139018054-139033616	-0.87199	0.023531	0.8111
XLOC_929036	15:65891596-65896543	ENSBTAG00000001119	ANKRD13B	19:21409207-21425398	-0.872232	0.0234441	0.810635
XLOC_929036	15:65891596-65896543	ENSBTAG00000000880	MGC133692	9:87948483-87963094	-0.872553	0.0233292	0.809374
XLOC_929036	15:65891596-65896543	ENSBTAG00000011328	CGREF1	11:72521481-72524704	-0.872924	0.0231965	0.808677
XLOC_929036	15:65891596-65896543	ENSBTAG00000001192	STX12	2:126134950-126170517	-0.872947	0.0231883	0.808662
XLOC_929036	15:65891596-65896543	ENSBTAG00000008827	SPOCK2	28:28304693-28329730	-0.873085	0.0231389	0.808168
XLOC_929036	15:65891596-65896543	ENSBTAG00000020884	CASP13	15:3474705-3494168	-0.873844	0.0228689	0.805945
XLOC_929036	15:65891596-65896543	ENSBTAG00000000222	ARID4B	28:7966395-8109684	-0.874126	0.0227691	0.805389
XLOC_929036	15:65891596-65896543	ENSBTAG00000002646	DYNC1I2	2:24807356-24860776	-0.87431	0.022704	0.805024
XLOC_929036	15:65891596-65896543	ENSBTAG00000002422	BCL9	3:22106733-22120933	-0.874475	0.022646	0.804946
XLOC_929036	15:65891596-65896543	ENSBTAG00000002747	ABCA5	19:61873252-61919888	-0.87452	0.0226298	0.804687
XLOC_929036	15:65891596-65896543	ENSBTAG00000020584	IFT81	17:56311085-56408960	-0.875436	0.022308	0.803516
XLOC_929036	15:65891596-65896543	ENSBTAG00000005466	-	8:70406943-70412090	-0.875634	0.0222385	0.803448
XLOC_929036	15:65891596-65896543	ENSBTAG00000016420	CTNNB1	22:13842702-13891487	-0.875655	0.0222314	0.803448
XLOC_929036	15:65891596-65896543	ENSBTAG00000002936	PRRX2	11:100080557-100132328	-0.876003	0.0221097	0.802826
XLOC_929036	15:65891596-65896543	ENSBTAG00000001257	AGTPBP1	8:80235082-80392851	-0.876103	0.0220748	0.802433
XLOC_929036	15:65891596-65896543	ENSBTAG00000043985	DACH1	12:46417099-46430892	-0.876389	0.0219751	0.801666
XLOC_929036	15:65891596-65896543	ENSBTAG00000047532	TRIQK	14:73628948-73742529	-0.877089	0.0217324	0.800753
XLOC_929036	15:65891596-65896543	ENSBTAG00000010799	MYL6	5:57486016-57489133	-0.877131	0.0217178	0.800629
XLOC_929036	15:65891596-65896543	ENSBTAG00000008098	DCLK2	17:7559055-7741485	-0.877432	0.0216137	0.799901
XLOC_929036	15:65891596-65896543	ENSBTAG00000011871	BTLA	1:57672615-57701243	-0.877798	0.0214876	0.798852
XLOC_929036	15:65891596-65896543	ENSBTAG00000021481	CA14	3:20420022-20427199	-0.877991	0.021421	0.798416
XLOC_929036	15:65891596-65896543	ENSBTAG00000020826	CHIC1	X:82414978-82455573	-0.878164	0.0213617	0.797735
XLOC_929036	15:65891596-65896543	ENSBTAG00000011943	TPR	16:68852519-68949366	-0.878273	0.0213244	0.797723
XLOC_929036	15:65891596-65896543	ENSBTAG00000016010	KLHL7	4:31900914-31956645	-0.878644	0.0211972	0.79689
XLOC_929036	15:65891596-65896543	ENSBTAG00000027983	GTF2H2	20:10127242-10148631	-0.878856	0.0211249	0.796184
XLOC_929036	15:65891596-65896543	ENSBTAG00000012382	KCTD9	8:73706774-73788020	-0.879123	0.0210336	0.795833
XLOC_929036	15:65891596-65896543	ENSBTAG00000016612	NEK9	10:86727709-86762452	-0.879174	0.0210163	0.795763
XLOC_929036	15:65891596-65896543	ENSBTAG00000019066	FAM167A	8:7734138-7765335	-0.879399	0.0209399	0.794948
XLOC_929036	15:65891596-65896543	ENSBTAG00000019368	IGFBP7	6:74027218-74150456	-0.879439	0.0209264	0.794919
XLOC_929036	15:65891596-65896543	ENSBTAG00000015242	SLC18B1	9:71927586-71963240	-0.8795	0.0209056	0.794799
XLOC_929036	15:65891596-65896543	ENSBTAG00000015978	ANXA1	8:49624472-49642916	-0.879964	0.0207481	0.793571
XLOC_929036	15:65891596-65896543	ENSBTAG00000027446	RSU1	13:31347073-31554426	-0.880537	0.0205546	0.791837
XLOC_929036	15:65891596-65896543	ENSBTAG00000008300	FN1	2:103881401-103950562	-0.880611	0.0205298	0.791612
XLOC_929036	15:65891596-65896543	ENSBTAG00000003016	PTPN7	16:70902205-70917245	-0.880698	0.0205006	0.79152
XLOC_929036	15:65891596-65896543	ENSBTAG00000001183	KLHL33	10:26728621-26738305	-0.880748	0.0204835	0.791322
XLOC_929036	15:65891596-65896543	ENSBTAG00000000943	ZNF286A	19:33673395-33688126	-0.880995	0.0204007	0.790856
XLOC_929036	15:65891596-65896543	ENSBTAG00000015147	S1--A1-	3:18795019-18810545	-0.881122	0.0203581	0.790621
XLOC_929036	15:65891596-65896543	ENSBTAG00000002614	RUFY2	28:24917631-24955300	-0.881194	0.0203338	0.790614
XLOC_929036	15:65891596-65896543	ENSBTAG00000045892	-	19:27669261-27672230	-0.882528	0.0198891	0.787832
XLOC_929036	15:65891596-65896543	ENSBTAG00000006555	ZMYM1	3:111180175-111205859	-0.88302	0.019726	0.786861
XLOC_929036	15:65891596-65896543	ENSBTAG00000032277	KYNU	2:53844154-53964125	-0.88359	0.0195381	0.785748
XLOC_929036	15:65891596-65896543	ENSBTAG00000017455	ADAM-9	27:33816037-33896288	-0.883609	0.019532	0.785635
XLOC_929036	15:65891596-65896543	ENSBTAG00000012004	TGFB3	10:88242179-88266347	-0.884398	0.0192734	0.782288
XLOC_929036	15:65891596-65896543	ENSBTAG00000011798	STK38L	5:82972062-83055263	-0.88474	0.0191616	0.781261
XLOC_929036	15:65891596-65896543	ENSBTAG00000019338	IL13RA1	X:3060167-3100688	-0.885156	0.0190265	0.779835
XLOC_929036	15:65891596-65896543	ENSBTAG00000015910	ITGB1	13:20248944-20292114	-0.885238	0.0189998	0.779803
XLOC_929036	15:65891596-65896543	ENSBTAG00000017745	IL6ST	20:23212632-23270316	-0.885888	0.0187893	0.778574
XLOC_929036	15:65891596-65896543	ENSBTAG00000007003	TYMS	24:35935175-35945792	-0.885891	0.0187884	0.778563
XLOC_929036	15:65891596-65896543	ENSBTAG00000019125	SLC1A1	8:40178393-40253322	-0.88654	0.0185794	0.777043
XLOC_929036	15:65891596-65896543	ENSBTAG00000019781	CLASP1	2:73490616-73723487	-0.886543	0.0185785	0.777023
XLOC_929036	15:65891596-65896543	ENSBTAG00000021083	RECQL	5:89116788-89177131	-0.886599	0.0185604	0.776908
XLOC_929036	15:65891596-65896543	ENSBTAG00000010721	MCM3	23:24438945-24456316	-0.886685	0.0185329	0.776729
XLOC_929036	15:65891596-65896543	ENSBTAG00000015105	HERPUD2	4:61810263-61846311	-0.886778	0.0185032	0.776304
XLOC_929036	15:65891596-65896543	ENSBTAG00000010649	MEF2A	21:7045097-7225412	-0.88686	0.0184769	0.776061
XLOC_929036	15:65891596-65896543	ENSBTAG00000015154	MCL1	3:20172324-20176960	-0.887143	0.0183863	0.775732
XLOC_929036	15:65891596-65896543	ENSBTAG00000018616	IPO11	20:16780183-16960489	-0.888302	0.0180178	0.773186
XLOC_929036	15:65891596-65896543	ENSBTAG00000010976	KANK1	8:44046425-44076904	-0.888647	0.0179089	0.772493
XLOC_929036	15:65891596-65896543	ENSBTAG00000046609	DPPA3	5:101791823-101799616	-0.888849	0.0178453	0.771801
XLOC_929036	15:65891596-65896543	ENSBTAG00000006686	NPNT	6:20450524-20529959	-0.889686	0.0175824	0.770266
XLOC_929036	15:65891596-65896543	ENSBTAG00000008341	ARSB	10:9789136-9974919	-0.890366	0.0173705	0.770266
XLOC_929036	15:65891596-65896543	ENSBTAG00000014561	KBP	28:25404675-25459344	-0.890563	0.0173094	0.770021
XLOC_929036	15:65891596-65896543	ENSBTAG00000005063	THEM6	14:2839179-2842655	-0.890668	0.0172769	0.769708
XLOC_929036	15:65891596-65896543	ENSBTAG00000021986	MAPK1IP1L	10:67756278-67765176	-0.890964	0.0171852	0.768877
XLOC_929036	15:65891596-65896543	ENSBTAG00000016782	SLC39A1-	2:84734001-84770814	-0.891354	0.0170648	0.768151
XLOC_929036	15:65891596-65896543	ENSBTAG00000019412	C16orf62	25:17269947-17407207	-0.891472	0.0170283	0.768147
XLOC_929036	15:65891596-65896543	ENSBTAG00000001517	KRT18	5:27171924-27175575	-0.891886	0.0169013	0.767222
XLOC_929036	15:65891596-65896543	ENSBTAG00000001898	CCDC112	10:4055253-4085518	-0.892129	0.0168267	0.76644
XLOC_929036	15:65891596-65896543	ENSBTAG00000018314	MED11	19:27253470-27255303	-0.892321	0.0167679	0.766254
XLOC_929036	15:65891596-65896543	ENSBTAG00000044006	GINS2	18:11687199-11724596	-0.893269	0.0164794	0.763848
XLOC_929036	15:65891596-65896543	ENSBTAG00000009770	GPD2	2:39765205-39912916	-0.894218	0.0161928	0.760765
XLOC_929036	15:65891596-65896543	ENSBTAG00000015745	RAB3IL1	29:41112114-41130629	-0.894333	0.0161583	0.760465
XLOC_929036	15:65891596-65896543	ENSBTAG00000000559	PLTP	13:75368316-75384705	-0.894335	0.0161576	0.760465
XLOC_929036	15:65891596-65896543	ENSBTAG00000045742	C12orf75	5:69161771-69206620	-0.894653	0.0160624	0.759841
XLOC_929036	15:65891596-65896543	ENSBTAG00000020412	RAP2A	12:78507682-78546608	-0.895126	0.0159211	0.758936
XLOC_929036	15:65891596-65896543	ENSBTAG00000008925	MRE11A	15:1640851-1716775	-0.895189	0.0159024	0.758736
XLOC_929036	15:65891596-65896543	ENSBTAG00000001920	POLQ	1:66552010-66659954	-0.895905	0.0156898	0.755619
XLOC_929036	15:65891596-65896543	ENSBTAG00000021964	CDH17	14:72437128-72525873	-0.897071	0.0153464	0.751769
XLOC_929036	15:65891596-65896543	ENSBTAG00000007787	HIBCH	2:5934155-6032782	-0.89799	0.0150782	0.747988
XLOC_929036	15:65891596-65896543	ENSBTAG00000034693	SYT1	5:8825697-9062297	-0.898163	0.0150282	0.747429
XLOC_929036	15:65891596-65896543	ENSBTAG00000015053	CFL2	21:45519653-45522305	-0.898426	0.0149519	0.746688
XLOC_929036	15:65891596-65896543	ENSBTAG00000014773	HMMR	7:77271069-77303644	-0.898447	0.0149458	0.746642
XLOC_929036	15:65891596-65896543	ENSBTAG00000017727	KIFAP3	16:38360034-38502334	-0.899092	0.01476	0.744861
XLOC_929036	15:65891596-65896543	ENSBTAG00000018200	IL15	17:16347924-16363886	-0.899238	0.014718	0.744041
XLOC_929036	15:65891596-65896543	ENSBTAG00000002827	ACAT2	9:97466404-97492748	-0.89993	0.0145201	0.741224
XLOC_929036	15:65891596-65896543	ENSBTAG00000014731	GAPDH	5:104237901-104241979	-0.900313	0.0144108	0.739548
XLOC_929036	15:65891596-65896543	ENSBTAG00000002166	CRISP2	23:22130934-22156052	-0.900356	0.0143988	0.739424
XLOC_929036	15:65891596-65896543	ENSBTAG00000039552	PLK4	17:30185755-30202777	-0.900632	0.0143203	0.738891
XLOC_929036	15:65891596-65896543	ENSBTAG00000006491	AGL	3:43504600-43585149	-0.900773	0.0142806	0.738355
XLOC_929036	15:65891596-65896543	ENSBTAG00000002756	-	8:73789126-73833214	-0.900819	0.0142674	0.738067
XLOC_929036	15:65891596-65896543	ENSBTAG00000013761	STMN1	2:127773926-127779431	-0.901059	0.0141997	0.737032
XLOC_929036	15:65891596-65896543	ENSBTAG00000006139	TRPM4	18:56114585-56157345	-0.902543	0.013784	0.730403
XLOC_929036	15:65891596-65896543	ENSBTAG00000017367	IFIT5	26:11117505-11127464	-0.902612	0.0137649	0.730313
XLOC_929036	15:65891596-65896543	ENSBTAG00000014575	COL4A5	X:61685326-61824307	-0.903922	0.013403	0.726906
XLOC_929036	15:65891596-65896543	ENSBTAG00000046664	-	12:14843775-14846181	-0.904788	0.0131664	0.724176
XLOC_929036	15:65891596-65896543	ENSBTAG00000001126	BMP2K	6:95366323-95441932	-0.905796	0.0128935	0.721534
XLOC_929036	15:65891596-65896543	ENSBTAG00000021971	SNCAIP	7:32714625-32756880	-0.905945	0.0128534	0.720733
XLOC_929036	15:65891596-65896543	ENSBTAG00000003267	ZNF132	18:65878288-65880106	-0.905981	0.0128437	0.720707
XLOC_929036	15:65891596-65896543	ENSBTAG00000000326	ENTHD1	5:111671082-111766560	-0.906087	0.0128154	0.720632
XLOC_929036	15:65891596-65896543	ENSBTAG00000046774	ZNF182	X:92807956-92830879	-0.906887	0.0126015	0.719656
XLOC_929036	15:65891596-65896543	ENSBTAG00000021182	DOCK4	4:56631630-56910607	-0.907014	0.0125675	0.719656
XLOC_929036	15:65891596-65896543	ENSBTAG00000011383	SNX4	1:70504977-70557887	-0.907044	0.0125595	0.719656
XLOC_929036	15:65891596-65896543	ENSBTAG00000008142	IFIH1	2:34217172-34272473	-0.908429	0.0121939	0.715695
XLOC_929036	15:65891596-65896543	ENSBTAG00000014286	IFT88	12:36110809-36166860	-0.908437	0.0121917	0.715652
XLOC_929036	15:65891596-65896543	ENSBTAG00000030493	RERGL	5:92432330-92442968	-0.908451	0.0121881	0.715652
XLOC_929036	15:65891596-65896543	ENSBTAG00000046129	RAB34	19:20697861-20702070	-0.908482	0.0121801	0.715652
XLOC_929036	15:65891596-65896543	ENSBTAG00000016918	MYOF	26:14667437-14848281	-0.908838	0.012087	0.714884
XLOC_929036	15:65891596-65896543	ENSBTAG00000033486	C17H4orf46	17:41307377-41310601	-0.909066	0.0120274	0.714191
XLOC_929036	15:65891596-65896543	ENSBTAG00000019166	NSMCE4A	26:42214938-42228682	-0.909786	0.0118406	0.711618
XLOC_929036	15:65891596-65896543	ENSBTAG00000011779	MAL2	14:47140707-47173966	-0.910394	0.0116841	0.710991
XLOC_929036	15:65891596-65896543	ENSBTAG00000005454	FUT1-	27:28320660-28398005	-0.910521	0.0116514	0.710337
XLOC_929036	15:65891596-65896543	ENSBTAG00000046158	CFB	23:27225269-27231292	-0.910655	0.0116172	0.71028
XLOC_929036	15:65891596-65896543	ENSBTAG00000017329	GMNN	23:32775580-32786297	-0.911287	0.0114558	0.709138
XLOC_929036	15:65891596-65896543	ENSBTAG00000000962	STAP1	6:85013013-85043206	-0.911529	0.0113945	0.709138
XLOC_929036	15:65891596-65896543	ENSBTAG00000017661	RFX2	7:19529295-19639999	-0.912528	0.0111423	0.707433
XLOC_929036	15:65891596-65896543	ENSBTAG00000004448	CKAP5	15:77548430-77653734	-0.91288	0.0110543	0.70685
XLOC_929036	15:65891596-65896543	ENSBTAG00000001835	GJA1	9:30127785-30140793	-0.913475	0.0109061	0.704793
XLOC_929036	15:65891596-65896543	ENSBTAG00000000700	PARVA	15:40748738-40902329	-0.915585	0.0103881	0.696763
XLOC_929036	15:65891596-65896543	ENSBTAG00000008718	WBSCR17	25:29391799-29824281	-0.916528	0.0101605	0.692781
XLOC_929036	15:65891596-65896543	ENSBTAG00000000820	GNG11	4:11074736-11079756	-0.916861	0.0100808	0.691747
XLOC_929036	15:65891596-65896543	ENSBTAG00000013363	CAP1	3:106638794-106667878	-0.916951	0.0100593	0.691344
XLOC_929036	15:65891596-65896543	ENSBTAG00000002907	C2CD3	15:54227839-54357467	-0.917322	0.00997092	0.689388
XLOC_929036	15:65891596-65896543	ENSBTAG00000004592	SNAPC3	8:28889218-28924567	-0.917448	0.00994102	0.68895
XLOC_929036	15:65891596-65896543	ENSBTAG00000024539	SPSB1	16:44994736-45006429	-0.917534	0.00992062	0.688381
XLOC_929036	15:65891596-65896543	ENSBTAG00000020590	FZD2	19:44954981-44956760	-0.91841	0.00971383	0.684031
XLOC_929036	15:65891596-65896543	ENSBTAG00000001303	HSPB8	17:58405436-58418688	-0.918463	0.00970136	0.683843
XLOC_929036	15:65891596-65896543	ENSBTAG00000031069	SNX24	7:32140925-32313012	-0.918748	0.00963472	0.683361
XLOC_929036	15:65891596-65896543	ENSBTAG00000003384	KIAA1--9	9:66115461-66210858	-0.919255	0.00951632	0.681418
XLOC_929036	15:65891596-65896543	ENSBTAG00000004318	ARL3	26:23563110-23764458	-0.919973	0.00935019	0.679276
XLOC_929036	15:65891596-65896543	ENSBTAG00000001489	TUBA1A	5:30808191-30825700	-0.919986	0.00934732	0.679276
XLOC_929036	15:65891596-65896543	ENSBTAG00000014960	SCHIP1	1:108362062-108454122	-0.920442	0.00924245	0.677516
XLOC_929036	15:65891596-65896543	ENSBTAG00000036078	EMP1	5:97081920-97101600	-0.920718	0.00917935	0.675809
XLOC_929036	15:65891596-65896543	ENSBTAG00000026375	RMI2	25:10052223-10057594	-0.920834	0.00915291	0.675023
XLOC_929036	15:65891596-65896543	ENSBTAG00000004922	AGPAT5	27:4679599-4727246	-0.921593	0.00898057	0.671804
XLOC_929036	15:65891596-65896543	ENSBTAG00000021321	SDCBP2	13:60343083-60351717	-0.92172	0.00895189	0.671356
XLOC_929036	15:65891596-65896543	ENSBTAG00000031388	DYX1C1	10:54903474-54970680	-0.922803	0.00870901	0.668003
XLOC_929036	15:65891596-65896543	ENSBTAG00000013148	CLDN1	1:77596385-77611958	-0.923842	0.0084792	0.664377
XLOC_929036	15:65891596-65896543	ENSBTAG00000010841	FMO5	3:22571921-22615024	-0.923926	0.00846077	0.663977
XLOC_929036	15:65891596-65896543	ENSBTAG00000020261	CDH26	13:57056796-57091107	-0.924249	0.00839008	0.663977
XLOC_929036	15:65891596-65896543	ENSBTAG00000020223	CASQ1	3:9591851-9601502	-0.924473	0.00834117	0.663977
XLOC_929036	15:65891596-65896543	ENSBTAG00000011814	CENPP	8:85382824-85420580	-0.924881	0.00825243	0.663016
XLOC_929036	15:65891596-65896543	ENSBTAG00000001108	GMCL1	11:68149828-68214949	-0.925173	0.00818922	0.662043
XLOC_929036	15:65891596-65896543	ENSBTAG00000004725	NLRP9	18:62219310-62245235	-0.925211	0.00818091	0.661901
XLOC_929036	15:65891596-65896543	ENSBTAG00000017593	TREM1	23:15148076-15163188	-0.925554	0.00810711	0.660457
XLOC_929036	15:65891596-65896543	ENSBTAG00000005180	RBMS1	2:35960129-36178719	-0.925571	0.00810345	0.660433
XLOC_929036	15:65891596-65896543	ENSBTAG00000021818	CD97	7:12451152-12469054	-0.925651	0.00808627	0.660094
XLOC_929036	15:65891596-65896543	ENSBTAG00000010885	TSPYL1	9:34872095-34875354	-0.925684	0.00807917	0.660094
XLOC_929036	15:65891596-65896543	ENSBTAG00000032152	TMPRSS6	5:75870207-75903553	-0.926073	0.00799569	0.6579
XLOC_929036	15:65891596-65896543	ENSBTAG00000031696	ANKRD44	2:85969247-86110460	-0.926112	0.00798754	0.6579
XLOC_929036	15:65891596-65896543	ENSBTAG00000009542	ZC3H1-	5:57522061-57527396	-0.926314	0.00794431	0.656544
XLOC_929036	15:65891596-65896543	ENSBTAG00000002816	SARM1	19:20419003-20441105	-0.927201	0.00775663	0.649895
XLOC_929036	15:65891596-65896543	ENSBTAG00000009848	GPR171	1:117548537-117917463	-0.928106	0.00756732	0.645686
XLOC_929036	15:65891596-65896543	ENSBTAG00000017901	LAYN	15:22174762-22198030	-0.928217	0.00754421	0.644938
XLOC_929036	15:65891596-65896543	ENSBTAG00000033255	DUSP11	11:10836511-10852450	-0.928429	0.00750028	0.6437
XLOC_929036	15:65891596-65896543	ENSBTAG00000018437	SMC5	8:46705596-46822054	-0.928636	0.00745757	0.642753
XLOC_929036	15:65891596-65896543	ENSBTAG00000002942	SLC2A1-	13:76091991-76103853	-0.928758	0.00743231	0.642048
XLOC_929036	15:65891596-65896543	ENSBTAG00000008271	MEDAG	12:30021742-30039901	-0.928966	0.00738956	0.640698
XLOC_929036	15:65891596-65896543	ENSBTAG00000003708	SEC23A	21:49489516-49555507	-0.929277	0.00732571	0.639056
XLOC_929036	15:65891596-65896543	ENSBTAG00000016302	SLC25A27	23:19860794-19882823	-0.929687	0.00724215	0.636073
XLOC_929036	15:65891596-65896543	ENSBTAG00000012544	IFNGR1	9:76092203-76116593	-0.93079	0.00701934	0.629061
XLOC_929036	15:65891596-65896543	ENSBTAG00000013010	CCDC126	4:32356964-32399552	-0.930805	0.00701634	0.629061
XLOC_929036	15:65891596-65896543	ENSBTAG00000001894	NEDD1	5:61446534-61498524	-0.93094	0.00698926	0.628599
XLOC_929036	15:65891596-65896543	ENSBTAG00000009507	FAM1-9B	5:113565316-113574038	-0.931398	0.00689788	0.626897
XLOC_929036	15:65891596-65896543	ENSBTAG00000014124	MLLT3	8:23748585-24032951	-0.931474	0.00688279	0.626562
XLOC_929036	15:65891596-65896543	ENSBTAG00000037811	CCL2	19:16232967-16234839	-0.932241	0.00673131	0.622338
XLOC_929036	15:65891596-65896543	ENSBTAG00000003639	ELMO2	13:75812623-75839560	-0.932602	0.00666059	0.622181
XLOC_929036	15:65891596-65896543	ENSBTAG00000018292	MOSPD2	X:135804050-135892336	-0.93336	0.00651334	0.618232
XLOC_929036	15:65891596-65896543	ENSBTAG00000001051	OSCAR	18:63467219-63474744	-0.933406	0.00650443	0.618204
XLOC_929036	15:65891596-65896543	ENSBTAG00000020198	METRN	25:613233-615345	-0.933673	0.00645301	0.616777
XLOC_929036	15:65891596-65896543	ENSBTAG00000006107	ANKRD32	7:96366970-96422024	-0.933696	0.00644855	0.616609
XLOC_929036	15:65891596-65896543	ENSBTAG00000018316	ZMYND15	19:27243299-27248391	-0.934908	0.00621756	0.609741
XLOC_929036	15:65891596-65896543	ENSBTAG00000026624	LYRM5	5:85210769-85217660	-0.935459	0.00611396	0.605732
XLOC_929036	15:65891596-65896543	ENSBTAG00000008948	P2RX7	17:56217943-56275072	-0.935812	0.00604792	0.604456
XLOC_929036	15:65891596-65896543	ENSBTAG00000020469	TMED8	10:89619637-89648224	-0.935857	0.00603956	0.604456
XLOC_929036	15:65891596-65896543	ENSBTAG00000000517	ANKRD29	24:33386428-33419545	-0.937344	0.0057656	0.597881
XLOC_929036	15:65891596-65896543	ENSBTAG00000011507	NUP88	19:26738049-26759710	-0.937741	0.00569354	0.595222
XLOC_929036	15:65891596-65896543	ENSBTAG00000008181	CHAF1A	7:20893520-20918558	-0.938591	0.00554079	0.590859
XLOC_929036	15:65891596-65896543	ENSBTAG00000002002	ATAD2	14:18046446-18108338	-0.938769	0.00550899	0.590625
XLOC_929036	15:65891596-65896543	ENSBTAG00000027064	BTBD11	5:70923455-71257389	-0.939144	0.00544244	0.588623
XLOC_929036	15:65891596-65896543	ENSBTAG00000009685	THEX1	27:24193121-24209942	-0.939565	0.0053682	0.586648
XLOC_929036	15:65891596-65896543	ENSBTAG00000011541	RBL1	13:66398146-66730589	-0.940326	0.00523517	0.582521
XLOC_929036	15:65891596-65896543	ENSBTAG00000011460	KLHL11	19:42684411-42689873	-0.941436	0.00504411	0.576565
XLOC_929036	15:65891596-65896543	ENSBTAG00000019748	FAM2-8A	22:44902372-44951138	-0.942731	0.00482568	0.56907
XLOC_929036	15:65891596-65896543	ENSBTAG00000001737	ZCCHC6	8:80842964-80899685	-0.943312	0.00472928	0.565644
XLOC_929036	15:65891596-65896543	ENSBTAG00000002169	-	7:1590816-1592152	-0.943376	0.00471862	0.565495
XLOC_929036	15:65891596-65896543	ENSBTAG00000018046	B3GNT2	11:60654633-60687730	-0.943941	0.00462588	0.562159
XLOC_929036	15:65891596-65896543	ENSBTAG00000004505	NLRC3	25:2927845-2944136	-0.944159	0.0045902	0.56009
XLOC_929036	15:65891596-65896543	ENSBTAG00000031232	-	4:106495473-106495981	-0.944298	0.00456772	0.559389
XLOC_929036	15:65891596-65896543	ENSBTAG00000017833	RNF19A	14:66242246-66298706	-0.946232	0.00425871	0.547794
XLOC_929036	15:65891596-65896543	ENSBTAG00000005443	MIER1	3:78663150-78730912	-0.946339	0.00424198	0.547482
XLOC_929036	15:65891596-65896543	ENSBTAG00000004553	TPM4	7:7923142-7948265	-0.946532	0.00421182	0.546435
XLOC_929036	15:65891596-65896543	ENSBTAG00000001182	CDC1-	4:61611419-61710127	-0.947049	0.0041315	0.541754
XLOC_929036	15:65891596-65896543	ENSBTAG00000016514	CPE	17:546397-697915	-0.947209	0.00410671	0.541263
XLOC_929036	15:65891596-65896543	ENSBTAG00000019314	USP25	1:20664989-20798853	-0.948502	0.00390978	0.534982
XLOC_929036	15:65891596-65896543	ENSBTAG00000021445	ST8SIA4	7:102456174-102555855	-0.949088	0.003822	0.530752
XLOC_929036	15:65891596-65896543	ENSBTAG00000011043	RAC2	5:76033362-76050218	-0.949292	0.00379172	0.529084
XLOC_929036	15:65891596-65896543	ENSBTAG00000012441	SMAD7	24:49071139-49098714	-0.949748	0.00372445	0.526132
XLOC_929036	15:65891596-65896543	ENSBTAG00000011187	FAM13A	6:37355567-37457493	-0.950479	0.00361771	0.521404
XLOC_929036	15:65891596-65896543	ENSBTAG00000002259	-	4:106853029-106923607	-0.951608	0.00345596	0.512843
XLOC_929036	15:65891596-65896543	ENSBTAG00000047586	NPY1R	6:2415743-2423445	-0.952126	0.00338302	0.508289
XLOC_929036	15:65891596-65896543	ENSBTAG00000011489	KAZALD1	26:21760436-21762788	-0.952398	0.00334496	0.506446
XLOC_929036	15:65891596-65896543	ENSBTAG00000044172	LMLN	1:70742635-70784188	-0.953122	0.00324485	0.500286
XLOC_929036	15:65891596-65896543	ENSBTAG00000002788	RAB27B	24:54544870-54715264	-0.953203	0.00323367	0.50018
XLOC_929036	15:65891596-65896543	ENSBTAG00000001097	FKBP7	2:18413883-18421599	-0.953388	0.0032084	0.498885
XLOC_929036	15:65891596-65896543	ENSBTAG00000004864	CEP89	18:43486297-43568397	-0.953881	0.00314135	0.494954
XLOC_929036	15:65891596-65896543	ENSBTAG00000021602	CTTNBP2NL	3:30987501-31026962	-0.954027	0.00312174	0.493821
XLOC_929036	15:65891596-65896543	ENSBTAG00000010134	OSTM1	9:42551624-42594524	-0.956116	0.00284643	0.479858
XLOC_929036	15:65891596-65896543	ENSBTAG00000021370	BLMH	19:21896193-21936565	-0.956551	0.00279071	0.477061
XLOC_929036	15:65891596-65896543	ENSBTAG00000003219	FBXL7	20:57300937-57311455	-0.956923	0.00274352	0.474086
XLOC_929036	15:65891596-65896543	ENSBTAG00000004772	THEM4	3:18881346-18930585	-0.958992	0.00248802	0.45501
XLOC_929036	15:65891596-65896543	ENSBTAG00000013669	KIF22	25:26694337-26709145	-0.961199	0.00222912	0.437061
XLOC_929036	15:65891596-65896543	ENSBTAG00000044175	CENPK	20:13952310-13989063	-0.962512	0.0020817	0.425248
XLOC_929036	15:65891596-65896543	ENSBTAG00000019552	PGRMC1	X:3468826-3477212	-0.962605	0.00207139	0.424845
XLOC_929036	15:65891596-65896543	ENSBTAG00000012239	SLC37A3	4:104577332-104624773	-0.963422	0.0019825	0.417026
XLOC_929036	15:65891596-65896543	ENSBTAG00000046817	-	4:45475064-45475528	-0.964081	0.00191211	0.411288
XLOC_929036	15:65891596-65896543	ENSBTAG00000032092	CDH11	18:32798825-32888927	-0.964228	0.00189657	0.409525
XLOC_929036	15:65891596-65896543	ENSBTAG00000017215	WDR76	21:55990782-56041778	-0.964837	0.00183295	0.404197
XLOC_929036	15:65891596-65896543	ENSBTAG00000018739	RPAP2	3:51195434-51281129	-0.965208	0.00179469	0.400007
XLOC_929036	15:65891596-65896543	ENSBTAG00000047868	-	10:58569061-58646799	-0.965693	0.00174528	0.394378
XLOC_929036	15:65891596-65896543	ENSBTAG00000011011	SSH2	19:21443599-21499794	-0.967153	0.00160071	0.378256
XLOC_929036	15:65891596-65896543	ENSBTAG00000039871	ZNF518B	6:110339910-110342472	-0.969201	0.00140826	0.355011
XLOC_929036	15:65891596-65896543	ENSBTAG00000007543	TAF1B	11:87633913-87689585	-0.969772	0.00135683	0.349342
XLOC_929036	15:65891596-65896543	ENSBTAG00000020294	PTPN6	5:103862678-103872171	-0.969827	0.00135184	0.348657
XLOC_929036	15:65891596-65896543	ENSBTAG00000038430	-	23:34219297-34219825	-0.970076	0.00132976	0.345547
XLOC_929036	15:65891596-65896543	ENSBTAG00000002600	EFCAB7	3:82334707-82389287	-0.970322	0.00130812	0.343018
XLOC_929036	15:65891596-65896543	ENSBTAG00000003297	OASL	17:65446986-65463409	-0.97145	0.00121104	0.329112
XLOC_929036	15:65891596-65896543	ENSBTAG00000003218	RAB28	6:113469761-113567507	-0.972015	0.00116375	0.323161
XLOC_929036	15:65891596-65896543	ENSBTAG00000009907	MAPK4	24:50684777-50745042	-0.9733	0.00105984	0.306923
XLOC_929036	15:65891596-65896543	ENSBTAG00000015225	NUPL1	12:34141657-34171742	-0.975823	0.000869727	0.270978
XLOC_929036	15:65891596-65896543	ENSBTAG00000009983	KIF23	10:16268190-16324251	-0.978468	0.000690439	0.234557
XLOC_929036	15:65891596-65896543	ENSBTAG00000019256	GLA	X:55224013-55234673	-0.980601	0.000560803	0.204714
XLOC_929036	15:65891596-65896543	ENSBTAG00000017655	PALMD	3:43688102-43748131	-0.980671	0.000556781	0.203814
XLOC_929036	15:65891596-65896543	ENSBTAG00000005151	WDPCP	11:61759949-61969748	-0.985327	0.000321352	0.13636
XLOC_929036	15:65891596-65896543	ENSBTAG00000004950	BRN	10:26288222-26289852	-0.985571	0.000310806	0.132745
XLOC_929036	15:65891596-65896543	ENSBTAG00000017079	MFAP3	7:67331186-67338606	-0.990945	0.000122619	0.0609408
XLOC_929036	15:65891596-65896543	ENSBTAG00000004051	SBDS	25:28630824-28636300	-0.991	0.000121148	0.0602925
XLOC_890495	28:44935177-44936429	ENSBTAG00000019378	KIAA1755	13:67749212-67774628	0.995493	3.04241e-05	0.0169916
XLOC_890495	28:44935177-44936429	ENSBTAG00000006225	RPA2	2:126030986-126055499	0.994199	5.03735e-05	0.0272175
XLOC_890495	28:44935177-44936429	ENSBTAG00000002936	PRRX2	11:100080557-100132328	0.993497	6.33e-05	0.033793
XLOC_890495	28:44935177-44936429	ENSBTAG00000005353	DES	2:108075459-108082534	0.993284	6.74999e-05	0.0358833
XLOC_890495	28:44935177-44936429	ENSBTAG00000026254	MED3-	14:48940215-48959150	0.991467	0.000108912	0.0549878
XLOC_890495	28:44935177-44936429	ENSBTAG00000046056	-	9:50574573-50577379	0.989506	0.000164616	0.0788164
XLOC_890495	28:44935177-44936429	ENSBTAG00000000892	MB21D1	9:13154612-13177012	0.987876	0.000219585	0.100557
XLOC_890495	28:44935177-44936429	ENSBTAG00000010661	DPYSL3	7:60588658-60703487	0.987528	0.000232352	0.105344
XLOC_890495	28:44935177-44936429	ENSBTAG00000014389	SP4	4:30321663-30400544	0.987294	0.000241119	0.108244
XLOC_890495	28:44935177-44936429	ENSBTAG00000015602	C7H5orf45	7:1317087-1346051	0.986865	0.000257645	0.114296
XLOC_890495	28:44935177-44936429	ENSBTAG00000020459	TIMELESS	5:57269608-57295102	0.986574	0.000269174	0.118478
XLOC_890495	28:44935177-44936429	ENSBTAG00000012382	KCTD9	8:73706774-73788020	0.986458	0.000273821	0.119901
XLOC_890495	28:44935177-44936429	ENSBTAG00000015860	FGD1	X:97359956-97402545	0.984403	0.000363019	0.149196
XLOC_890495	28:44935177-44936429	ENSBTAG00000007331	PLOD2	1:123322466-123444003	0.984226	0.000371277	0.151899
XLOC_890495	28:44935177-44936429	ENSBTAG00000019529	ATP8A2	12:33754808-34054513	0.984105	0.000376957	0.153829
XLOC_890495	28:44935177-44936429	ENSBTAG00000016061	RSAD2	11:90012629-90029927	0.983832	0.000390003	0.157459
XLOC_890495	28:44935177-44936429	ENSBTAG00000018178	NARF	19:50743492-50760548	0.983444	0.000408876	0.162761
XLOC_890495	28:44935177-44936429	ENSBTAG00000006579	P4HA3	15:54418558-54459500	0.981859	0.000490671	0.186441
XLOC_890495	28:44935177-44936429	ENSBTAG00000015172	MCM6	2:61821904-61852264	0.98184	0.000491701	0.186773
XLOC_890495	28:44935177-44936429	ENSBTAG00000008683	LDHA	29:26543860-26554318	0.981392	0.000516192	0.193633
XLOC_890495	28:44935177-44936429	ENSBTAG00000008341	ARSB	10:9789136-9974919	0.981354	0.00051828	0.194126
XLOC_890495	28:44935177-44936429	ENSBTAG00000026936	-	6:14171356-14198589	0.981046	0.0005355	0.198249
XLOC_890495	28:44935177-44936429	ENSBTAG00000040512	PCP4L1	3:8249980-8276724	0.980842	0.000547007	0.201369
XLOC_890495	28:44935177-44936429	ENSBTAG00000023814	ECT2	1:95475797-95536054	0.980712	0.00055445	0.203386
XLOC_890495	28:44935177-44936429	ENSBTAG00000017745	IL6ST	20:23212632-23270316	0.980356	0.000575023	0.207952
XLOC_890495	28:44935177-44936429	ENSBTAG00000018901	CTIF	24:48769620-49013492	0.980315	0.000577433	0.2085
XLOC_890495	28:44935177-44936429	ENSBTAG00000007003	TYMS	24:35935175-35945792	0.980192	0.000584636	0.210008
XLOC_890495	28:44935177-44936429	ENSBTAG00000030575	BHLHE41	5:84233718-84236923	0.979791	0.000608461	0.215833
XLOC_890495	28:44935177-44936429	ENSBTAG00000020421	SUPT16H	10:25827153-25861850	0.979349	0.000635311	0.222273
XLOC_890495	28:44935177-44936429	ENSBTAG00000009773	KREMEN1	17:70568206-70601539	0.979161	0.000646871	0.225092
XLOC_890495	28:44935177-44936429	ENSBTAG00000031763	HIST1H4K	23:31485394-31485706	0.978633	0.000679917	0.231957
XLOC_890495	28:44935177-44936429	ENSBTAG00000021799	RCN3	18:56422332-56430760	0.978527	0.000686691	0.233807
XLOC_890495	28:44935177-44936429	ENSBTAG00000004215	RARRES2	4:113564406-113567496	0.978507	0.000687961	0.234125
XLOC_890495	28:44935177-44936429	ENSBTAG00000013769	PVRL3	1:56353744-56378308	0.976979	0.000788876	0.255666
XLOC_890495	28:44935177-44936429	ENSBTAG00000017329	GMNN	23:32775580-32786297	0.976239	0.000840188	0.266332
XLOC_890495	28:44935177-44936429	ENSBTAG00000020281	NIN	10:43640453-43692975	0.976111	0.000849238	0.267611
XLOC_890495	28:44935177-44936429	ENSBTAG00000012818	PDLIM5	6:31337011-31567339	0.9759	0.000864229	0.270001
XLOC_890495	28:44935177-44936429	ENSBTAG00000020769	OPCML	29:34554779-35085038	0.974832	0.000942146	0.28563
XLOC_890495	28:44935177-44936429	ENSBTAG00000016057	CSRP1	16:49332769-49353517	0.973723	0.00102664	0.301745
XLOC_890495	28:44935177-44936429	ENSBTAG00000008336	HPCA	2:121604098-121616754	0.973411	0.0010511	0.305408
XLOC_890495	28:44935177-44936429	ENSBTAG00000017437	TMEM237	2:90588103-90610465	0.97178	0.00118335	0.32516
XLOC_890495	28:44935177-44936429	ENSBTAG00000010170	MBTPS1	18:10392424-10437203	0.971388	0.00121625	0.32987
XLOC_890495	28:44935177-44936429	ENSBTAG00000014575	COL4A5	X:61685326-61824307	0.971343	0.00122004	0.329916
XLOC_890495	28:44935177-44936429	ENSBTAG00000004848	OLFML2A	11:95780658-95805530	0.971031	0.00124666	0.333968
XLOC_890495	28:44935177-44936429	ENSBTAG00000003291	RIMKLB	5:101581510-101618950	0.970948	0.00125376	0.334674
XLOC_890495	28:44935177-44936429	ENSBTAG00000000246	ME3	29:8947351-9168579	0.97088	0.00125963	0.335831
XLOC_890495	28:44935177-44936429	ENSBTAG00000045742	C12orf75	5:69161771-69206620	0.97079	0.00126737	0.336542
XLOC_890495	28:44935177-44936429	ENSBTAG00000005286	TGIF2	13:66334679-66351481	0.97068	0.00127687	0.338026
XLOC_890495	28:44935177-44936429	ENSBTAG00000019338	IL13RA1	X:3060167-3100688	0.969497	0.00138146	0.352285
XLOC_890495	28:44935177-44936429	ENSBTAG00000009987	INTB3	19:46968836-47027388	0.969173	0.00141083	0.35524
XLOC_890495	28:44935177-44936429	ENSBTAG00000010311	MRM1	19:13248521-13257399	0.968922	0.00143379	0.35768
XLOC_890495	28:44935177-44936429	ENSBTAG00000003238	MEOX2	4:23943519-24019359	0.968856	0.0014398	0.358736
XLOC_890495	28:44935177-44936429	ENSBTAG00000014512	WDR19	6:59993684-60065797	0.968457	0.00147675	0.364035
XLOC_890495	28:44935177-44936429	ENSBTAG00000001124	GALC	10:100733237-100789765	0.968453	0.00147708	0.364099
XLOC_890495	28:44935177-44936429	ENSBTAG00000009615	ANXA2	10:49860061-49904536	0.968208	0.00150007	0.367505
XLOC_890495	28:44935177-44936429	ENSBTAG00000001617	G2E3	21:41640497-41686535	0.967713	0.00154682	0.371795
XLOC_890495	28:44935177-44936429	ENSBTAG00000030432	TTC8	10:101571087-101629775	0.967485	0.00156863	0.374871
XLOC_890495	28:44935177-44936429	ENSBTAG00000004895	AFAP1L2	26:35050365-35166042	0.967006	0.00161498	0.379321
XLOC_890495	28:44935177-44936429	ENSBTAG00000010356	RAB12	24:41532520-41541737	0.966646	0.00165019	0.383434
XLOC_890495	28:44935177-44936429	ENSBTAG00000001609	MAP2K6	19:61708768-61814973	0.966059	0.0017084	0.390821
XLOC_890495	28:44935177-44936429	ENSBTAG00000021083	RECQL	5:89116788-89177131	0.965691	0.00174548	0.394378
XLOC_890495	28:44935177-44936429	ENSBTAG00000007196	TAGLN	15:28318410-28323666	0.965294	0.00178585	0.398857
XLOC_890495	28:44935177-44936429	ENSBTAG00000023147	LINGO1	21:33292503-33294348	0.963895	0.00193182	0.413407
XLOC_890495	28:44935177-44936429	ENSBTAG00000006405	PALB2	25:21516077-21540686	0.963124	0.00201468	0.419745
XLOC_890495	28:44935177-44936429	ENSBTAG00000031069	SNX24	7:32140925-32313012	0.962959	0.00203267	0.421887
XLOC_890495	28:44935177-44936429	ENSBTAG00000010693	LMO7	12:51141567-51245841	0.962317	0.00210322	0.426905
XLOC_890495	28:44935177-44936429	ENSBTAG00000009565	RASA1	7:89281001-89391377	0.962212	0.00211494	0.427686
XLOC_890495	28:44935177-44936429	ENSBTAG00000002742	MSH2	11:29648304-29730536	0.962192	0.00211717	0.427947
XLOC_890495	28:44935177-44936429	ENSBTAG00000011511	-	3:10821597-10858863	0.962181	0.00211834	0.428095
XLOC_890495	28:44935177-44936429	ENSBTAG00000047196	-	18:50611275-50611827	0.962136	0.00212337	0.428496
XLOC_890495	28:44935177-44936429	ENSBTAG00000017200	RHOJ	10:75783881-75877395	0.961923	0.00214714	0.42985
XLOC_890495	28:44935177-44936429	ENSBTAG00000014034	PXYLP1	1:128687855-128704514	0.961347	0.00221226	0.435657
XLOC_890495	28:44935177-44936429	ENSBTAG00000004922	AGPAT5	27:4679599-4727246	0.960669	0.00229002	0.441928
XLOC_890495	28:44935177-44936429	ENSBTAG00000000874	CAST	7:98444978-98581253	0.960629	0.00229456	0.442457
XLOC_890495	28:44935177-44936429	ENSBTAG00000047926	OVCA2	19:23636130-23646338	0.959582	0.00241745	0.450349
XLOC_890495	28:44935177-44936429	ENSBTAG00000014491	ATP6V1G2	23:27561579-27563865	0.959005	0.00248646	0.454973
XLOC_890495	28:44935177-44936429	ENSBTAG00000021307	BNIP3L	8:74924183-74947549	0.958441	0.00255489	0.460346
XLOC_890495	28:44935177-44936429	ENSBTAG00000010397	B3GNT5	1:84324176-84525526	0.95781	0.00263242	0.465534
XLOC_890495	28:44935177-44936429	ENSBTAG00000005967	UBR2	23:16264296-16370157	0.957742	0.00264091	0.46619
XLOC_890495	28:44935177-44936429	ENSBTAG00000012784	RACGAP1	5:30042570-30059413	0.957303	0.00269561	0.470573
XLOC_890495	28:44935177-44936429	ENSBTAG00000016359	SLCO4C1	7:103689264-103774169	0.957159	0.00271374	0.472034
XLOC_890495	28:44935177-44936429	ENSBTAG00000003700	SLC5A1-	19:34817324-34872403	0.956697	0.00277214	0.476386
XLOC_890495	28:44935177-44936429	ENSBTAG00000013737	MROH8	13:66742861-66794243	0.956691	0.00277288	0.476386
XLOC_890495	28:44935177-44936429	ENSBTAG00000020991	COL19A1	9:9432344-9507395	0.95663	0.00278066	0.476386
XLOC_890495	28:44935177-44936429	ENSBTAG00000008326	ZCCHC5	X:78972754-78974555	0.956562	0.00278936	0.476913
XLOC_890495	28:44935177-44936429	ENSBTAG00000005654	TMSB1-	11:49933203-49934214	0.956562	0.00278936	0.476913
XLOC_890495	28:44935177-44936429	ENSBTAG00000039884	-	10:28224034-28226552	0.956272	0.00282637	0.479521
XLOC_890495	28:44935177-44936429	ENSBTAG00000047931	-	5:58161351-58162290	0.956271	0.00282653	0.479522
XLOC_890495	28:44935177-44936429	ENSBTAG00000038551	-	11:93731041-93731977	0.956268	0.00282689	0.479554
XLOC_890495	28:44935177-44936429	ENSBTAG00000045769	-	19:9316126-9317062	0.956268	0.00282689	0.479554
XLOC_890495	28:44935177-44936429	ENSBTAG00000001871	NRL	10:20891739-20893396	0.956265	0.00282728	0.479599
XLOC_890495	28:44935177-44936429	ENSBTAG00000018090	ZNF449	X:18910528-18918493	0.956254	0.00282871	0.479689
XLOC_890495	28:44935177-44936429	ENSBTAG00000046370	-	10:27726091-27727613	0.956247	0.00282958	0.479689
XLOC_890495	28:44935177-44936429	ENSBTAG00000010273	EREG	6:91065005-91071187	0.955791	0.00288842	0.481612
XLOC_890495	28:44935177-44936429	ENSBTAG00000010944	LRRC49	10:17722004-17875574	0.955744	0.0028946	0.481612
XLOC_890495	28:44935177-44936429	ENSBTAG00000003739	-	28:13411063-13411667	0.955688	0.00290177	0.481957
XLOC_890495	28:44935177-44936429	ENSBTAG00000046068	-	9:29703281-29703781	0.955251	0.00295892	0.485124
XLOC_890495	28:44935177-44936429	ENSBTAG00000040504	TRAV16	10:25034410-25034965	0.954839	0.00301323	0.48831
XLOC_890495	28:44935177-44936429	ENSBTAG00000000629	MMS22L	9:53228693-53352386	0.954641	0.00303946	0.489482
XLOC_890495	28:44935177-44936429	ENSBTAG00000012442	CTSB	8:7414944-7423429	0.954474	0.00306172	0.490729
XLOC_890495	28:44935177-44936429	ENSBTAG00000047072	-	4:106467259-106467729	0.953369	0.00321099	0.498886
XLOC_890495	28:44935177-44936429	ENSBTAG00000014923	BBS2	18:24205241-24231176	0.95324	0.00322856	0.499905
XLOC_890495	28:44935177-44936429	ENSBTAG00000010721	MCM3	23:24438945-24456316	0.953027	0.00325782	0.501061
XLOC_890495	28:44935177-44936429	ENSBTAG00000004305	RGS16	16:65128480-65134057	0.952936	0.00327041	0.502036
XLOC_890495	28:44935177-44936429	ENSBTAG00000011190	FLNA	X:40310756-40332714	0.952769	0.00329342	0.503476
XLOC_890495	28:44935177-44936429	ENSBTAG00000013306	ZBTB7C	24:48164178-48177831	0.952555	0.0033232	0.505077
XLOC_890495	28:44935177-44936429	ENSBTAG00000021254	CENPI	X:54969323-55038292	0.951529	0.00346716	0.513425
XLOC_890495	28:44935177-44936429	ENSBTAG00000039682	MTUS1	27:18574169-18698056	0.951404	0.00348498	0.514096
XLOC_890495	28:44935177-44936429	ENSBTAG00000017139	STX7	9:71381756-71455585	0.950922	0.00355391	0.517523
XLOC_890495	28:44935177-44936429	ENSBTAG00000011473	MYL9	13:66306259-66314230	0.950422	0.0036261	0.521692
XLOC_890495	28:44935177-44936429	ENSBTAG00000005827	FIG4	9:40873046-41046003	0.950226	0.0036545	0.523071
XLOC_890495	28:44935177-44936429	ENSBTAG00000009091	RNASEL	16:65097627-65115555	0.950062	0.00367839	0.523874
XLOC_890495	28:44935177-44936429	ENSBTAG00000008160	MBOAT2	11:88390470-88444776	0.949927	0.00369811	0.524484
XLOC_890495	28:44935177-44936429	ENSBTAG00000003015	SESN1	9:41555160-41690067	0.949516	0.00375869	0.527526
XLOC_890495	28:44935177-44936429	ENSBTAG00000006645	P2RY5	12:18183195-18316589	0.949346	0.00378382	0.528726
XLOC_890495	28:44935177-44936429	ENSBTAG00000003366	DDX58	8:11428372-11472719	0.948633	0.00389015	0.534446
XLOC_890495	28:44935177-44936429	ENSBTAG00000046608	-	X:50551257-50552964	0.948468	0.00391489	0.53502
XLOC_890495	28:44935177-44936429	ENSBTAG00000007383	ZNF521	24:31675532-32049400	0.948187	0.00395732	0.536251
XLOC_890495	28:44935177-44936429	ENSBTAG00000002070	KLC3	18:53401749-53425412	0.947884	0.00400331	0.537654
XLOC_890495	28:44935177-44936429	ENSBTAG00000008552	PLXNA3	X:40441195-40449872	0.947869	0.00400567	0.537654
XLOC_890495	28:44935177-44936429	ENSBTAG00000013905	SMC3	26:31387331-31425414	0.947867	0.004006	0.537654
XLOC_890495	28:44935177-44936429	ENSBTAG00000009665	UTRN	9:82762002-83311756	0.94782	0.00401315	0.53791
XLOC_890495	28:44935177-44936429	ENSBTAG00000047824	-	16:31136170-31137374	0.947536	0.00405649	0.539373
XLOC_890495	28:44935177-44936429	ENSBTAG00000001119	ANKRD13B	19:21409207-21425398	0.947501	0.00406194	0.539786
XLOC_890495	28:44935177-44936429	ENSBTAG00000040098	-	3:20770058-20771015	0.947073	0.00412775	0.541517
XLOC_890495	28:44935177-44936429	ENSBTAG00000003749	KCNMB4	5:43266424-43347032	0.947042	0.00413253	0.541825
XLOC_890495	28:44935177-44936429	ENSBTAG00000002668	ZNF711	X:74973930-74999240	0.946989	0.00414083	0.542453
XLOC_890495	28:44935177-44936429	ENSBTAG00000021467	IGFBP6	5:27044008-27047853	0.946823	0.00416646	0.54342
XLOC_890495	28:44935177-44936429	ENSBTAG00000020042	KLHL28	21:55179304-55207518	0.946793	0.00417116	0.543789
XLOC_890495	28:44935177-44936429	ENSBTAG00000016010	KLHL7	4:31900914-31956645	0.945968	0.00430038	0.550031
XLOC_890495	28:44935177-44936429	ENSBTAG00000018940	CRACR2A	5:106690780-106762334	0.945888	0.00431298	0.550209
XLOC_890495	28:44935177-44936429	ENSBTAG00000011507	NUP88	19:26738049-26759710	0.945842	0.00432022	0.550209
XLOC_890495	28:44935177-44936429	ENSBTAG00000020412	RAP2A	12:78507682-78546608	0.945756	0.00433379	0.550724
XLOC_890495	28:44935177-44936429	ENSBTAG00000026111	LBH	11:69592078-69618485	0.945327	0.00440194	0.553271
XLOC_890495	28:44935177-44936429	ENSBTAG00000011614	PDE7A	14:31803025-31857899	0.945083	0.00444101	0.554426
XLOC_890495	28:44935177-44936429	ENSBTAG00000003669	BNC2	8:27974916-27993276	0.94486	0.00447677	0.555932
XLOC_890495	28:44935177-44936429	ENSBTAG00000044027	ITGBL1	12:81980947-82108529	0.944617	0.00451601	0.55754
XLOC_890495	28:44935177-44936429	ENSBTAG00000005063	THEM6	14:2839179-2842655	0.944148	0.00459201	0.56021
XLOC_890495	28:44935177-44936429	ENSBTAG00000013533	CLIC1	23:27376010-27398934	0.944114	0.00459765	0.560598
XLOC_890495	28:44935177-44936429	ENSBTAG00000008925	MRE11A	15:1640851-1716775	0.943862	0.00463875	0.56239
XLOC_890495	28:44935177-44936429	ENSBTAG00000008170	POLA1	X:125523560-125668443	0.943718	0.00466232	0.563294
XLOC_890495	28:44935177-44936429	ENSBTAG00000003384	KIAA1--9	9:66115461-66210858	0.943169	0.00475283	0.566459
XLOC_890495	28:44935177-44936429	ENSBTAG00000018300	TNFRSF19	12:34673863-34757696	0.943039	0.00477449	0.567503
XLOC_890495	28:44935177-44936429	ENSBTAG00000045577	MCCD1	23:27576982-27578092	0.942886	0.00479981	0.568101
XLOC_890495	28:44935177-44936429	ENSBTAG00000001533	HACE1	9:45735181-45855545	0.942507	0.00486322	0.571256
XLOC_890495	28:44935177-44936429	ENSBTAG00000001707	UIMC1	7:39718678-39856764	0.942423	0.0048772	0.571917
XLOC_890495	28:44935177-44936429	ENSBTAG00000046664	-	12:14843775-14846181	0.942387	0.00488332	0.572019
XLOC_890495	28:44935177-44936429	ENSBTAG00000001183	KLHL33	10:26728621-26738305	0.942333	0.00489235	0.572495
XLOC_890495	28:44935177-44936429	ENSBTAG00000009526	TMEM59	3:92746058-92771330	0.941982	0.00495154	0.574437
XLOC_890495	28:44935177-44936429	ENSBTAG00000018744	MGAT5	2:63118921-63362056	0.94185	0.00497381	0.575444
XLOC_890495	28:44935177-44936429	ENSBTAG00000021699	RORB	8:50875137-51079319	0.941842	0.0049751	0.575528
XLOC_890495	28:44935177-44936429	ENSBTAG00000020190	KREMEN2	25:2372470-2377363	0.941808	0.00498088	0.575528
XLOC_890495	28:44935177-44936429	ENSBTAG00000016696	NCDN	3:110784499-110793268	0.941403	0.00504985	0.576836
XLOC_890495	28:44935177-44936429	ENSBTAG00000005997	ABCB1	4:33026386-33095702	0.94111	0.00509985	0.577841
XLOC_890495	28:44935177-44936429	ENSBTAG00000008142	IFIH1	2:34217172-34272473	0.940857	0.0051434	0.579582
XLOC_890495	28:44935177-44936429	ENSBTAG00000019412	C16orf62	25:17269947-17407207	0.940709	0.00516893	0.580757
XLOC_890495	28:44935177-44936429	ENSBTAG00000003639	ELMO2	13:75812623-75839560	0.93972	0.00534092	0.585693
XLOC_890495	28:44935177-44936429	ENSBTAG00000003469	CHURC1	10:77359721-77378295	0.938982	0.00547117	0.589502
XLOC_890495	28:44935177-44936429	ENSBTAG00000013176	SMOC2	9:104268692-104380527	0.93867	0.00552669	0.590859
XLOC_890495	28:44935177-44936429	ENSBTAG00000016548	TEX12	15:22829845-22834357	0.938276	0.00559713	0.592793
XLOC_890495	28:44935177-44936429	ENSBTAG00000004240	TMPO	5:63027193-63052820	0.937921	0.00566103	0.594333
XLOC_890495	28:44935177-44936429	ENSBTAG00000011324	EMILIN1	11:72539295-72547260	0.93784	0.00567563	0.594604
XLOC_890495	28:44935177-44936429	ENSBTAG00000008122	GNG5	3:59783838-59791977	0.937493	0.00573851	0.596982
XLOC_890495	28:44935177-44936429	ENSBTAG00000002823	MPZL1	3:930875-1012734	0.936983	0.00583152	0.600095
XLOC_890495	28:44935177-44936429	ENSBTAG00000007348	STRA6	21:34878676-34901785	0.936921	0.00584297	0.600578
XLOC_890495	28:44935177-44936429	ENSBTAG00000017459	DUSP18	17:71750226-71755793	0.936515	0.00591767	0.601928
XLOC_890495	28:44935177-44936429	ENSBTAG00000004300	LRRC8E	7:17877527-17884402	0.936032	0.00600707	0.604393
XLOC_890495	28:44935177-44936429	ENSBTAG00000000120	USP43	19:29518149-29572290	0.935836	0.00604352	0.604456
XLOC_890495	28:44935177-44936429	ENSBTAG00000008827	SPOCK2	28:28304693-28329730	0.935663	0.0060758	0.60512
XLOC_890495	28:44935177-44936429	ENSBTAG00000019410	CEP57L1	9:41469870-41554001	0.935484	0.00610928	0.605701
XLOC_890495	28:44935177-44936429	ENSBTAG00000005454	FUT1-	27:28320660-28398005	0.934569	0.00628178	0.610532
XLOC_890495	28:44935177-44936429	ENSBTAG00000045989	CDC42EP5	18:63119872-63124888	0.933985	0.00639304	0.614541
XLOC_890495	28:44935177-44936429	ENSBTAG00000019748	FAM2-8A	22:44902372-44951138	0.933967	0.00639659	0.614623
XLOC_890495	28:44935177-44936429	ENSBTAG00000008533	GLCCI1	4:17067021-17141147	0.93377	0.00643441	0.61606
XLOC_890495	28:44935177-44936429	ENSBTAG00000020436	KIF27	8:78439019-78524275	0.933406	0.00650439	0.618204
XLOC_890495	28:44935177-44936429	ENSBTAG00000003043	GNG2	10:44711723-44842190	0.933189	0.00654646	0.618884
XLOC_890495	28:44935177-44936429	ENSBTAG00000031287	TMEM158	22:54635350-54636965	0.933167	0.00655066	0.618884
XLOC_890495	28:44935177-44936429	ENSBTAG00000001279	MPP2	19:44387967-44412456	0.933006	0.00658198	0.619639
XLOC_890495	28:44935177-44936429	ENSBTAG00000046419	TPC3	11:1594947-1648474	0.932738	0.00663412	0.621117
XLOC_890495	28:44935177-44936429	ENSBTAG00000012626	B4GALT5	13:78464293-78484987	0.93272	0.0066376	0.621301
XLOC_890495	28:44935177-44936429	ENSBTAG00000008729	FAM45A	26:39633700-39651266	0.932625	0.00665621	0.622144
XLOC_890495	28:44935177-44936429	ENSBTAG00000016820	-	X:148253089-148418856	0.932553	0.00667028	0.622192
XLOC_890495	28:44935177-44936429	ENSBTAG00000015764	EML2	18:53634882-53659483	0.931836	0.00681106	0.623852
XLOC_890495	28:44935177-44936429	ENSBTAG00000017661	RFX2	7:19529295-19639999	0.931795	0.00681928	0.624254
XLOC_890495	28:44935177-44936429	ENSBTAG00000010718	RALGPS2	16:61559976-61718623	0.930851	0.00700705	0.62895
XLOC_890495	28:44935177-44936429	ENSBTAG00000019166	NSMCE4A	26:42214938-42228682	0.930808	0.00701575	0.629061
XLOC_890495	28:44935177-44936429	ENSBTAG00000010676	RBM44	3:117880749-117900879	0.93076	0.00702533	0.629175
XLOC_890495	28:44935177-44936429	ENSBTAG00000046723	SYT14	16:75069689-75212644	0.930757	0.00702597	0.629185
XLOC_890495	28:44935177-44936429	ENSBTAG00000020161	KLHL22	17:74498663-74519770	0.930534	0.00707058	0.630292
XLOC_890495	28:44935177-44936429	ENSBTAG00000011661	CEP152	10:61659509-61751865	0.930004	0.00717775	0.634315
XLOC_890495	28:44935177-44936429	ENSBTAG00000009177	PLEKHA4	18:55899437-55922868	0.929929	0.00719283	0.634661
XLOC_890495	28:44935177-44936429	ENSBTAG00000017222	CTNND2	20:61912971-62427126	0.929911	0.0071966	0.634777
XLOC_890495	28:44935177-44936429	ENSBTAG00000015318	PVRL2	18:52984271-53016520	0.929859	0.00720709	0.635111
XLOC_890495	28:44935177-44936429	ENSBTAG00000017021	MCM4	27:41044070-41049402	0.929723	0.00723465	0.636032
XLOC_890495	28:44935177-44936429	ENSBTAG00000044194	ZDHHC2	27:19073727-19108500	0.929583	0.00726334	0.637008
XLOC_890495	28:44935177-44936429	ENSBTAG00000031933	ALOX12E	19:27326384-27436216	0.929541	0.00727189	0.637193
XLOC_890495	28:44935177-44936429	ENSBTAG00000018848	FBXL3	12:52466039-52477380	0.929321	0.00731683	0.638806
XLOC_890495	28:44935177-44936429	ENSBTAG00000005373	TPM1	10:47056203-47065846	0.929211	0.00733924	0.63934
XLOC_890495	28:44935177-44936429	ENSBTAG00000001303	HSPB8	17:58405436-58418688	0.929201	0.00734132	0.639439
XLOC_890495	28:44935177-44936429	ENSBTAG00000018717	DDX2-	3:31693937-31704445	0.928548	0.00747564	0.643535
XLOC_890495	28:44935177-44936429	ENSBTAG00000012186	DKKL1	18:56296918-56301647	0.928539	0.00747753	0.643603
XLOC_890495	28:44935177-44936429	ENSBTAG00000003027	EMX2	26:38163824-38170070	0.928242	0.00753899	0.644705
XLOC_890495	28:44935177-44936429	ENSBTAG00000005294	-	X:60106180-60121827	0.928072	0.00757437	0.645686
XLOC_890495	28:44935177-44936429	ENSBTAG00000000447	C26H1-ORF4	26:15012961-15070687	0.927707	0.00765046	0.647646
XLOC_890495	28:44935177-44936429	ENSBTAG00000016533	FOXP1	22:30411676-30803681	0.927492	0.00769558	0.648396
XLOC_890495	28:44935177-44936429	ENSBTAG00000021617	ZC3HAV1	4:103472027-103520426	0.9272	0.00775689	0.649901
XLOC_890495	28:44935177-44936429	ENSBTAG00000001323	CENPC1	6:84904998-84998863	0.927154	0.00776643	0.65029
XLOC_890495	28:44935177-44936429	ENSBTAG00000018255	ACTN1	10:81023525-81121590	0.92617	0.00797509	0.65742
XLOC_890495	28:44935177-44936429	ENSBTAG00000037686	SRPX2	X:50870695-50900270	0.926135	0.00798256	0.657719
XLOC_890495	28:44935177-44936429	ENSBTAG00000010799	MYL6	5:57486016-57489133	0.925998	0.00801186	0.658419
XLOC_890495	28:44935177-44936429	ENSBTAG00000013530	DDAH2	23:27399305-27402825	0.925839	0.00804582	0.659609
XLOC_890495	28:44935177-44936429	ENSBTAG00000000655	MIPOL1	21:47852814-48169316	0.925693	0.00807722	0.660094
XLOC_890495	28:44935177-44936429	ENSBTAG00000015844	TFPI2	4:11035478-11039782	0.925587	0.00809992	0.660329
XLOC_890495	28:44935177-44936429	ENSBTAG00000001823	STC2	20:4908291-4918945	0.925393	0.00814171	0.661211
XLOC_890495	28:44935177-44936429	ENSBTAG00000012552	FMR1	X:30922773-30962111	0.925282	0.00816556	0.661564
XLOC_890495	28:44935177-44936429	ENSBTAG00000010532	KCTD11	19:27685378-27688137	0.925078	0.00820969	0.662394
XLOC_890495	28:44935177-44936429	ENSBTAG00000004318	ARL3	26:23563110-23764458	0.924875	0.0082536	0.663062
XLOC_890495	28:44935177-44936429	ENSBTAG00000040116	H1FX	22:59841217-59841862	0.924195	0.0084018	0.663977
XLOC_890495	28:44935177-44936429	ENSBTAG00000038680	-	7:17185613-17186690	0.923867	0.00847361	0.664246
XLOC_890495	28:44935177-44936429	ENSBTAG00000007177	EMP2	25:9330474-9359612	0.923632	0.00852535	0.664622
XLOC_890495	28:44935177-44936429	ENSBTAG00000004448	CKAP5	15:77548430-77653734	0.92334	0.00858994	0.665599
XLOC_890495	28:44935177-44936429	ENSBTAG00000014096	PCNXL4	10:72577419-72602467	0.923213	0.00861798	0.665979
XLOC_890495	28:44935177-44936429	ENSBTAG00000013111	RRM1	15:51801714-51843018	0.922998	0.0086656	0.667283
XLOC_890495	28:44935177-44936429	ENSBTAG00000027446	RSU1	13:31347073-31554426	0.922755	0.00871964	0.668026
XLOC_890495	28:44935177-44936429	ENSBTAG00000030282	ZBED8	7:74091291-74096990	0.92264	0.00874528	0.668667
XLOC_890495	28:44935177-44936429	ENSBTAG00000009891	PPP4R4	21:59397852-59491932	0.922602	0.00875381	0.668777
XLOC_890495	28:44935177-44936429	ENSBTAG00000011975	SERPINB1	23:50673598-50678845	0.922585	0.00875772	0.668777
XLOC_890495	28:44935177-44936429	ENSBTAG00000000053	FILIP1	9:15140840-15249645	0.922419	0.00879468	0.668777
XLOC_890495	28:44935177-44936429	ENSBTAG00000004750	VSTM2L	13:67460323-67498847	0.921989	0.0088912	0.670014
XLOC_890495	28:44935177-44936429	ENSBTAG00000021339	SCN8A	5:28211639-28331404	0.921887	0.0089142	0.670485
XLOC_890495	28:44935177-44936429	ENSBTAG00000017158	VSNL1	11:81086719-81209374	0.921885	0.00891469	0.670485
XLOC_890495	28:44935177-44936429	ENSBTAG00000004380	STAT2	5:57318818-57333404	0.921817	0.00892997	0.670838
XLOC_890495	28:44935177-44936429	ENSBTAG00000014614	ACTA2	26:10662361-10748014	0.92148	0.0090061	0.672067
XLOC_890495	28:44935177-44936429	ENSBTAG00000011779	MAL2	14:47140707-47173966	0.921465	0.00900944	0.67207
XLOC_890495	28:44935177-44936429	ENSBTAG00000002816	SARM1	19:20419003-20441105	0.921362	0.00903272	0.672674
XLOC_890495	28:44935177-44936429	ENSBTAG00000046879	-	18:34908885-34910089	0.921266	0.00905452	0.673087
XLOC_890495	28:44935177-44936429	ENSBTAG00000017788	AKT3	16:34132647-34404652	0.921076	0.00909764	0.673881
XLOC_890495	28:44935177-44936429	ENSBTAG00000019843	HAUS6	8:25150279-25191188	0.921013	0.00911192	0.67406
XLOC_890495	28:44935177-44936429	ENSBTAG00000013414	BLVRA	4:77966050-78017718	0.92094	0.00912864	0.674488
XLOC_890495	28:44935177-44936429	ENSBTAG00000001861	SESTD1	2:17708889-17730680	0.920582	0.00921048	0.676548
XLOC_890495	28:44935177-44936429	ENSBTAG00000047078	NTF4	18:56032584-56033542	0.920579	0.00921114	0.676574
XLOC_890495	28:44935177-44936429	ENSBTAG00000018401	APLF	11:66840543-66933742	0.92057	0.00921322	0.676652
XLOC_890495	28:44935177-44936429	ENSBTAG00000011914	RASSF1-	15:40235177-40236713	0.920515	0.00922569	0.677001
XLOC_890495	28:44935177-44936429	ENSBTAG00000009495	BCAM	18:52965137-52976445	0.920495	0.00923034	0.677157
XLOC_890495	28:44935177-44936429	ENSBTAG00000002015	RPS6KA6	X:69560861-69691963	0.920128	0.00931454	0.679034
XLOC_890495	28:44935177-44936429	ENSBTAG00000012464	AFAP1	6:118947064-119093365	0.920025	0.00933821	0.679276
XLOC_890495	28:44935177-44936429	ENSBTAG00000014821	SLC7A7	10:21832583-21864021	0.919971	0.00935072	0.679276
XLOC_890495	28:44935177-44936429	ENSBTAG00000013420	FSD1L	8:96964124-97006477	0.919883	0.00937109	0.679683
XLOC_890495	28:44935177-44936429	ENSBTAG00000003994	IGFBP3	4:76705104-76712709	0.919631	0.00942915	0.680113
XLOC_890495	28:44935177-44936429	ENSBTAG00000020710	CENPQ	23:21980290-21997926	0.919275	0.00951176	0.681418
XLOC_890495	28:44935177-44936429	ENSBTAG00000003382	RIMS4	13:73877749-73897570	0.919182	0.00953346	0.681889
XLOC_890495	28:44935177-44936429	ENSBTAG00000004720	SULF1	14:35476251-35558292	0.919068	0.00955983	0.682424
XLOC_890495	28:44935177-44936429	ENSBTAG00000008772	SMC2	8:95363015-95411560	0.918961	0.00958476	0.682424
XLOC_890495	28:44935177-44936429	ENSBTAG00000016622	TCAIM	22:16310517-16348300	0.918908	0.00959715	0.682714
XLOC_890495	28:44935177-44936429	ENSBTAG00000015778	SASS6	3:43291332-43331499	0.918674	0.00965199	0.683411
XLOC_890495	28:44935177-44936429	ENSBTAG00000004197	B3GNT4	17:55418581-55419667	0.918529	0.00968584	0.683748
XLOC_890495	28:44935177-44936429	ENSBTAG00000018420	POLG2	19:49312497-49328600	0.918134	0.00977875	0.685346
XLOC_890495	28:44935177-44936429	ENSBTAG00000019552	PGRMC1	X:3468826-3477212	0.917907	0.00983219	0.686373
XLOC_890495	28:44935177-44936429	ENSBTAG00000006478	C8H9orf64	8:78544395-78556152	0.917886	0.00983728	0.686553
XLOC_890495	28:44935177-44936429	ENSBTAG00000031696	ANKRD44	2:85969247-86110460	0.917309	0.00997395	0.689499
XLOC_890495	28:44935177-44936429	ENSBTAG00000011489	KAZALD1	26:21760436-21762788	0.917153	0.010011	0.690492
XLOC_890495	28:44935177-44936429	ENSBTAG00000012456	HEPACAM2	4:10372348-10421216	0.916901	0.0100712	0.691528
XLOC_890495	28:44935177-44936429	ENSBTAG00000010559	DHRS7B	19:35768849-35815316	0.916793	0.0100972	0.692083
XLOC_890495	28:44935177-44936429	ENSBTAG00000019877	DOCK7	3:83494252-83658175	0.916706	0.0101178	0.692083
XLOC_890495	28:44935177-44936429	ENSBTAG00000016349	TEAD2	18:56276468-56295723	0.916359	0.0102012	0.693605
XLOC_890495	28:44935177-44936429	ENSBTAG00000003952	FBXL2	22:7645492-7720326	0.91607	0.0102707	0.694966
XLOC_890495	28:44935177-44936429	ENSBTAG00000003708	SEC23A	21:49489516-49555507	0.916004	0.0102868	0.695047
XLOC_890495	28:44935177-44936429	ENSBTAG00000006107	ANKRD32	7:96366970-96422024	0.915803	0.0103353	0.695927
XLOC_890495	28:44935177-44936429	ENSBTAG00000004540	NUB1	4:114689766-114725191	0.915774	0.0103423	0.695937
XLOC_890495	28:44935177-44936429	ENSBTAG00000004706	SUV39H1	X:91856089-91868994	0.914841	0.0105693	0.700803
XLOC_890495	28:44935177-44936429	ENSBTAG00000018994	TNFSF1-	1:95752048-95767928	0.914355	0.0106884	0.702801
XLOC_890495	28:44935177-44936429	ENSBTAG00000019738	MDM1	5:45645007-45673164	0.914239	0.0107169	0.703691
XLOC_890495	28:44935177-44936429	ENSBTAG00000018710	TTF1	11:102485896-102515271	0.914134	0.0107429	0.703691
XLOC_890495	28:44935177-44936429	ENSBTAG00000011935	RASSF6	6:90373219-90400848	0.913855	0.0108117	0.704228
XLOC_890495	28:44935177-44936429	ENSBTAG00000007142	CPPED1	25:11494717-11602903	0.913845	0.0108144	0.704257
XLOC_890495	28:44935177-44936429	ENSBTAG00000007036	SLC17A7	18:56343317-56354548	0.913721	0.0108451	0.70432
XLOC_890495	28:44935177-44936429	ENSBTAG00000020395	LYSMD1	3:19687359-19698696	0.913581	0.0108797	0.70432
XLOC_890495	28:44935177-44936429	ENSBTAG00000018373	DPYSL2	8:75089345-75168436	0.913486	0.0109032	0.704793
XLOC_890495	28:44935177-44936429	ENSBTAG00000031351	SEC14L4	17:71606711-71619967	0.913326	0.0109431	0.7056
XLOC_890495	28:44935177-44936429	ENSBTAG00000008181	CHAF1A	7:20893520-20918558	0.913044	0.0110131	0.70685
XLOC_890495	28:44935177-44936429	ENSBTAG00000012921	KIF24	8:76990451-77234158	0.912843	0.0110634	0.70685
XLOC_890495	28:44935177-44936429	ENSBTAG00000003396	MAFB	13:70068209-70069181	0.912709	0.0110971	0.706976
XLOC_890495	28:44935177-44936429	ENSBTAG00000009020	CRIM1	11:18835046-19041904	0.912017	0.0112709	0.708652
XLOC_890495	28:44935177-44936429	ENSBTAG00000006139	TRPM4	18:56114585-56157345	0.911915	0.0112966	0.70899
XLOC_890495	28:44935177-44936429	ENSBTAG00000006036	ERP27	5:95397670-95422809	0.911816	0.0113218	0.709138
XLOC_890495	28:44935177-44936429	ENSBTAG00000009800	MSI1	17:64913866-64937017	0.911798	0.0113262	0.709138
XLOC_890495	28:44935177-44936429	ENSBTAG00000009685	THEX1	27:24193121-24209942	0.911672	0.0113583	0.709138
XLOC_890495	28:44935177-44936429	ENSBTAG00000020676	MMP9	13:75466512-75473824	0.911635	0.0113676	0.709138
XLOC_890495	28:44935177-44936429	ENSBTAG00000027327	OCSTAMP	13:75966857-75972885	0.911534	0.0113933	0.709138
XLOC_890495	28:44935177-44936429	ENSBTAG00000047008	-	12:69574458-69575727	0.911512	0.0113987	0.709138
XLOC_890495	28:44935177-44936429	ENSBTAG00000046741	-	15:48648061-48649006	0.911405	0.011426	0.709138
XLOC_890495	28:44935177-44936429	ENSBTAG00000017169	-	14:43705876-43706620	0.911242	0.0114672	0.709138
XLOC_890495	28:44935177-44936429	ENSBTAG00000015072	FZD8	13:27056506-27057989	0.911154	0.0114899	0.709138
XLOC_890495	28:44935177-44936429	ENSBTAG00000000052	PKNOX2	29:29178387-29261283	0.911038	0.0115193	0.709138
XLOC_890495	28:44935177-44936429	ENSBTAG00000033695	IFNB2	8:23287348-23287909	0.911037	0.0115195	0.709138
XLOC_890495	28:44935177-44936429	ENSBTAG00000000414	-	7:19735348-19741476	0.910913	0.0115512	0.709254
XLOC_890495	28:44935177-44936429	ENSBTAG00000004783	CORO1B	29:45972076-45980142	0.910665	0.0116146	0.71028
XLOC_890495	28:44935177-44936429	ENSBTAG00000005340	SERGEF	15:35019669-35267343	0.910162	0.0117436	0.711618
XLOC_890495	28:44935177-44936429	ENSBTAG00000032079	SYT9	15:45953919-46047464	0.90977	0.0118449	0.711618
XLOC_890495	28:44935177-44936429	ENSBTAG00000006519	TNFRSF25	16:47751956-47756269	0.909548	0.0119023	0.712427
XLOC_890495	28:44935177-44936429	ENSBTAG00000005785	DPY19L1	4:62384965-62477209	0.909532	0.0119064	0.712469
XLOC_890495	28:44935177-44936429	ENSBTAG00000016838	SRPK1	23:9753029-9789545	0.908866	0.0120797	0.71474
XLOC_890495	28:44935177-44936429	ENSBTAG00000001051	OSCAR	18:63467219-63474744	0.908844	0.0120854	0.714859
XLOC_890495	28:44935177-44936429	ENSBTAG00000001097	FKBP7	2:18413883-18421599	0.908701	0.0121229	0.715068
XLOC_890495	28:44935177-44936429	ENSBTAG00000004261	SPON2	6:109224626-109228237	0.908663	0.0121326	0.715142
XLOC_890495	28:44935177-44936429	ENSBTAG00000016208	TGM2	13:67663137-67697607	0.908427	0.0121944	0.715713
XLOC_890495	28:44935177-44936429	ENSBTAG00000027390	RTFDC1	13:59983722-60027251	0.908213	0.0122507	0.716514
XLOC_890495	28:44935177-44936429	ENSBTAG00000012541	CHP2	25:21657895-21661311	0.9079	0.0123329	0.718111
XLOC_890495	28:44935177-44936429	ENSBTAG00000010660	CACNA1C	5:109152547-109430265	0.907439	0.0124547	0.719612
XLOC_890495	28:44935177-44936429	ENSBTAG00000005404	MSC	14:37549338-37551351	0.907237	0.0125083	0.719656
XLOC_890495	28:44935177-44936429	ENSBTAG00000018314	MED11	19:27253470-27255303	0.906974	0.0125782	0.719656
XLOC_890495	28:44935177-44936429	ENSBTAG00000020589	ENTPD1	26:17048734-17148143	0.906572	0.0126854	0.719762
XLOC_890495	28:44935177-44936429	ENSBTAG00000031715	PCMTD2	13:54123574-54142541	0.906515	0.0127007	0.719984
XLOC_890495	28:44935177-44936429	ENSBTAG00000020097	PERP	9:76937938-76952270	0.906287	0.0127617	0.720067
XLOC_890495	28:44935177-44936429	ENSBTAG00000020748	FAM76B	15:14758711-14777403	0.906198	0.0127855	0.720357
XLOC_890495	28:44935177-44936429	ENSBTAG00000046158	CFB	23:27225269-27231292	0.905953	0.0128512	0.720707
XLOC_890495	28:44935177-44936429	ENSBTAG00000004275	DKK3	15:41241521-41291990	0.905773	0.0128998	0.721629
XLOC_890495	28:44935177-44936429	ENSBTAG00000018843	SERPINA1	21:59578527-59587897	0.905412	0.0129972	0.722698
XLOC_890495	28:44935177-44936429	ENSBTAG00000030913	MX1	1:143176082-143204865	0.90512	0.0130762	0.723409
XLOC_890495	28:44935177-44936429	ENSBTAG00000009698	ABCD3	3:49136317-49225714	0.904978	0.0131148	0.72385
XLOC_890495	28:44935177-44936429	ENSBTAG00000011677	HIST1H1C	23:31636946-31637588	0.904919	0.0131307	0.723912
XLOC_890495	28:44935177-44936429	ENSBTAG00000008021	-	7:5668741-5671232	0.904844	0.0131511	0.723996
XLOC_890495	28:44935177-44936429	ENSBTAG00000034693	SYT1	5:8825697-9062297	0.904725	0.0131836	0.724455
XLOC_890495	28:44935177-44936429	ENSBTAG00000016918	MYOF	26:14667437-14848281	0.904608	0.0132154	0.724966
XLOC_890495	28:44935177-44936429	ENSBTAG00000006222	TFDP2	1:127957103-128028596	0.904478	0.0132508	0.725143
XLOC_890495	28:44935177-44936429	ENSBTAG00000011421	CD37	18:56276468-56295723	0.903862	0.0134196	0.726997
XLOC_890495	28:44935177-44936429	ENSBTAG00000004191	JMJD4	7:3381931-3387142	0.90369	0.0134667	0.726997
XLOC_890495	28:44935177-44936429	ENSBTAG00000043970	C8orf37	14:71396804-71419794	0.903604	0.0134903	0.727284
XLOC_890495	28:44935177-44936429	ENSBTAG00000014417	-	25:33157513-33168430	0.902609	0.0137655	0.730313
XLOC_890495	28:44935177-44936429	ENSBTAG00000032982	TERF1	14:38500939-38543991	0.902577	0.0137745	0.730328
XLOC_890495	28:44935177-44936429	ENSBTAG00000006555	ZMYM1	3:111180175-111205859	0.902423	0.0138173	0.731095
XLOC_890495	28:44935177-44936429	ENSBTAG00000001069	TP53	19:27985494-27997841	0.901869	0.0139721	0.733066
XLOC_890495	28:44935177-44936429	ENSBTAG00000004038	ABAT	25:7647411-7689263	0.901345	0.0141193	0.735434
XLOC_890495	28:44935177-44936429	ENSBTAG00000018254	CDKN1B	5:97577139-97582322	0.901319	0.0141264	0.735574
XLOC_890495	28:44935177-44936429	ENSBTAG00000008585	ARHGEF1-	27:204462-264986	0.901099	0.0141885	0.736759
XLOC_890495	28:44935177-44936429	ENSBTAG00000017602	TMEM45B	29:36619710-36645779	0.901037	0.0142059	0.737124
XLOC_890495	28:44935177-44936429	ENSBTAG00000009983	KIF23	10:16268190-16324251	0.901036	0.0142062	0.737133
XLOC_890495	28:44935177-44936429	ENSBTAG00000011494	PYGL	10:43800151-43840994	0.900951	0.0142303	0.737454
XLOC_890495	28:44935177-44936429	ENSBTAG00000013953	CALD1	4:99475014-99580189	0.900795	0.0142743	0.738252
XLOC_890495	28:44935177-44936429	ENSBTAG00000005161	ATP8B2	3:16269719-16289004	0.900748	0.0142876	0.738482
XLOC_890495	28:44935177-44936429	ENSBTAG00000014171	NAPEPLD	4:44665682-44720623	0.900596	0.0143305	0.738891
XLOC_890495	28:44935177-44936429	ENSBTAG00000030493	RERGL	5:92432330-92442968	0.900381	0.0143916	0.739424
XLOC_890495	28:44935177-44936429	ENSBTAG00000006126	GTF3C1	25:25276350-25356558	0.899563	0.0146249	0.742648
XLOC_890495	28:44935177-44936429	ENSBTAG00000005021	SEMA5A	20:64147932-64352311	0.899112	0.0147541	0.744728
XLOC_890495	28:44935177-44936429	ENSBTAG00000032548	SYBU	14:56909761-56997967	0.899011	0.0147831	0.745094
XLOC_890495	28:44935177-44936429	ENSBTAG00000015434	DSTN	13:38259751-38284536	0.899011	0.0147833	0.745094
XLOC_890495	28:44935177-44936429	ENSBTAG00000026290	PIK3C3	24:14182756-14347226	0.898936	0.0148048	0.745113
XLOC_890495	28:44935177-44936429	ENSBTAG00000012688	CAPSL	20:38272476-38300277	0.898914	0.0148111	0.745201
XLOC_890495	28:44935177-44936429	ENSBTAG00000001207	SERPINB8	24:12694118-12716024	0.89885	0.0148294	0.745517
XLOC_890495	28:44935177-44936429	ENSBTAG00000013413	CCDC51	22:51994223-52003466	0.898634	0.0148919	0.746642
XLOC_890495	28:44935177-44936429	ENSBTAG00000019137	SCN7A	2:29933316-29994583	0.898324	0.0149814	0.747138
XLOC_890495	28:44935177-44936429	ENSBTAG00000003418	MSN	X:100070405-100162454	0.898255	0.0150013	0.747293
XLOC_890495	28:44935177-44936429	ENSBTAG00000032234	STK24	12:79432788-79483799	0.898135	0.0150361	0.747429
XLOC_890495	28:44935177-44936429	ENSBTAG00000011455	POLA2	29:44143170-44170094	0.897916	0.0150997	0.748334
XLOC_890495	28:44935177-44936429	ENSBTAG00000031071	ZNF624	19:33697530-33739141	0.897916	0.0150998	0.748339
XLOC_890495	28:44935177-44936429	ENSBTAG00000011154	SDC1	11:78695353-78719306	0.897701	0.0151624	0.749152
XLOC_890495	28:44935177-44936429	ENSBTAG00000013191	AGRN	16:52674206-52712338	0.897649	0.0151775	0.749315
XLOC_890495	28:44935177-44936429	ENSBTAG00000003166	AXL	18:50677198-50711931	0.897646	0.0151784	0.749317
XLOC_890495	28:44935177-44936429	ENSBTAG00000012239	SLC37A3	4:104577332-104624773	0.897125	0.0153306	0.751556
XLOC_890495	28:44935177-44936429	ENSBTAG00000013888	FOXA1	21:48214178-48217962	0.89701	0.0153643	0.752025
XLOC_890495	28:44935177-44936429	ENSBTAG00000000820	GNG11	4:11074736-11079756	0.89692	0.0153905	0.752318
XLOC_890495	28:44935177-44936429	ENSBTAG00000008902	ZNF345	18:47753214-47846224	0.896738	0.015444	0.752774
XLOC_890495	28:44935177-44936429	ENSBTAG00000006910	ASRGL1	29:41454919-41473601	0.896281	0.0155785	0.754279
XLOC_890495	28:44935177-44936429	ENSBTAG00000015829	ENPP5	23:19388893-19395134	0.895994	0.0156634	0.755339
XLOC_890495	28:44935177-44936429	ENSBTAG00000020356	-	3:15009726-15097679	0.895911	0.015688	0.755619
XLOC_890495	28:44935177-44936429	ENSBTAG00000039861	OAS1Y	17:63611773-63646117	0.895732	0.0157408	0.756533
XLOC_890495	28:44935177-44936429	ENSBTAG00000016685	FMO4	16:39722589-39759444	0.895375	0.015847	0.757991
XLOC_890495	28:44935177-44936429	ENSBTAG00000017896	ST8SIA2	21:14879466-14949980	0.895279	0.0158754	0.758336
XLOC_890495	28:44935177-44936429	ENSBTAG00000020668	-	13:47904559-47905533	0.895254	0.015883	0.758472
XLOC_890495	28:44935177-44936429	ENSBTAG00000010456	TADA1	3:2089526-2105290	0.895223	0.0158922	0.758557
XLOC_890495	28:44935177-44936429	ENSBTAG00000009293	EVL	21:66675973-66738876	0.895009	0.015956	0.759139
XLOC_890495	28:44935177-44936429	ENSBTAG00000015516	CCDC28A	9:77563946-77580398	0.894435	0.0161279	0.76014
XLOC_890495	28:44935177-44936429	ENSBTAG00000020605	SMTNL2	19:25702552-25724157	0.894201	0.0161979	0.760795
XLOC_890495	28:44935177-44936429	ENSBTAG00000016777	TEX1-1	18:51897362-51900497	0.894105	0.0162269	0.761046
XLOC_890495	28:44935177-44936429	ENSBTAG00000017455	ADAM-9	27:33816037-33896288	0.894007	0.0162565	0.761412
XLOC_890495	28:44935177-44936429	ENSBTAG00000007089	FRG1	27:18244330-18258187	0.89384	0.0163067	0.762257
XLOC_890495	28:44935177-44936429	ENSBTAG00000027321	CCDC18	3:50339424-50445983	0.893645	0.0163656	0.762895
XLOC_890495	28:44935177-44936429	ENSBTAG00000019819	FUT8	10:77989584-78165236	0.893408	0.0164373	0.763451
XLOC_890495	28:44935177-44936429	ENSBTAG00000016137	ZNF6-8	7:30346722-30452439	0.893318	0.0164645	0.763707
XLOC_890495	28:44935177-44936429	ENSBTAG00000016969	ORC3	9:63156006-63225311	0.893305	0.0164685	0.763776
XLOC_890495	28:44935177-44936429	ENSBTAG00000017426	PDCD6IP	22:8092170-8160760	0.893201	0.0164999	0.763848
XLOC_890495	28:44935177-44936429	ENSBTAG00000021742	-	18:47384123-47406577	0.893075	0.0165381	0.764194
XLOC_890495	28:44935177-44936429	ENSBTAG00000024275	XRCC4	7:85267806-85556934	0.892701	0.016652	0.765059
XLOC_890495	28:44935177-44936429	ENSBTAG00000039130	-	7:14670707-14672994	0.892682	0.0166576	0.765059
XLOC_890495	28:44935177-44936429	ENSBTAG00000044000	PRIM1	5:57042182-57059973	0.892524	0.0167058	0.765419
XLOC_890495	28:44935177-44936429	ENSBTAG00000020179	AAAS	5:26862073-26878093	0.892251	0.0167893	0.766307
XLOC_890495	28:44935177-44936429	ENSBTAG00000046774	ZNF182	X:92807956-92830879	0.89204	0.0168538	0.766911
XLOC_890495	28:44935177-44936429	ENSBTAG00000025161	AGPAT2	11:104134682-104146456	0.891961	0.0168781	0.767137
XLOC_890495	28:44935177-44936429	ENSBTAG00000019848	UNG	17:66221120-66231818	0.891936	0.0168857	0.767217
XLOC_890495	28:44935177-44936429	ENSBTAG00000018204	MYH1	19:30110727-30134757	0.89179	0.0169306	0.767717
XLOC_890495	28:44935177-44936429	ENSBTAG00000047649	AUH	8:87946772-88000516	0.891763	0.016939	0.76782
XLOC_890495	28:44935177-44936429	ENSBTAG00000005354	LRRFIP1	3:117707633-117869819	0.891593	0.0169911	0.768101
XLOC_890495	28:44935177-44936429	ENSBTAG00000005862	SMC4	1:107895574-107928220	0.891195	0.0171137	0.768431
XLOC_890495	28:44935177-44936429	ENSBTAG00000017492	PCMTD1	14:22669362-22717576	0.89083	0.0172265	0.769168
XLOC_890495	28:44935177-44936429	ENSBTAG00000002298	CKAP2L	11:46318612-46340841	0.890341	0.0173783	0.770266
XLOC_890495	28:44935177-44936429	ENSBTAG00000030543	SLC6A16	18:56224968-56250611	0.890133	0.017443	0.770266
XLOC_890495	28:44935177-44936429	ENSBTAG00000020028	RBP1	1:130554554-130643416	0.890007	0.0174822	0.770266
XLOC_890495	28:44935177-44936429	ENSBTAG00000000859	SLC38A1	5:34145239-34198996	0.889633	0.0175992	0.770475
XLOC_890495	28:44935177-44936429	ENSBTAG00000022150	MXRA5	X:138878611-138902586	0.889478	0.0176477	0.770878
XLOC_890495	28:44935177-44936429	ENSBTAG00000011185	TTC23	21:7602846-7763431	0.889128	0.0177575	0.771616
XLOC_890495	28:44935177-44936429	ENSBTAG00000018256	SMC6	11:81010035-81072212	0.888942	0.0178161	0.771789
XLOC_890495	28:44935177-44936429	ENSBTAG00000047586	NPY1R	6:2415743-2423445	0.888922	0.0178221	0.771789
XLOC_890495	28:44935177-44936429	ENSBTAG00000000291	DHTKD1	13:12294010-12339110	0.888849	0.0178451	0.771801
XLOC_890495	28:44935177-44936429	ENSBTAG00000021708	-	10:93172487-93368739	0.88831	0.0180153	0.773186
XLOC_890495	28:44935177-44936429	ENSBTAG00000044007	KLF12	12:48831951-49108263	0.888179	0.0180568	0.773281
XLOC_890495	28:44935177-44936429	ENSBTAG00000003192	TBC1D16	19:53181378-53245548	0.888082	0.0180875	0.773299
XLOC_890495	28:44935177-44936429	ENSBTAG00000012350	MAT2B	7:77321512-77337009	0.887995	0.0181152	0.773418
XLOC_890495	28:44935177-44936429	ENSBTAG00000020301	BLM	21:22264539-22331807	0.887813	0.018173	0.773882
XLOC_890495	28:44935177-44936429	ENSBTAG00000010906	RPS6KA5	10:103508677-103703817	0.887813	0.018173	0.773882
XLOC_890495	28:44935177-44936429	ENSBTAG00000023891	RBM2-	26:31465603-31678528	0.887701	0.0182086	0.774452
XLOC_890495	28:44935177-44936429	ENSBTAG00000017727	KIFAP3	16:38360034-38502334	0.887497	0.0182734	0.77481
XLOC_890495	28:44935177-44936429	ENSBTAG00000006161	C-MET	4:51912651-52042198	0.887484	0.0182777	0.77481
XLOC_890495	28:44935177-44936429	ENSBTAG00000004722	THUMPD2	11:22066099-22109204	0.887047	0.0184171	0.775842
XLOC_890495	28:44935177-44936429	ENSBTAG00000005708	-	26:11383695-11467709	0.886856	0.0184781	0.776061
XLOC_890495	28:44935177-44936429	ENSBTAG00000015147	S1--A1-	3:18795019-18810545	0.886703	0.0185272	0.776616
XLOC_890495	28:44935177-44936429	ENSBTAG00000005015	SFXN3	26:21731745-21738756	0.886393	0.0186268	0.777482
XLOC_890495	28:44935177-44936429	ENSBTAG00000011684	RAB11FIP1	27:32823608-32863935	0.886329	0.0186474	0.777712
XLOC_890495	28:44935177-44936429	ENSBTAG00000009336	LXN	1:109708533-109758047	0.885961	0.0187657	0.778332
XLOC_890495	28:44935177-44936429	ENSBTAG00000002082	MARCKS	9:37022763-37026932	0.885914	0.018781	0.778538
XLOC_890495	28:44935177-44936429	ENSBTAG00000009507	FAM1-9B	5:113565316-113574038	0.885822	0.0188107	0.778833
XLOC_890495	28:44935177-44936429	ENSBTAG00000014906	VCAN	7:85666057-85782896	0.885808	0.0188152	0.778833
XLOC_890495	28:44935177-44936429	ENSBTAG00000016165	KRT7	5:27828981-27842880	0.885523	0.0189072	0.779455
XLOC_890495	28:44935177-44936429	ENSBTAG00000007066	TMTC4	12:81261655-81311216	0.885448	0.0189317	0.779473
XLOC_890495	28:44935177-44936429	ENSBTAG00000012725	C1-H14ORF93	10:21678736-21695268	0.885379	0.018954	0.779532
XLOC_890495	28:44935177-44936429	ENSBTAG00000008713	WDR21A	10:84829003-84862800	0.884949	0.0190937	0.780628
XLOC_890495	28:44935177-44936429	ENSBTAG00000010091	ARL6	1:41640352-41756925	0.884569	0.0192174	0.781892
XLOC_890495	28:44935177-44936429	ENSBTAG00000021485	C1orf54	3:20406683-20413546	0.884348	0.0192896	0.782575
XLOC_890495	28:44935177-44936429	ENSBTAG00000019800	RUNX3	2:128629674-128656311	0.884075	0.0193788	0.783833
XLOC_890495	28:44935177-44936429	ENSBTAG00000011945	TAF7	7:54080963-54083194	0.883744	0.0194877	0.78521
XLOC_890495	28:44935177-44936429	ENSBTAG00000012370	MGP	5:95456443-95459983	0.883464	0.0195795	0.786038
XLOC_890495	28:44935177-44936429	ENSBTAG00000012005	IFT43	10:88272301-88379899	0.883266	0.019645	0.786504
XLOC_890495	28:44935177-44936429	ENSBTAG00000020469	TMED8	10:89619637-89648224	0.883248	0.0196509	0.786504
XLOC_890495	28:44935177-44936429	ENSBTAG00000011424	TPM2	8:60267451-60274815	0.883115	0.0196948	0.786801
XLOC_890495	28:44935177-44936429	ENSBTAG00000005410	RGS7	16:36195997-36695079	0.882778	0.0198061	0.787439
XLOC_890495	28:44935177-44936429	ENSBTAG00000002374	ARMC5	25:27750889-27758215	0.882748	0.0198162	0.787576
XLOC_890495	28:44935177-44936429	ENSBTAG00000008492	ZMYM3	X:84689653-84704026	0.882617	0.0198593	0.787687
XLOC_890495	28:44935177-44936429	ENSBTAG00000004203	VPS33A	17:55365285-55394855	0.882031	0.0200541	0.789325
XLOC_890495	28:44935177-44936429	ENSBTAG00000010976	KANK1	8:44046425-44076904	0.882024	0.0200565	0.789325
XLOC_890495	28:44935177-44936429	ENSBTAG00000014721	MUC4	1:71095993-71119991	0.88198	0.0200711	0.789325
XLOC_890495	28:44935177-44936429	ENSBTAG00000008611	IGFBP4	19:41326677-41338255	0.881927	0.0200887	0.789398
XLOC_890495	28:44935177-44936429	ENSBTAG00000017951	POLD4	29:45899599-45901384	0.881604	0.0201965	0.789701
XLOC_890495	28:44935177-44936429	ENSBTAG00000010030	EPHA4	2:110251545-110405363	0.881476	0.0202395	0.789878
XLOC_890495	28:44935177-44936429	ENSBTAG00000004599	TAGLN3	1:57178553-57192433	0.881116	0.02036	0.790655
XLOC_890495	28:44935177-44936429	ENSBTAG00000040167	-	10:92889960-92890752	0.880572	0.0205428	0.791743
XLOC_890495	28:44935177-44936429	ENSBTAG00000001737	ZCCHC6	8:80842964-80899685	0.880514	0.0205623	0.791837
XLOC_890495	28:44935177-44936429	ENSBTAG00000002624	PSTPIP2	24:46196112-46290465	0.880138	0.0206892	0.793088
XLOC_890495	28:44935177-44936429	ENSBTAG00000009907	MAPK4	24:50684777-50745042	0.88005	0.0207191	0.793164
XLOC_890495	28:44935177-44936429	ENSBTAG00000004063	SERPINA5	21:59782813-59795808	0.879531	0.0208951	0.794799
XLOC_890495	28:44935177-44936429	ENSBTAG00000011063	CTSO	17:44348241-44372344	0.879475	0.0209139	0.794829
XLOC_890495	28:44935177-44936429	ENSBTAG00000004553	TPM4	7:7923142-7948265	0.879435	0.0209275	0.794919
XLOC_890495	28:44935177-44936429	ENSBTAG00000030369	IFFO1	5:104224799-104236939	0.879177	0.0210154	0.795763
XLOC_890495	28:44935177-44936429	ENSBTAG00000012929	CEP85L	9:32779813-32900894	0.879046	0.0210599	0.795833
XLOC_890495	28:44935177-44936429	ENSBTAG00000011207	CNN1	7:17106393-17114222	0.879033	0.0210644	0.795833
XLOC_890495	28:44935177-44936429	ENSBTAG00000011787	ISCU	17:66685451-66691553	0.878991	0.021079	0.795833
XLOC_890495	28:44935177-44936429	ENSBTAG00000009598	CHM	X:74152507-74398550	0.878658	0.0211926	0.796886
XLOC_890495	28:44935177-44936429	ENSBTAG00000013180	POT1	4:89878820-89975826	0.878382	0.021287	0.79763
XLOC_890495	28:44935177-44936429	ENSBTAG00000032821	SCEL	12:53032462-53156622	0.878373	0.0212899	0.797645
XLOC_890495	28:44935177-44936429	ENSBTAG00000010578	IL17B	7:62769960-62773956	0.87834	0.0213013	0.797645
XLOC_890495	28:44935177-44936429	ENSBTAG00000032148	TMEM117	5:36197271-36807308	0.878107	0.0213815	0.797892
XLOC_890495	28:44935177-44936429	ENSBTAG00000000490	RTKN	11:10171696-10185979	0.878098	0.0213845	0.797942
XLOC_890495	28:44935177-44936429	ENSBTAG00000014380	MCM2	22:60565324-60581052	0.877914	0.0214478	0.798778
XLOC_890495	28:44935177-44936429	ENSBTAG00000012352	PARP16	10:12151280-12176608	0.877732	0.0215102	0.799029
XLOC_890495	28:44935177-44936429	ENSBTAG00000003354	SMCHD1	24:37348581-37467285	0.877554	0.0215716	0.799529
XLOC_890495	28:44935177-44936429	ENSBTAG00000000088	ALCAM	1:50332271-50558841	0.877541	0.0215762	0.799529
XLOC_890495	28:44935177-44936429	ENSBTAG00000026624	LYRM5	5:85210769-85217660	0.877505	0.0215887	0.79964
XLOC_890495	28:44935177-44936429	ENSBTAG00000021756	ZDHHC17	5:6160013-6258264	0.877421	0.0216176	0.799901
XLOC_890495	28:44935177-44936429	ENSBTAG00000010899	TIMP2	19:54079296-54131052	0.877263	0.021672	0.800324
XLOC_890495	28:44935177-44936429	ENSBTAG00000017830	RBMS2	5:57167136-57219971	0.877069	0.0217391	0.800753
XLOC_890495	28:44935177-44936429	ENSBTAG00000001894	NEDD1	5:61446534-61498524	0.876629	0.0218919	0.801269
XLOC_890495	28:44935177-44936429	ENSBTAG00000024195	LDLRAD1	3:92779833-92789221	0.876509	0.0219334	0.801363
XLOC_890495	28:44935177-44936429	ENSBTAG00000026375	RMI2	25:10052223-10057594	0.876399	0.0219718	0.801646
XLOC_890495	28:44935177-44936429	ENSBTAG00000017901	LAYN	15:22174762-22198030	0.876394	0.0219733	0.801661
XLOC_890495	28:44935177-44936429	ENSBTAG00000010077	FANCD2	22:16783189-16832321	0.876362	0.0219845	0.801666
XLOC_890495	28:44935177-44936429	ENSBTAG00000026263	ZNF45	18:52429557-52446106	0.876224	0.0220327	0.802082
XLOC_890495	28:44935177-44936429	ENSBTAG00000007343	PDLIM7	7:40333460-40353545	0.876212	0.0220369	0.802147
XLOC_890495	28:44935177-44936429	ENSBTAG00000019734	CD276	10:20341749-20354153	0.876043	0.0220958	0.80263
XLOC_890495	28:44935177-44936429	ENSBTAG00000014204	S1--A16	3:16830510-16837422	0.87601	0.0221071	0.802804
XLOC_890495	28:44935177-44936429	ENSBTAG00000014932	ARSE	X:139018054-139033616	0.875921	0.0221382	0.802885
XLOC_890495	28:44935177-44936429	ENSBTAG00000021357	ZNF518A	26:17367944-17372393	0.875692	0.0222182	0.80333
XLOC_890495	28:44935177-44936429	ENSBTAG00000010634	C6H4ORF31	6:4372936-4376146	0.87557	0.0222609	0.803493
XLOC_890495	28:44935177-44936429	ENSBTAG00000008430	RANBP3L	20:37965075-38018890	0.875526	0.0222764	0.803493
XLOC_890495	28:44935177-44936429	ENSBTAG00000000699	-	8:82658982-82671514	0.87535	0.0223382	0.803802
XLOC_890495	28:44935177-44936429	ENSBTAG00000017868	DHX4-	19:10761070-10812762	0.875092	0.0224285	0.804438
XLOC_890495	28:44935177-44936429	ENSBTAG00000000049	CCDC77	5:107796084-107822807	0.874527	0.0226275	0.804674
XLOC_890495	28:44935177-44936429	ENSBTAG00000004950	BRN	10:26288222-26289852	0.87451	0.0226335	0.804744
XLOC_890495	28:44935177-44936429	ENSBTAG00000003359	ELOVL5	23:25155742-25228997	0.87423	0.0227325	0.805339
XLOC_890495	28:44935177-44936429	ENSBTAG00000016302	SLC25A27	23:19860794-19882823	0.874205	0.0227412	0.805389
XLOC_890495	28:44935177-44936429	ENSBTAG00000018862	EIF4E3	22:30019805-30078465	0.873126	0.0231245	0.808021
XLOC_890495	28:44935177-44936429	ENSBTAG00000010562	CD34	16:77367501-77389361	0.873121	0.0231261	0.808024
XLOC_890495	28:44935177-44936429	ENSBTAG00000002143	DTWD2	7:36197352-36269226	0.87279	0.0232445	0.808757
XLOC_890495	28:44935177-44936429	ENSBTAG00000020988	KIZ	13:40837472-40930702	0.872773	0.0232502	0.808777
XLOC_890495	28:44935177-44936429	ENSBTAG00000010517	EVPL	19:56256888-56274684	0.872667	0.0232881	0.809089
XLOC_890495	28:44935177-44936429	ENSBTAG00000037640	PID1	2:117836411-118104185	0.872392	0.0233868	0.810059
XLOC_890495	28:44935177-44936429	ENSBTAG00000007288	CDK19	9:40072434-40122499	0.872277	0.0234279	0.810555
XLOC_890495	28:44935177-44936429	ENSBTAG00000014230	VRK1	21:63297839-63343901	0.872256	0.0234354	0.8106
XLOC_890495	28:44935177-44936429	ENSBTAG00000009208	TCTN1	17:56724728-56752196	0.872065	0.0235039	0.811024
XLOC_890495	28:44935177-44936429	ENSBTAG00000008114	CD99	X:140188319-140215657	0.871764	0.0236125	0.811383
XLOC_890495	28:44935177-44936429	ENSBTAG00000014746	CATSPER3	7:48012506-48043848	0.871538	0.0236939	0.812065
XLOC_890495	28:44935177-44936429	ENSBTAG00000024957	SNCA	6:36285493-36432426	0.871422	0.0237356	0.812386
XLOC_890495	28:44935177-44936429	ENSBTAG00000008485	TCEAL1	X:57713805-57715859	0.871102	0.0238511	0.813281
XLOC_890495	28:44935177-44936429	ENSBTAG00000013925	KIN	13:16187649-16210886	0.870594	0.0240352	0.813687
XLOC_890495	28:44935177-44936429	ENSBTAG00000030179	MAPK8IP2	5:120127055-120137203	0.870067	0.0242271	0.814906
XLOC_890495	28:44935177-44936429	ENSBTAG00000047254	ABCA2	11:106209226-106222883	0.869561	0.024412	0.816043
XLOC_890495	28:44935177-44936429	ENSBTAG00000019342	OSBPL3	4:71394902-71488446	0.869359	0.0244859	0.816568
XLOC_890495	28:44935177-44936429	ENSBTAG00000000713	AGFG2	25:36528494-36547791	0.869019	0.0246103	0.817175
XLOC_890495	28:44935177-44936429	ENSBTAG00000030566	GLE1	11:99077977-99103590	0.868671	0.0247386	0.817987
XLOC_890495	28:44935177-44936429	ENSBTAG00000007581	ADORA2B	19:34084459-34104983	0.868644	0.0247482	0.817987
XLOC_890495	28:44935177-44936429	ENSBTAG00000018799	GPSM1	11:103840004-103869617	0.867763	0.0250736	0.819833
XLOC_890495	28:44935177-44936429	ENSBTAG00000016782	SLC39A1-	2:84734001-84770814	0.867583	0.0251405	0.820282
XLOC_890495	28:44935177-44936429	ENSBTAG00000008150	PKIA	14:43880468-43978277	0.867524	0.0251624	0.82041
XLOC_890495	28:44935177-44936429	ENSBTAG00000000676	DOPEY1	9:23271532-23357849	0.867501	0.0251707	0.820506
XLOC_890495	28:44935177-44936429	ENSBTAG00000003414	FAM154B	21:24521616-24539888	0.867477	0.0251797	0.820506
XLOC_890495	28:44935177-44936429	ENSBTAG00000002923	CX3CR1	22:12613417-12627354	0.867268	0.0252576	0.820834
XLOC_890495	28:44935177-44936429	ENSBTAG00000030864	FAM228B	11:74997149-75023692	0.867178	0.0252908	0.820857
XLOC_890495	28:44935177-44936429	ENSBTAG00000020056	COL12A1	9:14869510-14983763	0.86692	0.025387	0.821273
XLOC_890495	28:44935177-44936429	ENSBTAG00000021313	RUNDC3B	4:32691261-32858257	0.866362	0.0255953	0.821736
XLOC_890495	28:44935177-44936429	ENSBTAG00000039709	PARPBP	5:66293050-66359522	0.866275	0.025628	0.821736
XLOC_890495	28:44935177-44936429	ENSBTAG00000046803	GAS1	8:81511016-81512051	0.866205	0.0256542	0.821736
XLOC_890495	28:44935177-44936429	ENSBTAG00000007173	PDGFRA	6:71373512-71421283	0.866099	0.0256937	0.821736
XLOC_890495	28:44935177-44936429	ENSBTAG00000006625	NDC1	3:92963164-93020572	0.865698	0.0258442	0.821829
XLOC_890495	28:44935177-44936429	ENSBTAG00000002594	ZNF436	2:130077124-130084459	0.865689	0.0258477	0.821829
XLOC_890495	28:44935177-44936429	ENSBTAG00000016694	KIAA-319L	3:110829673-110889859	0.86558	0.0258889	0.821982
XLOC_890495	28:44935177-44936429	ENSBTAG00000007994	OSCP1	3:110025911-110055110	0.865448	0.0259385	0.822142
XLOC_890495	28:44935177-44936429	ENSBTAG00000001192	STX12	2:126134950-126170517	0.865138	0.0260551	0.822901
XLOC_890495	28:44935177-44936429	ENSBTAG00000024605	DYNLL1	17:65042589-65045024	0.865116	0.0260635	0.82298
XLOC_890495	28:44935177-44936429	ENSBTAG00000019927	CYB5R1	16:55553509-55558337	0.865081	0.0260766	0.823095
XLOC_890495	28:44935177-44936429	ENSBTAG00000014809	ANXA6	7:64359562-64406299	0.864913	0.0261404	0.823303
XLOC_890495	28:44935177-44936429	ENSBTAG00000000137	FRYL	6:68829578-68974140	0.864777	0.0261918	0.823438
XLOC_890495	28:44935177-44936429	ENSBTAG00000007444	C1H21ORF7	1:6366368-6414544	0.864648	0.0262403	0.823662
XLOC_890495	28:44935177-44936429	ENSBTAG00000000949	DNAJC9	28:29452334-29456540	0.864493	0.026299	0.823918
XLOC_890495	28:44935177-44936429	ENSBTAG00000013116	PLCB4	13:2211088-2410692	0.864231	0.0263983	0.824069
XLOC_890495	28:44935177-44936429	ENSBTAG00000003709	ITGB8	4:29124580-29216280	0.864165	0.0264235	0.824069
XLOC_890495	28:44935177-44936429	ENSBTAG00000001517	KRT18	5:27171924-27175575	0.863817	0.0265558	0.824736
XLOC_890495	28:44935177-44936429	ENSBTAG00000044006	GINS2	18:11687199-11724596	0.863318	0.0267461	0.825179
XLOC_890495	28:44935177-44936429	ENSBTAG00000047794	DNAH1	22:49042072-49118359	0.86312	0.0268219	0.825414
XLOC_890495	28:44935177-44936429	ENSBTAG00000003144	KIAA-825	7:96124691-96354407	0.862842	0.0269284	0.825911
XLOC_890495	28:44935177-44936429	ENSBTAG00000021652	PDZD9	25:19857599-19900610	0.862751	0.0269632	0.825952
XLOC_890495	28:44935177-44936429	ENSBTAG00000018433	DENND6A	22:44077869-44121649	0.862406	0.0270958	0.826109
XLOC_890495	28:44935177-44936429	ENSBTAG00000044171	CNIH3	16:28441399-28580230	0.862332	0.0271243	0.826418
XLOC_890495	28:44935177-44936429	ENSBTAG00000020080	MYBPC2	18:57039093-57064720	0.862073	0.0272239	0.826798
XLOC_890495	28:44935177-44936429	ENSBTAG00000038430	-	23:34219297-34219825	0.861887	0.0272957	0.827291
XLOC_890495	28:44935177-44936429	ENSBTAG00000016869	POLD3	15:54686090-54730435	0.861706	0.0273654	0.827538
XLOC_890495	28:44935177-44936429	ENSBTAG00000002062	TRPA1	14:37721676-37776858	0.861673	0.027378	0.82757
XLOC_890495	28:44935177-44936429	ENSBTAG00000026068	-	16:2117056-2117707	0.861392	0.0274867	0.828177
XLOC_890495	28:44935177-44936429	ENSBTAG00000012398	APOC3	15:27914679-27917264	0.861383	0.0274902	0.828177
XLOC_890495	28:44935177-44936429	ENSBTAG00000012387	PAM	7:104321897-104501791	0.861317	0.0275158	0.828432
XLOC_890495	28:44935177-44936429	ENSBTAG00000005133	ANKS6	8:64244149-64293418	0.861166	0.0275743	0.828719
XLOC_890495	28:44935177-44936429	ENSBTAG00000011187	FAM13A	6:37355567-37457493	0.861122	0.0275914	0.828806
XLOC_890495	28:44935177-44936429	ENSBTAG00000019203	S1--A4	3:16887101-16888570	0.861116	0.0275936	0.828822
XLOC_890495	28:44935177-44936429	ENSBTAG00000007802	BCLAF1	9:75262830-75291455	0.861022	0.02763	0.828865
XLOC_890495	28:44935177-44936429	ENSBTAG00000014493	TRIP4	10:45642273-45694139	0.861021	0.0276306	0.828865
XLOC_890495	28:44935177-44936429	ENSBTAG00000046062	-	16:49429154-49429874	0.86062	0.0277863	0.829773
XLOC_890495	28:44935177-44936429	ENSBTAG00000021687	JADE2	7:47655166-47699037	0.860374	0.027882	0.830254
XLOC_890495	28:44935177-44936429	ENSBTAG00000009933	DTX3L	1:67559267-67597019	0.860369	0.027884	0.830254
XLOC_890495	28:44935177-44936429	ENSBTAG00000018383	ATAD5	19:18411063-18445391	0.860295	0.0279128	0.830436
XLOC_890495	28:44935177-44936429	ENSBTAG00000045892	-	19:27669261-27672230	0.860246	0.027932	0.830576
XLOC_890495	28:44935177-44936429	ENSBTAG00000017507	SV2C	10:7339425-7503067	0.86016	0.0279657	0.830741
XLOC_890495	28:44935177-44936429	ENSBTAG00000009834	CNGA3	11:3553256-3590989	0.860122	0.0279803	0.830883
XLOC_890495	28:44935177-44936429	ENSBTAG00000011876	MORC3	1:150307554-150349311	0.859984	0.0280342	0.831239
XLOC_890495	28:44935177-44936429	ENSBTAG00000001889	C3orf14	22:39119762-39134228	0.859865	0.0280806	0.831239
XLOC_890495	28:44935177-44936429	ENSBTAG00000009475	PLXDC2	13:21595580-22015323	0.859855	0.0280847	0.831239
XLOC_890495	28:44935177-44936429	ENSBTAG00000021346	CCDC34	15:58823477-58867982	0.859676	0.0281546	0.831624
XLOC_890495	28:44935177-44936429	ENSBTAG00000011597	PDS5B	12:28332886-28445729	0.859525	0.0282139	0.831762
XLOC_890495	28:44935177-44936429	ENSBTAG00000030190	COL6A3	3:117409070-117482330	0.859425	0.0282532	0.83187
XLOC_890495	28:44935177-44936429	ENSBTAG00000008718	WBSCR17	25:29391799-29824281	0.859187	0.0283463	0.832143
XLOC_890495	28:44935177-44936429	ENSBTAG00000039426	DPEP2	18:35583504-35587974	0.859169	0.0283535	0.832143
XLOC_890495	28:44935177-44936429	ENSBTAG00000021818	CD97	7:12451152-12469054	0.858798	0.0284995	0.833034
XLOC_890495	28:44935177-44936429	ENSBTAG00000025035	PRLR	20:39073245-39137480	0.85849	0.0286209	0.833513
XLOC_890495	28:44935177-44936429	ENSBTAG00000005786	ATXN3	21:57347864-57381142	0.858397	0.0286576	0.833945
XLOC_890495	28:44935177-44936429	ENSBTAG00000037399	-	14:35568650-35569172	0.858336	0.0286814	0.834143
XLOC_890495	28:44935177-44936429	ENSBTAG00000038487	ZNF613	18:58130464-58141877	0.857536	0.0289982	0.836292
XLOC_890495	28:44935177-44936429	ENSBTAG00000008457	SLU7	7:74099276-74114659	0.857402	0.0290515	0.836678
XLOC_890495	28:44935177-44936429	ENSBTAG00000005586	GATM	10:65325341-65341352	0.85732	0.0290843	0.836742
XLOC_890495	28:44935177-44936429	ENSBTAG00000011892	SRGAP1	5:49812165-49969012	0.857292	0.0290951	0.836742
XLOC_890495	28:44935177-44936429	ENSBTAG00000009156	CAMK2N1	2:132751702-132754808	0.85706	0.0291873	0.837152
XLOC_890495	28:44935177-44936429	ENSBTAG00000011875	CLIP2	25:33571587-33619646	0.857033	0.0291981	0.837208
XLOC_890495	28:44935177-44936429	ENSBTAG00000048230	C6orf132	23:15841663-15847756	0.857017	0.0292045	0.837238
XLOC_890495	28:44935177-44936429	ENSBTAG00000010610	DDIT4L	6:25889905-25894862	0.856703	0.0293297	0.838037
XLOC_890495	28:44935177-44936429	ENSBTAG00000011358	IER3	23:28088455-28089722	0.856676	0.0293407	0.838037
XLOC_890495	28:44935177-44936429	ENSBTAG00000014551	TNFAIP8	7:35812576-35858617	0.856566	0.0293844	0.83824
XLOC_890495	28:44935177-44936429	ENSBTAG00000016658	ABHD4	10:22045426-22056366	0.856548	0.0293918	0.838246
XLOC_890495	28:44935177-44936429	ENSBTAG00000031267	SERPINB9	23:50636582-50645574	0.85632	0.0294829	0.838379
XLOC_890495	28:44935177-44936429	ENSBTAG00000010106	CCND3	23:15707555-15714372	0.855789	0.0296957	0.839046
XLOC_890495	28:44935177-44936429	ENSBTAG00000008959	-	23:27600054-27604052	0.855752	0.0297106	0.83912
XLOC_890495	28:44935177-44936429	ENSBTAG00000001126	BMP2K	6:95366323-95441932	0.855734	0.0297179	0.83912
XLOC_890495	28:44935177-44936429	ENSBTAG00000021251	RIPK4	1:143509231-143535444	0.855577	0.0297807	0.839447
XLOC_890495	28:44935177-44936429	ENSBTAG00000011338	NREP	10:2161054-2193663	0.855409	0.0298483	0.839819
XLOC_890495	28:44935177-44936429	ENSBTAG00000020880	C14orf37	10:70578794-70720977	0.855337	0.0298774	0.840051
XLOC_890495	28:44935177-44936429	ENSBTAG00000011420	CA9	8:60260366-60266465	0.854903	0.0300522	0.841147
XLOC_890495	28:44935177-44936429	ENSBTAG00000003699	ZFP3	19:26968017-26975114	0.85475	0.0301141	0.841706
XLOC_890495	28:44935177-44936429	ENSBTAG00000006491	AGL	3:43504600-43585149	0.854564	0.0301895	0.842097
XLOC_890495	28:44935177-44936429	ENSBTAG00000025257	CCL4	19:14653466-14655028	0.854525	0.0302052	0.84217
XLOC_890495	28:44935177-44936429	ENSBTAG00000001296	TMEM5-A	2:128256213-128272007	0.853681	0.0305475	0.843712
XLOC_890495	28:44935177-44936429	ENSBTAG00000047857	-	27:14906505-15022818	0.853312	0.0306977	0.844852
XLOC_890495	28:44935177-44936429	ENSBTAG00000011147	RNF13	1:119160736-119290651	0.853221	0.0307351	0.845021
XLOC_890495	28:44935177-44936429	ENSBTAG00000027059	ARPIN	21:21724261-21732701	0.85247	0.0310423	0.846511
[truncated: 39,020 more rows]
