# Supplementary material for: Genome Wide Identification of Novel Long Non-coding RNAs and Their Potential Associations With Milk Proteins in Chinese Holstein Cows
Source: Front Genet. 2018 Jul 30;9:281. doi: 10.3389/fgene.2018.00281 (PMC6077245; doi:10.3389/fgene.2018.00281)
Supplement: TABLE S12 — The protein-coding genes within 10 and 100 k upstream and downstream of an lncRNA. (a) The protein-coding genes within 10 and 100 k upstream and downstream of lncRNAs. (b) The prediction of lncRNA- mRNA pairs by both cis and trans. (c) The expression patterns for differentially expressed lncRNA and their differentially expressed neighboring genes. [file Table_12.XLSX]

## Sheet: Supplementary Table 12a
Supplemental Table 12a: The protein-coding genes within 10k and 100k upstream and downstream of lncRNAs
LncRNA_id	LncRNA position	MRNA_id	Gene symbol	MRNA position	Neighboring range	Pearson correlation	P-value	Q-value
XLOC_041984	1:379335-380767	ENSBTAG00000001150	KCNE1	1:401205-407700	100k	0.523827	0.286127	0.9748
XLOC_041984	1:379335-380767	ENSBTAG00000026259	-	1:421944-422280	100k	#N/A	#N/A	#N/A
XLOC_041984	1:379335-380767	ENSBTAG00000013841	C21orf140	1:459811-460830	100k	-0.330743	0.521976	0.9748
XLOC_041984	1:379335-380767	ENSBTAG00000020035	RCAN1	1:351707-362907	100k	0.0874617	0.869142	0.990112
XLOC_041984	1:379335-380767	ENSBTAG00000011528	SMIM11	1:463571-478996	100k	-0.577852	0.229698	0.9748
XLOC_099625	1:1205839-1206525	ENSBTAG00000008490	CRYZL1	1:1189227-1222846	10k,100k	0.417182	0.410531	0.9748
XLOC_099625	1:1205839-1206525	ENSBTAG00000035175	DONSON	1:1223585-1233673	100k	0.611307	0.197261	0.9748
XLOC_099625	1:1205839-1206525	ENSBTAG00000008482	SON	1:1233909-1264762	100k	-0.117572	0.824455	0.986112
XLOC_099625	1:1205839-1206525	ENSBTAG00000009188	GART	1:1265742-1292028	100k	0.0732595	0.890307	0.991838
XLOC_099625	1:1205839-1206525	ENSBTAG00000021997	ITSN1	1:944293-1188287	100k	0.102353	0.847006	0.988146
XLOC_000464	1:1408330-1412694	ENSBTAG00000009187	DNAJC28	1:1308526-1310072	100k	-0.267769	0.607945	0.9748
XLOC_000464	1:1408330-1412694	ENSBTAG00000001258	TMEM50B	1:1324543-1361378	100k	0.271949	0.602133	0.9748
XLOC_000464	1:1408330-1412694	ENSBTAG00000012899	IFNGR2	1:1376826-1397948	100k	0.769182	0.0737665	0.939842
XLOC_000464	1:1408330-1412694	ENSBTAG00000021819	IFNAR1	1:1467703-1496151	100k	-0.249325	0.633762	0.9748
XLOC_000601	1:1410005-1412785	ENSBTAG00000009187	DNAJC28	1:1308526-1310072	100k	-0.360032	0.483286	0.9748
XLOC_000601	1:1410005-1412785	ENSBTAG00000001258	TMEM50B	1:1324543-1361378	100k	-0.258547	0.620822	0.9748
XLOC_000601	1:1410005-1412785	ENSBTAG00000012899	IFNGR2	1:1376826-1397948	100k	0.793774	0.0594086	0.920849
XLOC_000601	1:1410005-1412785	ENSBTAG00000021819	IFNAR1	1:1467703-1496151	100k	-0.0654947	0.901898	0.992852
XLOC_099968	1:1784842-1785265	ENSBTAG00000037547	OLIG1	1:1776498-1777332	10k,100k	-0.314204	0.544203	0.9748
XLOC_100216	1:2260983-2262166	ENSBTAG00000003063	SYNJ1	1:2109218-2196114	100k	0.270151	0.604632	0.9748
XLOC_100216	1:2260983-2262166	ENSBTAG00000003059	C1H21orf59	1:2204894-2216515	100k	-0.0661402	0.900934	0.992761
XLOC_100216	1:2260983-2262166	ENSBTAG00000017310	EVA1C	1:2259114-2360138	10k,100k	0.463956	0.354	0.9748
XLOC_101198	1:2381632-2382656	ENSBTAG00000012412	URB1	1:2382872-2459950	10k,100k	-0.783819	0.0650498	0.928649
XLOC_101198	1:2381632-2382656	ENSBTAG00000023718	MRAP	1:2462827-2476977	100k	0.24927	0.633839	0.9748
XLOC_101198	1:2381632-2382656	ENSBTAG00000017310	EVA1C	1:2259114-2360138	100k	0.113701	0.830183	0.986622
XLOC_001811	1:3257186-3434213	ENSBTAG00000017839	TIAM1	1:3483532-3721930	100k	0.642749	0.168644	0.9748
XLOC_043234	1:5038805-5040701	ENSBTAG00000046384	KRTAP24-1	1:4955535-4956408	100k	-0.316207	0.541497	0.9748
XLOC_043234	1:5038805-5040701	ENSBTAG00000039820	CLDN8	1:5035869-5037857	10k,100k	0.588757	0.218907	0.9748
XLOC_043234	1:5038805-5040701	ENSBTAG00000039255	CLDN17	1:5095765-5096443	100k	0.187727	0.721717	0.976614
XLOC_043518	1:6124380-6144799	ENSBTAG00000004139	BACH1	1:6157624-6174155	100k	-0.268842	0.606452	0.9748
XLOC_104003	1:6465373-6475345	ENSBTAG00000020121	RWDD2B	1:6521211-6533387	100k	0.131672	0.803633	0.984508
XLOC_104003	1:6465373-6475345	ENSBTAG00000007444	C1H21ORF7	1:6366368-6414544	100k	-0.369444	0.471047	0.9748
XLOC_104003	1:6465373-6475345	ENSBTAG00000014233	CCT8	1:6475461-6489207	10k,100k	0.13918	0.792577	0.983564
XLOC_104003	1:6465373-6475345	ENSBTAG00000020122	USP16	1:6490670-6518074	100k	-0.0936844	0.859885	0.989304
XLOC_104003	1:6465373-6475345	ENSBTAG00000000201	RNF160	1:6545503-6603891	100k	-0.215625	0.681575	0.9748
XLOC_000216	1:6512037-6518074	ENSBTAG00000020121	RWDD2B	1:6521211-6533387	10k,100k	0.341019	0.508301	0.9748
XLOC_000216	1:6512037-6518074	ENSBTAG00000038433	-	1:6609180-6609531	100k	-0.0779179	0.88336	0.991316
XLOC_000216	1:6512037-6518074	ENSBTAG00000007444	C1H21ORF7	1:6366368-6414544	100k	-0.0559724	0.916129	0.994061
XLOC_000216	1:6512037-6518074	ENSBTAG00000014233	CCT8	1:6475461-6489207	100k	0.0946581	0.858437	0.989115
XLOC_000216	1:6512037-6518074	ENSBTAG00000020122	USP16	1:6490670-6518074	10k,100k	0.327951	0.52571	0.9748
XLOC_000216	1:6512037-6518074	ENSBTAG00000000201	RNF160	1:6545503-6603891	100k	0.343794	0.504627	0.9748
XLOC_043685	1:6545504-6545798	ENSBTAG00000020121	RWDD2B	1:6521211-6533387	100k	-0.620209	0.188971	0.9748
XLOC_043685	1:6545504-6545798	ENSBTAG00000038433	-	1:6609180-6609531	100k	-0.260468	0.618133	0.9748
XLOC_043685	1:6545504-6545798	ENSBTAG00000014233	CCT8	1:6475461-6489207	100k	-0.294306	0.571286	0.9748
XLOC_043685	1:6545504-6545798	ENSBTAG00000020122	USP16	1:6490670-6518074	100k	-0.410332	0.419046	0.9748
XLOC_043685	1:6545504-6545798	ENSBTAG00000001412	N6AMT1	1:6630181-6643906	100k	0.73877	0.0934481	0.963463
XLOC_043685	1:6545504-6545798	ENSBTAG00000000201	RNF160	1:6545503-6603891	10k,100k	-0.441895	0.380302	0.9748
XLOC_044204	1:8756100-8756928	ENSBTAG00000000648	ADAMTS5	1:8811791-8861602	100k	-0.284771	0.584391	0.9748
XLOC_105079	1:9578159-9607247	ENSBTAG00000017753	APP	1:9607381-9921004	10k,100k	-0.181305	0.731022	0.977702
XLOC_105089	1:9583957-9585830	ENSBTAG00000017753	APP	1:9607381-9921004	100k	0.365737	0.475855	0.9748
XLOC_105108	1:9599672-9601871	ENSBTAG00000017753	APP	1:9607381-9921004	10k,100k	-0.0645906	0.903249	0.992944
XLOC_044537	1:9606324-9607206	ENSBTAG00000017753	APP	1:9607381-9921004	10k,100k	-0.372035	0.467695	0.9748
XLOC_105124	1:9925053-9928962	ENSBTAG00000017753	APP	1:9607381-9921004	10k,100k	-0.230757	0.660008	0.9748
XLOC_005507	1:10065296-10068451	ENSBTAG00000000605	ATP5J	1:10034319-10076995	10k,100k	-0.438538	0.384362	0.9748
XLOC_005507	1:10065296-10068451	ENSBTAG00000019043	GABPA	1:10034319-10076995	10k,100k	-0.336959	0.513692	0.9748
XLOC_005507	1:10065296-10068451	ENSBTAG00000000603	JAM2	1:10083034-10165613	100k	0.158083	0.76485	0.980991
XLOC_110307	1:18505932-18630332	ENSBTAG00000001395	C1H21ORF91	1:18719634-18748457	100k	-0.388162	0.446999	0.9748
XLOC_112491	1:19929166-20182412	ENSBTAG00000040418	PPP1CA	1:19864722-19865715	100k	#N/A	#N/A	#N/A
XLOC_046845	1:20242943-20608494	ENSBTAG00000047183	-	1:20472811-20473172	10k,100k	0.190463	0.717761	0.976071
XLOC_046845	1:20242943-20608494	ENSBTAG00000019314	USP25	1:20664989-20798853	100k	-0.50932	0.30208	0.9748
XLOC_111950	1:20466080-20471136	ENSBTAG00000047183	-	1:20472811-20473172	10k,100k	-0.11278	0.831547	0.98671
XLOC_112062	1:20575453-20608475	ENSBTAG00000019314	USP25	1:20664989-20798853	100k	0.914641	0.0106184	0.701167
XLOC_012559	1:21596727-21693309	ENSBTAG00000047293	NRIP1	1:21693827-21697298	10k,100k	0.585612	0.221997	0.9748
XLOC_012672	1:21792653-21794925	ENSBTAG00000047293	NRIP1	1:21693827-21697298	100k	-0.372487	0.46711	0.9748
XLOC_005616	1:24322220-24325039	ENSBTAG00000010462	ROBO2	1:24395320-24588683	100k	0.487498	0.32668	0.9748
XLOC_050212	1:34643338-34644206	ENSBTAG00000026156	VGLL3	1:34683615-34707256	100k	0.785929	0.0638343	0.927182
XLOC_020869	1:34721176-34725039	ENSBTAG00000026156	VGLL3	1:34683615-34707256	100k	-0.0633404	0.905116	0.993112
XLOC_121010	1:34954781-34955616	ENSBTAG00000009128	PIT-1	1:35009034-35024781	100k	0.188839	0.720108	0.97644
XLOC_121010	1:34954781-34955616	ENSBTAG00000007939	CHMP2B	1:34958084-35004356	10k,100k	0.45568	0.36379	0.9748
XLOC_050274	1:34958085-34970808	ENSBTAG00000009128	PIT-1	1:35009034-35024781	100k	-0.386822	0.448708	0.9748
XLOC_050274	1:34958085-34970808	ENSBTAG00000007939	CHMP2B	1:34958084-35004356	10k,100k	0.121008	0.819373	0.985799
XLOC_050424	1:35745945-35753149	ENSBTAG00000046959	CGGBP1	1:35655411-35660398	100k	0.283143	0.586635	0.9748
XLOC_050424	1:35745945-35753149	ENSBTAG00000007970	C3orf38	1:35753285-35759257	10k,100k	-0.0767574	0.88509	0.991383
XLOC_050424	1:35745945-35753149	ENSBTAG00000023675	ZNF654	1:35660673-35743248	10k,100k	-0.358561	0.485208	0.9748
XLOC_021522	1:35797704-35800250	ENSBTAG00000007970	C3orf38	1:35753285-35759257	100k	0.348938	0.497836	0.9748
XLOC_021522	1:35797704-35800250	ENSBTAG00000023675	ZNF654	1:35660673-35743248	100k	0.499107	0.313505	0.9748
XLOC_124193	1:41641889-41701089	ENSBTAG00000010091	ARL6	1:41640352-41756925	10k,100k	-0.463478	0.354563	0.9748
XLOC_124193	1:41641889-41701089	ENSBTAG00000047147	-	1:41640352-41756925	10k,100k	0.412082	0.416866	0.9748
XLOC_124193	1:41641889-41701089	ENSBTAG00000008346	CRYBG3	1:41758530-41824958	100k	-0.0584254	0.912462	0.993764
XLOC_124193	1:41641889-41701089	ENSBTAG00000044111	EPHA6	1:40608728-41623778	100k	0.250963	0.631459	0.9748
XLOC_000749	1:41787967-41790148	ENSBTAG00000015546	MINA	1:41826467-41859594	100k	-0.444009	0.377753	0.9748
XLOC_000749	1:41787967-41790148	ENSBTAG00000001416	GABRR3	1:41870256-41915644	100k	#N/A	#N/A	#N/A
XLOC_000749	1:41787967-41790148	ENSBTAG00000010091	ARL6	1:41640352-41756925	100k	0.756472	0.0817372	0.949417
XLOC_000749	1:41787967-41790148	ENSBTAG00000047147	-	1:41640352-41756925	100k	0.316732	0.54079	0.9748
XLOC_000749	1:41787967-41790148	ENSBTAG00000008346	CRYBG3	1:41758530-41824958	10k,100k	-0.0715534	0.892853	0.992068
XLOC_124767	1:42640069-42641217	ENSBTAG00000023666	-	1:42566822-42571545	100k	#N/A	#N/A	#N/A
XLOC_124767	1:42640069-42641217	ENSBTAG00000004471	ST3GAL6	1:42678532-42742169	100k	-0.101216	0.848694	0.988259
XLOC_051904	1:42641028-42654808	ENSBTAG00000023666	-	1:42566822-42571545	100k	#N/A	#N/A	#N/A
XLOC_051904	1:42641028-42654808	ENSBTAG00000014889	DCBLD2	1:42743865-42802957	100k	-0.180579	0.732076	0.977847
XLOC_051904	1:42641028-42654808	ENSBTAG00000004471	ST3GAL6	1:42678532-42742169	100k	-0.152236	0.77341	0.981841
XLOC_052158	1:43781928-43786725	ENSBTAG00000013662	COL8A1	1:43541935-43717619	100k	0.0777449	0.883618	0.991339
XLOC_052158	1:43781928-43786725	ENSBTAG00000013663	CMSS1	1:43730027-44124279	10k,100k	-0.490959	0.322732	0.9748
XLOC_052158	1:43781928-43786725	ENSBTAG00000013664	FILIP1L	1:43730027-44124279	10k,100k	0.864279	0.0263804	0.824069
XLOC_004555	1:44719028-44720878	ENSBTAG00000046385	RAB5A	1:44747455-44754528	100k	-0.500195	0.31228	0.9748
XLOC_004555	1:44719028-44720878	ENSBTAG00000004061	PP2D1	1:44755393-44770677	100k	0.282166	0.587983	0.9748
XLOC_004555	1:44719028-44720878	ENSBTAG00000013806	EFHB	1:44647590-44712979	10k,100k	-0.849567	0.0322428	0.85174
XLOC_127557	1:44719093-44720878	ENSBTAG00000046385	RAB5A	1:44747455-44754528	100k	-0.354442	0.490601	0.9748
XLOC_127557	1:44719093-44720878	ENSBTAG00000004061	PP2D1	1:44755393-44770677	100k	0.683467	0.134432	0.9748
XLOC_127557	1:44719093-44720878	ENSBTAG00000013806	EFHB	1:44647590-44712979	10k,100k	-0.270165	0.604612	0.9748
XLOC_125758	1:44719673-44720896	ENSBTAG00000046385	RAB5A	1:44747455-44754528	100k	0.298244	0.565899	0.9748
XLOC_125758	1:44719673-44720896	ENSBTAG00000004061	PP2D1	1:44755393-44770677	100k	0.00356671	0.99465	0.999572
XLOC_125758	1:44719673-44720896	ENSBTAG00000013806	EFHB	1:44647590-44712979	10k,100k	0.0620543	0.907038	0.993301
XLOC_029108	1:46608216-46647778	ENSBTAG00000013465	NXPE3	1:46464508-46518744	100k	0.244739	0.640221	0.9748
XLOC_029108	1:46608216-46647778	ENSBTAG00000010987	NFKBIZ	1:46543384-46554479	100k	0.0580373	0.913042	0.993823
XLOC_031624	1:50582165-50583149	ENSBTAG00000000088	ALCAM	1:50332271-50558841	100k	0.015322	0.977019	0.998595
XLOC_031624	1:50582165-50583149	ENSBTAG00000013057	CBLB	1:50659369-50880121	100k	0.45108	0.369272	0.9748
XLOC_012913	1:53753911-53767427	ENSBTAG00000018399	MYH15	1:53530574-53687569	100k	#N/A	#N/A	#N/A
XLOC_012913	1:53753911-53767427	ENSBTAG00000017140	KIAA1524	1:53727495-53767427	10k,100k	-0.496908	0.315986	0.9748
XLOC_012913	1:53753911-53767427	ENSBTAG00000006158	DZIP3	1:53768325-53884123	10k,100k	-0.0912461	0.863511	0.989648
XLOC_035261	1:56443012-56504122	ENSBTAG00000013769	PVRL3	1:56353744-56378308	100k	0.0215613	0.967663	0.998053
XLOC_133559	1:56760496-56761188	ENSBTAG00000014441	CD96	1:56722580-56818961	10k,100k	-0.242223	0.643771	0.9748
XLOC_133559	1:56760496-56761188	ENSBTAG00000046637	ZBED2	1:56722580-56818961	10k,100k	0.616524	0.192385	0.9748
XLOC_133559	1:56760496-56761188	ENSBTAG00000012646	PLCXD2	1:56844454-56894475	100k	-0.876243	0.022026	0.80206
XLOC_013834	1:56905029-56948667	ENSBTAG00000014441	CD96	1:56722580-56818961	100k	0.707155	0.11608	0.9748
XLOC_013834	1:56905029-56948667	ENSBTAG00000046637	ZBED2	1:56722580-56818961	100k	-0.181747	0.730381	0.977601
XLOC_013834	1:56905029-56948667	ENSBTAG00000012646	PLCXD2	1:56844454-56894475	100k	-0.173622	0.742183	0.978907
XLOC_133673	1:57088257-57114233	ENSBTAG00000001209	PHLDB2	1:57054878-57145880	10k,100k	0.756318	0.0818366	0.949417
XLOC_133673	1:57088257-57114233	ENSBTAG00000004601	ABHD10	1:57156325-57169463	100k	-0.118084	0.823698	0.986036
XLOC_133673	1:57088257-57114233	ENSBTAG00000004599	TAGLN3	1:57178553-57192433	100k	0.704705	0.117924	0.9748
XLOC_133673	1:57088257-57114233	ENSBTAG00000015065	TMPRSS7	1:57213903-57268918	100k	#N/A	#N/A	#N/A
XLOC_134118	1:57871195-57879175	ENSBTAG00000009084	ATG3	1:57752208-57786798	100k	-0.781161	0.0665958	0.931318
XLOC_134118	1:57871195-57879175	ENSBTAG00000010793	CCDC80	1:57819992-57855630	100k	-0.233112	0.656666	0.9748
XLOC_134118	1:57871195-57879175	ENSBTAG00000009085	SLC35A5	1:57786941-57807544	100k	-0.569149	0.238459	0.9748
XLOC_135937	1:57876564-57922783	ENSBTAG00000009084	ATG3	1:57752208-57786798	100k	-0.267068	0.608923	0.9748
XLOC_135937	1:57876564-57922783	ENSBTAG00000010793	CCDC80	1:57819992-57855630	100k	-0.236986	0.651175	0.9748
XLOC_135937	1:57876564-57922783	ENSBTAG00000040144	-	1:58015563-58028842	100k	-0.369188	0.471378	0.9748
XLOC_135937	1:57876564-57922783	ENSBTAG00000009085	SLC35A5	1:57786941-57807544	100k	-0.539831	0.268912	0.9748
XLOC_056179	1:58153472-58160727	ENSBTAG00000000242	-	1:58243448-58244153	100k	0.0808549	0.878982	0.991032
XLOC_056179	1:58153472-58160727	ENSBTAG00000001235	CD200R1	1:58085013-58125875	100k	0.620018	0.189148	0.9748
XLOC_056179	1:58153472-58160727	ENSBTAG00000006534	GTPBP8	1:58152816-58166584	10k,100k	-0.0629411	0.905713	0.993175
XLOC_056179	1:58153472-58160727	ENSBTAG00000005723	C3orf17	1:58170477-58185755	10k,100k	0.188831	0.72012	0.976441
XLOC_014264	1:58198942-58240188	ENSBTAG00000000242	-	1:58243448-58244153	10k,100k	0.267704	0.608036	0.9748
XLOC_014264	1:58198942-58240188	ENSBTAG00000001235	CD200R1	1:58085013-58125875	100k	0.195131	0.711018	0.975442
XLOC_014264	1:58198942-58240188	ENSBTAG00000006534	GTPBP8	1:58152816-58166584	100k	-0.613001	0.195672	0.9748
XLOC_014264	1:58198942-58240188	ENSBTAG00000005723	C3orf17	1:58170477-58185755	100k	-0.177936	0.735912	0.978268
XLOC_014574	1:58837840-58843312	ENSBTAG00000021000	KIAA2018	1:58790853-58811091	100k	0.328517	0.524952	0.9748
XLOC_014574	1:58837840-58843312	ENSBTAG00000002703	ATP6V1A	1:58880057-58940217	100k	0.317064	0.540342	0.9748
XLOC_014574	1:58837840-58843312	ENSBTAG00000007784	NAA50	1:58847732-58879203	10k,100k	0.249563	0.633427	0.9748
XLOC_014574	1:58837840-58843312	ENSBTAG00000013292	SIDT1	1:58705508-58772084	100k	0.167046	0.751761	0.979734
XLOC_037230	1:58837856-58840884	ENSBTAG00000021000	KIAA2018	1:58790853-58811091	100k	-0.124783	0.813796	0.985273
XLOC_037230	1:58837856-58840884	ENSBTAG00000002703	ATP6V1A	1:58880057-58940217	100k	0.457437	0.361704	0.9748
XLOC_037230	1:58837856-58840884	ENSBTAG00000007784	NAA50	1:58847732-58879203	10k,100k	0.164309	0.755755	0.980248
XLOC_037230	1:58837856-58840884	ENSBTAG00000013292	SIDT1	1:58705508-58772084	100k	0.222654	0.671538	0.9748
XLOC_137141	1:59804039-60269199	ENSBTAG00000011928	ZBTB20	1:59420221-59721760	100k	0.438156	0.384825	0.9748
XLOC_139106	1:64840120-64841603	ENSBTAG00000009391	ADPRH	1:64933573-64938444	100k	0.0123713	0.981444	0.998907
XLOC_139106	1:64840120-64841603	ENSBTAG00000000213	TMEM39A	1:64806555-64835591	10k,100k	0.602214	0.205879	0.9748
XLOC_139106	1:64840120-64841603	ENSBTAG00000008562	POGLUT1	1:64841653-64865032	10k,100k	0.384868	0.451202	0.9748
XLOC_139106	1:64840120-64841603	ENSBTAG00000018059	CD80	1:64897607-64919556	100k	0.168426	0.749749	0.979531
XLOC_139106	1:64840120-64841603	ENSBTAG00000000210	ARHGAP31	1:64747664-64795985	100k	-0.479693	0.335651	0.9748
XLOC_139106	1:64840120-64841603	ENSBTAG00000012581	TIMMDC1	1:64870748-64891029	100k	0.758904	0.0801836	0.946607
XLOC_016494	1:64900976-64902904	ENSBTAG00000009391	ADPRH	1:64933573-64938444	100k	-0.676515	0.140039	0.9748
XLOC_016494	1:64900976-64902904	ENSBTAG00000000213	TMEM39A	1:64806555-64835591	100k	-0.16609	0.753155	0.979907
XLOC_016494	1:64900976-64902904	ENSBTAG00000008562	POGLUT1	1:64841653-64865032	100k	-0.526801	0.282898	0.9748
XLOC_016494	1:64900976-64902904	ENSBTAG00000018059	CD80	1:64897607-64919556	10k,100k	-0.940429	0.00521734	0.581775
XLOC_016494	1:64900976-64902904	ENSBTAG00000009392	PLA1A	1:64945860-64976251	100k	-0.648212	0.163865	0.9748
XLOC_016494	1:64900976-64902904	ENSBTAG00000012581	TIMMDC1	1:64870748-64891029	10k,100k	-0.148577	0.778775	0.982396
XLOC_016494	1:64900976-64902904	ENSBTAG00000005604	POPDC2	1:65002247-65014687	100k	-0.742975	0.0906029	0.959644
XLOC_040671	1:64902724-64903533	ENSBTAG00000009391	ADPRH	1:64933573-64938444	100k	-0.193309	0.713649	0.975602
XLOC_040671	1:64902724-64903533	ENSBTAG00000000213	TMEM39A	1:64806555-64835591	100k	0.823945	0.0437647	0.88518
XLOC_040671	1:64902724-64903533	ENSBTAG00000008562	POGLUT1	1:64841653-64865032	100k	-0.57011	0.237485	0.9748
XLOC_040671	1:64902724-64903533	ENSBTAG00000018059	CD80	1:64897607-64919556	10k,100k	-0.056527	0.9153	0.993976
XLOC_040671	1:64902724-64903533	ENSBTAG00000009392	PLA1A	1:64945860-64976251	100k	0.260776	0.617703	0.9748
XLOC_040671	1:64902724-64903533	ENSBTAG00000012581	TIMMDC1	1:64870748-64891029	100k	0.769772	0.0734059	0.939268
XLOC_040671	1:64902724-64903533	ENSBTAG00000005604	POPDC2	1:65002247-65014687	100k	-0.18299	0.728579	0.977396
XLOC_057943	1:64933789-64938444	ENSBTAG00000009391	ADPRH	1:64933573-64938444	10k,100k	-0.737516	0.0943043	0.963545
XLOC_057943	1:64933789-64938444	ENSBTAG00000000213	TMEM39A	1:64806555-64835591	100k	-0.497276	0.31557	0.9748
XLOC_057943	1:64933789-64938444	ENSBTAG00000008562	POGLUT1	1:64841653-64865032	100k	0.254809	0.626059	0.9748
XLOC_057943	1:64933789-64938444	ENSBTAG00000018059	CD80	1:64897607-64919556	100k	-0.566621	0.241028	0.9748
XLOC_057943	1:64933789-64938444	ENSBTAG00000009392	PLA1A	1:64945860-64976251	10k,100k	-0.926399	0.00792624	0.655755
XLOC_057943	1:64933789-64938444	ENSBTAG00000002182	COX17	1:65024152-65031968	100k	-0.642554	0.168816	0.9748
XLOC_057943	1:64933789-64938444	ENSBTAG00000012581	TIMMDC1	1:64870748-64891029	100k	-0.294346	0.571233	0.9748
XLOC_057943	1:64933789-64938444	ENSBTAG00000005604	POPDC2	1:65002247-65014687	100k	0.0532234	0.92024	0.994389
XLOC_040757	1:64990832-64993964	ENSBTAG00000009391	ADPRH	1:64933573-64938444	100k	0.849442	0.0322951	0.851785
XLOC_040757	1:64990832-64993964	ENSBTAG00000018059	CD80	1:64897607-64919556	100k	0.361543	0.481315	0.9748
XLOC_040757	1:64990832-64993964	ENSBTAG00000009392	PLA1A	1:64945860-64976251	100k	0.622366	0.186984	0.9748
XLOC_040757	1:64990832-64993964	ENSBTAG00000002182	COX17	1:65024152-65031968	100k	0.0840951	0.874155	0.990509
XLOC_040757	1:64990832-64993964	ENSBTAG00000012581	TIMMDC1	1:64870748-64891029	100k	-0.282345	0.587736	0.9748
XLOC_040757	1:64990832-64993964	ENSBTAG00000001293	MAATS1	1:65050470-65144504	100k	0.299722	0.56388	0.9748
XLOC_040757	1:64990832-64993964	ENSBTAG00000005604	POPDC2	1:65002247-65014687	10k,100k	0.342025	0.506968	0.9748
XLOC_006786	1:66038138-66043067	ENSBTAG00000015895	HGD	1:65942079-65984708	100k	0.588823	0.218842	0.9748
XLOC_006786	1:66038138-66043067	ENSBTAG00000015898	RABL3	1:65992474-66037857	10k,100k	-0.186173	0.723966	0.976891
XLOC_006786	1:66038138-66043067	ENSBTAG00000016848	GTF2E1	1:66038137-66070880	10k,100k	-0.434038	0.389827	0.9748
XLOC_041777	1:66701104-66704966	ENSBTAG00000002273	ARGFX	1:66694545-66696538	10k,100k	0.341786	0.507284	0.9748
XLOC_041777	1:66701104-66704966	ENSBTAG00000001009	HCLS1	1:66720536-66754184	100k	0.648575	0.163549	0.9748
XLOC_041777	1:66701104-66704966	ENSBTAG00000008862	GOLGB1	1:66759935-66823420	100k	-0.463496	0.354542	0.9748
XLOC_041777	1:66701104-66704966	ENSBTAG00000001920	POLQ	1:66552010-66659954	100k	0.365658	0.475959	0.9748
XLOC_041777	1:66701104-66704966	ENSBTAG00000014508	FBXO40	1:66712456-66717255	10k,100k	0.514967	0.295832	0.9748
XLOC_142367	1:66834271-66835056	ENSBTAG00000001009	HCLS1	1:66720536-66754184	100k	0.181159	0.731235	0.977744
XLOC_142367	1:66834271-66835056	ENSBTAG00000008862	GOLGB1	1:66759935-66823420	100k	0.476115	0.339792	0.9748
XLOC_142367	1:66834271-66835056	ENSBTAG00000013069	IQCB1	1:66854941-66900462	100k	0.189901	0.718573	0.976163
XLOC_142367	1:66834271-66835056	ENSBTAG00000013070	EAF2	1:66900638-66956302	100k	0.532758	0.27647	0.9748
XLOC_042514	1:67546698-67547490	ENSBTAG00000011138	CCDC58	1:67398384-67457625	100k	-0.126922	0.810639	0.985088
XLOC_042514	1:67546698-67547490	ENSBTAG00000011140	FAM162A	1:67398384-67457625	100k	0.14529	0.783598	0.982746
XLOC_042514	1:67546698-67547490	ENSBTAG00000009933	DTX3L	1:67559267-67597019	100k	-0.0390445	0.941463	0.996126
XLOC_042514	1:67546698-67547490	ENSBTAG00000021791	PARP9	1:67559267-67597019	100k	-0.338712	0.511361	0.9748
XLOC_042514	1:67546698-67547490	ENSBTAG00000011143	KPNA1	1:67476526-67545097	10k,100k	-0.317337	0.539973	0.9748
XLOC_042514	1:67546698-67547490	ENSBTAG00000016656	PARP14	1:67613091-67659266	100k	-0.325117	0.529507	0.9748
XLOC_042461	1:67886558-67931221	ENSBTAG00000018765	SEMA5B	1:67840124-67878028	10k,100k	0.142601	0.787549	0.983103
XLOC_042461	1:67886558-67931221	ENSBTAG00000005071	DIRC2	1:67722241-67810789	100k	0.0295299	0.955718	0.997094
XLOC_042461	1:67886558-67931221	ENSBTAG00000018877	PDIA5	1:68012077-68101852	100k	0.437299	0.385863	0.9748
XLOC_042474	1:67909491-67917453	ENSBTAG00000018765	SEMA5B	1:67840124-67878028	100k	0.312899	0.545969	0.9748
XLOC_042474	1:67909491-67917453	ENSBTAG00000005071	DIRC2	1:67722241-67810789	100k	0.0889288	0.866958	0.989968
XLOC_042474	1:67909491-67917453	ENSBTAG00000018877	PDIA5	1:68012077-68101852	100k	0.1909	0.717128	0.975981
XLOC_017538	1:67931311-67936830	ENSBTAG00000018765	SEMA5B	1:67840124-67878028	100k	-0.0941836	0.859142	0.989212
XLOC_017538	1:67931311-67936830	ENSBTAG00000018877	PDIA5	1:68012077-68101852	100k	-0.527213	0.282451	0.9748
XLOC_059029	1:68218419-68221195	ENSBTAG00000014797	SEC22A	1:68170571-68232640	10k,100k	-0.0177061	0.973444	0.998411
XLOC_059029	1:68218419-68221195	ENSBTAG00000018777	ADCY5	1:68263140-68420954	100k	-0.290933	0.575913	0.9748
XLOC_141120	1:68357072-68358138	ENSBTAG00000018777	ADCY5	1:68263140-68420954	10k,100k	-0.238364	0.649225	0.9748
XLOC_141344	1:68825824-68864770	ENSBTAG00000000566	CCDC14	1:68895326-68937081	100k	-0.46606	0.351527	0.9748
XLOC_141344	1:68825824-68864770	ENSBTAG00000006947	ROPN1	1:68954524-68989623	100k	#N/A	#N/A	#N/A
XLOC_043233	1:69170847-69175203	ENSBTAG00000002640	KALRN	1:69248612-69724961	100k	0.699194	0.122118	0.9748
XLOC_043233	1:69170847-69175203	ENSBTAG00000046935	-	1:69248612-69724961	100k	0.25395	0.627264	0.9748
XLOC_043455	1:69908539-69909719	ENSBTAG00000010382	MUC13	1:69935162-69961881	100k	-0.0192693	0.9711	0.99821
XLOC_043455	1:69908539-69909719	ENSBTAG00000013755	ITGB5	1:69801843-69899676	10k,100k	-0.0319992	0.952018	0.996908
XLOC_059933	1:71502232-71506392	ENSBTAG00000040161	-	1:71521907-71529868	100k	-0.0650702	0.902533	0.992888
XLOC_059933	1:71502232-71506392	ENSBTAG00000021515	ZDHHC19	1:71396753-71409483	100k	0.328731	0.524666	0.9748
XLOC_059933	1:71502232-71506392	ENSBTAG00000032684	TCTEX1D2	1:71489284-71516789	10k,100k	0.21389	0.684058	0.9748
XLOC_059933	1:71502232-71506392	ENSBTAG00000012347	SLC51A	1:71417009-71484412	100k	0.312011	0.547171	0.9748
XLOC_059933	1:71502232-71506392	ENSBTAG00000016979	PCYT1A	1:71417009-71484412	100k	-0.102425	0.846899	0.988122
XLOC_059933	1:71502232-71506392	ENSBTAG00000007577	UBXN7	1:71542375-71573340	100k	0.431475	0.392952	0.9748
XLOC_004626	1:71592323-71594728	ENSBTAG00000040161	-	1:71521907-71529868	100k	-0.1115	0.833443	0.986815
XLOC_004626	1:71592323-71594728	ENSBTAG00000013319	MGC152484	1:71654673-71661825	100k	-0.824569	0.0434645	0.884154
XLOC_004626	1:71592323-71594728	ENSBTAG00000032684	TCTEX1D2	1:71489284-71516789	100k	0.327244	0.526657	0.9748
XLOC_004626	1:71592323-71594728	ENSBTAG00000013317	RNF168	1:71629578-71653254	100k	-0.601975	0.206107	0.9748
XLOC_004626	1:71592323-71594728	ENSBTAG00000007577	UBXN7	1:71542375-71573340	100k	-0.219431	0.676137	0.9748
XLOC_044069	1:71594874-71616210	ENSBTAG00000040161	-	1:71521907-71529868	100k	-0.189567	0.719055	0.976249
XLOC_044069	1:71594874-71616210	ENSBTAG00000013319	MGC152484	1:71654673-71661825	100k	-0.0512242	0.923231	0.994626
XLOC_044069	1:71594874-71616210	ENSBTAG00000014660	WDR53	1:71697276-71709973	100k	0.797833	0.057176	0.915774
XLOC_044069	1:71594874-71616210	ENSBTAG00000032684	TCTEX1D2	1:71489284-71516789	100k	-0.711976	0.112489	0.9748
XLOC_044069	1:71594874-71616210	ENSBTAG00000013317	RNF168	1:71629578-71653254	100k	-0.522742	0.287309	0.9748
XLOC_044069	1:71594874-71616210	ENSBTAG00000006388	FBXO45	1:71710367-71721053	100k	-0.142675	0.78744	0.983086
XLOC_044069	1:71594874-71616210	ENSBTAG00000007577	UBXN7	1:71542375-71573340	100k	-0.468511	0.348653	0.9748
XLOC_143251	1:71849556-71850154	ENSBTAG00000013192	CEP19	1:71834224-71839862	10k,100k	0.184987	0.725685	0.977103
XLOC_143251	1:71849556-71850154	ENSBTAG00000009614	NRROS	1:71765080-71791874	100k	-0.352722	0.492858	0.9748
XLOC_143251	1:71849556-71850154	ENSBTAG00000048195	PIGX	1:71840197-71862076	10k,100k	-0.0241198	0.963827	0.997715
XLOC_143251	1:71849556-71850154	ENSBTAG00000038422	-	1:71867088-71952257	100k	0.575843	0.231709	0.9748
XLOC_143251	1:71849556-71850154	ENSBTAG00000047856	PAK2	1:71867088-71952257	100k	-0.176306	0.738281	0.978575
XLOC_018737	1:71965751-71971150	ENSBTAG00000008873	NCBP2	1:72014191-72020012	100k	0.216939	0.679696	0.9748
XLOC_018737	1:71965751-71971150	ENSBTAG00000011659	PIGZ	1:72024794-72028847	100k	-0.636395	0.174277	0.9748
XLOC_018737	1:71965751-71971150	ENSBTAG00000038422	-	1:71867088-71952257	100k	0.122459	0.817229	0.985565
XLOC_018737	1:71965751-71971150	ENSBTAG00000047856	PAK2	1:71867088-71952257	100k	-0.354014	0.491163	0.9748
XLOC_018737	1:71965751-71971150	ENSBTAG00000032674	SENP5	1:71980543-72010052	10k,100k	0.655274	0.157771	0.9748
XLOC_018760	1:72087662-72088350	ENSBTAG00000008873	NCBP2	1:72014191-72020012	100k	-0.0236087	0.964594	0.997782
XLOC_018760	1:72087662-72088350	ENSBTAG00000011659	PIGZ	1:72024794-72028847	100k	-0.139627	0.79192	0.983488
XLOC_018760	1:72087662-72088350	ENSBTAG00000032674	SENP5	1:71980543-72010052	100k	0.258362	0.62108	0.9748
XLOC_018760	1:72087662-72088350	ENSBTAG00000002998	MFI2	1:72086118-72109936	10k,100k	0.294132	0.571525	0.9748
XLOC_018760	1:72087662-72088350	ENSBTAG00000020378	DLG1	1:72122239-72297319	100k	0.0185706	0.972147	0.998319
XLOC_044778	1:72608632-72610491	ENSBTAG00000000448	BDH1	1:72572940-72608810	10k,100k	0.810776	0.0503209	0.90072
XLOC_044778	1:72608632-72610491	ENSBTAG00000023600	APOD	1:72670962-72684269	100k	-0.484594	0.330008	0.9748
XLOC_044778	1:72608632-72610491	ENSBTAG00000006724	PPP1R2	1:72708756-72726620	100k	0.684212	0.133837	0.9748
XLOC_145859	1:72667182-72670463	ENSBTAG00000000448	BDH1	1:72572940-72608810	100k	-0.478108	0.337483	0.9748
XLOC_145859	1:72667182-72670463	ENSBTAG00000023600	APOD	1:72670962-72684269	10k,100k	0.836519	0.0379045	0.871592
XLOC_145859	1:72667182-72670463	ENSBTAG00000006724	PPP1R2	1:72708756-72726620	100k	-0.573833	0.233728	0.9748
XLOC_145859	1:72667182-72670463	ENSBTAG00000003378	ACAP2	1:72758743-72926385	100k	-0.362374	0.480232	0.9748
XLOC_143730	1:72667513-72670522	ENSBTAG00000000448	BDH1	1:72572940-72608810	100k	0.563948	0.243757	0.9748
XLOC_143730	1:72667513-72670522	ENSBTAG00000023600	APOD	1:72670962-72684269	10k,100k	-0.308618	0.551771	0.9748
XLOC_143730	1:72667513-72670522	ENSBTAG00000006724	PPP1R2	1:72708756-72726620	100k	0.506091	0.305676	0.9748
XLOC_143730	1:72667513-72670522	ENSBTAG00000003378	ACAP2	1:72758743-72926385	100k	0.295906	0.569096	0.9748
XLOC_045100	1:73563749-73564627	ENSBTAG00000008462	FAM43A	1:73468657-73469929	100k	0.38834	0.446772	0.9748
XLOC_045100	1:73563749-73564627	ENSBTAG00000008461	LSG1	1:73484532-73507108	100k	0.214411	0.683312	0.9748
XLOC_045100	1:73563749-73564627	ENSBTAG00000002394	TMEM44	1:73516015-73559858	10k,100k	0.433244	0.390793	0.9748
XLOC_045400	1:73655977-73663076	ENSBTAG00000013204	ATP13A3	1:73677700-73732431	100k	0.645597	0.166145	0.9748
XLOC_045400	1:73655977-73663076	ENSBTAG00000013203	GP5	1:73740502-73776574	100k	-0.417443	0.410207	0.9748
XLOC_045400	1:73655977-73663076	ENSBTAG00000002394	TMEM44	1:73516015-73559858	100k	0.151691	0.774209	0.981961
XLOC_019562	1:75140373-75140918	ENSBTAG00000005430	MB21D2	1:75220592-75222153	100k	0.114862	0.828465	0.986486
XLOC_047800	1:76698464-76732433	ENSBTAG00000044148	UTS2B	1:76666303-76675855	100k	#N/A	#N/A	#N/A
XLOC_047800	1:76698464-76732433	ENSBTAG00000018703	OSTN	1:76685702-76732551	10k,100k	-0.483458	0.331313	0.9748
XLOC_047800	1:76698464-76732433	ENSBTAG00000006945	CCDC50	1:76545413-76624452	100k	0.515123	0.29566	0.9748
XLOC_048006	1:76703633-76732551	ENSBTAG00000044148	UTS2B	1:76666303-76675855	100k	#N/A	#N/A	#N/A
XLOC_048006	1:76703633-76732551	ENSBTAG00000018703	OSTN	1:76685702-76732551	10k,100k	0.954333	0.00308054	0.491552
XLOC_048006	1:76703633-76732551	ENSBTAG00000006945	CCDC50	1:76545413-76624452	100k	0.0454705	0.931841	0.995395
XLOC_147301	1:78883257-78959965	ENSBTAG00000044001	LPP	1:79041609-79725431	100k	-0.428012	0.397186	0.9748
XLOC_062023	1:79498928-79499407	ENSBTAG00000044001	LPP	1:79041609-79725431	10k,100k	-0.569225	0.238382	0.9748
XLOC_049502	1:79780366-79784676	ENSBTAG00000044001	LPP	1:79041609-79725431	100k	0.409789	0.419724	0.9748
XLOC_150293	1:80168839-80179108	ENSBTAG00000003179	RTP2	1:80221897-80225631	100k	-0.60177	0.206303	0.9748
XLOC_150293	1:80168839-80179108	ENSBTAG00000017312	SST	1:80250204-80251648	100k	0.703062	0.119168	0.9748
XLOC_150293	1:80168839-80179108	ENSBTAG00000001511	BCL6	1:80179481-80202388	10k,100k	0.277745	0.594096	0.9748
XLOC_062144	1:80169854-80179108	ENSBTAG00000003179	RTP2	1:80221897-80225631	100k	-0.293694	0.572126	0.9748
XLOC_062144	1:80169854-80179108	ENSBTAG00000017312	SST	1:80250204-80251648	100k	0.655863	0.157267	0.9748
XLOC_062144	1:80169854-80179108	ENSBTAG00000001511	BCL6	1:80179481-80202388	10k,100k	0.695124	0.125255	0.9748
XLOC_148423	1:80584927-80592175	ENSBTAG00000032265	RTP4	1:80502600-80506904	100k	-0.116472	0.826082	0.986256
XLOC_148423	1:80584927-80592175	ENSBTAG00000012706	RTP1	1:80673150-80675983	100k	-0.638333	0.172551	0.9748
XLOC_148423	1:80584927-80592175	ENSBTAG00000012467	MASP1	1:80584926-80649363	10k,100k	0.711212	0.113055	0.9748
XLOC_150554	1:80584929-80596988	ENSBTAG00000032265	RTP4	1:80502600-80506904	100k	-0.362264	0.480375	0.9748
XLOC_150554	1:80584929-80596988	ENSBTAG00000012706	RTP1	1:80673150-80675983	100k	0.0692793	0.896247	0.992357
XLOC_150554	1:80584929-80596988	ENSBTAG00000012467	MASP1	1:80584926-80649363	10k,100k	0.790905	0.0610102	0.923063
XLOC_062262	1:80591270-80597561	ENSBTAG00000032265	RTP4	1:80502600-80506904	100k	-0.0298286	0.95527	0.997052
XLOC_062262	1:80591270-80597561	ENSBTAG00000012706	RTP1	1:80673150-80675983	100k	-0.432557	0.391631	0.9748
XLOC_062262	1:80591270-80597561	ENSBTAG00000012467	MASP1	1:80584926-80649363	10k,100k	0.95192	0.00341202	0.510391
XLOC_007869	1:80591794-80597540	ENSBTAG00000032265	RTP4	1:80502600-80506904	100k	-0.098149	0.853249	0.988673
XLOC_007869	1:80591794-80597540	ENSBTAG00000012706	RTP1	1:80673150-80675983	100k	-0.0914232	0.863247	0.989611
XLOC_007869	1:80591794-80597540	ENSBTAG00000012467	MASP1	1:80584926-80649363	10k,100k	-0.0247943	0.962816	0.997612
XLOC_004644	1:80592403-80597548	ENSBTAG00000032265	RTP4	1:80502600-80506904	100k	-0.281701	0.588626	0.9748
XLOC_004644	1:80592403-80597548	ENSBTAG00000012706	RTP1	1:80673150-80675983	100k	0.572817	0.23475	0.9748
XLOC_004644	1:80592403-80597548	ENSBTAG00000012467	MASP1	1:80584926-80649363	10k,100k	0.184273	0.726719	0.977192
XLOC_049776	1:80607627-80612416	ENSBTAG00000012706	RTP1	1:80673150-80675983	100k	0.641457	0.169784	0.9748
XLOC_049776	1:80607627-80612416	ENSBTAG00000012467	MASP1	1:80584926-80649363	10k,100k	-0.64878	0.163371	0.9748
XLOC_062344	1:80932920-80937464	ENSBTAG00000006872	-	1:80940146-80940854	10k,100k	-0.495229	0.317884	0.9748
XLOC_062344	1:80932920-80937464	ENSBTAG00000019813	ADIPOQ	1:81004115-81018328	100k	0.26054	0.618032	0.9748
XLOC_021125	1:80972456-80977865	ENSBTAG00000006872	-	1:80940146-80940854	100k	-0.291664	0.574909	0.9748
XLOC_021125	1:80972456-80977865	ENSBTAG00000019813	ADIPOQ	1:81004115-81018328	100k	0.576567	0.230983	0.9748
XLOC_021125	1:80972456-80977865	ENSBTAG00000014724	EIF4A2	1:81057778-81064090	100k	0.120197	0.820573	0.98589
XLOC_021125	1:80972456-80977865	ENSBTAG00000014727	RFC4	1:81043609-81057778	100k	0.383595	0.45283	0.9748
XLOC_021164	1:81004116-81008384	ENSBTAG00000006872	-	1:80940146-80940854	100k	0.882648	0.0198492	0.787687
XLOC_021164	1:81004116-81008384	ENSBTAG00000019813	ADIPOQ	1:81004115-81018328	10k,100k	-0.373927	0.465251	0.9748
XLOC_021164	1:81004116-81008384	ENSBTAG00000014724	EIF4A2	1:81057778-81064090	100k	0.246795	0.637323	0.9748
XLOC_021164	1:81004116-81008384	ENSBTAG00000014727	RFC4	1:81043609-81057778	100k	0.55006	0.258125	0.9748
XLOC_021164	1:81004116-81008384	ENSBTAG00000005122	KNG1	1:81082200-81121112	100k	-0.0818122	0.877555	0.990859
XLOC_021201	1:81082201-81105139	ENSBTAG00000019813	ADIPOQ	1:81004115-81018328	100k	0.680575	0.136753	0.9748
XLOC_021201	1:81082201-81105139	ENSBTAG00000014724	EIF4A2	1:81057778-81064090	100k	0.451755	0.368466	0.9748
XLOC_021201	1:81082201-81105139	ENSBTAG00000000522	AHSG	1:81202131-81209114	100k	0.250508	0.632098	0.9748
XLOC_021201	1:81082201-81105139	ENSBTAG00000014727	RFC4	1:81043609-81057778	100k	-0.587256	0.220379	0.9748
XLOC_021201	1:81082201-81105139	ENSBTAG00000005122	KNG1	1:81082200-81121112	10k,100k	-0.497872	0.314898	0.9748
XLOC_021201	1:81082201-81105139	ENSBTAG00000017531	FETUB	1:81151205-81166512	100k	-0.31616	0.541561	0.9748
XLOC_021201	1:81082201-81105139	ENSBTAG00000001265	HRG	1:81127290-81135756	100k	-0.395096	0.438194	0.9748
XLOC_050066	1:81082201-81113684	ENSBTAG00000019813	ADIPOQ	1:81004115-81018328	100k	0.661825	0.152207	0.9748
XLOC_050066	1:81082201-81113684	ENSBTAG00000014724	EIF4A2	1:81057778-81064090	100k	0.656076	0.157085	0.9748
XLOC_050066	1:81082201-81113684	ENSBTAG00000000522	AHSG	1:81202131-81209114	100k	0.213499	0.684617	0.9748
XLOC_050066	1:81082201-81113684	ENSBTAG00000014727	RFC4	1:81043609-81057778	100k	0.391421	0.442854	0.9748
XLOC_050066	1:81082201-81113684	ENSBTAG00000005122	KNG1	1:81082200-81121112	10k,100k	0.329567	0.523548	0.9748
XLOC_050066	1:81082201-81113684	ENSBTAG00000017531	FETUB	1:81151205-81166512	100k	0.0494734	0.92585	0.994908
XLOC_050066	1:81082201-81113684	ENSBTAG00000001265	HRG	1:81127290-81135756	100k	0.40605	0.424399	0.9748
XLOC_007951	1:81878681-81885451	ENSBTAG00000014915	ETV5	1:81725702-81784999	100k	-0.234128	0.655226	0.9748
XLOC_007951	1:81878681-81885451	ENSBTAG00000011305	-	1:81844685-81864300	100k	-0.21094	0.688284	0.9748
XLOC_007951	1:81878681-81885451	ENSBTAG00000047841	-	1:81844685-81864300	100k	#N/A	#N/A	#N/A
XLOC_007951	1:81878681-81885451	ENSBTAG00000001697	TRA2B	1:81878680-81898384	10k,100k	0.467528	0.349804	0.9748
XLOC_151586	1:82453195-82458082	ENSBTAG00000007296	-	1:82549641-82550013	100k	-0.0327201	0.950937	0.99683
XLOC_151586	1:82453195-82458082	ENSBTAG00000019625	EHHADH	1:82467816-82521151	10k,100k	0.146045	0.782489	0.982652
XLOC_151586	1:82453195-82458082	ENSBTAG00000017103	MAP3K13	1:82301320-82426795	100k	0.962024	0.00213593	0.429366
XLOC_051330	1:83014377-83017528	ENSBTAG00000019014	MAGEF1	1:83090389-83091984	100k	-0.76393	0.0770156	0.943781
XLOC_051330	1:83014377-83017528	ENSBTAG00000005209	VPS8	1:82706096-82987709	100k	0.145193	0.783741	0.982746
XLOC_051471	1:83182246-83193652	ENSBTAG00000019014	MAGEF1	1:83090389-83091984	100k	0.277876	0.593914	0.9748
XLOC_051471	1:83182246-83193652	ENSBTAG00000005313	EPHB3	1:83202438-83244544	10k,100k	0.0277871	0.95833	0.997227
XLOC_051681	1:83581355-83582143	ENSBTAG00000040399	VWA5B2	1:83546312-83557613	100k	0.698645	0.122538	0.9748
XLOC_051681	1:83581355-83582143	ENSBTAG00000040304	HTR3E	1:83643181-83648441	100k	0.486926	0.327336	0.9748
XLOC_051681	1:83581355-83582143	ENSBTAG00000016624	HTR3C	1:83676970-83683796	100k	#N/A	#N/A	#N/A
XLOC_051681	1:83581355-83582143	ENSBTAG00000012881	EIF4G1	1:83466846-83484338	100k	0.855675	0.0297416	0.83912
XLOC_051681	1:83581355-83582143	ENSBTAG00000005657	CAMK2N2	1:83507398-83539930	100k	0.265278	0.611417	0.9748
XLOC_051681	1:83581355-83582143	ENSBTAG00000005658	ECE2	1:83507398-83539930	100k	0.90206	0.0139188	0.732466
XLOC_051681	1:83581355-83582143	ENSBTAG00000005652	ALG3	1:83540705-83546032	100k	0.866554	0.0255237	0.821736
XLOC_051681	1:83581355-83582143	ENSBTAG00000006920	ABCF3	1:83573148-83580993	10k,100k	0.786209	0.0636743	0.926786
XLOC_051681	1:83581355-83582143	ENSBTAG00000020106	AP2M1	1:83583027-83591912	10k,100k	0.41057	0.41875	0.9748
XLOC_051681	1:83581355-83582143	ENSBTAG00000019336	DVL3	1:83595843-83609419	100k	0.239322	0.647871	0.9748
XLOC_051681	1:83581355-83582143	ENSBTAG00000005660	PSMD2	1:83491698-83501041	100k	0.723253	0.104285	0.97054
XLOC_051681	1:83581355-83582143	ENSBTAG00000011414	EIF2B5	1:83616036-83625122	100k	0.829855	0.0409612	0.879602
XLOC_054969	1:88156130-88156933	ENSBTAG00000005946	USP13	1:87949653-88075267	100k	-0.139023	0.792809	0.983597
XLOC_054969	1:88156130-88156933	ENSBTAG00000002463	NDUFB5	1:88096666-88111780	100k	0.709671	0.1142	0.9748
XLOC_054969	1:88156130-88156933	ENSBTAG00000002462	MRPL47	1:88111911-88129274	100k	0.456559	0.362745	0.9748
XLOC_054969	1:88156130-88156933	ENSBTAG00000002460	ACTL6A	1:88129516-88160918	10k,100k	0.909701	0.0118628	0.711741
XLOC_054969	1:88156130-88156933	ENSBTAG00000002767	GNB4	1:88225884-88257992	100k	0.427396	0.397941	0.9748
XLOC_023431	1:88403579-88404071	ENSBTAG00000032114	-	1:88482653-88483052	100k	-0.180299	0.732482	0.97789
XLOC_023431	1:88403579-88404071	ENSBTAG00000037393	ZNF639	1:88405654-88410920	10k,100k	-0.0384586	0.942341	0.996137
XLOC_023431	1:88403579-88404071	ENSBTAG00000009235	KCNMB3	1:88484532-88495379	100k	-0.279503	0.591664	0.9748
XLOC_023431	1:88403579-88404071	ENSBTAG00000010485	MFN1	1:88263739-88387147	100k	0.22445	0.668978	0.9748
XLOC_158066	1:95168384-95170565	ENSBTAG00000012023	GPX6	1:94965197-95364350	10k,100k	#N/A	#N/A	#N/A
XLOC_158066	1:95168384-95170565	ENSBTAG00000021987	GPX5	1:94965197-95364350	10k,100k	#N/A	#N/A	#N/A
XLOC_158066	1:95168384-95170565	ENSBTAG00000031802	SPATA16	1:94965197-95364350	10k,100k	-0.280751	0.589938	0.9748
XLOC_158066	1:95168384-95170565	ENSBTAG00000037965	ZSCAN23	1:94965197-95364350	10k,100k	0.0623727	0.906562	0.993295
XLOC_058891	1:95677321-95681571	ENSBTAG00000020073	NCEH1	1:95585588-95649520	100k	0.297027	0.567563	0.9748
XLOC_058891	1:95677321-95681571	ENSBTAG00000018994	TNFSF10	1:95752048-95767928	100k	-0.193187	0.713824	0.975602
XLOC_158884	1:96719667-96788438	ENSBTAG00000017490	PRKCSH	1:96517508-96676250	100k	0.479775	0.335555	0.9748
XLOC_158884	1:96719667-96788438	ENSBTAG00000011742	TNIK	1:96789066-97194001	10k,100k	-0.641647	0.169616	0.9748
XLOC_158884	1:96719667-96788438	ENSBTAG00000031795	-	1:96789066-97194001	10k,100k	-0.393783	0.439857	0.9748
XLOC_066940	1:96782333-96784831	ENSBTAG00000011742	TNIK	1:96789066-97194001	10k,100k	-0.505572	0.306255	0.9748
XLOC_066940	1:96782333-96784831	ENSBTAG00000031795	-	1:96789066-97194001	10k,100k	0.859832	0.0280938	0.831239
XLOC_067024	1:96882969-96905428	ENSBTAG00000011742	TNIK	1:96789066-97194001	10k,100k	-0.473605	0.342708	0.9748
XLOC_067024	1:96882969-96905428	ENSBTAG00000031795	-	1:96789066-97194001	10k,100k	-0.18621	0.723913	0.976875
XLOC_161963	1:98139555-98141646	ENSBTAG00000048011	GPR160	1:98071468-98072479	100k	0.769845	0.073361	0.939268
XLOC_161963	1:98139555-98141646	ENSBTAG00000045991	-	1:98127788-98128106	100k	0.489745	0.324115	0.9748
XLOC_161963	1:98139555-98141646	ENSBTAG00000039442	SEC62	1:98180182-98202494	100k	0.507657	0.30393	0.9748
XLOC_161963	1:98139555-98141646	ENSBTAG00000018228	SAMD7	1:98232889-98250390	100k	-0.508373	0.303133	0.9748
XLOC_161963	1:98139555-98141646	ENSBTAG00000013938	PHC3	1:97985763-98061926	100k	0.387442	0.447917	0.9748
XLOC_003283	1:98391624-98393536	ENSBTAG00000013141	ARPM1	1:98396411-98398345	10k,100k	0.161526	0.759818	0.980625
XLOC_003283	1:98391624-98393536	ENSBTAG00000006415	LRRIQ4	1:98331691-98346914	100k	0.100625	0.849572	0.988387
XLOC_003283	1:98391624-98393536	ENSBTAG00000006409	LRRC34	1:98357199-98369907	100k	-0.407547	0.422525	0.9748
XLOC_003283	1:98391624-98393536	ENSBTAG00000013142	MYNN	1:98377177-98393536	10k,100k	0.173805	0.741918	0.978896
XLOC_003283	1:98391624-98393536	ENSBTAG00000010679	LRRC31	1:98303614-98330683	100k	#N/A	#N/A	#N/A
XLOC_002986	1:101082875-101120379	ENSBTAG00000035710	ZBBX	1:100877728-101004327	100k	#N/A	#N/A	#N/A
XLOC_062539	1:101104249-101141604	ENSBTAG00000035710	ZBBX	1:100877728-101004327	100k	#N/A	#N/A	#N/A
XLOC_027025	1:101104249-101141960	ENSBTAG00000035710	ZBBX	1:100877728-101004327	100k	#N/A	#N/A	#N/A
XLOC_065924	1:107181401-107185042	ENSBTAG00000046104	B3GALNT1	1:107212960-107213956	100k	-0.15843	0.764344	0.980933
XLOC_065924	1:107181401-107185042	ENSBTAG00000001274	PPM1L	1:107241226-107576086	100k	0.381135	0.45598	0.9748
XLOC_028162	1:107181905-107185042	ENSBTAG00000046104	B3GALNT1	1:107212960-107213956	100k	-0.308739	0.551606	0.9748
XLOC_028162	1:107181905-107185042	ENSBTAG00000001274	PPM1L	1:107241226-107576086	100k	-0.685839	0.132542	0.9748
XLOC_066118	1:107181944-107209239	ENSBTAG00000046104	B3GALNT1	1:107212960-107213956	10k,100k	-0.0211877	0.968223	0.998068
XLOC_066118	1:107181944-107209239	ENSBTAG00000001274	PPM1L	1:107241226-107576086	100k	-0.195436	0.710578	0.975395
XLOC_165263	1:107540389-107552677	ENSBTAG00000001274	PPM1L	1:107241226-107576086	10k,100k	0.087559	0.868997	0.990107
XLOC_028428	1:108362063-108432511	ENSBTAG00000015150	IL12A	1:108285282-108291983	100k	0.241241	0.645158	0.9748
XLOC_028428	1:108362063-108432511	ENSBTAG00000014960	SCHIP1	1:108362062-108454122	10k,100k	0.165786	0.7536	0.979926
XLOC_067940	1:110930584-110932318	ENSBTAG00000009012	PTX3	1:110986516-111211551	100k	0.0451125	0.932377	0.995433
XLOC_067940	1:110930584-110932318	ENSBTAG00000024643	VEPH1	1:110986516-111211551	100k	0.232049	0.658173	0.9748
XLOC_070540	1:111262196-111287966	ENSBTAG00000003851	CCNL1	1:111318105-111331103	100k	0.164062	0.756115	0.980334
XLOC_070540	1:111262196-111287966	ENSBTAG00000009012	PTX3	1:110986516-111211551	100k	0.106119	0.841419	0.98752
XLOC_070540	1:111262196-111287966	ENSBTAG00000024643	VEPH1	1:110986516-111211551	100k	-0.28861	0.579105	0.9748
XLOC_071027	1:112601847-112602688	ENSBTAG00000009622	-	1:112539198-112563641	100k	0.753604	0.0835869	0.951556
XLOC_071027	1:112601847-112602688	ENSBTAG00000013013	GMPS	1:112631075-112675779	100k	0.764718	0.0765239	0.943363
XLOC_009153	1:114279813-114281282	ENSBTAG00000006142	DHX36	1:114236033-114282086	10k,100k	-0.573783	0.233778	0.9748
XLOC_009153	1:114279813-114281282	ENSBTAG00000006147	GPR149	1:114144238-114229402	100k	0.385065	0.45095	0.9748
XLOC_009153	1:114279813-114281282	ENSBTAG00000013439	ARHGEF26	1:114292425-114431455	100k	-0.368645	0.472082	0.9748
XLOC_071916	1:116159357-116160457	ENSBTAG00000033740	-	1:116197010-116197376	100k	0.796376	0.0579727	0.917837
XLOC_071916	1:116159357-116160457	ENSBTAG00000004564	MBNL1	1:116238349-116394390	100k	0.63342	0.176941	0.9748
XLOC_003716	1:116238350-116252944	ENSBTAG00000033740	-	1:116197010-116197376	100k	-0.105809	0.841879	0.987591
XLOC_003716	1:116238350-116252944	ENSBTAG00000004564	MBNL1	1:116238349-116394390	10k,100k	0.504285	0.307693	0.9748
XLOC_174021	1:116342536-116359185	ENSBTAG00000004564	MBNL1	1:116238349-116394390	10k,100k	0.480573	0.334635	0.9748
XLOC_072562	1:118299748-118301698	ENSBTAG00000038069	-	1:118178859-118207262	100k	#N/A	#N/A	#N/A
XLOC_072562	1:118299748-118301698	ENSBTAG00000023445	SIAH2	1:118299747-118318258	10k,100k	-0.34679	0.500667	0.9748
XLOC_072562	1:118299748-118301698	ENSBTAG00000001331	ERICH6	1:118371933-118417710	100k	0.354874	0.490034	0.9748
XLOC_073123	1:118671691-118683029	ENSBTAG00000018402	TSC22D2	1:118612163-118657811	100k	0.877816	0.0214813	0.798778
XLOC_073513	1:119688120-119688565	ENSBTAG00000001893	TM4SF4	1:119603877-119631566	100k	-0.289898	0.577334	0.9748
XLOC_073513	1:119688120-119688565	ENSBTAG00000015163	TM4SF1	1:119750362-119758888	100k	0.200349	0.703498	0.9748
XLOC_003346	1:119950653-119955930	ENSBTAG00000002395	HPS3	1:119944593-119985509	10k,100k	0.232151	0.658029	0.9748
XLOC_003346	1:119950653-119955930	ENSBTAG00000048150	-	1:119944593-119985509	10k,100k	-0.756754	0.0815566	0.94926
XLOC_003346	1:119950653-119955930	ENSBTAG00000012164	CP	1:119896119-119939362	100k	-0.578292	0.229259	0.9748
XLOC_003346	1:119950653-119955930	ENSBTAG00000019704	HLTF	1:120013764-120075520	100k	-0.025765	0.961361	0.997444
XLOC_073627	1:122905713-122907415	ENSBTAG00000005522	PLSCR5	1:122821127-122842538	100k	#N/A	#N/A	#N/A
XLOC_073627	1:122905713-122907415	ENSBTAG00000022227	PLSCR2	1:122911095-122937932	10k,100k	0.656912	0.156372	0.9748
XLOC_077849	1:125882784-125895015	ENSBTAG00000007933	C1H3orf58	1:125865281-125884967	10k,100k	0.981941	0.000486252	0.185349
XLOC_033119	1:126040607-126062153	ENSBTAG00000031178	SLC9A9	1:126040088-126704342	10k,100k	0.163568	0.756837	0.980357
XLOC_075077	1:128026419-128028596	ENSBTAG00000019007	-	1:128036021-128036420	10k,100k	-0.199161	0.705209	0.974891
XLOC_075077	1:128026419-128028596	ENSBTAG00000006222	TFDP2	1:127957103-128028596	10k,100k	0.606347	0.201943	0.9748
XLOC_075077	1:128026419-128028596	ENSBTAG00000014140	ATP1B3	1:128050717-128085713	100k	-0.314526	0.543769	0.9748
XLOC_181626	1:128556623-128608464	ENSBTAG00000040061	ZBTB38	1:128532756-128536371	100k	-0.302086	0.560655	0.9748
XLOC_181626	1:128556623-128608464	ENSBTAG00000014034	PXYLP1	1:128687855-128704514	100k	0.58552	0.222088	0.9748
XLOC_181626	1:128556623-128608464	ENSBTAG00000015413	RASA2	1:128345231-128468029	100k	0.35347	0.491876	0.9748
XLOC_033697	1:128600115-128606305	ENSBTAG00000040061	ZBTB38	1:128532756-128536371	100k	-0.356056	0.488486	0.9748
XLOC_033697	1:128600115-128606305	ENSBTAG00000014034	PXYLP1	1:128687855-128704514	100k	0.577288	0.230262	0.9748
XLOC_179198	1:128826453-128827216	ENSBTAG00000009115	SPSB4	1:128830907-128901497	10k,100k	-0.536102	0.272886	0.9748
XLOC_075827	1:130646931-130652988	ENSBTAG00000002896	KPNA6	1:130554554-130643416	10k,100k	-0.363753	0.478435	0.9748
XLOC_075827	1:130646931-130652988	ENSBTAG00000020028	RBP1	1:130554554-130643416	10k,100k	0.137816	0.794585	0.983829
XLOC_075827	1:130646931-130652988	ENSBTAG00000012867	TXLNA	1:130653029-130662684	10k,100k	0.115868	0.826976	0.986324
XLOC_075827	1:130646931-130652988	ENSBTAG00000015056	RBP2	1:130685148-130710118	100k	-0.0733239	0.890211	0.991833
XLOC_003607	1:133395967-133407886	ENSBTAG00000018427	NCK1	1:133319426-133395740	10k,100k	-0.162854	0.757879	0.980471
XLOC_003607	1:133395967-133407886	ENSBTAG00000008299	IL20RB	1:133269144-133310063	100k	-0.475894	0.340048	0.9748
XLOC_003607	1:133395967-133407886	ENSBTAG00000046781	-	1:133269144-133310063	100k	#N/A	#N/A	#N/A
XLOC_003607	1:133395967-133407886	ENSBTAG00000003833	TMEM22	1:133395966-133439465	10k,100k	-0.830656	0.0405879	0.878515
XLOC_003607	1:133395967-133407886	ENSBTAG00000048305	-	1:133395966-133439465	10k,100k	#N/A	#N/A	#N/A
XLOC_082938	1:133395985-133410577	ENSBTAG00000018427	NCK1	1:133319426-133395740	10k,100k	-0.185968	0.724264	0.976924
XLOC_082938	1:133395985-133410577	ENSBTAG00000008299	IL20RB	1:133269144-133310063	100k	0.482308	0.332636	0.9748
XLOC_082938	1:133395985-133410577	ENSBTAG00000046781	-	1:133269144-133310063	100k	#N/A	#N/A	#N/A
XLOC_082938	1:133395985-133410577	ENSBTAG00000003833	TMEM22	1:133395966-133439465	10k,100k	0.0489188	0.92668	0.994957
XLOC_082938	1:133395985-133410577	ENSBTAG00000048305	-	1:133395966-133439465	10k,100k	#N/A	#N/A	#N/A
XLOC_004150	1:133395990-133407886	ENSBTAG00000018427	NCK1	1:133319426-133395740	10k,100k	-0.264776	0.612117	0.9748
XLOC_004150	1:133395990-133407886	ENSBTAG00000008299	IL20RB	1:133269144-133310063	100k	0.215776	0.68136	0.9748
XLOC_004150	1:133395990-133407886	ENSBTAG00000046781	-	1:133269144-133310063	100k	#N/A	#N/A	#N/A
XLOC_004150	1:133395990-133407886	ENSBTAG00000003833	TMEM22	1:133395966-133439465	10k,100k	0.846778	0.0334169	0.857535
XLOC_004150	1:133395990-133407886	ENSBTAG00000048305	-	1:133395966-133439465	10k,100k	#N/A	#N/A	#N/A
XLOC_034824	1:133408279-133410577	ENSBTAG00000018427	NCK1	1:133319426-133395740	100k	0.666648	0.148164	0.9748
XLOC_034824	1:133408279-133410577	ENSBTAG00000008299	IL20RB	1:133269144-133310063	100k	-0.643562	0.167929	0.9748
XLOC_034824	1:133408279-133410577	ENSBTAG00000046781	-	1:133269144-133310063	100k	#N/A	#N/A	#N/A
XLOC_034824	1:133408279-133410577	ENSBTAG00000003833	TMEM22	1:133395966-133439465	10k,100k	-0.291066	0.575731	0.9748
XLOC_034824	1:133408279-133410577	ENSBTAG00000048305	-	1:133395966-133439465	10k,100k	#N/A	#N/A	#N/A
XLOC_182903	1:134488936-134489768	ENSBTAG00000023416	PPP2R3A	1:134223426-134394973	100k	0.124872	0.813666	0.985249
XLOC_084090	1:135606992-135607636	ENSBTAG00000015377	EPHB1	1:135191076-135518801	100k	0.476958	0.338814	0.9748
XLOC_085772	1:138305268-138355940	ENSBTAG00000002966	DNAJC13	1:138139495-138384864	10k,100k	0.689345	0.12977	0.9748
XLOC_085772	1:138305268-138355940	ENSBTAG00000011634	ACPP	1:138139495-138384864	10k,100k	0.0373257	0.944037	0.996279
XLOC_085772	1:138305268-138355940	ENSBTAG00000012798	KCNH8	1:138455303-138676649	100k	-0.30258	0.559982	0.9748
XLOC_186159	1:138693198-138695919	ENSBTAG00000012798	KCNH8	1:138455303-138676649	100k	0.808732	0.0513764	0.90303
XLOC_189123	1:138725070-138726297	ENSBTAG00000012798	KCNH8	1:138455303-138676649	100k	0.320348	0.535916	0.9748
XLOC_187103	1:140332311-140333416	ENSBTAG00000007462	ASTE1	1:140334902-140348547	10k,100k	-0.0696206	0.895738	0.992333
XLOC_187103	1:140332311-140333416	ENSBTAG00000009258	NEK11	1:140061250-140332232	10k,100k	0.304072	0.557949	0.9748
XLOC_187103	1:140332311-140333416	ENSBTAG00000011626	ATP2C1	1:140368052-140522639	100k	-0.542837	0.265723	0.9748
XLOC_187103	1:140332311-140333416	ENSBTAG00000035701	-	1:140368052-140522639	100k	0.517948	0.292553	0.9748
XLOC_004485	1:140446157-140493018	ENSBTAG00000046620	-	1:140578415-140578628	100k	#N/A	#N/A	#N/A
XLOC_004485	1:140446157-140493018	ENSBTAG00000007462	ASTE1	1:140334902-140348547	100k	0.533693	0.275466	0.9748
XLOC_004485	1:140446157-140493018	ENSBTAG00000011626	ATP2C1	1:140368052-140522639	10k,100k	-0.245553	0.639073	0.9748
XLOC_004485	1:140446157-140493018	ENSBTAG00000035701	-	1:140368052-140522639	10k,100k	-0.494895	0.318263	0.9748
XLOC_190623	1:140721323-140723574	ENSBTAG00000013600	PSMG1	1:140726627-140739236	10k,100k	0.803814	0.0539578	0.908402
XLOC_190623	1:140721323-140723574	ENSBTAG00000013602	BRWD1	1:140741646-140863405	100k	0.575082	0.232472	0.9748
XLOC_087469	1:140866160-140867179	ENSBTAG00000018768	HMGN1	1:140906954-140913324	100k	-0.140043	0.791309	0.983442
XLOC_087469	1:140866160-140867179	ENSBTAG00000023106	SETMAR	1:140923413-140933074	100k	0.0676612	0.898663	0.99254
XLOC_087469	1:140866160-140867179	ENSBTAG00000013629	WRB	1:140944008-140958949	100k	-0.639129	0.171844	0.9748
XLOC_087469	1:140866160-140867179	ENSBTAG00000013602	BRWD1	1:140741646-140863405	10k,100k	-0.12126	0.819002	0.985729
XLOC_003937	1:141365115-141366824	ENSBTAG00000023407	B3GALT5	1:141269172-141271197	100k	0.211173	0.687949	0.9748
XLOC_003937	1:141365115-141366824	ENSBTAG00000002029	IGSF5	1:141349994-141401851	10k,100k	0.487348	0.326852	0.9748
XLOC_037482	1:143056931-143057442	ENSBTAG00000000394	BACE2	1:142875108-142980623	100k	0.314989	0.543143	0.9748
XLOC_037482	1:143056931-143057442	ENSBTAG00000030921	FAM3B	1:143048261-143115094	10k,100k	0.911801	0.0113255	0.709138
XLOC_037482	1:143056931-143057442	ENSBTAG00000008471	MX2	1:143119271-143155057	100k	0.598903	0.209054	0.9748
XLOC_189057	1:143117840-143118253	ENSBTAG00000030921	FAM3B	1:143048261-143115094	10k,100k	0.911801	0.0113255	0.709138
XLOC_189057	1:143117840-143118253	ENSBTAG00000030913	MX1	1:143176082-143204865	100k	0.35108	0.495016	0.9748
XLOC_189057	1:143117840-143118253	ENSBTAG00000009132	TMPRSS2	1:143211538-143246217	100k	-0.036912	0.944657	0.996323
XLOC_189057	1:143117840-143118253	ENSBTAG00000008471	MX2	1:143119271-143155057	10k,100k	0.598903	0.209054	0.9748
XLOC_079382	1:143273121-143282593	ENSBTAG00000045771	-	1:143368302-143368674	100k	#N/A	#N/A	#N/A
XLOC_079382	1:143273121-143282593	ENSBTAG00000046015	-	1:143370685-143371060	100k	-0.2	0.704	0.9748
XLOC_079382	1:143273121-143282593	ENSBTAG00000030913	MX1	1:143176082-143204865	100k	-0.243632	0.641782	0.9748
XLOC_079382	1:143273121-143282593	ENSBTAG00000009132	TMPRSS2	1:143211538-143246217	100k	0.788469	0.0623856	0.924865
XLOC_189363	1:143490074-143490998	ENSBTAG00000021253	PRDM15	1:143569075-143621182	100k	0.114948	0.828337	0.986473
XLOC_189363	1:143490074-143490998	ENSBTAG00000021251	RIPK4	1:143509231-143535444	100k	-0.307131	0.553789	0.9748
XLOC_089532	1:144062955-144063752	ENSBTAG00000021276	TFF3	1:144067290-144071071	10k,100k	0.946936	0.00414891	0.542657
XLOC_089532	1:144062955-144063752	ENSBTAG00000021272	ABCG1	1:143990493-144053318	10k,100k	-0.0886685	0.867346	0.989999
XLOC_037895	1:144132789-144173367	ENSBTAG00000021276	TFF3	1:144067290-144071071	100k	-0.45908	0.359756	0.9748
XLOC_037895	1:144132789-144173367	ENSBTAG00000048276	TFF1	1:144192082-144196576	100k	-0.280291	0.590574	0.9748
XLOC_037895	1:144132789-144173367	ENSBTAG00000021280	TMPRSS3	1:144222209-144243229	100k	#N/A	#N/A	#N/A
XLOC_037895	1:144132789-144173367	ENSBTAG00000023398	UBASH3A	1:144257034-144297415	100k	-0.0813862	0.87819	0.990931
XLOC_037895	1:144132789-144173367	ENSBTAG00000021272	ABCG1	1:143990493-144053318	100k	0.886967	0.0184427	0.77602
XLOC_037895	1:144132789-144173367	ENSBTAG00000030814	TFF2	1:144176744-144180011	10k,100k	-0.260499	0.618091	0.9748
XLOC_090105	1:144815687-144818251	ENSBTAG00000003134	CRYAA	1:144887618-144890448	100k	#N/A	#N/A	#N/A
XLOC_090105	1:144815687-144818251	ENSBTAG00000014153	PKNOX1	1:144752391-144773115	100k	0.164878	0.754924	0.980146
XLOC_090105	1:144815687-144818251	ENSBTAG00000000160	-	1:144790330-144812855	10k,100k	-0.806464	0.0525599	0.906195
XLOC_090105	1:144815687-144818251	ENSBTAG00000011645	U2AF1	1:144832444-144845410	100k	-0.308664	0.551708	0.9748
XLOC_038126	1:144941932-144942842	ENSBTAG00000003134	CRYAA	1:144887618-144890448	100k	#N/A	#N/A	#N/A
XLOC_038126	1:144941932-144942842	ENSBTAG00000017321	SUMO3	1:145031788-145041320	100k	0.0969016	0.855103	0.988797
XLOC_038126	1:144941932-144942842	ENSBTAG00000011645	U2AF1	1:144832444-144845410	100k	-0.0500557	0.924979	0.994832
XLOC_090196	1:144942187-144943049	ENSBTAG00000003134	CRYAA	1:144887618-144890448	100k	#N/A	#N/A	#N/A
XLOC_090196	1:144942187-144943049	ENSBTAG00000017321	SUMO3	1:145031788-145041320	100k	-0.650081	0.162243	0.9748
XLOC_090196	1:144942187-144943049	ENSBTAG00000011645	U2AF1	1:144832444-144845410	100k	-0.0365197	0.945245	0.996375
XLOC_080492	1:146309822-146310849	ENSBTAG00000011437	-	1:146207249-146216697	100k	0.134289	0.799777	0.98423
XLOC_080492	1:146309822-146310849	ENSBTAG00000017407	HSF2BP	1:146345938-146436999	100k	0.330188	0.522718	0.9748
XLOC_004139	1:147654423-147669157	ENSBTAG00000003161	YBEY	1:147707849-147712115	100k	-0.565426	0.242246	0.9748
XLOC_004139	1:147654423-147669157	ENSBTAG00000019269	COL6A2	1:147542824-147572432	100k	0.283631	0.585962	0.9748
XLOC_004139	1:147654423-147669157	ENSBTAG00000020409	C1H21ORF56	1:147600281-147615974	100k	-0.157262	0.766052	0.98113
XLOC_004139	1:147654423-147669157	ENSBTAG00000018936	LSS	1:147623690-147654154	10k,100k	0.0643506	0.903607	0.992986
XLOC_004139	1:147654423-147669157	ENSBTAG00000003148	MCM3AP	1:147654422-147706423	10k,100k	-0.437314	0.385845	0.9748
XLOC_004139	1:147654423-147669157	ENSBTAG00000030670	PCNT	1:147736440-147840896	100k	-0.615609	0.193237	0.9748
XLOC_004139	1:147654423-147669157	ENSBTAG00000020404	FTCD	1:147582684-147598147	100k	-0.472228	0.344312	0.9748
XLOC_004139	1:147654423-147669157	ENSBTAG00000021984	C21orf58	1:147717837-147728673	100k	-0.316228	0.541469	0.9748
XLOC_004828	1:147654423-147669383	ENSBTAG00000003161	YBEY	1:147707849-147712115	100k	-0.381494	0.455519	0.9748
XLOC_004828	1:147654423-147669383	ENSBTAG00000019269	COL6A2	1:147542824-147572432	100k	-0.273365	0.600166	0.9748
XLOC_004828	1:147654423-147669383	ENSBTAG00000020409	C1H21ORF56	1:147600281-147615974	100k	-0.569476	0.238127	0.9748
XLOC_004828	1:147654423-147669383	ENSBTAG00000018936	LSS	1:147623690-147654154	10k,100k	-0.212685	0.685782	0.9748
XLOC_004828	1:147654423-147669383	ENSBTAG00000003148	MCM3AP	1:147654422-147706423	10k,100k	0.508044	0.303499	0.9748
XLOC_004828	1:147654423-147669383	ENSBTAG00000030670	PCNT	1:147736440-147840896	100k	-0.0932651	0.860508	0.989392
XLOC_004828	1:147654423-147669383	ENSBTAG00000020404	FTCD	1:147582684-147598147	100k	-0.233861	0.655603	0.9748
XLOC_004828	1:147654423-147669383	ENSBTAG00000021984	C21orf58	1:147717837-147728673	100k	0.283907	0.585581	0.9748
XLOC_038806	1:147654436-147669071	ENSBTAG00000003161	YBEY	1:147707849-147712115	100k	0.58843	0.219227	0.9748
XLOC_038806	1:147654436-147669071	ENSBTAG00000019269	COL6A2	1:147542824-147572432	100k	0.387976	0.447236	0.9748
XLOC_038806	1:147654436-147669071	ENSBTAG00000020409	C1H21ORF56	1:147600281-147615974	100k	0.66659	0.148212	0.9748
XLOC_038806	1:147654436-147669071	ENSBTAG00000018936	LSS	1:147623690-147654154	10k,100k	-0.383063	0.45351	0.9748
XLOC_038806	1:147654436-147669071	ENSBTAG00000003148	MCM3AP	1:147654422-147706423	10k,100k	-0.120538	0.820069	0.985863
XLOC_038806	1:147654436-147669071	ENSBTAG00000030670	PCNT	1:147736440-147840896	100k	0.505577	0.306249	0.9748
XLOC_038806	1:147654436-147669071	ENSBTAG00000020404	FTCD	1:147582684-147598147	100k	0.460288	0.358328	0.9748
XLOC_038806	1:147654436-147669071	ENSBTAG00000021984	C21orf58	1:147717837-147728673	100k	-0.316168	0.54155	0.9748
XLOC_039156	1:148767005-148771469	ENSBTAG00000004742	RUNX1	1:148678709-148773773	10k,100k	0.724571	0.103344	0.969666
XLOC_193590	1:149901693-149950936	ENSBTAG00000018682	SETD4	1:150025826-150048269	100k	0.0958403	0.85668	0.98897
XLOC_193659	1:149960329-149965602	ENSBTAG00000018682	SETD4	1:150025826-150048269	100k	0.0958403	0.85668	0.98897
XLOC_193659	1:149960329-149965602	ENSBTAG00000023384	-	1:150054220-150064636	100k	-0.494296	0.318941	0.9748
XLOC_094124	1:150933226-150938024	ENSBTAG00000036019	RIPPLY3	1:150961577-150972224	100k	0.399732	0.432338	0.9748
XLOC_094124	1:150933226-150938024	ENSBTAG00000011512	PIGP	1:151008562-151021272	100k	0.304588	0.557247	0.9748
XLOC_094124	1:150933226-150938024	ENSBTAG00000033679	HLCS	1:150732148-150901970	100k	0.0569977	0.914596	0.993952
XLOC_094124	1:150933226-150938024	ENSBTAG00000008167	TTC3	1:151034216-151142499	100k	0.416568	0.411291	0.9748
XLOC_197432	1:150996776-150997833	ENSBTAG00000036019	RIPPLY3	1:150961577-150972224	100k	0.00196402	0.997054	0.99977
XLOC_197432	1:150996776-150997833	ENSBTAG00000011512	PIGP	1:151008562-151021272	100k	0.213977	0.683933	0.9748
XLOC_197432	1:150996776-150997833	ENSBTAG00000033679	HLCS	1:150732148-150901970	100k	0.0802907	0.879823	0.991126
XLOC_197432	1:150996776-150997833	ENSBTAG00000008167	TTC3	1:151034216-151142499	100k	0.291945	0.574525	0.9748
XLOC_082315	1:151140864-151142499	ENSBTAG00000004791	DSCR3	1:151164859-151199134	100k	0.407283	0.422855	0.9748
XLOC_082315	1:151140864-151142499	ENSBTAG00000008167	TTC3	1:151034216-151142499	10k,100k	0.480716	0.33447	0.9748
XLOC_095118	1:151270810-151324889	ENSBTAG00000004791	DSCR3	1:151164859-151199134	100k	-0.642765	0.168631	0.9748
XLOC_095118	1:151270810-151324889	ENSBTAG00000001771	DYRK1A	1:151370525-151411483	100k	-0.265442	0.611189	0.9748
XLOC_195002	1:152286262-152291980	ENSBTAG00000000973	KCNJ15	1:152301467-152306134	10k,100k	-0.0226729	0.965996	0.997917
XLOC_195002	1:152286262-152291980	ENSBTAG00000011001	ERG	1:152379403-152515109	100k	0.237951	0.649809	0.9748
XLOC_039907	1:152288512-152300032	ENSBTAG00000000973	KCNJ15	1:152301467-152306134	10k,100k	0.867936	0.0250099	0.819185
XLOC_039907	1:152288512-152300032	ENSBTAG00000011001	ERG	1:152379403-152515109	100k	0.244063	0.641175	0.9748
XLOC_195469	1:152860327-152872213	ENSBTAG00000009214	ETS2	1:152880453-152890252	10k,100k	-0.472079	0.344485	0.9748
XLOC_198902	1:153148312-153164762	ENSBTAG00000020787	PIK3R4	1:153233566-153320510	100k	0.106159	0.841359	0.987519
XLOC_004805	1:153148343-153164740	ENSBTAG00000020787	PIK3R4	1:153233566-153320510	100k	-0.412327	0.41656	0.9748
XLOC_195716	1:153148802-153164762	ENSBTAG00000020787	PIK3R4	1:153233566-153320510	100k	-0.64075	0.170408	0.9748
XLOC_196174	1:153842482-153852743	ENSBTAG00000021139	-	1:153795855-153799326	100k	0.0690329	0.896615	0.992359
XLOC_083133	1:153904109-153905867	ENSBTAG00000006479	CAPN7	1:153971501-154021605	100k	-0.750027	0.0859196	0.953022
XLOC_199360	1:153953909-153955572	ENSBTAG00000023377	SH3BP5	1:154024456-154103515	100k	0.706316	0.11671	0.9748
XLOC_199360	1:153953909-153955572	ENSBTAG00000006479	CAPN7	1:153971501-154021605	100k	0.239123	0.648152	0.9748
XLOC_199512	1:153968296-153971585	ENSBTAG00000023377	SH3BP5	1:154024456-154103515	100k	0.731608	0.0983844	0.967361
XLOC_199512	1:153968296-153971585	ENSBTAG00000006479	CAPN7	1:153971501-154021605	10k,100k	0.368309	0.472517	0.9748
XLOC_199554	1:154130491-154140005	ENSBTAG00000030592	UBL5	1:154150027-154150249	100k	0.218096	0.678042	0.9748
XLOC_199554	1:154130491-154140005	ENSBTAG00000023377	SH3BP5	1:154024456-154103515	100k	0.00840434	0.987394	0.999211
XLOC_199554	1:154130491-154140005	ENSBTAG00000019202	EAF1	1:154171376-154200073	100k	0.117344	0.824792	0.986153
XLOC_199554	1:154130491-154140005	ENSBTAG00000023375	METTL6	1:154171376-154200073	100k	-0.156356	0.767377	0.981312
XLOC_199554	1:154130491-154140005	ENSBTAG00000040193	COLQ	1:154218713-154285721	100k	-0.303112	0.559257	0.9748
XLOC_083275	1:154130491-154140409	ENSBTAG00000030592	UBL5	1:154150027-154150249	10k,100k	0.433943	0.389942	0.9748
XLOC_083275	1:154130491-154140409	ENSBTAG00000023377	SH3BP5	1:154024456-154103515	100k	-0.0611706	0.908359	0.993466
XLOC_083275	1:154130491-154140409	ENSBTAG00000019202	EAF1	1:154171376-154200073	100k	0.158293	0.764543	0.980945
XLOC_083275	1:154130491-154140409	ENSBTAG00000023375	METTL6	1:154171376-154200073	100k	-0.0797682	0.880602	0.991191
XLOC_083275	1:154130491-154140409	ENSBTAG00000040193	COLQ	1:154218713-154285721	100k	-0.511535	0.299624	0.9748
XLOC_083383	1:154568973-154570407	ENSBTAG00000024815	ANKRD28	1:154443132-154568336	10k,100k	0.249717	0.633211	0.9748
XLOC_096608	1:155304285-155305110	ENSBTAG00000000502	DAZL	1:155383457-155406442	100k	#N/A	#N/A	#N/A
XLOC_041492	1:157271191-157274065	ENSBTAG00000021158	SATB1	1:157169739-157261755	10k,100k	0.346352	0.501246	0.9748
XLOC_097706	1:157275305-157298528	ENSBTAG00000021158	SATB1	1:157169739-157261755	100k	-0.198777	0.705762	0.974985
XLOC_097779	1:157334182-157345293	ENSBTAG00000021158	SATB1	1:157169739-157261755	100k	0.513426	0.297533	0.9748
XLOC_206399	10:404224-415551	ENSBTAG00000003493	-	10:353755-361515	100k	-0.0792323	0.8814	0.991201
XLOC_276485	10:509149-544800	ENSBTAG00000046432	-	10:555201-555884	100k	0.634372	0.176087	0.9748
XLOC_276485	10:509149-544800	ENSBTAG00000035858	MCC	10:610853-933224	100k	-0.332854	0.519157	0.9748
XLOC_276642	10:933116-941093	ENSBTAG00000000767	DCP2	10:944926-992564	10k,100k	0.10301	0.846031	0.988061
XLOC_276642	10:933116-941093	ENSBTAG00000035858	MCC	10:610853-933224	10k,100k	-0.704927	0.117756	0.9748
XLOC_084401	10:1109924-1113818	ENSBTAG00000012803	SRP19	10:1102149-1113818	10k,100k	0.493609	0.319721	0.9748
XLOC_084401	10:1109924-1113818	ENSBTAG00000018852	APC	10:1116668-1212429	10k,100k	0.307034	0.553922	0.9748
XLOC_084401	10:1109924-1113818	ENSBTAG00000012804	REEP5	10:1043712-1094330	100k	0.213074	0.685226	0.9748
XLOC_113940	10:1400022-1463073	ENSBTAG00000014750	EPB41L4A	10:1467375-1761414	10k,100k	0.471885	0.344712	0.9748
XLOC_272906	10:1458531-1463010	ENSBTAG00000014750	EPB41L4A	10:1467375-1761414	10k,100k	-0.232635	0.657342	0.9748
XLOC_011050	10:1762520-1764304	ENSBTAG00000014750	EPB41L4A	10:1467375-1761414	10k,100k	-0.754328	0.0831187	0.951036
XLOC_084581	10:1764495-1874007	ENSBTAG00000014750	EPB41L4A	10:1467375-1761414	10k,100k	-0.238521	0.649004	0.9748
XLOC_207181	10:1764651-1874265	ENSBTAG00000014750	EPB41L4A	10:1467375-1761414	10k,100k	0.162825	0.75792	0.980471
XLOC_207818	10:2236274-2238654	ENSBTAG00000011338	NREP	10:2161054-2193663	100k	-0.366586	0.474753	0.9748
XLOC_084842	10:2236334-2239840	ENSBTAG00000011338	NREP	10:2161054-2193663	100k	0.651999	0.160584	0.9748
XLOC_084885	10:2244874-2259697	ENSBTAG00000011338	NREP	10:2161054-2193663	100k	0.754621	0.082929	0.950779
XLOC_207831	10:2244874-2271176	ENSBTAG00000011338	NREP	10:2161054-2193663	100k	0.31617	0.541548	0.9748
XLOC_207831	10:2244874-2271176	ENSBTAG00000014099	YTHDC2	10:2361695-2434171	100k	-0.334051	0.517562	0.9748
XLOC_207930	10:2316232-2330125	ENSBTAG00000014099	YTHDC2	10:2361695-2434171	100k	0.426668	0.398835	0.9748
XLOC_275197	10:5434315-5436708	ENSBTAG00000044071	HRH2	10:5409680-5410760	100k	0.653593	0.159213	0.9748
XLOC_275893	10:6469836-6470823	ENSBTAG00000002781	GCNT4	10:6432187-6433552	100k	0.739873	0.0926979	0.962722
XLOC_275893	10:6469836-6470823	ENSBTAG00000024878	ANKRD31	10:6470851-6529411	10k,100k	-0.698513	0.12264	0.9748
XLOC_276486	10:7498084-7499769	ENSBTAG00000000897	IQGAP2	10:7554264-7867328	100k	-0.527319	0.282336	0.9748
XLOC_276486	10:7498084-7499769	ENSBTAG00000000898	F2RL2	10:7554264-7867328	100k	0.927774	0.00763645	0.647225
XLOC_276486	10:7498084-7499769	ENSBTAG00000017507	SV2C	10:7339425-7503067	10k,100k	0.887077	0.0184075	0.77579
XLOC_276488	10:7501121-7503067	ENSBTAG00000000897	IQGAP2	10:7554264-7867328	100k	0.668734	0.14643	0.9748
XLOC_276488	10:7501121-7503067	ENSBTAG00000000898	F2RL2	10:7554264-7867328	100k	-0.15933	0.763027	0.980896
XLOC_276488	10:7501121-7503067	ENSBTAG00000017507	SV2C	10:7339425-7503067	10k,100k	-0.359328	0.484205	0.9748
XLOC_211738	10:7541111-7542324	ENSBTAG00000000897	IQGAP2	10:7554264-7867328	100k	-0.139902	0.791516	0.98346
XLOC_211738	10:7541111-7542324	ENSBTAG00000000898	F2RL2	10:7554264-7867328	100k	-0.138345	0.793806	0.983692
XLOC_211738	10:7541111-7542324	ENSBTAG00000017507	SV2C	10:7339425-7503067	100k	-0.359328	0.484205	0.9748
XLOC_213691	10:7541178-7543878	ENSBTAG00000000897	IQGAP2	10:7554264-7867328	100k	0.407269	0.422873	0.9748
XLOC_213691	10:7541178-7543878	ENSBTAG00000000898	F2RL2	10:7554264-7867328	100k	0.0244962	0.963263	0.997678
XLOC_213691	10:7541178-7543878	ENSBTAG00000017507	SV2C	10:7339425-7503067	100k	0.0993486	0.851467	0.988503
XLOC_276570	10:7880329-7882006	ENSBTAG00000020199	F2R	10:7879495-7897150	10k,100k	0.0298841	0.955187	0.997052
XLOC_276570	10:7880329-7882006	ENSBTAG00000034848	F2RL1	10:7956083-7964929	100k	-0.197091	0.708191	0.975177
XLOC_276570	10:7880329-7882006	ENSBTAG00000000897	IQGAP2	10:7554264-7867328	100k	0.616714	0.192208	0.9748
XLOC_276570	10:7880329-7882006	ENSBTAG00000000898	F2RL2	10:7554264-7867328	100k	-0.0634983	0.904881	0.993092
XLOC_086635	10:8169385-8188167	ENSBTAG00000034823	AGGF1	10:8110495-8157658	100k	-0.266287	0.610011	0.9748
XLOC_212034	10:8185350-8235018	ENSBTAG00000034823	AGGF1	10:8110495-8157658	100k	0.566178	0.24148	0.9748
XLOC_213976	10:8234742-8235064	ENSBTAG00000034823	AGGF1	10:8110495-8157658	100k	0.102768	0.84639	0.988089
XLOC_281545	10:9013241-9023338	ENSBTAG00000005016	AP3B1	10:9040252-9300567	100k	-0.183515	0.727818	0.977286
XLOC_011388	10:10065772-10067008	ENSBTAG00000002110	DMGDH	10:9994009-10067008	10k,100k	0.899172	0.0147368	0.744428
XLOC_011388	10:10065772-10067008	ENSBTAG00000038234	BHMT2	10:10072117-10082600	10k,100k	0.907534	0.0124297	0.719522
XLOC_011388	10:10065772-10067008	ENSBTAG00000002255	BHMT	10:10127780-10151271	100k	0.45596	0.363457	0.9748
XLOC_011388	10:10065772-10067008	ENSBTAG00000008341	ARSB	10:9789136-9974919	100k	0.626696	0.183023	0.9748
XLOC_016742	10:10312388-10319714	ENSBTAG00000025856	JMY	10:10242750-10319714	10k,100k	-0.152222	0.77343	0.981843
XLOC_016742	10:10312388-10319714	ENSBTAG00000025853	HOMER1	10:10350691-10484916	100k	0.167415	0.751223	0.979697
XLOC_278007	10:10331296-10332475	ENSBTAG00000025856	JMY	10:10242750-10319714	100k	-0.0540218	0.919046	0.99428
XLOC_278007	10:10331296-10332475	ENSBTAG00000025853	HOMER1	10:10350691-10484916	100k	0.686364	0.132126	0.9748
XLOC_088046	10:12157500-12160720	ENSBTAG00000002821	CILP	10:12099599-12114284	100k	0.111493	0.833454	0.986819
XLOC_088046	10:12157500-12160720	ENSBTAG00000012352	PARP16	10:12151280-12176608	10k,100k	0.188605	0.720447	0.976476
XLOC_088046	10:12157500-12160720	ENSBTAG00000008828	IGDCC3	10:12218273-12258674	100k	#N/A	#N/A	#N/A
XLOC_088046	10:12157500-12160720	ENSBTAG00000008386	CLPX	10:12041744-12071031	100k	0.180886	0.73163	0.977791
XLOC_117249	10:13289864-13295308	ENSBTAG00000005210	SNAPC5	10:13314215-13317563	100k	-0.47354	0.342783	0.9748
XLOC_117249	10:13289864-13295308	ENSBTAG00000000371	DIS3L	10:13162026-13194338	100k	-0.366047	0.475453	0.9748
XLOC_117249	10:13289864-13295308	ENSBTAG00000000372	TIPIN	10:13195493-13212891	100k	-0.413896	0.414608	0.9748
XLOC_117249	10:13289864-13295308	ENSBTAG00000005211	RPL4	10:13318858-13323526	100k	-0.0733769	0.890132	0.991826
XLOC_117249	10:13289864-13295308	ENSBTAG00000033983	MAP2K1	10:13238264-13312611	10k,100k	-0.417851	0.409701	0.9748
XLOC_117249	10:13289864-13295308	ENSBTAG00000005213	ZWILCH	10:13323842-13381791	100k	0.711199	0.113065	0.9748
XLOC_117249	10:13289864-13295308	ENSBTAG00000005214	LCTL	10:13323842-13381791	100k	0.43849	0.38442	0.9748
XLOC_088378	10:13318859-13319377	ENSBTAG00000005210	SNAPC5	10:13314215-13317563	10k,100k	-0.0436249	0.934604	0.995634
XLOC_088378	10:13318859-13319377	ENSBTAG00000005211	RPL4	10:13318858-13323526	10k,100k	0.445	0.37656	0.9748
XLOC_088378	10:13318859-13319377	ENSBTAG00000033983	MAP2K1	10:13238264-13312611	10k,100k	0.850435	0.0318818	0.849864
XLOC_088378	10:13318859-13319377	ENSBTAG00000005213	ZWILCH	10:13323842-13381791	10k,100k	0.0281355	0.957808	0.997211
XLOC_088378	10:13318859-13319377	ENSBTAG00000005214	LCTL	10:13323842-13381791	10k,100k	0.370581	0.469574	0.9748
XLOC_088391	10:13440448-13460146	ENSBTAG00000000625	SMAD6	10:13507838-13583291	100k	-0.455887	0.363544	0.9748
XLOC_088391	10:13440448-13460146	ENSBTAG00000005213	ZWILCH	10:13323842-13381791	100k	0.829793	0.0409899	0.879708
XLOC_088391	10:13440448-13460146	ENSBTAG00000005214	LCTL	10:13323842-13381791	100k	0.660585	0.153253	0.9748
XLOC_215281	10:13617472-13618622	ENSBTAG00000000625	SMAD6	10:13507838-13583291	100k	-0.225299	0.66777	0.9748
XLOC_217413	10:13653720-13669813	ENSBTAG00000000625	SMAD6	10:13507838-13583291	100k	-0.286655	0.581794	0.9748
XLOC_280383	10:14259454-14270081	ENSBTAG00000045628	C15orf61	10:14329837-14334934	100k	-0.443158	0.378779	0.9748
XLOC_280383	10:14259454-14270081	ENSBTAG00000013638	IQCH	10:14075186-14304476	10k,100k	0.817474	0.046933	0.892845
XLOC_280383	10:14259454-14270081	ENSBTAG00000000218	MAP2K5	10:14354689-14626128	100k	-0.00671445	0.989928	0.999364
XLOC_216384	10:14668902-14673328	ENSBTAG00000014145	SKOR1	10:14643434-14652697	100k	-0.373343	0.466005	0.9748
XLOC_216384	10:14668902-14673328	ENSBTAG00000000218	MAP2K5	10:14354689-14626128	100k	-0.532727	0.276503	0.9748
XLOC_217166	10:15551056-15568440	ENSBTAG00000045866	-	10:15570427-15571044	10k,100k	#N/A	#N/A	#N/A
XLOC_217166	10:15551056-15568440	ENSBTAG00000012681	CORO2B	10:15470658-15537499	100k	-0.394956	0.438371	0.9748
XLOC_217166	10:15551056-15568440	ENSBTAG00000012365	ANP32A	10:15589746-15629076	100k	0.167025	0.751792	0.979734
XLOC_219310	10:15626054-15636828	ENSBTAG00000045866	-	10:15570427-15571044	100k	#N/A	#N/A	#N/A
XLOC_219310	10:15626054-15636828	ENSBTAG00000012681	CORO2B	10:15470658-15537499	100k	-0.257069	0.62289	0.9748
XLOC_219310	10:15626054-15636828	ENSBTAG00000012365	ANP32A	10:15589746-15629076	10k,100k	0.683834	0.134139	0.9748
XLOC_217276	10:15682128-15699012	ENSBTAG00000005994	SPESP1	10:15743108-15770306	100k	0.26559	0.610982	0.9748
XLOC_217276	10:15682128-15699012	ENSBTAG00000012365	ANP32A	10:15589746-15629076	100k	-0.598396	0.209543	0.9748
XLOC_285829	10:16299982-16324251	ENSBTAG00000018320	RPLP1	10:16324340-16326492	10k,100k	0.156193	0.767616	0.981357
XLOC_285829	10:16299982-16324251	ENSBTAG00000020352	PAQR5	10:16192252-16247610	100k	-0.115962	0.826837	0.986322
XLOC_285829	10:16299982-16324251	ENSBTAG00000009983	KIF23	10:16268190-16324251	10k,100k	0.237327	0.650692	0.9748
XLOC_118445	10:17417057-17465310	ENSBTAG00000013982	UACA	10:17516708-17559258	100k	0.0136939	0.97946	0.998814
XLOC_090664	10:19042788-19120717	ENSBTAG00000001601	PKM2	10:18965983-18992445	100k	0.911856	0.0113117	0.709138
XLOC_090664	10:19042788-19120717	ENSBTAG00000012981	HEXA	10:19039467-19126422	10k,100k	-0.372829	0.466669	0.9748
XLOC_090664	10:19042788-19120717	ENSBTAG00000014092	-	10:19039467-19126422	10k,100k	-0.0723617	0.891647	0.99197
XLOC_090664	10:19042788-19120717	ENSBTAG00000025814	TMEM202	10:19143083-19158799	100k	0.156173	0.767644	0.981361
XLOC_090664	10:19042788-19120717	ENSBTAG00000005753	PARP6	10:18999276-19022108	100k	-0.562163	0.245585	0.9748
XLOC_090664	10:19042788-19120717	ENSBTAG00000006708	ARIH1	10:19197513-19300694	100k	0.0646294	0.903191	0.992941
XLOC_006056	10:19359318-19362523	ENSBTAG00000007614	BBS4	10:19317483-19363592	10k,100k	0.32089	0.535185	0.9748
XLOC_006056	10:19359318-19362523	ENSBTAG00000006708	ARIH1	10:19197513-19300694	100k	-0.417602	0.410011	0.9748
XLOC_006056	10:19359318-19362523	ENSBTAG00000001578	ADPGK	10:19377401-19409943	100k	-0.0458019	0.931345	0.995308
XLOC_283988	10:20539434-20564274	ENSBTAG00000004788	SDR39U1	10:20565043-20568428	10k,100k	0.42672	0.39877	0.9748
XLOC_283988	10:20539434-20564274	ENSBTAG00000010665	CBLN3	10:20579088-20580627	100k	-0.522549	0.28752	0.9748
XLOC_283988	10:20539434-20564274	ENSBTAG00000006366	NFATC4	10:20632356-20639714	100k	0.0999294	0.850605	0.988437
XLOC_283988	10:20539434-20564274	ENSBTAG00000007800	TBC1D21	10:20524292-20537916	10k,100k	#N/A	#N/A	#N/A
XLOC_283988	10:20539434-20564274	ENSBTAG00000007149	NYNRIN	10:20590621-20600789	100k	0.02007	0.969899	0.998147
XLOC_283988	10:20539434-20564274	ENSBTAG00000010666	KHNYN	10:20569773-20578425	10k,100k	0.404114	0.426827	0.9748
XLOC_221348	10:20643047-20644795	ENSBTAG00000004788	SDR39U1	10:20565043-20568428	100k	0.778208	0.0683327	0.934102
XLOC_221348	10:20643047-20644795	ENSBTAG00000010665	CBLN3	10:20579088-20580627	100k	-0.955095	0.00297937	0.486331
XLOC_221348	10:20643047-20644795	ENSBTAG00000006366	NFATC4	10:20632356-20639714	10k,100k	0.24805	0.635556	0.9748
XLOC_221348	10:20643047-20644795	ENSBTAG00000018422	RIPK3	10:20665545-20669690	100k	-0.0633482	0.905105	0.993112
XLOC_221348	10:20643047-20644795	ENSBTAG00000010238	LTB4R	10:20687229-20689253	100k	0.213564	0.684524	0.9748
XLOC_221348	10:20643047-20644795	ENSBTAG00000018796	RABGGTA	10:20726775-20733197	100k	-0.181324	0.730994	0.977694
XLOC_221348	10:20643047-20644795	ENSBTAG00000007149	NYNRIN	10:20590621-20600789	100k	0.319425	0.537158	0.9748
XLOC_221348	10:20643047-20644795	ENSBTAG00000018419	ADCY4	10:20671130-20685956	100k	0.412491	0.416356	0.9748
XLOC_221348	10:20643047-20644795	ENSBTAG00000010235	C10H14orf21	10:20692298-20704721	100k	-0.0330617	0.950425	0.996822
XLOC_221348	10:20643047-20644795	ENSBTAG00000010236	CIDEB	10:20692298-20704721	100k	0.439328	0.383405	0.9748
XLOC_221348	10:20643047-20644795	ENSBTAG00000040056	LTB4R2	10:20692298-20704721	100k	0.591326	0.216394	0.9748
XLOC_221348	10:20643047-20644795	ENSBTAG00000003920	TGM1	10:20735502-20750260	100k	0.0428267	0.935799	0.995707
XLOC_221348	10:20643047-20644795	ENSBTAG00000010666	KHNYN	10:20569773-20578425	100k	0.157933	0.76507	0.981015
XLOC_221348	10:20643047-20644795	ENSBTAG00000010234	DHRS1	10:20704885-20713840	100k	0.160359	0.761523	0.980767
XLOC_091006	10:20643615-20645211	ENSBTAG00000004788	SDR39U1	10:20565043-20568428	100k	-0.209327	0.690596	0.9748
XLOC_091006	10:20643615-20645211	ENSBTAG00000010665	CBLN3	10:20579088-20580627	100k	0.324942	0.529742	0.9748
XLOC_091006	10:20643615-20645211	ENSBTAG00000006366	NFATC4	10:20632356-20639714	10k,100k	-0.66121	0.152725	0.9748
XLOC_091006	10:20643615-20645211	ENSBTAG00000018422	RIPK3	10:20665545-20669690	100k	-0.274694	0.598322	0.9748
XLOC_091006	10:20643615-20645211	ENSBTAG00000010238	LTB4R	10:20687229-20689253	100k	-0.109388	0.836572	0.987083
XLOC_091006	10:20643615-20645211	ENSBTAG00000018796	RABGGTA	10:20726775-20733197	100k	0.192096	0.7154	0.975827
XLOC_091006	10:20643615-20645211	ENSBTAG00000007149	NYNRIN	10:20590621-20600789	100k	-0.526154	0.283599	0.9748
XLOC_091006	10:20643615-20645211	ENSBTAG00000018419	ADCY4	10:20671130-20685956	100k	-0.824606	0.0434468	0.88405
XLOC_091006	10:20643615-20645211	ENSBTAG00000010235	C10H14orf21	10:20692298-20704721	100k	0.891506	0.017018	0.768132
XLOC_091006	10:20643615-20645211	ENSBTAG00000010236	CIDEB	10:20692298-20704721	100k	0.407875	0.422115	0.9748
XLOC_091006	10:20643615-20645211	ENSBTAG00000040056	LTB4R2	10:20692298-20704721	100k	0.3037	0.558455	0.9748
XLOC_091006	10:20643615-20645211	ENSBTAG00000003920	TGM1	10:20735502-20750260	100k	0.78347	0.0652518	0.928649
XLOC_091006	10:20643615-20645211	ENSBTAG00000010666	KHNYN	10:20569773-20578425	100k	-0.570717	0.23687	0.9748
XLOC_091006	10:20643615-20645211	ENSBTAG00000010234	DHRS1	10:20704885-20713840	100k	0.817844	0.0467492	0.89212
XLOC_221405	10:20722648-20726515	ENSBTAG00000006366	NFATC4	10:20632356-20639714	100k	0.484132	0.330538	0.9748
XLOC_221405	10:20722648-20726515	ENSBTAG00000018422	RIPK3	10:20665545-20669690	100k	0.103206	0.845741	0.988037
XLOC_221405	10:20722648-20726515	ENSBTAG00000010238	LTB4R	10:20687229-20689253	100k	-0.369815	0.470566	0.9748
XLOC_221405	10:20722648-20726515	ENSBTAG00000018796	RABGGTA	10:20726775-20733197	10k,100k	0.368142	0.472733	0.9748
XLOC_221405	10:20722648-20726515	ENSBTAG00000002718	TINF2	10:20760138-20763063	100k	0.10304	0.845987	0.98806
XLOC_221405	10:20722648-20726515	ENSBTAG00000002715	GMPR2	10:20769368-20774149	100k	-0.248576	0.634816	0.9748
XLOC_221405	10:20722648-20726515	ENSBTAG00000038842	NEDD8	10:20777430-20779257	100k	0.121535	0.818596	0.985697
XLOC_221405	10:20722648-20726515	ENSBTAG00000002712	MDP-1	10:20780357-20781857	100k	0.329509	0.523625	0.9748
XLOC_221405	10:20722648-20726515	ENSBTAG00000039415	CHMP4A	10:20782272-20785952	100k	0.0511133	0.923397	0.994637
XLOC_221405	10:20722648-20726515	ENSBTAG00000002710	TSSK4	10:20786858-20789307	100k	0.677962	0.138864	0.9748
XLOC_221405	10:20722648-20726515	ENSBTAG00000002709	-	10:20796192-20801173	100k	0.289812	0.577452	0.9748
XLOC_221405	10:20722648-20726515	ENSBTAG00000002705	REC8	10:20810612-20816425	100k	-0.136432	0.796622	0.984033
XLOC_221405	10:20722648-20726515	ENSBTAG00000005815	-	10:20826443-20837713	100k	0.622437	0.18692	0.9748
XLOC_221405	10:20722648-20726515	ENSBTAG00000018419	ADCY4	10:20671130-20685956	100k	0.660739	0.153123	0.9748
XLOC_221405	10:20722648-20726515	ENSBTAG00000010235	C10H14orf21	10:20692298-20704721	100k	-0.0412528	0.938156	0.995926
XLOC_221405	10:20722648-20726515	ENSBTAG00000010236	CIDEB	10:20692298-20704721	100k	0.285265	0.58371	0.9748
XLOC_221405	10:20722648-20726515	ENSBTAG00000040056	LTB4R2	10:20692298-20704721	100k	0.11513	0.828069	0.986435
XLOC_221405	10:20722648-20726515	ENSBTAG00000003920	TGM1	10:20735502-20750260	10k,100k	-0.570199	0.237395	0.9748
XLOC_221405	10:20722648-20726515	ENSBTAG00000002707	IPO4	10:20801454-20810605	100k	-0.635051	0.175478	0.9748
XLOC_221405	10:20722648-20726515	ENSBTAG00000005816	ISGF3G	10:20820963-20825886	100k	-0.583385	0.224197	0.9748
XLOC_221405	10:20722648-20726515	ENSBTAG00000010234	DHRS1	10:20704885-20713840	10k,100k	0.0958706	0.856635	0.988969
XLOC_012028	10:20862709-20863571	ENSBTAG00000002718	TINF2	10:20760138-20763063	100k	0.229453	0.661861	0.9748
XLOC_012028	10:20862709-20863571	ENSBTAG00000002715	GMPR2	10:20769368-20774149	100k	0.495008	0.318135	0.9748
XLOC_012028	10:20862709-20863571	ENSBTAG00000038842	NEDD8	10:20777430-20779257	100k	0.395567	0.437597	0.9748
XLOC_012028	10:20862709-20863571	ENSBTAG00000002712	MDP-1	10:20780357-20781857	100k	0.195749	0.710127	0.975387
XLOC_012028	10:20862709-20863571	ENSBTAG00000039415	CHMP4A	10:20782272-20785952	100k	0.567328	0.240308	0.9748
XLOC_012028	10:20862709-20863571	ENSBTAG00000002710	TSSK4	10:20786858-20789307	100k	0.385509	0.450383	0.9748
XLOC_012028	10:20862709-20863571	ENSBTAG00000002709	-	10:20796192-20801173	100k	0.23795	0.649811	0.9748
XLOC_012028	10:20862709-20863571	ENSBTAG00000002705	REC8	10:20810612-20816425	100k	0.202072	0.701018	0.9748
XLOC_012028	10:20862709-20863571	ENSBTAG00000005815	-	10:20826443-20837713	100k	-0.425341	0.400463	0.9748
XLOC_012028	10:20862709-20863571	ENSBTAG00000025778	EMC9	10:20844419-20846694	100k	0.572944	0.234623	0.9748
XLOC_012028	10:20862709-20863571	ENSBTAG00000021395	PSME1	10:20846748-20849410	100k	0.0349756	0.947558	0.996569
XLOC_012028	10:20862709-20863571	ENSBTAG00000021394	FITM1	10:20851382-20853174	10k,100k	0.56131	0.246461	0.9748
XLOC_012028	10:20862709-20863571	ENSBTAG00000001871	NRL	10:20891739-20893396	100k	-0.605451	0.202794	0.9748
XLOC_012028	10:20862709-20863571	ENSBTAG00000001870	CPNE6	10:20896404-20901462	100k	#N/A	#N/A	#N/A
XLOC_012028	10:20862709-20863571	ENSBTAG00000045993	-	10:20960284-20960867	100k	#N/A	#N/A	#N/A
XLOC_012028	10:20862709-20863571	ENSBTAG00000002707	IPO4	10:20801454-20810605	100k	-0.305965	0.555374	0.9748
XLOC_012028	10:20862709-20863571	ENSBTAG00000005816	ISGF3G	10:20820963-20825886	100k	-0.910267	0.0117166	0.71157
XLOC_012028	10:20862709-20863571	ENSBTAG00000021392	WDR23	10:20855457-20863571	10k,100k	0.622293	0.187052	0.9748
XLOC_012028	10:20862709-20863571	ENSBTAG00000011934	PCK2	10:20870283-20878569	10k,100k	0.506733	0.304959	0.9748
XLOC_012028	10:20862709-20863571	ENSBTAG00000015208	LRRC16B	10:20904644-20921516	100k	#N/A	#N/A	#N/A
XLOC_012028	10:20862709-20863571	ENSBTAG00000017665	DHRS4	10:20922259-20934454	100k	-0.20871	0.691481	0.9748
XLOC_012028	10:20862709-20863571	ENSBTAG00000005814	PSME2	10:20838544-20841805	100k	-0.270709	0.603856	0.9748
XLOC_091270	10:21415933-21416910	ENSBTAG00000009701	IL25	10:21383450-21386379	100k	#N/A	#N/A	#N/A
XLOC_091270	10:21415933-21416910	ENSBTAG00000019692	BCL2L2	10:21438714-21443574	100k	-0.193693	0.713094	0.975565
XLOC_091270	10:21415933-21416910	ENSBTAG00000037679	PPP1R3E	10:21447235-21448497	100k	0.0198138	0.970283	0.998161
XLOC_091270	10:21415933-21416910	ENSBTAG00000009703	MYH7	10:21325413-21345624	100k	-0.549547	0.258662	0.9748
XLOC_091270	10:21415933-21416910	ENSBTAG00000032709	CMTM5	10:21379412-21381885	100k	-0.394295	0.439208	0.9748
XLOC_091270	10:21415933-21416910	ENSBTAG00000038733	EFS	10:21395794-21405291	100k	0.432198	0.392069	0.9748
XLOC_091270	10:21415933-21416910	ENSBTAG00000016467	SLC22A17	10:21409115-21414758	10k,100k	0.510331	0.300958	0.9748
XLOC_091270	10:21415933-21416910	ENSBTAG00000006884	PABPN1	10:21427136-21434016	100k	-0.206296	0.694946	0.9748
XLOC_091270	10:21415933-21416910	ENSBTAG00000032686	KIAA1443	10:21462582-21464193	100k	0.5342	0.274922	0.9748
XLOC_091270	10:21415933-21416910	ENSBTAG00000025755	RNF212B	10:21466336-21494696	100k	0.667848	0.147165	0.9748
XLOC_091270	10:21415933-21416910	ENSBTAG00000040053	MYH7	10:21350296-21377051	100k	0.432598	0.391582	0.9748
XLOC_222079	10:21778145-21778890	ENSBTAG00000012724	AJUBA	10:21699228-21708079	100k	0.107524	0.839336	0.98733
XLOC_222079	10:21778145-21778890	ENSBTAG00000012723	-	10:21725593-21732994	100k	-0.138745	0.793217	0.983636
XLOC_222079	10:21778145-21778890	ENSBTAG00000038333	RBM23	10:21761719-21771723	10k,100k	-0.300804	0.562403	0.9748
XLOC_222079	10:21778145-21778890	ENSBTAG00000016381	REM2	10:21779557-21783181	10k,100k	0.0656013	0.901739	0.992839
XLOC_222079	10:21778145-21778890	ENSBTAG00000014822	MRPL52	10:21816259-21821165	100k	-0.125545	0.812672	0.985162
XLOC_222079	10:21778145-21778890	ENSBTAG00000012725	C10H14ORF93	10:21678736-21695268	100k	0.486197	0.32817	0.9748
XLOC_222079	10:21778145-21778890	ENSBTAG00000016378	LRP10	10:21786856-21792534	10k,100k	0.0889427	0.866938	0.989968
XLOC_222079	10:21778145-21778890	ENSBTAG00000014824	MMP14	10:21806053-21814533	100k	0.495381	0.317712	0.9748
XLOC_222079	10:21778145-21778890	ENSBTAG00000014821	SLC7A7	10:21832583-21864021	100k	0.627319	0.182456	0.9748
XLOC_222079	10:21778145-21778890	ENSBTAG00000014820	OXA1L	10:21864274-21879576	100k	-0.191182	0.71672	0.975933
XLOC_222079	10:21778145-21778890	ENSBTAG00000010890	PRMT5	10:21752765-21760473	100k	-0.600646	0.20738	0.9748
XLOC_091401	10:21827290-21832410	ENSBTAG00000012723	-	10:21725593-21732994	100k	-0.459913	0.358771	0.9748
XLOC_091401	10:21827290-21832410	ENSBTAG00000038333	RBM23	10:21761719-21771723	100k	0.0133889	0.979918	0.99883
XLOC_091401	10:21827290-21832410	ENSBTAG00000016381	REM2	10:21779557-21783181	100k	0.579552	0.228002	0.9748
XLOC_091401	10:21827290-21832410	ENSBTAG00000014822	MRPL52	10:21816259-21821165	10k,100k	-0.134811	0.799008	0.98423
XLOC_091401	10:21827290-21832410	ENSBTAG00000016378	LRP10	10:21786856-21792534	100k	-0.169327	0.748437	0.9794
XLOC_091401	10:21827290-21832410	ENSBTAG00000014824	MMP14	10:21806053-21814533	100k	-0.204888	0.696969	0.9748
XLOC_091401	10:21827290-21832410	ENSBTAG00000014821	SLC7A7	10:21832583-21864021	10k,100k	-0.58111	0.226453	0.9748
XLOC_091401	10:21827290-21832410	ENSBTAG00000014820	OXA1L	10:21864274-21879576	100k	-0.0950613	0.857838	0.989085
XLOC_091401	10:21827290-21832410	ENSBTAG00000047305	-	10:21920976-21921897	100k	0.401003	0.430737	0.9748
XLOC_091401	10:21827290-21832410	ENSBTAG00000010890	PRMT5	10:21752765-21760473	100k	0.201271	0.70217	0.9748
XLOC_284898	10:22070826-22072741	ENSBTAG00000045760	-	10:21975579-21976545	100k	0.0900112	0.865348	0.989787
XLOC_284898	10:22070826-22072741	ENSBTAG00000009274	-	10:21994852-21995149	100k	#N/A	#N/A	#N/A
XLOC_284898	10:22070826-22072741	ENSBTAG00000047306	OR6J1	10:22007816-22009402	100k	0.306413	0.554766	0.9748
XLOC_284898	10:22070826-22072741	ENSBTAG00000025604	-	10:22015187-22015810	100k	#N/A	#N/A	#N/A
XLOC_284898	10:22070826-22072741	ENSBTAG00000047064	-	10:22018181-22018744	100k	#N/A	#N/A	#N/A
XLOC_284898	10:22070826-22072741	ENSBTAG00000047744	-	10:22038225-22038788	100k	#N/A	#N/A	#N/A
XLOC_284898	10:22070826-22072741	ENSBTAG00000016658	ABHD4	10:22045426-22056366	100k	0.345256	0.502694	0.9748
XLOC_284898	10:22070826-22072741	ENSBTAG00000019077	DAD1	10:22073357-22095132	10k,100k	0.141053	0.789823	0.983308
XLOC_284898	10:22070826-22072741	ENSBTAG00000000431	TRD@	10:22106908-23304334	100k	0.785664	0.0639867	0.927442
XLOC_284898	10:22070826-22072741	ENSBTAG00000000432	TRAC	10:22106908-23304334	100k	0.354674	0.490297	0.9748
XLOC_284898	10:22070826-22072741	ENSBTAG00000036202	-	10:22106908-23304334	100k	#N/A	#N/A	#N/A
XLOC_284898	10:22070826-22072741	ENSBTAG00000038098	TRAV29DV5	10:22106908-23304334	100k	0.486683	0.327614	0.9748
XLOC_284898	10:22070826-22072741	ENSBTAG00000039077	-	10:22106908-23304334	100k	0.193183	0.71383	0.975602
XLOC_284898	10:22070826-22072741	ENSBTAG00000039402	-	10:22106908-23304334	100k	0.362119	0.480564	0.9748
XLOC_284898	10:22070826-22072741	ENSBTAG00000045595	-	10:22106908-23304334	100k	0.536533	0.272425	0.9748
XLOC_284898	10:22070826-22072741	ENSBTAG00000045758	-	10:22106908-23304334	100k	0.0823631	0.876735	0.990768
XLOC_284898	10:22070826-22072741	ENSBTAG00000046464	-	10:22106908-23304334	100k	0.536367	0.272603	0.9748
XLOC_284898	10:22070826-22072741	ENSBTAG00000046530	-	10:22106908-23304334	100k	#N/A	#N/A	#N/A
XLOC_284898	10:22070826-22072741	ENSBTAG00000046682	-	10:22106908-23304334	100k	#N/A	#N/A	#N/A
XLOC_284898	10:22070826-22072741	ENSBTAG00000046962	-	10:22106908-23304334	100k	#N/A	#N/A	#N/A
XLOC_284898	10:22070826-22072741	ENSBTAG00000047041	-	10:22106908-23304334	100k	-0.0133549	0.979969	0.99883
XLOC_284898	10:22070826-22072741	ENSBTAG00000047156	TRDV2	10:22106908-23304334	100k	-0.0541161	0.918905	0.99428
XLOC_284898	10:22070826-22072741	ENSBTAG00000047258	-	10:22106908-23304334	100k	0.393487	0.440232	0.9748
XLOC_284898	10:22070826-22072741	ENSBTAG00000047276	-	10:22106908-23304334	100k	-0.430481	0.394165	0.9748
XLOC_284898	10:22070826-22072741	ENSBTAG00000047444	-	10:22106908-23304334	100k	-0.47954	0.335827	0.9748
XLOC_284898	10:22070826-22072741	ENSBTAG00000048064	-	10:22106908-23304334	100k	#N/A	#N/A	#N/A
XLOC_284898	10:22070826-22072741	ENSBTAG00000048302	-	10:22106908-23304334	100k	0.482041	0.332943	0.9748
XLOC_284940	10:22183723-22184512	ENSBTAG00000019077	DAD1	10:22073357-22095132	100k	0.667116	0.147774	0.9748
XLOC_284940	10:22183723-22184512	ENSBTAG00000000431	TRD@	10:22106908-23304334	10k,100k	0.310691	0.548958	0.9748
XLOC_284940	10:22183723-22184512	ENSBTAG00000000432	TRAC	10:22106908-23304334	10k,100k	0.520783	0.289447	0.9748
XLOC_284940	10:22183723-22184512	ENSBTAG00000036202	-	10:22106908-23304334	10k,100k	#N/A	#N/A	#N/A
XLOC_284940	10:22183723-22184512	ENSBTAG00000038098	TRAV29DV5	10:22106908-23304334	10k,100k	-0.524418	0.285484	0.9748
XLOC_284940	10:22183723-22184512	ENSBTAG00000039077	-	10:22106908-23304334	10k,100k	0.307123	0.5538	0.9748
XLOC_284940	10:22183723-22184512	ENSBTAG00000039402	-	10:22106908-23304334	10k,100k	0.400031	0.431961	0.9748
XLOC_284940	10:22183723-22184512	ENSBTAG00000045595	-	10:22106908-23304334	10k,100k	-0.314611	0.543654	0.9748
XLOC_284940	10:22183723-22184512	ENSBTAG00000045758	-	10:22106908-23304334	10k,100k	0.915705	0.010359	0.695937
XLOC_284940	10:22183723-22184512	ENSBTAG00000046464	-	10:22106908-23304334	10k,100k	-0.314601	0.543667	0.9748
XLOC_284940	10:22183723-22184512	ENSBTAG00000046530	-	10:22106908-23304334	10k,100k	#N/A	#N/A	#N/A
XLOC_284940	10:22183723-22184512	ENSBTAG00000046682	-	10:22106908-23304334	10k,100k	#N/A	#N/A	#N/A
XLOC_284940	10:22183723-22184512	ENSBTAG00000046962	-	10:22106908-23304334	10k,100k	#N/A	#N/A	#N/A
XLOC_284940	10:22183723-22184512	ENSBTAG00000047041	-	10:22106908-23304334	10k,100k	-0.2	0.704	0.9748
XLOC_284940	10:22183723-22184512	ENSBTAG00000047156	TRDV2	10:22106908-23304334	10k,100k	0.736832	0.0947731	0.964002
XLOC_284940	10:22183723-22184512	ENSBTAG00000047258	-	10:22106908-23304334	10k,100k	-0.2	0.704	0.9748
XLOC_284940	10:22183723-22184512	ENSBTAG00000047276	-	10:22106908-23304334	10k,100k	-0.2	0.704	0.9748
XLOC_284940	10:22183723-22184512	ENSBTAG00000047444	-	10:22106908-23304334	10k,100k	-0.2	0.704	0.9748
XLOC_284940	10:22183723-22184512	ENSBTAG00000048064	-	10:22106908-23304334	10k,100k	#N/A	#N/A	#N/A
XLOC_284940	10:22183723-22184512	ENSBTAG00000048302	-	10:22106908-23304334	10k,100k	-0.360498	0.482678	0.9748
XLOC_285258	10:22663171-22663611	ENSBTAG00000000431	TRD@	10:22106908-23304334	10k,100k	0.310691	0.548958	0.9748
XLOC_285258	10:22663171-22663611	ENSBTAG00000000432	TRAC	10:22106908-23304334	10k,100k	0.520783	0.289447	0.9748
XLOC_285258	10:22663171-22663611	ENSBTAG00000036202	-	10:22106908-23304334	10k,100k	#N/A	#N/A	#N/A
XLOC_285258	10:22663171-22663611	ENSBTAG00000038098	TRAV29DV5	10:22106908-23304334	10k,100k	-0.524418	0.285484	0.9748
XLOC_285258	10:22663171-22663611	ENSBTAG00000039077	-	10:22106908-23304334	10k,100k	0.307123	0.5538	0.9748
XLOC_285258	10:22663171-22663611	ENSBTAG00000039402	-	10:22106908-23304334	10k,100k	0.400031	0.431961	0.9748
XLOC_285258	10:22663171-22663611	ENSBTAG00000045595	-	10:22106908-23304334	10k,100k	-0.314611	0.543654	0.9748
XLOC_285258	10:22663171-22663611	ENSBTAG00000045758	-	10:22106908-23304334	10k,100k	0.915705	0.010359	0.695937
XLOC_285258	10:22663171-22663611	ENSBTAG00000046464	-	10:22106908-23304334	10k,100k	-0.314601	0.543667	0.9748
XLOC_285258	10:22663171-22663611	ENSBTAG00000046530	-	10:22106908-23304334	10k,100k	#N/A	#N/A	#N/A
XLOC_285258	10:22663171-22663611	ENSBTAG00000046682	-	10:22106908-23304334	10k,100k	#N/A	#N/A	#N/A
XLOC_285258	10:22663171-22663611	ENSBTAG00000046962	-	10:22106908-23304334	10k,100k	#N/A	#N/A	#N/A
XLOC_285258	10:22663171-22663611	ENSBTAG00000047041	-	10:22106908-23304334	10k,100k	-0.2	0.704	0.9748
XLOC_285258	10:22663171-22663611	ENSBTAG00000047156	TRDV2	10:22106908-23304334	10k,100k	0.736832	0.0947731	0.964002
XLOC_285258	10:22663171-22663611	ENSBTAG00000047258	-	10:22106908-23304334	10k,100k	-0.2	0.704	0.9748
XLOC_285258	10:22663171-22663611	ENSBTAG00000047276	-	10:22106908-23304334	10k,100k	-0.2	0.704	0.9748
XLOC_285258	10:22663171-22663611	ENSBTAG00000047444	-	10:22106908-23304334	10k,100k	-0.2	0.704	0.9748
XLOC_285258	10:22663171-22663611	ENSBTAG00000048064	-	10:22106908-23304334	10k,100k	#N/A	#N/A	#N/A
XLOC_285258	10:22663171-22663611	ENSBTAG00000048302	-	10:22106908-23304334	10k,100k	-0.360498	0.482678	0.9748
XLOC_286369	10:24836980-24837486	ENSBTAG00000035785	-	10:24757321-24765544	100k	-0.655888	0.157246	0.9748
XLOC_286369	10:24836980-24837486	ENSBTAG00000040141	TRAV14DV4	10:24832982-24833500	10k,100k	-0.0433108	0.935074	0.995649
XLOC_286369	10:24836980-24837486	ENSBTAG00000046819	-	10:24838411-24838993	10k,100k	-0.55273	0.255337	0.9748
XLOC_286369	10:24836980-24837486	ENSBTAG00000038060	-	10:24909811-24910308	100k	-0.2	0.704	0.9748
XLOC_092394	10:25905468-25905909	ENSBTAG00000018919	OR5AU1	10:26005890-26006826	100k	0.385446	0.450464	0.9748
XLOC_092394	10:25905468-25905909	ENSBTAG00000020421	SUPT16H	10:25827153-25861850	100k	-0.417641	0.409962	0.9748
XLOC_092394	10:25905468-25905909	ENSBTAG00000004694	RPGRIP1	10:25862557-25917420	10k,100k	0.315267	0.542767	0.9748
XLOC_092394	10:25905468-25905909	ENSBTAG00000020422	CHD8	10:25785914-25825625	100k	0.507863	0.303701	0.9748
XLOC_092394	10:25905468-25905909	ENSBTAG00000011396	HNRPC	10:25936104-25980839	100k	0.0527766	0.920909	0.994431
XLOC_092469	10:26098698-26107469	ENSBTAG00000018919	OR5AU1	10:26005890-26006826	100k	-0.896057	0.0156448	0.755052
XLOC_092469	10:26098698-26107469	ENSBTAG00000032908	TMEM253	10:26042929-26045753	100k	-0.39943	0.432719	0.9748
XLOC_092469	10:26098698-26107469	ENSBTAG00000021008	ZNF219	10:26053956-26056906	100k	0.0686509	0.897185	0.992377
XLOC_092469	10:26098698-26107469	ENSBTAG00000046482	-	10:26113953-26114424	10k,100k	-0.28871	0.578967	0.9748
XLOC_092469	10:26098698-26107469	ENSBTAG00000046189	RNASE13	10:26126016-26126478	100k	-0.471582	0.345065	0.9748
XLOC_092469	10:26098698-26107469	ENSBTAG00000000328	TPPP2	10:26128307-26130477	100k	-0.440088	0.382486	0.9748
XLOC_092469	10:26098698-26107469	ENSBTAG00000000843	NDRG2	10:26134841-26142255	100k	-0.302816	0.55966	0.9748
XLOC_092469	10:26098698-26107469	ENSBTAG00000000936	SLC39A2	10:26150710-26153125	100k	-0.77593	0.0696858	0.936934
XLOC_092469	10:26098698-26107469	ENSBTAG00000006613	METTL17	10:26175322-26180969	100k	-0.0631905	0.90534	0.993133
XLOC_092469	10:26098698-26107469	ENSBTAG00000013401	ARHGEF40	10:26058170-26079915	100k	-0.372177	0.467511	0.9748
XLOC_223917	10:26124962-26125393	ENSBTAG00000032908	TMEM253	10:26042929-26045753	100k	-0.601741	0.206331	0.9748
XLOC_223917	10:26124962-26125393	ENSBTAG00000021008	ZNF219	10:26053956-26056906	100k	-0.243718	0.641662	0.9748
XLOC_223917	10:26124962-26125393	ENSBTAG00000046482	-	10:26113953-26114424	100k	-0.286081	0.582586	0.9748
XLOC_223917	10:26124962-26125393	ENSBTAG00000046189	RNASE13	10:26126016-26126478	10k,100k	-0.467287	0.350088	0.9748
XLOC_223917	10:26124962-26125393	ENSBTAG00000000328	TPPP2	10:26128307-26130477	10k,100k	-0.436079	0.387345	0.9748
XLOC_223917	10:26124962-26125393	ENSBTAG00000000843	NDRG2	10:26134841-26142255	10k,100k	-0.421545	0.405137	0.9748
XLOC_223917	10:26124962-26125393	ENSBTAG00000000936	SLC39A2	10:26150710-26153125	100k	-0.768126	0.0744149	0.940997
XLOC_223917	10:26124962-26125393	ENSBTAG00000006613	METTL17	10:26175322-26180969	100k	-0.657217	0.156112	0.9748
XLOC_223917	10:26124962-26125393	ENSBTAG00000013401	ARHGEF40	10:26058170-26079915	100k	-0.263375	0.614072	0.9748
XLOC_121048	10:26505756-26514320	ENSBTAG00000039241	OR6S1	10:26493104-26494100	100k	0.264957	0.611865	0.9748
XLOC_121048	10:26505756-26514320	ENSBTAG00000046058	-	10:26543971-26544568	100k	-0.528404	0.281162	0.9748
XLOC_121048	10:26505756-26514320	ENSBTAG00000003006	RAK1	10:26574076-26574619	100k	-0.0602507	0.909733	0.993572
XLOC_121048	10:26505756-26514320	ENSBTAG00000019612	RNASE4	10:26423873-26445634	100k	-0.215527	0.681715	0.9748
XLOC_121048	10:26505756-26514320	ENSBTAG00000045492	ANG	10:26423873-26445634	100k	-0.665223	0.149353	0.9748
XLOC_121048	10:26505756-26514320	ENSBTAG00000046668	ANG2	10:26423873-26445634	100k	-0.970583	0.00128534	0.339095
XLOC_224159	10:26534465-26535094	ENSBTAG00000039241	OR6S1	10:26493104-26494100	100k	-0.397671	0.434938	0.9748
XLOC_224159	10:26534465-26535094	ENSBTAG00000046058	-	10:26543971-26544568	10k,100k	0.84927	0.032367	0.852094
XLOC_224159	10:26534465-26535094	ENSBTAG00000003006	RAK1	10:26574076-26574619	100k	-0.2	0.704	0.9748
XLOC_224159	10:26534465-26535094	ENSBTAG00000032869	RNASE10	10:26631718-26632354	100k	0.852307	0.0311089	0.846817
XLOC_224159	10:26534465-26535094	ENSBTAG00000019612	RNASE4	10:26423873-26445634	100k	0.116596	0.825899	0.986244
XLOC_224159	10:26534465-26535094	ENSBTAG00000045492	ANG	10:26423873-26445634	100k	0.474845	0.341266	0.9748
XLOC_224159	10:26534465-26535094	ENSBTAG00000046668	ANG2	10:26423873-26445634	100k	0.431236	0.393244	0.9748
XLOC_092686	10:26630008-26631484	ENSBTAG00000046058	-	10:26543971-26544568	100k	0.00455735	0.993164	0.999497
XLOC_092686	10:26630008-26631484	ENSBTAG00000003006	RAK1	10:26574076-26574619	100k	-0.565515	0.242155	0.9748
XLOC_092686	10:26630008-26631484	ENSBTAG00000032869	RNASE10	10:26631718-26632354	10k,100k	0.152728	0.77269	0.981796
XLOC_092686	10:26630008-26631484	ENSBTAG00000037452	-	10:26680215-26686302	100k	-0.311235	0.548222	0.9748
XLOC_092686	10:26630008-26631484	ENSBTAG00000002745	APEX1	10:26706594-26709174	100k	0.245163	0.639624	0.9748
XLOC_092686	10:26630008-26631484	ENSBTAG00000002743	OSGEP	10:26709551-26716112	100k	0.357506	0.486588	0.9748
XLOC_092686	10:26630008-26631484	ENSBTAG00000001183	KLHL33	10:26728621-26738305	100k	0.00899338	0.98651	0.999209
XLOC_092686	10:26630008-26631484	ENSBTAG00000012317	PNP	10:26667692-26673918	100k	0.513738	0.297187	0.9748
XLOC_092686	10:26630008-26631484	ENSBTAG00000002748	TMEM55B	10:26702989-26706505	100k	0.159613	0.762614	0.980871
XLOC_292033	10:26697900-26702683	ENSBTAG00000032869	RNASE10	10:26631718-26632354	100k	0.788027	0.0626368	0.925097
XLOC_292033	10:26697900-26702683	ENSBTAG00000037452	-	10:26680215-26686302	100k	0.644683	0.166946	0.9748
XLOC_292033	10:26697900-26702683	ENSBTAG00000002745	APEX1	10:26706594-26709174	10k,100k	0.802424	0.054698	0.9101
XLOC_292033	10:26697900-26702683	ENSBTAG00000002743	OSGEP	10:26709551-26716112	10k,100k	0.697124	0.123709	0.9748
XLOC_292033	10:26697900-26702683	ENSBTAG00000001183	KLHL33	10:26728621-26738305	100k	-0.65402	0.158846	0.9748
XLOC_292033	10:26697900-26702683	ENSBTAG00000012317	PNP	10:26667692-26673918	100k	0.582044	0.225525	0.9748
XLOC_292033	10:26697900-26702683	ENSBTAG00000002748	TMEM55B	10:26702989-26706505	10k,100k	0.840974	0.0359232	0.865429
XLOC_292033	10:26697900-26702683	ENSBTAG00000001179	TEP1	10:26750845-26784291	100k	0.155129	0.769172	0.981484
XLOC_292033	10:26697900-26702683	ENSBTAG00000009374	PARP2	10:26799839-26814032	100k	-0.843072	0.0350072	0.863078
XLOC_017536	10:26814249-26814590	ENSBTAG00000002743	OSGEP	10:26709551-26716112	100k	0.851462	0.0314565	0.84824
XLOC_017536	10:26814249-26814590	ENSBTAG00000001183	KLHL33	10:26728621-26738305	100k	-0.177942	0.735905	0.978268
XLOC_017536	10:26814249-26814590	ENSBTAG00000025666	RPS29	10:26814898-26815069	10k,100k	0.976651	0.000811429	0.260189
XLOC_017536	10:26814249-26814590	ENSBTAG00000038643	OR11H4	10:26880574-26881549	100k	0.229139	0.662307	0.9748
XLOC_017536	10:26814249-26814590	ENSBTAG00000001179	TEP1	10:26750845-26784291	100k	0.221546	0.673118	0.9748
XLOC_017536	10:26814249-26814590	ENSBTAG00000009374	PARP2	10:26799839-26814032	10k,100k	-0.408906	0.420826	0.9748
XLOC_017536	10:26814249-26814590	ENSBTAG00000008466	CCNB1IP1	10:26830646-26838482	100k	0.571022	0.236562	0.9748
XLOC_017536	10:26814249-26814590	ENSBTAG00000009372	TTC5	10:26841793-26858144	100k	0.731029	0.098789	0.967361
XLOC_017536	10:26814249-26814590	ENSBTAG00000015983	-	10:26902107-26903076	100k	0.611399	0.197174	0.9748
XLOC_226992	10:26816353-26828565	ENSBTAG00000001183	KLHL33	10:26728621-26738305	100k	0.609979	0.198511	0.9748
XLOC_226992	10:26816353-26828565	ENSBTAG00000025666	RPS29	10:26814898-26815069	10k,100k	0.330765	0.521946	0.9748
XLOC_226992	10:26816353-26828565	ENSBTAG00000038643	OR11H4	10:26880574-26881549	100k	0.0245853	0.963129	0.997662
XLOC_226992	10:26816353-26828565	ENSBTAG00000032801	OR11H7	10:26916705-26917662	100k	0.189701	0.718861	0.976206
XLOC_226992	10:26816353-26828565	ENSBTAG00000039785	OR11H6	10:26924386-26925352	100k	#N/A	#N/A	#N/A
XLOC_226992	10:26816353-26828565	ENSBTAG00000001179	TEP1	10:26750845-26784291	100k	0.815189	0.0480765	0.895668
XLOC_226992	10:26816353-26828565	ENSBTAG00000009374	PARP2	10:26799839-26814032	10k,100k	-0.342835	0.505895	0.9748
XLOC_226992	10:26816353-26828565	ENSBTAG00000008466	CCNB1IP1	10:26830646-26838482	10k,100k	0.213129	0.685147	0.9748
XLOC_226992	10:26816353-26828565	ENSBTAG00000009372	TTC5	10:26841793-26858144	100k	0.422279	0.404232	0.9748
XLOC_226992	10:26816353-26828565	ENSBTAG00000015983	-	10:26902107-26903076	100k	0.57409	0.233469	0.9748
XLOC_121426	10:28355360-28356313	ENSBTAG00000040609	-	10:28255474-28256440	100k	0.566161	0.241497	0.9748
XLOC_121426	10:28355360-28356313	ENSBTAG00000038531	-	10:28281889-28284034	100k	-0.0533477	0.920054	0.994389
XLOC_121426	10:28355360-28356313	ENSBTAG00000020040	LPCAT4	10:28331828-28339111	100k	0.907061	0.0125551	0.719656
XLOC_121426	10:28355360-28356313	ENSBTAG00000025632	NOP10	10:28351839-28355349	10k,100k	0.122231	0.817567	0.985569
XLOC_121426	10:28355360-28356313	ENSBTAG00000014948	NUTM1	10:28340122-28350132	10k,100k	0.684863	0.133319	0.9748
XLOC_121426	10:28355360-28356313	ENSBTAG00000016236	SLC12A6	10:28357074-28439037	10k,100k	0.218876	0.676929	0.9748
XLOC_121426	10:28355360-28356313	ENSBTAG00000006416	EMC4	10:28441592-28445103	100k	0.158506	0.764232	0.980933
XLOC_226236	10:29978299-29981846	ENSBTAG00000047645	-	10:29927783-29933155	100k	-0.363189	0.47917	0.9748
XLOC_226236	10:29978299-29981846	ENSBTAG00000046604	GREM1	10:30039412-30039967	100k	-0.0993738	0.85143	0.988499
XLOC_226236	10:29978299-29981846	ENSBTAG00000032613	SCG5	10:30077157-30135194	100k	-0.563024	0.244702	0.9748
XLOC_121989	10:30531048-30531892	ENSBTAG00000040206	ZNF770	10:30525209-30527276	10k,100k	0.626111	0.183556	0.9748
XLOC_121989	10:30531048-30531892	ENSBTAG00000012712	AQR	10:30432686-30514706	100k	0.406623	0.423681	0.9748
XLOC_294456	10:30531050-30532176	ENSBTAG00000040206	ZNF770	10:30525209-30527276	10k,100k	0.894091	0.016231	0.76109
XLOC_294456	10:30531050-30532176	ENSBTAG00000012712	AQR	10:30432686-30514706	100k	0.914141	0.0107411	0.703691
XLOC_093791	10:30531291-30685005	ENSBTAG00000040206	ZNF770	10:30525209-30527276	10k,100k	0.856845	0.029273	0.837575
XLOC_093791	10:30531291-30685005	ENSBTAG00000012712	AQR	10:30432686-30514706	100k	0.754989	0.0826916	0.950305
XLOC_094722	10:33965454-33969391	ENSBTAG00000032518	SPRED1	10:33950023-34069008	10k,100k	0.385712	0.450124	0.9748
XLOC_095007	10:35087266-35241145	ENSBTAG00000002006	THBS1	10:35314024-35329297	100k	-0.479416	0.33597	0.9748
XLOC_293158	10:35134356-35310398	ENSBTAG00000002006	THBS1	10:35314024-35329297	10k,100k	0.321054	0.534965	0.9748
XLOC_293158	10:35134356-35310398	ENSBTAG00000012015	FSIP1	10:35350328-35538497	100k	-0.58667	0.220955	0.9748
XLOC_294286	10:35951151-35968522	ENSBTAG00000046052	ANKRD63	10:36017218-36018364	100k	-0.572142	0.235432	0.9748
XLOC_294286	10:35951151-35968522	ENSBTAG00000012180	BMF	10:35856696-35871287	100k	0.602502	0.205604	0.9748
XLOC_294286	10:35951151-35968522	ENSBTAG00000019076	-	10:35984429-36013346	100k	0.27454	0.598537	0.9748
XLOC_294286	10:35951151-35968522	ENSBTAG00000019079	PLCB2	10:36024407-36044688	100k	-0.657367	0.155984	0.9748
XLOC_294286	10:35951151-35968522	ENSBTAG00000007237	BUB1B	10:35903020-35970465	10k,100k	-0.935533	0.00610003	0.605198
XLOC_124121	10:35952915-35962793	ENSBTAG00000046052	ANKRD63	10:36017218-36018364	100k	0.498544	0.314139	0.9748
XLOC_124121	10:35952915-35962793	ENSBTAG00000012180	BMF	10:35856696-35871287	100k	-0.396157	0.436851	0.9748
XLOC_124121	10:35952915-35962793	ENSBTAG00000019076	-	10:35984429-36013346	100k	-0.487569	0.3266	0.9748
XLOC_124121	10:35952915-35962793	ENSBTAG00000019079	PLCB2	10:36024407-36044688	100k	-0.286764	0.581645	0.9748
XLOC_124121	10:35952915-35962793	ENSBTAG00000007237	BUB1B	10:35903020-35970465	10k,100k	0.0507173	0.923989	0.994707
XLOC_017864	10:35952915-35968276	ENSBTAG00000046052	ANKRD63	10:36017218-36018364	100k	-0.248854	0.634424	0.9748
XLOC_017864	10:35952915-35968276	ENSBTAG00000012180	BMF	10:35856696-35871287	100k	0.325512	0.528977	0.9748
XLOC_017864	10:35952915-35968276	ENSBTAG00000019076	-	10:35984429-36013346	100k	0.377584	0.46054	0.9748
XLOC_017864	10:35952915-35968276	ENSBTAG00000019079	PLCB2	10:36024407-36044688	100k	-0.788108	0.0625907	0.925097
XLOC_017864	10:35952915-35968276	ENSBTAG00000007237	BUB1B	10:35903020-35970465	10k,100k	-0.747968	0.0872759	0.954893
XLOC_006101	10:35956826-35970465	ENSBTAG00000046052	ANKRD63	10:36017218-36018364	100k	-0.0684095	0.897546	0.992398
XLOC_006101	10:35956826-35970465	ENSBTAG00000013774	C15orf52	10:36068633-36074651	100k	0.463865	0.354108	0.9748
XLOC_006101	10:35956826-35970465	ENSBTAG00000012180	BMF	10:35856696-35871287	100k	-0.0236214	0.964574	0.997782
XLOC_006101	10:35956826-35970465	ENSBTAG00000019076	-	10:35984429-36013346	100k	0.163558	0.75685	0.98036
XLOC_006101	10:35956826-35970465	ENSBTAG00000019079	PLCB2	10:36024407-36044688	100k	-0.244741	0.640218	0.9748
XLOC_006101	10:35956826-35970465	ENSBTAG00000007237	BUB1B	10:35903020-35970465	10k,100k	-0.172086	0.744419	0.979083
XLOC_230342	10:36292800-36301268	ENSBTAG00000003193	RPUSD2	10:36280970-36284979	10k,100k	-0.244151	0.64105	0.9748
XLOC_230342	10:36292800-36301268	ENSBTAG00000004421	CHST14	10:36191060-36193015	100k	-0.10271	0.846477	0.988089
XLOC_230342	10:36292800-36301268	ENSBTAG00000025593	CCDC32	10:36264748-36274189	100k	-0.623835	0.185637	0.9748
XLOC_230342	10:36292800-36301268	ENSBTAG00000002918	RAD51	10:36368262-36403938	100k	0.563504	0.24421	0.9748
XLOC_017906	10:36425561-36426467	ENSBTAG00000013477	GCHFR	10:36425457-36429223	10k,100k	0.0294809	0.955792	0.997098
XLOC_017906	10:36425561-36426467	ENSBTAG00000013485	ZFYVE19	10:36460183-36467297	100k	-0.366981	0.47424	0.9748
XLOC_017906	10:36425561-36426467	ENSBTAG00000016291	RHOV	10:36523868-36525354	100k	-0.0468836	0.929726	0.995168
XLOC_017906	10:36425561-36426467	ENSBTAG00000002918	RAD51	10:36368262-36403938	100k	-0.294178	0.571462	0.9748
XLOC_017906	10:36425561-36426467	ENSBTAG00000002921	RMDN3	10:36404113-36419370	10k,100k	-0.293765	0.572029	0.9748
XLOC_017906	10:36425561-36426467	ENSBTAG00000013488	PPP1R14D	10:36468113-36478924	100k	-0.361785	0.481	0.9748
XLOC_017906	10:36425561-36426467	ENSBTAG00000004086	SPINT1	10:36490426-36504314	100k	-0.475085	0.340987	0.9748
XLOC_017906	10:36425561-36426467	ENSBTAG00000013480	DNAJC17	10:36429385-36460034	10k,100k	0.778664	0.0680626	0.933436
XLOC_017906	10:36425561-36426467	ENSBTAG00000047281	C15orf62	10:36429385-36460034	10k,100k	-0.166303	0.752845	0.97987
XLOC_095390	10:36434822-36435686	ENSBTAG00000013477	GCHFR	10:36425457-36429223	10k,100k	0.453787	0.366043	0.9748
XLOC_095390	10:36434822-36435686	ENSBTAG00000013485	ZFYVE19	10:36460183-36467297	100k	0.109141	0.836939	0.987127
XLOC_095390	10:36434822-36435686	ENSBTAG00000016291	RHOV	10:36523868-36525354	100k	-0.0830156	0.875763	0.99071
XLOC_095390	10:36434822-36435686	ENSBTAG00000002918	RAD51	10:36368262-36403938	100k	-0.0554181	0.916958	0.994091
XLOC_095390	10:36434822-36435686	ENSBTAG00000002921	RMDN3	10:36404113-36419370	100k	0.760229	0.0793431	0.945266
XLOC_095390	10:36434822-36435686	ENSBTAG00000013488	PPP1R14D	10:36468113-36478924	100k	0.640622	0.170521	0.9748
XLOC_095390	10:36434822-36435686	ENSBTAG00000004086	SPINT1	10:36490426-36504314	100k	0.353151	0.492295	0.9748
XLOC_095390	10:36434822-36435686	ENSBTAG00000013480	DNAJC17	10:36429385-36460034	10k,100k	-0.743126	0.0905016	0.959506
XLOC_095390	10:36434822-36435686	ENSBTAG00000047281	C15orf62	10:36429385-36460034	10k,100k	0.497711	0.315079	0.9748
XLOC_095960	10:38300304-38307903	ENSBTAG00000006470	TTBK2	10:38159316-38248606	100k	0.125617	0.812566	0.985151
XLOC_095960	10:38300304-38307903	ENSBTAG00000021087	UBR1	10:38300303-38447561	10k,100k	-0.150938	0.775313	0.982062
XLOC_012834	10:38305855-38307862	ENSBTAG00000006470	TTBK2	10:38159316-38248606	100k	-0.307953	0.552673	0.9748
XLOC_012834	10:38305855-38307862	ENSBTAG00000021087	UBR1	10:38300303-38447561	10k,100k	-0.567184	0.240455	0.9748
XLOC_233897	10:43014500-43015310	ENSBTAG00000005547	VCPKMT	10:43089377-43094843	100k	0.652239	0.160378	0.9748
XLOC_233897	10:43014500-43015310	ENSBTAG00000005550	SOS2	10:43096671-43177625	100k	0.397361	0.435329	0.9748
XLOC_233932	10:43045742-43068955	ENSBTAG00000005547	VCPKMT	10:43089377-43094843	100k	0.0762149	0.885899	0.99146
XLOC_233932	10:43045742-43068955	ENSBTAG00000005550	SOS2	10:43096671-43177625	100k	0.358077	0.485841	0.9748
XLOC_097314	10:44143275-44147290	ENSBTAG00000011225	TMX1	10:44101815-44114905	100k	0.0153394	0.976993	0.998595
XLOC_234415	10:44174332-44217836	ENSBTAG00000011225	TMX1	10:44101815-44114905	100k	-0.215478	0.681786	0.9748
XLOC_097318	10:44179400-44217836	ENSBTAG00000011225	TMX1	10:44101815-44114905	100k	-0.215478	0.681786	0.9748
XLOC_234775	10:44497109-44497929	ENSBTAG00000031707	FRMD6	10:44342322-44615289	10k,100k	0.271879	0.60223	0.9748
XLOC_300305	10:44526981-44527669	ENSBTAG00000031707	FRMD6	10:44342322-44615289	10k,100k	-0.715971	0.109552	0.97461
XLOC_300541	10:45036538-45046750	ENSBTAG00000021945	NID2	10:44894656-44986659	100k	-0.395178	0.43809	0.9748
XLOC_097549	10:45215517-45216430	ENSBTAG00000001423	-	10:45166944-45169879	100k	0.0863849	0.870745	0.990199
XLOC_097549	10:45215517-45216430	ENSBTAG00000006703	PTGDR	10:45205472-45212956	10k,100k	-0.238306	0.649307	0.9748
XLOC_097549	10:45215517-45216430	ENSBTAG00000008411	PLEKHO2	10:45281370-45303690	100k	-0.0900193	0.865336	0.989787
XLOC_097873	10:45894669-45896371	ENSBTAG00000002014	SNX1	10:45899488-45936333	10k,100k	0.214395	0.683335	0.9748
XLOC_097873	10:45894669-45896371	ENSBTAG00000002012	FAM96A	10:45936705-45952110	100k	0.0300839	0.954888	0.997026
XLOC_097873	10:45894669-45896371	ENSBTAG00000016823	CSNK1G1	10:45717383-45867730	100k	-0.359687	0.483737	0.9748
XLOC_097873	10:45894669-45896371	ENSBTAG00000016821	SNX22	10:45874977-45886880	10k,100k	-0.59007	0.217621	0.9748
XLOC_097873	10:45894669-45896371	ENSBTAG00000016822	PPIB	10:45874977-45886880	10k,100k	-0.121405	0.818787	0.985712
XLOC_097957	10:46338531-46340755	ENSBTAG00000019474	HERC1	10:46241888-46455782	10k,100k	0.518228	0.292246	0.9748
XLOC_235876	10:46338852-46339206	ENSBTAG00000019474	HERC1	10:46241888-46455782	10k,100k	0.0484252	0.927419	0.995026
XLOC_301382	10:46571245-46572436	ENSBTAG00000008805	USP3	10:46471348-46570989	10k,100k	0.309909	0.550019	0.9748
XLOC_127512	10:46680337-46686695	ENSBTAG00000019390	CA12	10:46749739-46768704	100k	0.670715	0.144791	0.9748
XLOC_306189	10:46680710-46686673	ENSBTAG00000019390	CA12	10:46749739-46768704	100k	0.700812	0.120879	0.9748
XLOC_127525	10:46693122-46706127	ENSBTAG00000019390	CA12	10:46749739-46768704	100k	0.840437	0.0361593	0.866542
XLOC_127525	10:46693122-46706127	ENSBTAG00000010641	APH1B	10:46788193-46828932	100k	0.218333	0.677705	0.9748
XLOC_301748	10:46950640-46956497	ENSBTAG00000012898	RPS27L	10:46946053-46949421	10k,100k	0.103147	0.845829	0.988043
XLOC_301748	10:46950640-46956497	ENSBTAG00000005373	TPM1	10:47056203-47065846	100k	-0.790951	0.0609841	0.923063
XLOC_301748	10:46950640-46956497	ENSBTAG00000011146	RAB8B	10:46837291-46907334	100k	-0.0410033	0.93853	0.995942
XLOC_301748	10:46950640-46956497	ENSBTAG00000017373	LACTB	10:46962110-46979997	10k,100k	-0.13251	0.802398	0.984403
XLOC_098262	10:47040471-47041327	ENSBTAG00000012898	RPS27L	10:46946053-46949421	100k	-0.0587594	0.911962	0.993709
XLOC_098262	10:47040471-47041327	ENSBTAG00000005373	TPM1	10:47056203-47065846	100k	0.355482	0.489237	0.9748
XLOC_098262	10:47040471-47041327	ENSBTAG00000017373	LACTB	10:46962110-46979997	100k	0.418072	0.409428	0.9748
XLOC_127629	10:47080871-47084724	ENSBTAG00000005373	TPM1	10:47056203-47065846	100k	0.339588	0.510199	0.9748
XLOC_301869	10:47115192-47131515	ENSBTAG00000005373	TPM1	10:47056203-47065846	100k	-0.28755	0.580563	0.9748
XLOC_301991	10:47236866-47239069	ENSBTAG00000003667	TLN2	10:47303875-47796327	100k	0.087417	0.869208	0.990115
XLOC_240033	10:48376510-48960812	ENSBTAG00000015904	RORA	10:48949617-49750993	10k,100k	-0.552281	0.255805	0.9748
XLOC_237017	10:49243284-49249451	ENSBTAG00000015904	RORA	10:48949617-49750993	10k,100k	-0.758362	0.080529	0.947311
XLOC_128662	10:49411755-49416596	ENSBTAG00000015904	RORA	10:48949617-49750993	10k,100k	0.532646	0.27659	0.9748
XLOC_018890	10:49413106-49416512	ENSBTAG00000015904	RORA	10:48949617-49750993	10k,100k	0.33442	0.51707	0.9748
XLOC_128710	10:49480595-49486046	ENSBTAG00000015904	RORA	10:48949617-49750993	10k,100k	0.412525	0.416313	0.9748
XLOC_302925	10:49520145-49525446	ENSBTAG00000015904	RORA	10:48949617-49750993	10k,100k	0.19752	0.707573	0.975127
XLOC_302926	10:49527932-49605106	ENSBTAG00000015904	RORA	10:48949617-49750993	10k,100k	-0.213654	0.684396	0.9748
XLOC_128734	10:49527932-49605190	ENSBTAG00000015904	RORA	10:48949617-49750993	10k,100k	-0.373369	0.465972	0.9748
XLOC_006142	10:49527932-49605797	ENSBTAG00000015904	RORA	10:48949617-49750993	10k,100k	0.226188	0.666505	0.9748
XLOC_307452	10:49597322-49605294	ENSBTAG00000015904	RORA	10:48949617-49750993	10k,100k	0.222233	0.672139	0.9748
XLOC_098834	10:49840433-49846828	ENSBTAG00000009615	ANXA2	10:49860061-49904536	100k	-0.657485	0.155884	0.9748
XLOC_098834	10:49840433-49846828	ENSBTAG00000005328	ICE2	10:49766410-49829338	100k	0.884794	0.0191441	0.78111
XLOC_098834	10:49840433-49846828	ENSBTAG00000015904	RORA	10:48949617-49750993	100k	0.894244	0.0161851	0.760733
XLOC_128930	10:49842022-49859816	ENSBTAG00000009615	ANXA2	10:49860061-49904536	10k,100k	0.207977	0.692532	0.9748
XLOC_128930	10:49842022-49859816	ENSBTAG00000005328	ICE2	10:49766410-49829338	100k	0.0386371	0.942073	0.996137
XLOC_128930	10:49842022-49859816	ENSBTAG00000015904	RORA	10:48949617-49750993	100k	0.345767	0.502018	0.9748
XLOC_238846	10:52656059-52693160	ENSBTAG00000002194	MYZAP	10:52648526-52771273	10k,100k	-0.486266	0.328091	0.9748
XLOC_238846	10:52656059-52693160	ENSBTAG00000040384	POLR2M	10:52648526-52771273	10k,100k	-0.280321	0.590532	0.9748
XLOC_129808	10:52876241-52884672	ENSBTAG00000008575	CGNL1	10:52835255-52941952	10k,100k	0.418099	0.409395	0.9748
XLOC_099891	10:53906666-53917800	ENSBTAG00000001486	ZNF280D	10:53738933-53840711	100k	-0.0974764	0.854249	0.988738
XLOC_099891	10:53906666-53917800	ENSBTAG00000000271	MNS1	10:53958911-54043420	100k	0.00063367	0.999049	0.999923
XLOC_239351	10:53910046-53919665	ENSBTAG00000001486	ZNF280D	10:53738933-53840711	100k	0.394223	0.439299	0.9748
XLOC_239351	10:53910046-53919665	ENSBTAG00000000271	MNS1	10:53958911-54043420	100k	0.181908	0.730148	0.977592
XLOC_130046	10:54172722-54280991	ENSBTAG00000031433	TEX9	10:54105429-54153426	100k	-0.311771	0.547496	0.9748
XLOC_130046	10:54172722-54280991	ENSBTAG00000000565	RFX7	10:54281615-54422091	10k,100k	0.23244	0.65762	0.9748
XLOC_100050	10:54382770-54384010	ENSBTAG00000000565	RFX7	10:54281615-54422091	10k,100k	0.590267	0.217429	0.9748
XLOC_005569	10:55030674-55031814	ENSBTAG00000012741	CCPG1	10:55001791-55028162	10k,100k	0.116274	0.826376	0.986288
XLOC_005569	10:55030674-55031814	ENSBTAG00000012408	RAB27A	10:55120521-55158773	100k	0.841786	0.0355672	0.864246
XLOC_005569	10:55030674-55031814	ENSBTAG00000031388	DYX1C1	10:54903474-54970680	100k	0.797864	0.0571588	0.915774
XLOC_005569	10:55030674-55031814	ENSBTAG00000012740	PIGB	10:55030673-55054306	10k,100k	0.332423	0.519732	0.9748
XLOC_310568	10:55094637-55112536	ENSBTAG00000001342	RSL24D1	10:55165839-55179463	100k	-0.644664	0.166962	0.9748
XLOC_310568	10:55094637-55112536	ENSBTAG00000012741	CCPG1	10:55001791-55028162	100k	-0.464974	0.352803	0.9748
XLOC_310568	10:55094637-55112536	ENSBTAG00000012408	RAB27A	10:55120521-55158773	10k,100k	0.447459	0.373607	0.9748
XLOC_310568	10:55094637-55112536	ENSBTAG00000012740	PIGB	10:55030673-55054306	100k	-0.519353	0.291012	0.9748
XLOC_240203	10:55196473-55197352	ENSBTAG00000001342	RSL24D1	10:55165839-55179463	100k	-0.372436	0.467176	0.9748
XLOC_240203	10:55196473-55197352	ENSBTAG00000012408	RAB27A	10:55120521-55158773	100k	0.616011	0.192862	0.9748
XLOC_308130	10:59033955-59064014	ENSBTAG00000000737	DMXL2	10:58902922-58996135	100k	0.237424	0.650556	0.9748
XLOC_308130	10:59033955-59064014	ENSBTAG00000002576	GLDN	10:59077122-59131740	100k	-0.172528	0.743776	0.979029
XLOC_131614	10:59990556-59992717	ENSBTAG00000011929	USP50	10:59961835-59983252	10k,100k	-0.0706167	0.894251	0.992229
XLOC_131614	10:59990556-59992717	ENSBTAG00000022801	GABPB1	10:60078423-60128552	100k	-0.333255	0.518623	0.9748
XLOC_131614	10:59990556-59992717	ENSBTAG00000031165	TRPM7	10:59853460-59943298	100k	-0.103416	0.845429	0.987975
XLOC_131614	10:59990556-59992717	ENSBTAG00000011916	USP8	10:59984278-60037841	10k,100k	0.537785	0.271089	0.9748
XLOC_101790	10:60347146-60347603	ENSBTAG00000004303	SLC27A2	10:60221114-60275998	100k	-0.820244	0.0455642	0.888784
XLOC_101790	10:60347146-60347603	ENSBTAG00000011936	ATP8B4	10:60431148-60639149	100k	-0.167243	0.751474	0.979726
XLOC_101789	10:60348118-60349201	ENSBTAG00000004303	SLC27A2	10:60221114-60275998	100k	-0.606678	0.20163	0.9748
XLOC_101789	10:60348118-60349201	ENSBTAG00000011936	ATP8B4	10:60431148-60639149	100k	-0.352906	0.492616	0.9748
XLOC_309172	10:60846415-60883117	ENSBTAG00000006201	DTWD1	10:60913314-60924152	100k	0.0572507	0.914218	0.993927
XLOC_309442	10:61130386-61131710	ENSBTAG00000004013	FGF7	10:61005652-61068184	100k	0.405143	0.425536	0.9748
XLOC_309442	10:61130386-61131710	ENSBTAG00000004011	GALK2	10:61139587-61295379	10k,100k	0.10602	0.841566	0.987539
XLOC_243995	10:61250137-61251596	ENSBTAG00000013425	COPS2	10:61295668-61326360	100k	0.0630102	0.90561	0.99316
XLOC_243995	10:61250137-61251596	ENSBTAG00000004011	GALK2	10:61139587-61295379	10k,100k	0.283595	0.586011	0.9748
XLOC_247591	10:61352740-61361369	ENSBTAG00000013425	COPS2	10:61295668-61326360	100k	0.421386	0.405333	0.9748
XLOC_247591	10:61352740-61361369	ENSBTAG00000046553	SECISBP2L	10:61417326-61457916	100k	-0.585273	0.222331	0.9748
XLOC_247591	10:61352740-61361369	ENSBTAG00000004011	GALK2	10:61139587-61295379	100k	0.439581	0.383099	0.9748
XLOC_244476	10:61825955-61849286	ENSBTAG00000011661	CEP152	10:61659509-61751865	100k	-0.41221	0.416705	0.9748
XLOC_244476	10:61825955-61849286	ENSBTAG00000002278	FBN1	10:61877807-62142171	100k	0.0456741	0.931536	0.995348
XLOC_309835	10:62245064-62276567	ENSBTAG00000011998	DUT	10:62284070-62295576	10k,100k	-0.305668	0.555777	0.9748
XLOC_309835	10:62245064-62276567	ENSBTAG00000010145	SLC12A1	10:62319876-62405827	100k	-0.305732	0.555691	0.9748
XLOC_244717	10:62488682-62489314	ENSBTAG00000045847	CTXN2	10:62412033-62412276	100k	#N/A	#N/A	#N/A
XLOC_244717	10:62488682-62489314	ENSBTAG00000008771	MYEF2	10:62436177-62467099	100k	0.750847	0.0853826	0.952665
XLOC_244717	10:62488682-62489314	ENSBTAG00000004854	SLC24A5	10:62467610-62489654	10k,100k	0.755323	0.0824764	0.949982
XLOC_244717	10:62488682-62489314	ENSBTAG00000010145	SLC12A1	10:62319876-62405827	100k	0.41355	0.415038	0.9748
XLOC_312197	10:65143192-65145603	ENSBTAG00000004558	MGC165862	10:65243194-65246838	100k	0.443549	0.378307	0.9748
XLOC_312197	10:65143192-65145603	ENSBTAG00000010365	SQRDL	10:65039297-65093133	100k	0.0383964	0.942434	0.996156
XLOC_312197	10:65143192-65145603	ENSBTAG00000012250	BLOC1S6	10:65111942-65126559	100k	0.114768	0.828603	0.986511
XLOC_312197	10:65143192-65145603	ENSBTAG00000021019	SLC30A4	10:65176254-65221282	100k	0.151639	0.774286	0.981983
XLOC_133152	10:65190165-65221282	ENSBTAG00000004558	MGC165862	10:65243194-65246838	100k	0.609239	0.199208	0.9748
XLOC_133152	10:65190165-65221282	ENSBTAG00000010365	SQRDL	10:65039297-65093133	100k	0.907902	0.0123324	0.71811
XLOC_133152	10:65190165-65221282	ENSBTAG00000012250	BLOC1S6	10:65111942-65126559	100k	0.0671904	0.899366	0.992625
XLOC_133152	10:65190165-65221282	ENSBTAG00000021019	SLC30A4	10:65176254-65221282	10k,100k	-0.279513	0.591649	0.9748
XLOC_133152	10:65190165-65221282	ENSBTAG00000018279	SPATA5L1	10:65263285-65283664	100k	-0.0650397	0.902578	0.9929
XLOC_246775	10:65493761-65498582	ENSBTAG00000020934	SHF	10:65471176-65490132	10k,100k	-0.468415	0.348766	0.9748
XLOC_246775	10:65493761-65498582	ENSBTAG00000016246	DUOX1	10:65492592-65522895	10k,100k	-0.611635	0.196953	0.9748
XLOC_246775	10:65493761-65498582	ENSBTAG00000016234	DUOX2	10:65541111-65558771	100k	-0.0209011	0.968653	0.998068
XLOC_246775	10:65493761-65498582	ENSBTAG00000025496	SORD	10:65575407-65609640	100k	0.248293	0.635214	0.9748
XLOC_246775	10:65493761-65498582	ENSBTAG00000016327	SLC28A2	10:65395124-65427753	100k	#N/A	#N/A	#N/A
XLOC_246775	10:65493761-65498582	ENSBTAG00000016239	DUOXA2	10:65525529-65540482	100k	-0.014531	0.978205	0.99873
XLOC_246775	10:65493761-65498582	ENSBTAG00000016242	DUOXA1	10:65525529-65540482	100k	-0.424612	0.40136	0.9748
XLOC_103624	10:67629661-67630245	ENSBTAG00000040151	GCH1	10:67576389-67631089	10k,100k	-0.16803	0.750326	0.97961
XLOC_103624	10:67629661-67630245	ENSBTAG00000019120	WDHD1	10:67681786-67735314	100k	-0.0978069	0.853757	0.988688
XLOC_314141	10:68023778-68028650	ENSBTAG00000024206	-	10:68011046-68011987	100k	-0.0380323	0.942979	0.9962
XLOC_314141	10:68023778-68028650	ENSBTAG00000020533	FBXO34	10:68063634-68065776	100k	-0.21136	0.687682	0.9748
XLOC_314141	10:68023778-68028650	ENSBTAG00000010795	ATG14	10:68073406-68110299	100k	0.295872	0.569142	0.9748
XLOC_314141	10:68023778-68028650	ENSBTAG00000018277	TBPL2	10:68112227-68138989	100k	#N/A	#N/A	#N/A
XLOC_134745	10:70009667-70011636	ENSBTAG00000013042	EXOC5	10:69862216-69914486	100k	0.437954	0.385069	0.9748
XLOC_134745	10:70009667-70011636	ENSBTAG00000013043	AP5M1	10:69914644-69935076	100k	0.316215	0.541488	0.9748
XLOC_134745	10:70009667-70011636	ENSBTAG00000012998	NAA30	10:70014346-70031590	10k,100k	0.570058	0.237538	0.9748
XLOC_134745	10:70009667-70011636	ENSBTAG00000009862	C14orf105	10:70069548-70098697	100k	#N/A	#N/A	#N/A
XLOC_104441	10:71143365-71143987	ENSBTAG00000019421	DACT1	10:71152284-71161697	10k,100k	-0.472957	0.343462	0.9748
XLOC_104441	10:71143365-71143987	ENSBTAG00000004631	KIAA0586	10:70945019-71078172	100k	0.209897	0.689778	0.9748
XLOC_104456	10:71172941-71177830	ENSBTAG00000019421	DACT1	10:71152284-71161697	100k	0.637613	0.173192	0.9748
XLOC_104456	10:71172941-71177830	ENSBTAG00000004631	KIAA0586	10:70945019-71078172	100k	0.196546	0.708978	0.975248
XLOC_250515	10:71175415-71178151	ENSBTAG00000019421	DACT1	10:71152284-71161697	100k	-0.786956	0.063247	0.926472
XLOC_250515	10:71175415-71178151	ENSBTAG00000004631	KIAA0586	10:70945019-71078172	100k	0.00275548	0.995867	0.999659
XLOC_250999	10:71878546-71882488	ENSBTAG00000005984	DAAM1	10:71730212-71916529	10k,100k	0.11491	0.828394	0.986476
XLOC_317648	10:73958168-74041695	ENSBTAG00000020935	HIF1A	10:74095880-74139364	100k	-0.223995	0.669627	0.9748
XLOC_317648	10:73958168-74041695	ENSBTAG00000003276	PRKCH	10:73694667-73927120	100k	-0.340808	0.508581	0.9748
XLOC_105894	10:76368210-76372084	ENSBTAG00000004430	SGPP1	10:76248672-76281374	100k	0.0122083	0.981689	0.99891
XLOC_105894	10:76368210-76372084	ENSBTAG00000025450	SYNE2	10:76362022-76699213	10k,100k	0.888841	0.0178478	0.771801
XLOC_006193	10:76579377-76594871	ENSBTAG00000025450	SYNE2	10:76362022-76699213	10k,100k	-0.851373	0.0314933	0.848464
XLOC_019872	10:76580407-76595113	ENSBTAG00000025450	SYNE2	10:76362022-76699213	10k,100k	-0.469049	0.348023	0.9748
XLOC_136752	10:76580407-76595278	ENSBTAG00000025450	SYNE2	10:76362022-76699213	10k,100k	0.247641	0.636131	0.9748
XLOC_319363	10:76850907-76858466	ENSBTAG00000009642	AKAP5	10:76927472-76928759	100k	0.850874	0.0316998	0.849272
XLOC_319363	10:76850907-76858466	ENSBTAG00000004498	ESR2	10:76707921-76757370	100k	0.704403	0.118152	0.9748
XLOC_319363	10:76850907-76858466	ENSBTAG00000013836	-	10:76820113-76850823	10k,100k	-0.498202	0.314526	0.9748
XLOC_319363	10:76850907-76858466	ENSBTAG00000009641	MTHFD1	10:76858871-76919406	10k,100k	-0.272838	0.600898	0.9748
XLOC_319363	10:76850907-76858466	ENSBTAG00000009643	ZBTB25	10:76943980-76960818	100k	0.554544	0.25345	0.9748
XLOC_319475	10:77082777-77086081	ENSBTAG00000007807	-	10:76992201-76994112	100k	0.468078	0.34916	0.9748
XLOC_319475	10:77082777-77086081	ENSBTAG00000007809	PPP1R36	10:76999736-77022382	100k	-0.218758	0.677097	0.9748
XLOC_319475	10:77082777-77086081	ENSBTAG00000001551	PLEKHG3	10:77181078-77196975	100k	0.534953	0.274115	0.9748
XLOC_137048	10:77126871-77148254	ENSBTAG00000001551	PLEKHG3	10:77181078-77196975	100k	0.542181	0.266418	0.9748
XLOC_137048	10:77126871-77148254	ENSBTAG00000004732	SPTB	10:77201410-77273590	100k	-0.48369	0.331046	0.9748
XLOC_319832	10:77587563-77588141	ENSBTAG00000017994	MAX	10:77515538-77541594	100k	0.663918	0.150446	0.9748
XLOC_319832	10:77587563-77588141	ENSBTAG00000005897	FNTB	10:77421463-77502096	100k	-0.291771	0.574763	0.9748
XLOC_106208	10:77831037-77896049	ENSBTAG00000038667	-	10:77831036-77896049	10k,100k	0.307921	0.552716	0.9748
XLOC_106208	10:77831037-77896049	ENSBTAG00000019819	FUT8	10:77989584-78165236	100k	0.175228	0.739848	0.978736
XLOC_006199	10:78402182-78715725	ENSBTAG00000037625	-	10:78402181-78715829	10k,100k	0.148801	0.778445	0.982351
XLOC_324917	10:78540261-78715829	ENSBTAG00000037625	-	10:78402181-78715829	10k,100k	0.147646	0.78014	0.982506
XLOC_137421	10:78556177-78715713	ENSBTAG00000037625	-	10:78402181-78715829	10k,100k	0.700228	0.121326	0.9748
XLOC_106630	10:79886848-79889494	ENSBTAG00000018299	PIGH	10:79811039-79819485	100k	0.338626	0.511476	0.9748
XLOC_106630	10:79886848-79889494	ENSBTAG00000046048	-	10:79811039-79819485	100k	#N/A	#N/A	#N/A
XLOC_106630	10:79886848-79889494	ENSBTAG00000045619	RPL39	10:79824701-79824857	100k	#N/A	#N/A	#N/A
XLOC_106630	10:79886848-79889494	ENSBTAG00000018297	PLEKHH1	10:79765956-79808955	100k	0.868328	0.0248647	0.818688
XLOC_256027	10:79887681-79889404	ENSBTAG00000018299	PIGH	10:79811039-79819485	100k	0.130756	0.804984	0.984621
XLOC_256027	10:79887681-79889404	ENSBTAG00000046048	-	10:79811039-79819485	100k	#N/A	#N/A	#N/A
XLOC_256027	10:79887681-79889404	ENSBTAG00000045619	RPL39	10:79824701-79824857	100k	#N/A	#N/A	#N/A
XLOC_256027	10:79887681-79889404	ENSBTAG00000018297	PLEKHH1	10:79765956-79808955	100k	-0.415961	0.412044	0.9748
XLOC_106765	10:80197042-80201571	ENSBTAG00000001950	RDH11	10:80135427-80145851	100k	0.255673	0.624847	0.9748
XLOC_106765	10:80197042-80201571	ENSBTAG00000012838	RDH12	10:80159083-80167935	100k	0.0330921	0.95038	0.996817
XLOC_106765	10:80197042-80201571	ENSBTAG00000001945	ARG2	10:80078676-80131964	100k	-0.476756	0.339048	0.9748
XLOC_106765	10:80197042-80201571	ENSBTAG00000001948	VTI1B	10:80078676-80131964	100k	-0.0520047	0.922063	0.994555
XLOC_106765	10:80197042-80201571	ENSBTAG00000014334	ZFYVE26	10:80180314-80245861	10k,100k	0.307522	0.553258	0.9748
XLOC_106765	10:80197042-80201571	ENSBTAG00000018971	RAD51B	10:80248848-80631540	100k	-0.183868	0.727307	0.977254
XLOC_106778	10:80220153-80220504	ENSBTAG00000001950	RDH11	10:80135427-80145851	100k	-0.437348	0.385805	0.9748
XLOC_106778	10:80220153-80220504	ENSBTAG00000012838	RDH12	10:80159083-80167935	100k	-0.52222	0.287879	0.9748
XLOC_106778	10:80220153-80220504	ENSBTAG00000001945	ARG2	10:80078676-80131964	100k	0.958214	0.00258257	0.462479
XLOC_106778	10:80220153-80220504	ENSBTAG00000001948	VTI1B	10:80078676-80131964	100k	0.670622	0.144868	0.9748
XLOC_106778	10:80220153-80220504	ENSBTAG00000014334	ZFYVE26	10:80180314-80245861	10k,100k	-0.650365	0.161996	0.9748
XLOC_106778	10:80220153-80220504	ENSBTAG00000018971	RAD51B	10:80248848-80631540	100k	-0.142149	0.788212	0.983206
XLOC_106806	10:80362998-80363294	ENSBTAG00000018971	RAD51B	10:80248848-80631540	10k,100k	0.197222	0.708002	0.975146
XLOC_321051	10:80523670-80526949	ENSBTAG00000018971	RAD51B	10:80248848-80631540	10k,100k	0.896341	0.0155609	0.754116
XLOC_138238	10:80538688-80551331	ENSBTAG00000018971	RAD51B	10:80248848-80631540	10k,100k	-0.142149	0.788212	0.983206
XLOC_138249	10:80551600-80552534	ENSBTAG00000018971	RAD51B	10:80248848-80631540	10k,100k	0.792572	0.0600769	0.921822
XLOC_321063	10:80551791-80552599	ENSBTAG00000018971	RAD51B	10:80248848-80631540	10k,100k	-0.341571	0.507569	0.9748
XLOC_326193	10:80971206-80973562	ENSBTAG00000017477	-	10:81017715-81018344	100k	-0.414765	0.413529	0.9748
XLOC_326193	10:80971206-80973562	ENSBTAG00000025434	ZFP36L1	10:80965363-80970846	10k,100k	0.484011	0.330677	0.9748
XLOC_326193	10:80971206-80973562	ENSBTAG00000018255	ACTN1	10:81023525-81121590	100k	0.789081	0.0620389	0.924033
XLOC_138509	10:80990986-80991975	ENSBTAG00000017477	-	10:81017715-81018344	100k	-0.353104	0.492358	0.9748
XLOC_138509	10:80990986-80991975	ENSBTAG00000025434	ZFP36L1	10:80965363-80970846	100k	-0.239387	0.647778	0.9748
XLOC_138509	10:80990986-80991975	ENSBTAG00000018255	ACTN1	10:81023525-81121590	100k	-0.469704	0.347257	0.9748
XLOC_138536	10:81186134-81187405	ENSBTAG00000018255	ACTN1	10:81023525-81121590	100k	-0.756876	0.0814785	0.94923
XLOC_138536	10:81186134-81187405	ENSBTAG00000021225	DCAF5	10:81194835-81259609	10k,100k	0.848899	0.0325225	0.853014
XLOC_020104	10:81322614-81345066	ENSBTAG00000021225	DCAF5	10:81194835-81259609	100k	0.902409	0.0138212	0.73118
XLOC_020104	10:81322614-81345066	ENSBTAG00000010052	EXD2	10:81322613-81375402	10k,100k	0.0588258	0.911863	0.993705
XLOC_020104	10:81322614-81345066	ENSBTAG00000009998	GALNTL1	10:81396103-81494769	100k	0.153028	0.772249	0.981751
XLOC_107174	10:81323168-81344565	ENSBTAG00000021225	DCAF5	10:81194835-81259609	100k	0.0846011	0.873401	0.990483
XLOC_107174	10:81323168-81344565	ENSBTAG00000010052	EXD2	10:81322613-81375402	10k,100k	0.722634	0.104729	0.970838
XLOC_107174	10:81323168-81344565	ENSBTAG00000009998	GALNTL1	10:81396103-81494769	100k	-0.300085	0.563384	0.9748
XLOC_257235	10:81385086-81386867	ENSBTAG00000010052	EXD2	10:81322613-81375402	10k,100k	0.556176	0.251758	0.9748
XLOC_257235	10:81385086-81386867	ENSBTAG00000009998	GALNTL1	10:81396103-81494769	10k,100k	0.409613	0.419943	0.9748
XLOC_326382	10:81385676-81386258	ENSBTAG00000010052	EXD2	10:81322613-81375402	100k	-0.375494	0.463231	0.9748
XLOC_326382	10:81385676-81386258	ENSBTAG00000009998	GALNTL1	10:81396103-81494769	10k,100k	-0.0957991	0.856741	0.98897
XLOC_107248	10:81708361-81738157	ENSBTAG00000047101	CCDC177	10:81675808-81677905	100k	-0.201565	0.701748	0.9748
XLOC_107248	10:81708361-81738157	ENSBTAG00000008576	PLEKHD1	10:81593973-81624744	100k	-0.152218	0.773436	0.981846
XLOC_107248	10:81708361-81738157	ENSBTAG00000003857	KIAA0247	10:81751603-81800132	100k	0.659446	0.154218	0.9748
XLOC_107266	10:81830236-81831603	ENSBTAG00000011596	SFRS5	10:81860043-81865204	100k	0.751081	0.0852291	0.952416
XLOC_107266	10:81830236-81831603	ENSBTAG00000001881	SLC10A1	10:81867932-81890829	100k	0.291236	0.575497	0.9748
XLOC_107266	10:81830236-81831603	ENSBTAG00000003857	KIAA0247	10:81751603-81800132	100k	-0.145416	0.783414	0.982746
XLOC_107645	10:83241241-83363901	ENSBTAG00000005395	-	10:83185490-83187781	100k	-0.344602	0.503558	0.9748
XLOC_264146	10:85079000-85080285	ENSBTAG00000017177	RBM25	10:84945764-84993968	100k	-0.644907	0.166749	0.9748
XLOC_264146	10:85079000-85080285	ENSBTAG00000011680	PAPLN	10:85097753-85123914	100k	0.971431	0.00121265	0.329428
XLOC_264146	10:85079000-85080285	ENSBTAG00000011757	PSEN1	10:85006249-85073421	10k,100k	-0.835247	0.0384795	0.872421
XLOC_264146	10:85079000-85080285	ENSBTAG00000011683	NUMB	10:85126906-85289020	100k	-0.911985	0.0112791	0.70872
XLOC_015645	10:85183747-85288971	ENSBTAG00000011680	PAPLN	10:85097753-85123914	100k	0.65154	0.16098	0.9748
XLOC_015645	10:85183747-85288971	ENSBTAG00000046814	ACOT2	10:85358157-85365337	100k	0.471485	0.345178	0.9748
XLOC_015645	10:85183747-85288971	ENSBTAG00000002843	MGC160092	10:85375285-85380533	100k	0.1034	0.845453	0.987975
XLOC_015645	10:85183747-85288971	ENSBTAG00000011683	NUMB	10:85126906-85289020	10k,100k	-0.474816	0.3413	0.9748
XLOC_015645	10:85183747-85288971	ENSBTAG00000002842	HEATR4	10:85310598-85350659	100k	0.35303	0.492454	0.9748
XLOC_015645	10:85183747-85288971	ENSBTAG00000025372	C14orf169	10:85310598-85350659	100k	-0.12281	0.816711	0.985549
XLOC_328631	10:85243143-85289020	ENSBTAG00000046814	ACOT2	10:85358157-85365337	100k	0.587108	0.220524	0.9748
XLOC_328631	10:85243143-85289020	ENSBTAG00000002843	MGC160092	10:85375285-85380533	100k	-0.232212	0.657943	0.9748
XLOC_328631	10:85243143-85289020	ENSBTAG00000011683	NUMB	10:85126906-85289020	10k,100k	-0.03466	0.948031	0.996621
XLOC_328631	10:85243143-85289020	ENSBTAG00000002842	HEATR4	10:85310598-85350659	100k	-0.537975	0.270887	0.9748
XLOC_328631	10:85243143-85289020	ENSBTAG00000025372	C14orf169	10:85310598-85350659	100k	0.503128	0.308988	0.9748
XLOC_108513	10:85565873-85587078	ENSBTAG00000009271	PNMA1	10:85511320-85513973	100k	-0.145491	0.783303	0.982746
XLOC_108513	10:85565873-85587078	ENSBTAG00000015930	DNAL1	10:85467721-85504542	100k	-0.177538	0.736491	0.978349
XLOC_108513	10:85565873-85587078	ENSBTAG00000009272	ELMSAN1	10:85517889-85536667	100k	0.0287058	0.956953	0.997177
XLOC_108513	10:85565873-85587078	ENSBTAG00000003747	PTGR2	10:85645802-85666323	100k	-0.639687	0.171349	0.9748
XLOC_108513	10:85565873-85587078	ENSBTAG00000020327	ZNF410	10:85669278-85711371	100k	-0.263709	0.613606	0.9748
XLOC_020273	10:85835133-85835593	ENSBTAG00000020331	COQ6	10:85725235-85740089	100k	-0.0429788	0.935571	0.995694
XLOC_020273	10:85835133-85835593	ENSBTAG00000020334	ENTPD5	10:85743346-85759039	100k	-0.36131	0.481618	0.9748
XLOC_020273	10:85835133-85835593	ENSBTAG00000018467	CCDC176	10:85776884-85839922	10k,100k	0.771587	0.0723003	0.938486
XLOC_020273	10:85835133-85835593	ENSBTAG00000018469	ALDH6A1	10:85776884-85839922	10k,100k	0.179464	0.733695	0.978075
XLOC_020273	10:85835133-85835593	ENSBTAG00000030557	LIN52	10:85840139-85952851	10k,100k	0.790473	0.0612531	0.923063
XLOC_015691	10:85835445-85839922	ENSBTAG00000020331	COQ6	10:85725235-85740089	100k	0.373238	0.466141	0.9748
XLOC_015691	10:85835445-85839922	ENSBTAG00000020334	ENTPD5	10:85743346-85759039	100k	-0.334444	0.517039	0.9748
XLOC_015691	10:85835445-85839922	ENSBTAG00000018467	CCDC176	10:85776884-85839922	10k,100k	0.38812	0.447053	0.9748
XLOC_015691	10:85835445-85839922	ENSBTAG00000018469	ALDH6A1	10:85776884-85839922	10k,100k	-0.0133488	0.979978	0.99883
XLOC_015691	10:85835445-85839922	ENSBTAG00000030557	LIN52	10:85840139-85952851	10k,100k	0.658036	0.155414	0.9748
XLOC_140188	10:86070360-86084495	ENSBTAG00000004218	SYNDIG1L	10:86105103-86110121	100k	-0.1757	0.739162	0.978683
XLOC_140188	10:86070360-86084495	ENSBTAG00000021955	NPC2	10:86170652-86179237	100k	0.00184545	0.997232	0.99978
XLOC_140188	10:86070360-86084495	ENSBTAG00000014632	VSX2	10:85992306-86011537	100k	#N/A	#N/A	#N/A
XLOC_140188	10:86070360-86084495	ENSBTAG00000014633	ABCD4	10:86023729-86039767	100k	0.236382	0.652031	0.9748
XLOC_140188	10:86070360-86084495	ENSBTAG00000005774	VRTN	10:86070359-86084495	10k,100k	-0.121451	0.818719	0.985702
XLOC_140188	10:86070360-86084495	ENSBTAG00000021956	ISCA2	10:86179654-86181404	100k	0.590921	0.21679	0.9748
XLOC_324460	10:86153804-86164082	ENSBTAG00000004218	SYNDIG1L	10:86105103-86110121	100k	0.233348	0.656331	0.9748
XLOC_324460	10:86153804-86164082	ENSBTAG00000021955	NPC2	10:86170652-86179237	10k,100k	-0.305069	0.556592	0.9748
XLOC_324460	10:86153804-86164082	ENSBTAG00000005774	VRTN	10:86070359-86084495	100k	-0.115627	0.827333	0.98636
XLOC_324460	10:86153804-86164082	ENSBTAG00000021956	ISCA2	10:86179654-86181404	100k	0.241171	0.645257	0.9748
XLOC_324460	10:86153804-86164082	ENSBTAG00000021957	LTBP2	10:86186699-86294121	100k	-0.636804	0.173912	0.9748
XLOC_260812	10:86568876-86587459	ENSBTAG00000008287	YLPM1	10:86425790-86479573	100k	0.451277	0.369036	0.9748
XLOC_260812	10:86568876-86587459	ENSBTAG00000006463	DLST	10:86533852-86550983	100k	-0.685347	0.132933	0.9748
XLOC_260812	10:86568876-86587459	ENSBTAG00000006688	RPS6KL1	10:86553659-86587459	10k,100k	-0.657016	0.156283	0.9748
XLOC_260812	10:86568876-86587459	ENSBTAG00000013688	PGF	10:86595705-86608816	10k,100k	0.662039	0.152026	0.9748
XLOC_260812	10:86568876-86587459	ENSBTAG00000008664	EIF2B2	10:86654323-86661342	100k	-0.388382	0.446719	0.9748
XLOC_260812	10:86568876-86587459	ENSBTAG00000019279	MLH3	10:86671003-86694839	100k	0.323067	0.532259	0.9748
XLOC_260812	10:86568876-86587459	ENSBTAG00000015052	PROX2	10:86504030-86512467	100k	-0.677063	0.139593	0.9748
XLOC_325725	10:87723338-87733867	ENSBTAG00000005489	WDR36	10:87645610-87686661	100k	0.0206237	0.969069	0.998068
XLOC_325887	10:88086673-88090810	ENSBTAG00000025403	TTLL5	10:87923922-88238514	10k,100k	-0.00407532	0.993887	0.999528
XLOC_326364	10:88962927-88996523	ENSBTAG00000008735	VASH1	10:89026340-89044338	100k	-0.403712	0.427331	0.9748
XLOC_326364	10:88962927-88996523	ENSBTAG00000019454	ANGEL1	10:89053687-89074011	100k	-0.669054	0.146165	0.9748
XLOC_326364	10:88962927-88996523	ENSBTAG00000013181	LRRC74A	10:89088877-89117693	100k	#N/A	#N/A	#N/A
XLOC_326459	10:89022907-89024607	ENSBTAG00000008735	VASH1	10:89026340-89044338	10k,100k	0.85515	0.0299528	0.840562
XLOC_326459	10:89022907-89024607	ENSBTAG00000019454	ANGEL1	10:89053687-89074011	100k	-0.399737	0.432331	0.9748
XLOC_326459	10:89022907-89024607	ENSBTAG00000013181	LRRC74A	10:89088877-89117693	100k	#N/A	#N/A	#N/A
XLOC_266943	10:89249649-89252873	ENSBTAG00000025329	IRF2BPL	10:89245838-89248163	10k,100k	0.884652	0.0191905	0.781618
XLOC_262964	10:89342452-89348802	ENSBTAG00000025329	IRF2BPL	10:89245838-89248163	100k	-0.312226	0.546879	0.9748
XLOC_262964	10:89342452-89348802	ENSBTAG00000014384	ZDHHC22	10:89399254-89405252	100k	-0.107728	0.839033	0.987294
XLOC_262964	10:89342452-89348802	ENSBTAG00000009923	KIAA1737	10:89365865-89381540	100k	-0.16802	0.750342	0.979616
XLOC_141412	10:89361425-89362023	ENSBTAG00000014384	ZDHHC22	10:89399254-89405252	100k	0.790316	0.0613416	0.923063
XLOC_141412	10:89361425-89362023	ENSBTAG00000009923	KIAA1737	10:89365865-89381540	10k,100k	0.408464	0.421379	0.9748
XLOC_328236	10:92266131-92267346	ENSBTAG00000025324	NRXN3	10:91597993-92223876	100k	-0.142612	0.787532	0.983099
XLOC_328240	10:92270890-92302097	ENSBTAG00000025324	NRXN3	10:91597993-92223876	100k	0.623204	0.186215	0.9748
XLOC_141996	10:92270917-92311446	ENSBTAG00000025324	NRXN3	10:91597993-92223876	100k	0.318241	0.538754	0.9748
XLOC_333433	10:92300431-92311173	ENSBTAG00000025324	NRXN3	10:91597993-92223876	100k	-0.331058	0.521555	0.9748
XLOC_142061	10:92407000-92597206	ENSBTAG00000001605	DIO2	10:92624409-92632934	100k	-0.382277	0.454517	0.9748
XLOC_328493	10:92516406-92530516	ENSBTAG00000001605	DIO2	10:92624409-92632934	100k	0.676162	0.140326	0.9748
XLOC_110598	10:92561856-92565562	ENSBTAG00000001605	DIO2	10:92624409-92632934	100k	0.946392	0.00423372	0.547409
XLOC_269627	10:92632510-92639225	ENSBTAG00000001605	DIO2	10:92624409-92632934	10k,100k	0.480102	0.335178	0.9748
XLOC_333991	10:93388100-93390386	ENSBTAG00000017489	TSHR	10:93417337-93571380	100k	0.697044	0.123771	0.9748
XLOC_333991	10:93388100-93390386	ENSBTAG00000021708	-	10:93172487-93368739	100k	0.831676	0.0401147	0.877468
XLOC_333991	10:93388100-93390386	ENSBTAG00000047322	-	10:93172487-93368739	100k	-0.182997	0.728568	0.977396
XLOC_110899	10:93633730-93634444	ENSBTAG00000013652	GTF2A1	10:93617615-93677055	10k,100k	-0.383596	0.452828	0.9748
XLOC_110899	10:93633730-93634444	ENSBTAG00000017489	TSHR	10:93417337-93571380	100k	0.549258	0.258964	0.9748
XLOC_110899	10:93633730-93634444	ENSBTAG00000025308	STON2	10:93690512-93817391	100k	0.0887655	0.867201	0.989987
XLOC_110908	10:93650895-93664151	ENSBTAG00000013652	GTF2A1	10:93617615-93677055	10k,100k	-0.487166	0.32706	0.9748
XLOC_110908	10:93650895-93664151	ENSBTAG00000017489	TSHR	10:93417337-93571380	100k	-0.781143	0.0666061	0.931362
XLOC_110908	10:93650895-93664151	ENSBTAG00000025308	STON2	10:93690512-93817391	100k	0.121896	0.818061	0.985632
XLOC_111017	10:93864574-93865451	ENSBTAG00000008083	SEL1L	10:93904710-93965166	100k	-0.794804	0.058838	0.919775
XLOC_111017	10:93864574-93865451	ENSBTAG00000025308	STON2	10:93690512-93817391	100k	-0.42349	0.40274	0.9748
XLOC_334130	10:100877623-100878881	ENSBTAG00000001124	GALC	10:100733237-100789765	100k	0.381718	0.455232	0.9748
XLOC_334130	10:100877623-100878881	ENSBTAG00000012737	GPR65	10:100807575-100816797	100k	0.471481	0.345182	0.9748
XLOC_112552	10:101416922-101440309	ENSBTAG00000030453	ZC3H14	10:101328885-101364646	100k	0.603907	0.204263	0.9748
XLOC_112552	10:101416922-101440309	ENSBTAG00000009994	EML5	10:101368018-101527481	10k,100k	0.929435	0.00729337	0.638
XLOC_144302	10:102037246-102037823	ENSBTAG00000046684	FOXN3	10:102020146-102300271	10k,100k	0.135452	0.798064	0.984229
XLOC_335080	10:102069775-102070056	ENSBTAG00000046684	FOXN3	10:102020146-102300271	10k,100k	0.581614	0.225952	0.9748
XLOC_144304	10:102069775-102070962	ENSBTAG00000046684	FOXN3	10:102020146-102300271	10k,100k	0.320808	0.535296	0.9748
XLOC_335576	10:102692630-102693492	ENSBTAG00000013136	EFCAB11	10:102666362-102692145	10k,100k	-0.574018	0.233542	0.9748
XLOC_335576	10:102692630-102693492	ENSBTAG00000013138	TDP1	10:102693616-102766261	10k,100k	0.922279	0.008826	0.668777
XLOC_112936	10:102693617-102694047	ENSBTAG00000013136	EFCAB11	10:102666362-102692145	10k,100k	0.011955	0.982068	0.998913
XLOC_112936	10:102693617-102694047	ENSBTAG00000013138	TDP1	10:102693616-102766261	10k,100k	0.692338	0.127423	0.9748
XLOC_020871	10:102693622-102697767	ENSBTAG00000013136	EFCAB11	10:102666362-102692145	10k,100k	0.445971	0.375393	0.9748
XLOC_020871	10:102693622-102697767	ENSBTAG00000013138	TDP1	10:102693616-102766261	10k,100k	-0.364513	0.477447	0.9748
XLOC_335815	10:102831329-102833357	ENSBTAG00000045849	-	10:102885319-102887015	100k	0.878769	0.0211545	0.796271
XLOC_335815	10:102831329-102833357	ENSBTAG00000005426	PSMC1	10:102920825-102933425	100k	-0.368379	0.472427	0.9748
XLOC_335815	10:102831329-102833357	ENSBTAG00000013138	TDP1	10:102693616-102766261	100k	-0.540522	0.268177	0.9748
XLOC_144456	10:102838284-102839042	ENSBTAG00000045849	-	10:102885319-102887015	100k	0.760024	0.0794727	0.945523
XLOC_144456	10:102838284-102839042	ENSBTAG00000005426	PSMC1	10:102920825-102933425	100k	-0.58902	0.218649	0.9748
XLOC_144456	10:102838284-102839042	ENSBTAG00000005427	NRDE2	10:102933983-102966398	100k	0.312776	0.546135	0.9748
XLOC_144456	10:102838284-102839042	ENSBTAG00000013138	TDP1	10:102693616-102766261	100k	-0.450522	0.369938	0.9748
XLOC_144583	10:103254479-103255481	ENSBTAG00000006392	TTC7B	10:103185306-103381020	10k,100k	0.0352481	0.94715	0.996497
XLOC_271666	10:103704336-103716659	ENSBTAG00000010906	RPS6KA5	10:103508677-103703817	10k,100k	-0.342208	0.506725	0.9748
XLOC_271666	10:103704336-103716659	ENSBTAG00000012545	CASC4	10:103802802-103891475	100k	-0.432618	0.391557	0.9748
XLOC_271669	10:103705598-103706743	ENSBTAG00000010906	RPS6KA5	10:103508677-103703817	10k,100k	0.516485	0.29416	0.9748
XLOC_271669	10:103705598-103706743	ENSBTAG00000012545	CASC4	10:103802802-103891475	100k	0.25074	0.631772	0.9748
XLOC_144628	10:103799956-103802421	ENSBTAG00000010906	RPS6KA5	10:103508677-103703817	100k	0.695216	0.125184	0.9748
XLOC_144628	10:103799956-103802421	ENSBTAG00000012545	CASC4	10:103802802-103891475	10k,100k	-0.341761	0.507318	0.9748
XLOC_275954	10:104124652-104126015	ENSBTAG00000001558	PATL2	10:104090287-104098734	100k	-0.527322	0.282332	0.9748
XLOC_275954	10:104124652-104126015	ENSBTAG00000012330	B2M	10:104139089-104145312	100k	0.720039	0.106596	0.972632
XLOC_275954	10:104124652-104126015	ENSBTAG00000007516	-	10:104175767-104176772	100k	-0.542041	0.266566	0.9748
XLOC_275954	10:104124652-104126015	ENSBTAG00000005954	C10H15orf43	10:104224180-104269841	100k	#N/A	#N/A	#N/A
XLOC_275954	10:104124652-104126015	ENSBTAG00000000362	SPG11	10:104004262-104081363	100k	0.0978924	0.85363	0.988688
XLOC_275954	10:104124652-104126015	ENSBTAG00000007518	TRIM69	10:104182288-104218056	100k	0.429574	0.395275	0.9748
XLOC_145345	11:1948539-1952972	ENSBTAG00000034657	-	11:1886689-1891332	100k	#N/A	#N/A	#N/A
XLOC_145345	11:1948539-1952972	ENSBTAG00000001947	ZNF514	11:1934699-1943563	10k,100k	-0.29247	0.573804	0.9748
XLOC_145345	11:1948539-1952972	ENSBTAG00000001949	ZNF2	11:1953346-1958756	10k,100k	0.126668	0.811014	0.985107
XLOC_145345	11:1948539-1952972	ENSBTAG00000047503	-	11:1961072-1961481	10k,100k	#N/A	#N/A	#N/A
XLOC_145345	11:1948539-1952972	ENSBTAG00000008241	MRPS5	11:1895749-1918798	100k	-0.165734	0.753675	0.979943
XLOC_145345	11:1948539-1952972	ENSBTAG00000001952	PROM2	11:1991028-2005653	100k	-0.160564	0.761224	0.98075
XLOC_416014	11:2822684-2826283	ENSBTAG00000010849	ANKRD23	11:2768908-2773197	100k	-0.728656	0.100452	0.967574
XLOC_416014	11:2822684-2826283	ENSBTAG00000035244	ANKRD39	11:2775464-2782703	100k	0.348312	0.498661	0.9748
XLOC_416014	11:2822684-2826283	ENSBTAG00000019213	CNNM4	11:2690659-2725964	100k	0.692213	0.12752	0.9748
XLOC_416014	11:2822684-2826283	ENSBTAG00000021920	SEMA4C	11:2784989-2793644	100k	0.289058	0.578489	0.9748
XLOC_416014	11:2822684-2826283	ENSBTAG00000018542	COX5B	11:2916016-2918064	100k	0.0308209	0.953783	0.997007
XLOC_416014	11:2822684-2826283	ENSBTAG00000010846	CNNM3	11:2730997-2762524	100k	-0.497081	0.315791	0.9748
XLOC_416014	11:2822684-2826283	ENSBTAG00000006019	FAM178B	11:2798821-2907015	10k,100k	#N/A	#N/A	#N/A
XLOC_349158	11:4140193-4141015	ENSBTAG00000018991	TSGA10	11:4173060-4239724	100k	0.910159	0.0117446	0.711618
XLOC_346921	11:4143238-4149828	ENSBTAG00000018991	TSGA10	11:4173060-4239724	100k	-0.18	0.732915	0.977951
XLOC_146768	11:5563471-5567335	ENSBTAG00000034184	NMS	11:5506228-5517575	100k	#N/A	#N/A	#N/A
XLOC_146768	11:5563471-5567335	ENSBTAG00000004328	CHST10	11:5469349-5488597	100k	-0.814779	0.048283	0.896036
XLOC_146768	11:5563471-5567335	ENSBTAG00000009962	PDCL3	11:5550083-5561240	10k,100k	0.624937	0.184628	0.9748
XLOC_350075	11:6150082-6150550	ENSBTAG00000008267	CNOT11	11:6195077-6212012	100k	0.606517	0.201782	0.9748
XLOC_350075	11:6150082-6150550	ENSBTAG00000008269	RNF149	11:6213472-6238791	100k	-0.104092	0.844425	0.987873
XLOC_350075	11:6150082-6150550	ENSBTAG00000025898	TBC1D8	11:6009138-6070490	100k	0.508297	0.303218	0.9748
XLOC_008462	11:6208091-6210738	ENSBTAG00000008267	CNOT11	11:6195077-6212012	10k,100k	0.209781	0.689945	0.9748
XLOC_008462	11:6208091-6210738	ENSBTAG00000008269	RNF149	11:6213472-6238791	10k,100k	0.802408	0.0547067	0.910103
XLOC_008462	11:6208091-6210738	ENSBTAG00000033998	RFX8	11:6310569-6361314	100k	#N/A	#N/A	#N/A
XLOC_008462	11:6208091-6210738	ENSBTAG00000021161	CREG2	11:6278048-6297039	100k	-0.264976	0.611838	0.9748
XLOC_021461	11:6209950-6212012	ENSBTAG00000008267	CNOT11	11:6195077-6212012	10k,100k	0.85567	0.0297433	0.83912
XLOC_021461	11:6209950-6212012	ENSBTAG00000008269	RNF149	11:6213472-6238791	10k,100k	0.0903155	0.864895	0.989745
XLOC_021461	11:6209950-6212012	ENSBTAG00000033998	RFX8	11:6310569-6361314	100k	#N/A	#N/A	#N/A
XLOC_021461	11:6209950-6212012	ENSBTAG00000021161	CREG2	11:6278048-6297039	100k	-0.0289645	0.956565	0.997158
XLOC_147051	11:6230876-6236524	ENSBTAG00000008267	CNOT11	11:6195077-6212012	100k	-0.276728	0.595504	0.9748
XLOC_147051	11:6230876-6236524	ENSBTAG00000008269	RNF149	11:6213472-6238791	10k,100k	0.221548	0.673115	0.9748
XLOC_147051	11:6230876-6236524	ENSBTAG00000033998	RFX8	11:6310569-6361314	100k	#N/A	#N/A	#N/A
XLOC_147051	11:6230876-6236524	ENSBTAG00000021161	CREG2	11:6278048-6297039	100k	0.521183	0.28901	0.9748
XLOC_147069	11:6278049-6279411	ENSBTAG00000008267	CNOT11	11:6195077-6212012	100k	0.412426	0.416437	0.9748
XLOC_147069	11:6278049-6279411	ENSBTAG00000008269	RNF149	11:6213472-6238791	100k	0.0502551	0.924681	0.994795
XLOC_147069	11:6278049-6279411	ENSBTAG00000033998	RFX8	11:6310569-6361314	100k	#N/A	#N/A	#N/A
XLOC_147069	11:6278049-6279411	ENSBTAG00000021161	CREG2	11:6278048-6297039	10k,100k	0.348925	0.497853	0.9748
XLOC_147753	11:9275877-9277571	ENSBTAG00000048142	GPR45	11:9193843-9194965	100k	-0.447954	0.373012	0.9748
XLOC_147753	11:9275877-9277571	ENSBTAG00000012332	C2orf49	11:9240934-9251371	100k	0.253026	0.62856	0.9748
XLOC_147753	11:9275877-9277571	ENSBTAG00000021731	TGFBRAP1	11:9200409-9227574	100k	-0.633685	0.176703	0.9748
XLOC_147753	11:9275877-9277571	ENSBTAG00000001086	FHL2	11:9253233-9300671	10k,100k	-0.175373	0.739637	0.978716
XLOC_350361	11:9792150-9797870	ENSBTAG00000017189	POLE4	11:9683453-9694986	100k	-0.175935	0.73882	0.978653
XLOC_350361	11:9792150-9797870	ENSBTAG00000013108	HK2	11:9723268-9766920	100k	0.460607	0.35795	0.9748
XLOC_147901	11:9847709-9849766	ENSBTAG00000013108	HK2	11:9723268-9766920	100k	-0.391325	0.442975	0.9748
XLOC_147901	11:9847709-9849766	ENSBTAG00000006989	SEMA4F	11:9943905-9969422	100k	0.786222	0.0636669	0.926771
XLOC_420450	11:10042433-10048482	ENSBTAG00000018579	DOK1	11:10068211-10071090	100k	0.156875	0.766617	0.981209
XLOC_420450	11:10042433-10048482	ENSBTAG00000020123	AUP1	11:10093114-10096146	100k	0.170358	0.746935	0.97926
XLOC_420450	11:10042433-10048482	ENSBTAG00000016609	DQX1	11:10096618-10103298	100k	0.256871	0.623168	0.9748
XLOC_420450	11:10042433-10048482	ENSBTAG00000016607	TLX2	11:10105100-10106503	100k	0.188829	0.720123	0.976441
XLOC_420450	11:10042433-10048482	ENSBTAG00000016606	PCGF1	11:10113120-10115411	100k	-0.467994	0.349258	0.9748
XLOC_420450	11:10042433-10048482	ENSBTAG00000016602	LBX2	11:10120951-10122607	100k	-0.314592	0.54368	0.9748
XLOC_420450	11:10042433-10048482	ENSBTAG00000006988	M1AP	11:9972881-10067164	10k,100k	-0.226584	0.66594	0.9748
XLOC_420450	11:10042433-10048482	ENSBTAG00000016599	MRPL53	11:10134546-10144861	100k	0.191302	0.716547	0.975911
XLOC_420450	11:10042433-10048482	ENSBTAG00000016600	CCDC142	11:10134546-10144861	100k	0.306255	0.55498	0.9748
XLOC_420450	11:10042433-10048482	ENSBTAG00000006989	SEMA4F	11:9943905-9969422	100k	-0.222306	0.672034	0.9748
XLOC_420450	11:10042433-10048482	ENSBTAG00000018578	LOXL3	11:10071900-10093086	100k	-0.123488	0.815709	0.985465
XLOC_420450	11:10042433-10048482	ENSBTAG00000020124	HTRA2	11:10071900-10093086	100k	0.308248	0.552272	0.9748
XLOC_147985	11:10069443-10070160	ENSBTAG00000018579	DOK1	11:10068211-10071090	10k,100k	-0.0317798	0.952346	0.996937
XLOC_147985	11:10069443-10070160	ENSBTAG00000020123	AUP1	11:10093114-10096146	100k	0.7989	0.0565955	0.914537
XLOC_147985	11:10069443-10070160	ENSBTAG00000016609	DQX1	11:10096618-10103298	100k	0.151117	0.77505	0.982052
XLOC_147985	11:10069443-10070160	ENSBTAG00000016607	TLX2	11:10105100-10106503	100k	0.338673	0.511413	0.9748
XLOC_147985	11:10069443-10070160	ENSBTAG00000016606	PCGF1	11:10113120-10115411	100k	-0.674156	0.141963	0.9748
XLOC_147985	11:10069443-10070160	ENSBTAG00000016602	LBX2	11:10120951-10122607	100k	0.707876	0.11554	0.9748
XLOC_147985	11:10069443-10070160	ENSBTAG00000001844	MOGS	11:10149023-10151887	100k	0.728135	0.100819	0.967643
XLOC_147985	11:10069443-10070160	ENSBTAG00000001843	WBP1	11:10152278-10154669	100k	0.656677	0.156573	0.9748
XLOC_147985	11:10069443-10070160	ENSBTAG00000001840	INO80B	11:10155202-10157927	100k	-0.403175	0.428006	0.9748
XLOC_147985	11:10069443-10070160	ENSBTAG00000006988	M1AP	11:9972881-10067164	10k,100k	-0.465436	0.352259	0.9748
XLOC_147985	11:10069443-10070160	ENSBTAG00000016599	MRPL53	11:10134546-10144861	100k	-0.321634	0.534186	0.9748
XLOC_147985	11:10069443-10070160	ENSBTAG00000016600	CCDC142	11:10134546-10144861	100k	-0.314307	0.544065	0.9748
XLOC_147985	11:10069443-10070160	ENSBTAG00000018578	LOXL3	11:10071900-10093086	10k,100k	-0.129813	0.806375	0.984746
XLOC_147985	11:10069443-10070160	ENSBTAG00000020124	HTRA2	11:10071900-10093086	10k,100k	0.142186	0.788158	0.983201
XLOC_008473	11:10140482-10142129	ENSBTAG00000018579	DOK1	11:10068211-10071090	100k	-0.5888	0.218864	0.9748
XLOC_008473	11:10140482-10142129	ENSBTAG00000020123	AUP1	11:10093114-10096146	100k	-0.562301	0.245443	0.9748
XLOC_008473	11:10140482-10142129	ENSBTAG00000016609	DQX1	11:10096618-10103298	100k	-0.29184	0.574668	0.9748
XLOC_008473	11:10140482-10142129	ENSBTAG00000016607	TLX2	11:10105100-10106503	100k	-0.668408	0.1467	0.9748
XLOC_008473	11:10140482-10142129	ENSBTAG00000016606	PCGF1	11:10113120-10115411	100k	0.636839	0.173881	0.9748
XLOC_008473	11:10140482-10142129	ENSBTAG00000016602	LBX2	11:10120951-10122607	100k	-0.314611	0.543653	0.9748
XLOC_008473	11:10140482-10142129	ENSBTAG00000001844	MOGS	11:10149023-10151887	10k,100k	-0.381009	0.456142	0.9748
XLOC_008473	11:10140482-10142129	ENSBTAG00000001843	WBP1	11:10152278-10154669	100k	-0.559156	0.248678	0.9748
XLOC_008473	11:10140482-10142129	ENSBTAG00000001840	INO80B	11:10155202-10157927	100k	-0.144188	0.785216	0.98297
XLOC_008473	11:10140482-10142129	ENSBTAG00000000489	WDR54	11:10186101-10189962	100k	0.509201	0.302213	0.9748
XLOC_008473	11:10140482-10142129	ENSBTAG00000037856	MGC152281	11:10196558-10203502	100k	0.213311	0.684887	0.9748
XLOC_008473	11:10140482-10142129	ENSBTAG00000006988	M1AP	11:9972881-10067164	100k	0.353917	0.49129	0.9748
XLOC_008473	11:10140482-10142129	ENSBTAG00000016599	MRPL53	11:10134546-10144861	10k,100k	-0.387802	0.447458	0.9748
XLOC_008473	11:10140482-10142129	ENSBTAG00000016600	CCDC142	11:10134546-10144861	10k,100k	0.169581	0.748067	0.97937
XLOC_008473	11:10140482-10142129	ENSBTAG00000000490	RTKN	11:10171696-10185979	100k	0.641027	0.170164	0.9748
XLOC_008473	11:10140482-10142129	ENSBTAG00000040226	C11H2orf81	11:10190051-10195932	100k	0.665725	0.148934	0.9748
XLOC_008473	11:10140482-10142129	ENSBTAG00000004887	DCTN1	11:10235833-10253077	100k	0.307867	0.552789	0.9748
XLOC_008473	11:10140482-10142129	ENSBTAG00000018578	LOXL3	11:10071900-10093086	100k	0.474309	0.341889	0.9748
XLOC_008473	11:10140482-10142129	ENSBTAG00000020124	HTRA2	11:10071900-10093086	100k	0.745518	0.0889011	0.957133
XLOC_178352	11:10140790-10142220	ENSBTAG00000018579	DOK1	11:10068211-10071090	100k	-0.144274	0.785091	0.982963
XLOC_178352	11:10140790-10142220	ENSBTAG00000020123	AUP1	11:10093114-10096146	100k	0.305361	0.556195	0.9748
XLOC_178352	11:10140790-10142220	ENSBTAG00000016609	DQX1	11:10096618-10103298	100k	0.455615	0.363867	0.9748
XLOC_178352	11:10140790-10142220	ENSBTAG00000016607	TLX2	11:10105100-10106503	100k	0.723254	0.104285	0.970538
XLOC_178352	11:10140790-10142220	ENSBTAG00000016606	PCGF1	11:10113120-10115411	100k	-0.422561	0.403884	0.9748
XLOC_178352	11:10140790-10142220	ENSBTAG00000016602	LBX2	11:10120951-10122607	100k	0.678598	0.138349	0.9748
XLOC_178352	11:10140790-10142220	ENSBTAG00000001844	MOGS	11:10149023-10151887	10k,100k	0.776566	0.0693067	0.936159
XLOC_178352	11:10140790-10142220	ENSBTAG00000001843	WBP1	11:10152278-10154669	100k	0.910865	0.0115634	0.709623
XLOC_178352	11:10140790-10142220	ENSBTAG00000001840	INO80B	11:10155202-10157927	100k	-0.529787	0.279668	0.9748
XLOC_178352	11:10140790-10142220	ENSBTAG00000000489	WDR54	11:10186101-10189962	100k	0.245766	0.638773	0.9748
XLOC_178352	11:10140790-10142220	ENSBTAG00000037856	MGC152281	11:10196558-10203502	100k	-0.299488	0.564199	0.9748
XLOC_178352	11:10140790-10142220	ENSBTAG00000006988	M1AP	11:9972881-10067164	100k	-0.757747	0.0809213	0.948148
XLOC_178352	11:10140790-10142220	ENSBTAG00000016599	MRPL53	11:10134546-10144861	10k,100k	-0.0358471	0.946252	0.996437
XLOC_178352	11:10140790-10142220	ENSBTAG00000016600	CCDC142	11:10134546-10144861	10k,100k	-0.141079	0.789786	0.983301
XLOC_178352	11:10140790-10142220	ENSBTAG00000000490	RTKN	11:10171696-10185979	100k	-0.682455	0.135243	0.9748
XLOC_178352	11:10140790-10142220	ENSBTAG00000040226	C11H2orf81	11:10190051-10195932	100k	0.0858614	0.871524	0.990231
XLOC_178352	11:10140790-10142220	ENSBTAG00000004887	DCTN1	11:10235833-10253077	100k	-0.482866	0.331993	0.9748
XLOC_178352	11:10140790-10142220	ENSBTAG00000018578	LOXL3	11:10071900-10093086	100k	-0.755611	0.0822908	0.949735
XLOC_178352	11:10140790-10142220	ENSBTAG00000020124	HTRA2	11:10071900-10093086	100k	-0.537643	0.271242	0.9748
XLOC_420676	11:10550365-10550746	ENSBTAG00000015193	BOLA3	11:10489731-10497683	100k	0.58731	0.220327	0.9748
XLOC_420676	11:10550365-10550746	ENSBTAG00000006259	MOBKL1B	11:10460093-10481561	100k	0.0433553	0.935008	0.995647
XLOC_420676	11:10550365-10550746	ENSBTAG00000022381	TET3	11:10546063-10646706	10k,100k	-0.383192	0.453345	0.9748
XLOC_421291	11:11295618-11313389	ENSBTAG00000008764	SMYD5	11:11207524-11219350	100k	-0.162503	0.75839	0.980478
XLOC_421291	11:11295618-11313389	ENSBTAG00000008035	-	11:11283272-11283761	100k	-0.424365	0.401663	0.9748
XLOC_421291	11:11295618-11313389	ENSBTAG00000012756	CCT7	11:11184519-11196236	100k	-0.307858	0.552802	0.9748
XLOC_421291	11:11295618-11313389	ENSBTAG00000008765	C11H2ORF7	11:11202918-11207042	100k	-0.0209499	0.96858	0.998068
XLOC_421291	11:11295618-11313389	ENSBTAG00000024061	NOTO	11:11221414-11227722	100k	0.290935	0.57591	0.9748
XLOC_421291	11:11295618-11313389	ENSBTAG00000006162	RAB11FIP5	11:11315218-11356938	10k,100k	0.443997	0.377767	0.9748
XLOC_421291	11:11295618-11313389	ENSBTAG00000018555	SFXN5	11:11360394-11490611	100k	-0.491889	0.321674	0.9748
XLOC_425716	11:13243949-13248291	ENSBTAG00000009242	ZNF638	11:13155559-13235444	10k,100k	0.593951	0.21384	0.9748
XLOC_354759	11:13420068-13432584	ENSBTAG00000014667	PAIP2B	11:13393545-13397285	100k	0.545702	0.2627	0.9748
XLOC_354759	11:13420068-13432584	ENSBTAG00000014668	NAGK	11:13405926-13415101	10k,100k	-0.297388	0.567069	0.9748
XLOC_354759	11:13420068-13432584	ENSBTAG00000002105	TEX261	11:13438230-13445953	10k,100k	0.053736	0.919474	0.994327
XLOC_354759	11:13420068-13432584	ENSBTAG00000010623	ANKRD53	11:13446612-13451359	100k	-0.590664	0.21704	0.9748
XLOC_354759	11:13420068-13432584	ENSBTAG00000010620	ATP6V1B1	11:13463413-13490532	100k	0.258349	0.621098	0.9748
XLOC_354759	11:13420068-13432584	ENSBTAG00000010605	VAX2	11:13492654-13520241	100k	-0.626449	0.183248	0.9748
XLOC_179471	11:14166919-14172013	ENSBTAG00000008674	FAM136A	11:14162022-14166468	10k,100k	-0.143243	0.786604	0.983058
XLOC_179471	11:14166919-14172013	ENSBTAG00000012519	XDH	11:14176297-14281717	10k,100k	0.0787076	0.882182	0.991284
XLOC_422852	11:14548288-14561580	ENSBTAG00000007734	MEMO1	11:14564174-14627388	10k,100k	0.698565	0.1226	0.9748
XLOC_422852	11:14548288-14561580	ENSBTAG00000033887	RPL36A-HNRNPH2	11:14564174-14627388	10k,100k	0.646103	0.165703	0.9748
XLOC_149241	11:14836366-14850480	ENSBTAG00000021694	SPAST	11:14714303-14769808	100k	0.491642	0.321955	0.9748
XLOC_149241	11:14836366-14850480	ENSBTAG00000008223	NLRC4	11:14834021-14887359	10k,100k	-0.253861	0.627389	0.9748
XLOC_149241	11:14836366-14850480	ENSBTAG00000033041	YIPF4	11:14919595-14937163	100k	0.628522	0.181363	0.9748
XLOC_149241	11:14836366-14850480	ENSBTAG00000010898	SLC30A6	11:14781532-14827970	10k,100k	-0.374068	0.465068	0.9748
XLOC_149341	11:15385620-15386276	ENSBTAG00000033010	TTC27	11:15207842-15381634	10k,100k	0.598137	0.209791	0.9748
XLOC_180986	11:20113089-20134204	ENSBTAG00000023736	CDC42EP3	11:20109201-20110829	10k,100k	0.385394	0.45053	0.9748
XLOC_356929	11:20500096-20500955	ENSBTAG00000010531	CYP1B1	11:20493492-20499001	10k,100k	0.246225	0.638126	0.9748
XLOC_356929	11:20500096-20500955	ENSBTAG00000032905	RMDN2	11:20388062-20448763	100k	0.691339	0.128204	0.9748
XLOC_181094	11:20511902-20513488	ENSBTAG00000010531	CYP1B1	11:20493492-20499001	100k	0.706971	0.116218	0.9748
XLOC_181094	11:20511902-20513488	ENSBTAG00000032905	RMDN2	11:20388062-20448763	100k	0.454549	0.365135	0.9748
XLOC_425715	11:20520253-20543082	ENSBTAG00000010531	CYP1B1	11:20493492-20499001	100k	0.767489	0.0748073	0.941606
XLOC_425715	11:20520253-20543082	ENSBTAG00000032905	RMDN2	11:20388062-20448763	100k	0.588676	0.218986	0.9748
XLOC_181213	11:20843055-20872540	ENSBTAG00000020567	HNRNPLL	11:20929507-20967132	100k	0.628413	0.181461	0.9748
XLOC_181213	11:20843055-20872540	ENSBTAG00000016167	ATL2	11:20691385-20758963	100k	0.366727	0.47457	0.9748
XLOC_425991	11:20843282-20872948	ENSBTAG00000020567	HNRNPLL	11:20929507-20967132	100k	-0.0538193	0.919349	0.994314
XLOC_425991	11:20843282-20872948	ENSBTAG00000016167	ATL2	11:20691385-20758963	100k	-0.206472	0.694693	0.9748
XLOC_429581	11:20858261-20872783	ENSBTAG00000020567	HNRNPLL	11:20929507-20967132	100k	0.19825	0.70652	0.975049
XLOC_429581	11:20858261-20872783	ENSBTAG00000016167	ATL2	11:20691385-20758963	100k	0.0841634	0.874053	0.990509
XLOC_426049	11:20898909-20899325	ENSBTAG00000020567	HNRNPLL	11:20929507-20967132	100k	0.387577	0.447744	0.9748
XLOC_181324	11:21067077-21069788	ENSBTAG00000026809	-	11:21030607-21031350	100k	-0.233566	0.656022	0.9748
XLOC_181324	11:21067077-21069788	ENSBTAG00000014891	SRSF7	11:21105342-21110797	100k	0.276358	0.596016	0.9748
XLOC_181324	11:21067077-21069788	ENSBTAG00000012984	-	11:21130361-21132147	100k	-0.0299306	0.955117	0.997045
XLOC_181324	11:21067077-21069788	ENSBTAG00000015521	GEMIN6	11:21147965-21151578	100k	0.15581	0.768176	0.981418
XLOC_181324	11:21067077-21069788	ENSBTAG00000020567	HNRNPLL	11:20929507-20967132	100k	-0.235003	0.653985	0.9748
XLOC_181324	11:21067077-21069788	ENSBTAG00000021102	GALM	11:21040424-21095033	10k,100k	-0.389129	0.445767	0.9748
XLOC_181324	11:21067077-21069788	ENSBTAG00000014679	DHX57	11:21164550-21219513	100k	0.592181	0.215561	0.9748
XLOC_359449	11:21069166-21087982	ENSBTAG00000026809	-	11:21030607-21031350	100k	0.239309	0.647889	0.9748
XLOC_359449	11:21069166-21087982	ENSBTAG00000014891	SRSF7	11:21105342-21110797	100k	-0.0503407	0.924553	0.994774
XLOC_359449	11:21069166-21087982	ENSBTAG00000012984	-	11:21130361-21132147	100k	-0.765079	0.0762994	0.943161
XLOC_359449	11:21069166-21087982	ENSBTAG00000015521	GEMIN6	11:21147965-21151578	100k	0.351452	0.494527	0.9748
XLOC_359449	11:21069166-21087982	ENSBTAG00000021102	GALM	11:21040424-21095033	10k,100k	0.840705	0.0360413	0.86594
XLOC_359449	11:21069166-21087982	ENSBTAG00000014679	DHX57	11:21164550-21219513	100k	-0.854144	0.0303596	0.842669
XLOC_426590	11:21803413-21836827	ENSBTAG00000016442	MAP4K3	11:21579431-21761348	100k	0.0656526	0.901663	0.992827
XLOC_151398	11:22743225-22779456	ENSBTAG00000013861	SLC8A1	11:22443219-22797877	10k,100k	-0.889278	0.0177104	0.771049
XLOC_181566	11:22814064-22823517	ENSBTAG00000013861	SLC8A1	11:22443219-22797877	100k	0.584461	0.223133	0.9748
XLOC_358271	11:22889919-22903556	ENSBTAG00000013861	SLC8A1	11:22443219-22797877	100k	0.16492	0.754862	0.980132
XLOC_360386	11:22889970-22904873	ENSBTAG00000013861	SLC8A1	11:22443219-22797877	100k	-0.191049	0.716912	0.975977
XLOC_182019	11:24450684-24464122	ENSBTAG00000019382	PKDCC	11:24529638-24539289	100k	-0.69166	0.127953	0.9748
XLOC_359493	11:24592507-24615122	ENSBTAG00000019382	PKDCC	11:24529638-24539289	100k	-0.169715	0.747872	0.97933
XLOC_359493	11:24592507-24615122	ENSBTAG00000010935	EML4	11:24653760-24806736	100k	-0.0569596	0.914653	0.993956
XLOC_359541	11:24618323-24647666	ENSBTAG00000019382	PKDCC	11:24529638-24539289	100k	0.91577	0.0103432	0.695937
XLOC_359541	11:24618323-24647666	ENSBTAG00000010935	EML4	11:24653760-24806736	10k,100k	0.871587	0.0236762	0.811925
XLOC_151977	11:24618476-24668980	ENSBTAG00000019382	PKDCC	11:24529638-24539289	100k	-0.685904	0.132491	0.9748
XLOC_151977	11:24618476-24668980	ENSBTAG00000010935	EML4	11:24653760-24806736	10k,100k	-0.583088	0.224491	0.9748
XLOC_428645	11:24650222-24653566	ENSBTAG00000010935	EML4	11:24653760-24806736	10k,100k	0.0833609	0.875248	0.990649
XLOC_027749	11:24653761-24717302	ENSBTAG00000010935	EML4	11:24653760-24806736	10k,100k	0.469726	0.347232	0.9748
XLOC_360012	11:25217912-25219877	ENSBTAG00000004076	OXER1	11:25183772-25184957	100k	0.00886885	0.986697	0.999209
XLOC_360012	11:25217912-25219877	ENSBTAG00000004674	HAAO	11:25187251-25201563	100k	-0.392033	0.442077	0.9748
XLOC_360012	11:25217912-25219877	ENSBTAG00000014836	-	11:25318175-25339422	100k	0.336269	0.514609	0.9748
XLOC_360012	11:25217912-25219877	ENSBTAG00000004073	MTA3	11:25016565-25173982	100k	-0.48234	0.332599	0.9748
XLOC_360096	11:25294043-25310574	ENSBTAG00000004674	HAAO	11:25187251-25201563	100k	-0.305321	0.556249	0.9748
XLOC_360096	11:25294043-25310574	ENSBTAG00000014836	-	11:25318175-25339422	10k,100k	0.370655	0.469479	0.9748
XLOC_152192	11:25318176-25339422	ENSBTAG00000014836	-	11:25318175-25339422	10k,100k	0.129136	0.807372	0.984798
XLOC_360176	11:25333055-25339181	ENSBTAG00000014836	-	11:25318175-25339422	10k,100k	-0.3134	0.545291	0.9748
XLOC_428998	11:25399624-25426779	ENSBTAG00000014836	-	11:25318175-25339422	100k	0.730155	0.0993999	0.967361
XLOC_429133	11:25516053-25519299	ENSBTAG00000003553	ZFP36L2	11:25585492-25587785	100k	-0.136832	0.796033	0.983983
XLOC_429133	11:25516053-25519299	ENSBTAG00000003555	THADA	11:25592120-25922803	100k	-0.0706953	0.894134	0.99221
XLOC_360502	11:25873792-25876633	ENSBTAG00000032521	PLEKHH2	11:25974408-26070971	100k	0.67065	0.144845	0.9748
XLOC_360502	11:25873792-25876633	ENSBTAG00000003555	THADA	11:25592120-25922803	10k,100k	0.163118	0.757493	0.98043
XLOC_182423	11:25924010-25926688	ENSBTAG00000032521	PLEKHH2	11:25974408-26070971	100k	0.529103	0.280407	0.9748
XLOC_182423	11:25924010-25926688	ENSBTAG00000003555	THADA	11:25592120-25922803	10k,100k	0.0880049	0.868333	0.990062
XLOC_363021	11:26434896-26441212	ENSBTAG00000000223	PPM1B	11:26402681-26427596	10k,100k	0.185424	0.725051	0.977014
XLOC_363021	11:26434896-26441212	ENSBTAG00000017421	SLC3A1	11:26532662-26566253	100k	-0.0844297	0.873656	0.990502
XLOC_363102	11:26675546-26689610	ENSBTAG00000017429	PREPL	11:26566479-26600683	100k	-0.298169	0.566001	0.9748
XLOC_363102	11:26675546-26689610	ENSBTAG00000032519	CAMKMT	11:26602921-27032485	10k,100k	0.499824	0.312698	0.9748
XLOC_152987	11:28309444-28310326	ENSBTAG00000020614	PRKCE	11:27935103-28472632	10k,100k	0.0307238	0.953929	0.997007
XLOC_183388	11:28719444-28756172	ENSBTAG00000004105	TMEM247	11:28771283-28775978	100k	#N/A	#N/A	#N/A
XLOC_183388	11:28719444-28756172	ENSBTAG00000013734	ATP6V1E2	11:28808720-28816690	100k	0.0517571	0.922434	0.99459
XLOC_183388	11:28719444-28756172	ENSBTAG00000003711	EPAS1	11:28576346-28668899	100k	-0.00918891	0.986217	0.999209
XLOC_183388	11:28719444-28756172	ENSBTAG00000013749	RHOQ	11:28834379-28902847	100k	-0.579176	0.228377	0.9748
XLOC_183388	11:28719444-28756172	ENSBTAG00000015719	PIGF	11:28834379-28902847	100k	-0.354473	0.490561	0.9748
XLOC_183477	11:28859776-28860623	ENSBTAG00000004105	TMEM247	11:28771283-28775978	100k	#N/A	#N/A	#N/A
XLOC_183477	11:28859776-28860623	ENSBTAG00000013734	ATP6V1E2	11:28808720-28816690	100k	-0.23685	0.651369	0.9748
XLOC_183477	11:28859776-28860623	ENSBTAG00000015723	CRIPT	11:28903111-28914000	100k	0.154693	0.769811	0.981529
XLOC_183477	11:28859776-28860623	ENSBTAG00000013749	RHOQ	11:28834379-28902847	10k,100k	0.574123	0.233436	0.9748
XLOC_183477	11:28859776-28860623	ENSBTAG00000015719	PIGF	11:28834379-28902847	10k,100k	-0.178356	0.735302	0.978236
XLOC_430888	11:28969051-28972158	ENSBTAG00000015723	CRIPT	11:28903111-28914000	100k	-0.302679	0.559847	0.9748
XLOC_430888	11:28969051-28972158	ENSBTAG00000008987	SOCS5	11:28985137-29053248	100k	-0.276521	0.59579	0.9748
XLOC_430888	11:28969051-28972158	ENSBTAG00000013749	RHOQ	11:28834379-28902847	100k	-0.13897	0.792886	0.983618
XLOC_430888	11:28969051-28972158	ENSBTAG00000015719	PIGF	11:28834379-28902847	100k	-0.536674	0.272275	0.9748
XLOC_153160	11:28982841-28985007	ENSBTAG00000015723	CRIPT	11:28903111-28914000	100k	0.647931	0.164109	0.9748
XLOC_153160	11:28982841-28985007	ENSBTAG00000008987	SOCS5	11:28985137-29053248	10k,100k	-0.360562	0.482594	0.9748
XLOC_153160	11:28982841-28985007	ENSBTAG00000013749	RHOQ	11:28834379-28902847	100k	0.482352	0.332585	0.9748
XLOC_153160	11:28982841-28985007	ENSBTAG00000015719	PIGF	11:28834379-28902847	100k	0.00527829	0.992083	0.999426
XLOC_028053	11:28985394-29050415	ENSBTAG00000015723	CRIPT	11:28903111-28914000	100k	0.337973	0.512343	0.9748
XLOC_028053	11:28985394-29050415	ENSBTAG00000008987	SOCS5	11:28985137-29053248	10k,100k	0.807981	0.0517671	0.904443
XLOC_028053	11:28985394-29050415	ENSBTAG00000013749	RHOQ	11:28834379-28902847	100k	-0.431182	0.393309	0.9748
XLOC_028053	11:28985394-29050415	ENSBTAG00000015719	PIGF	11:28834379-28902847	100k	0.509603	0.301766	0.9748
XLOC_430997	11:29145039-29148182	ENSBTAG00000003358	MCFD2	11:29200742-29210371	100k	0.628226	0.181631	0.9748
XLOC_430997	11:29145039-29148182	ENSBTAG00000008987	SOCS5	11:28985137-29053248	100k	0.869865	0.0243007	0.81519
XLOC_430997	11:29145039-29148182	ENSBTAG00000032558	TTC7A	11:29236658-29368844	100k	0.00854815	0.987178	0.999209
XLOC_183646	11:29236659-29248229	ENSBTAG00000003358	MCFD2	11:29200742-29210371	100k	-0.68952	0.129632	0.9748
XLOC_183646	11:29236659-29248229	ENSBTAG00000032558	TTC7A	11:29236658-29368844	10k,100k	0.35019	0.496188	0.9748
XLOC_363299	11:29409369-29414499	ENSBTAG00000001575	CALM3	11:29424995-29432052	100k	-0.414823	0.413456	0.9748
XLOC_363299	11:29409369-29414499	ENSBTAG00000032558	TTC7A	11:29236658-29368844	100k	0.684645	0.133492	0.9748
XLOC_365381	11:29483414-29485866	ENSBTAG00000001575	CALM3	11:29424995-29432052	100k	-0.0807054	0.879205	0.991035
XLOC_366085	11:30502078-30507650	ENSBTAG00000015151	FOXN2	11:30534466-30557119	100k	0.234949	0.654061	0.9748
XLOC_366085	11:30502078-30507650	ENSBTAG00000002570	KLRAQ1	11:30596744-30670900	100k	0.118656	0.822851	0.985974
XLOC_368405	11:36527888-36529358	ENSBTAG00000020262	PSME4	11:36424172-36524445	10k,100k	0.502519	0.309671	0.9748
XLOC_368405	11:36527888-36529358	ENSBTAG00000024019	-	11:36562952-36603906	100k	#N/A	#N/A	#N/A
XLOC_368449	11:36562953-36603906	ENSBTAG00000020262	PSME4	11:36424172-36524445	100k	0.350341	0.495989	0.9748
XLOC_368449	11:36562953-36603906	ENSBTAG00000024019	-	11:36562952-36603906	10k,100k	#N/A	#N/A	#N/A
XLOC_368449	11:36562953-36603906	ENSBTAG00000006852	ACYP2	11:36683362-36862401	100k	0.199317	0.704983	0.974878
XLOC_368449	11:36562953-36603906	ENSBTAG00000046563	TSPYL6	11:36683362-36862401	100k	0.321172	0.534807	0.9748
XLOC_368857	11:36948154-36954474	ENSBTAG00000006861	C2orf73	11:36887204-36913561	100k	-0.243883	0.641428	0.9748
XLOC_368857	11:36948154-36954474	ENSBTAG00000006995	SPTBN1	11:37030008-37241384	100k	0.30718	0.553723	0.9748
XLOC_368857	11:36948154-36954474	ENSBTAG00000006852	ACYP2	11:36683362-36862401	100k	0.179179	0.734108	0.978154
XLOC_368857	11:36948154-36954474	ENSBTAG00000046563	TSPYL6	11:36683362-36862401	100k	0.511431	0.299738	0.9748
XLOC_371938	11:38150889-38169514	ENSBTAG00000000542	CCDC104	11:38066010-38095813	100k	-0.594541	0.213267	0.9748
XLOC_371938	11:38150889-38169514	ENSBTAG00000008909	PNPT1	11:38150946-38237976	10k,100k	0.323841	0.53122	0.9748
XLOC_371938	11:38150889-38169514	ENSBTAG00000000545	SMEK2	11:38099215-38150591	10k,100k	0.12936	0.807043	0.984772
XLOC_156129	11:38150947-38624058	ENSBTAG00000046259	-	11:38297997-38298497	10k,100k	-0.892077	0.0168425	0.766724
XLOC_156129	11:38150947-38624058	ENSBTAG00000000542	CCDC104	11:38066010-38095813	100k	0.356819	0.487486	0.9748
XLOC_156129	11:38150947-38624058	ENSBTAG00000008909	PNPT1	11:38150946-38237976	10k,100k	-0.612322	0.196309	0.9748
XLOC_156129	11:38150947-38624058	ENSBTAG00000000545	SMEK2	11:38099215-38150591	10k,100k	-0.938386	0.00557739	0.592413
XLOC_156129	11:38150947-38624058	ENSBTAG00000017448	EFEMP1	11:38338743-38558373	10k,100k	0.926806	0.00784003	0.652901
XLOC_156129	11:38150947-38624058	ENSBTAG00000012394	CCDC85A	11:38706658-38928773	100k	0.092224	0.862056	0.989497
XLOC_007125	11:38165964-38185557	ENSBTAG00000000542	CCDC104	11:38066010-38095813	100k	0.32722	0.526688	0.9748
XLOC_007125	11:38165964-38185557	ENSBTAG00000008909	PNPT1	11:38150946-38237976	10k,100k	-0.0476025	0.92865	0.995107
XLOC_007125	11:38165964-38185557	ENSBTAG00000000545	SMEK2	11:38099215-38150591	100k	0.487539	0.326634	0.9748
XLOC_369999	11:38511631-38514099	ENSBTAG00000017448	EFEMP1	11:38338743-38558373	10k,100k	-0.00360516	0.994592	0.999557
XLOC_370072	11:38558550-38624160	ENSBTAG00000017448	EFEMP1	11:38338743-38558373	10k,100k	0.743	0.0905864	0.959618
XLOC_370072	11:38558550-38624160	ENSBTAG00000012394	CCDC85A	11:38706658-38928773	100k	0.442616	0.379432	0.9748
XLOC_371718	11:40679708-40683475	ENSBTAG00000005870	FANCL	11:40656143-40744419	10k,100k	0.751634	0.084868	0.952175
XLOC_371718	11:40679708-40683475	ENSBTAG00000033801	VRK2	11:40548043-40650666	100k	0.219501	0.676036	0.9748
XLOC_440251	11:43221927-43349818	ENSBTAG00000016534	BCL11A	11:43071976-43174031	100k	-0.0857192	0.871736	0.990246
XLOC_440251	11:43221927-43349818	ENSBTAG00000007414	PAPOLG	11:43378848-43408807	100k	0.12294	0.816519	0.985519
XLOC_440597	11:43462560-43463653	ENSBTAG00000009694	PUS10	11:43541230-43603979	100k	-0.553259	0.254787	0.9748
XLOC_440597	11:43462560-43463653	ENSBTAG00000007414	PAPOLG	11:43378848-43408807	100k	-0.0307242	0.953928	0.997007
XLOC_440597	11:43462560-43463653	ENSBTAG00000015386	REL	11:43500945-43527753	100k	-0.208044	0.692436	0.9748
XLOC_157700	11:43723924-43734354	ENSBTAG00000005257	PEX13	11:43608811-43640302	100k	0.759964	0.0795105	0.945567
XLOC_157700	11:43723924-43734354	ENSBTAG00000008048	GCFC2	11:43787570-43865045	100k	-0.1589	0.763657	0.98092
XLOC_374179	11:44020116-44020857	ENSBTAG00000018554	-	11:43948905-43949800	100k	0.669228	0.14602	0.9748
XLOC_188031	11:44152569-44157487	ENSBTAG00000022461	42257	11:44150559-44189712	10k,100k	-0.264773	0.612121	0.9748
XLOC_188031	11:44152569-44157487	ENSBTAG00000038011	SH3RF3	11:44206548-44365502	100k	-0.535616	0.273406	0.9748
XLOC_188034	11:44159065-44189623	ENSBTAG00000022461	42257	11:44150559-44189712	10k,100k	0.35192	0.493912	0.9748
XLOC_188034	11:44159065-44189623	ENSBTAG00000038011	SH3RF3	11:44206548-44365502	100k	-0.314577	0.543699	0.9748
XLOC_028404	11:44163663-44189578	ENSBTAG00000022461	42257	11:44150559-44189712	10k,100k	0.4711	0.345627	0.9748
XLOC_028404	11:44163663-44189578	ENSBTAG00000038011	SH3RF3	11:44206548-44365502	100k	0.531729	0.277576	0.9748
XLOC_440997	11:44163819-44189712	ENSBTAG00000022461	42257	11:44150559-44189712	10k,100k	0.295539	0.569598	0.9748
XLOC_440997	11:44163819-44189712	ENSBTAG00000038011	SH3RF3	11:44206548-44365502	100k	-0.76427	0.0768034	0.94364
XLOC_445516	11:44905947-44913214	ENSBTAG00000004352	SLC5A7	11:44876760-44897731	10k,100k	-0.581826	0.225741	0.9748
XLOC_375367	11:45867172-45871617	ENSBTAG00000015205	NCK2	11:45780702-45829966	100k	-0.334522	0.516934	0.9748
XLOC_377580	11:49016076-49016623	ENSBTAG00000047449	-	11:49060226-49062860	100k	-0.0722577	0.891802	0.99198
XLOC_377580	11:49016076-49016623	ENSBTAG00000039981	-	11:49070189-49071859	100k	#N/A	#N/A	#N/A
XLOC_377580	11:49016076-49016623	ENSBTAG00000047816	-	11:49095619-49096943	100k	0.359779	0.483616	0.9748
XLOC_377580	11:49016076-49016623	ENSBTAG00000024000	ATOH8	11:48954368-48996567	100k	-0.205323	0.696343	0.9748
XLOC_380036	11:49227423-49227854	ENSBTAG00000018289	TMEM150A	11:49239504-49244103	100k	-0.538759	0.270051	0.9748
XLOC_380036	11:49227423-49227854	ENSBTAG00000018286	RNF181	11:49244484-49246356	100k	0.329374	0.523806	0.9748
XLOC_380036	11:49227423-49227854	ENSBTAG00000023997	VAMP8	11:49260840-49264015	100k	-0.340023	0.509622	0.9748
XLOC_380036	11:49227423-49227854	ENSBTAG00000031828	-	11:49135530-49140113	100k	#N/A	#N/A	#N/A
XLOC_380036	11:49227423-49227854	ENSBTAG00000021230	SFTPB	11:49162709-49173648	100k	0.487408	0.326784	0.9748
XLOC_380036	11:49227423-49227854	ENSBTAG00000010691	USP39	11:49190709-49227244	10k,100k	0.535888	0.273116	0.9748
XLOC_380036	11:49227423-49227854	ENSBTAG00000018291	C2orf68	11:49230912-49236832	10k,100k	0.593801	0.213985	0.9748
XLOC_380036	11:49227423-49227854	ENSBTAG00000018285	VAMP5	11:49249762-49258304	100k	-0.317166	0.540204	0.9748
XLOC_380036	11:49227423-49227854	ENSBTAG00000020873	MAT2A	11:49298516-49305175	100k	-0.0604361	0.909456	0.993543
XLOC_380036	11:49227423-49227854	ENSBTAG00000038477	GGCX	11:49282690-49296194	100k	0.176031	0.738681	0.978644
XLOC_159240	11:49227435-49227808	ENSBTAG00000018289	TMEM150A	11:49239504-49244103	100k	0.0606215	0.909179	0.993506
XLOC_159240	11:49227435-49227808	ENSBTAG00000018286	RNF181	11:49244484-49246356	100k	0.157589	0.765573	0.981064
XLOC_159240	11:49227435-49227808	ENSBTAG00000023997	VAMP8	11:49260840-49264015	100k	0.186574	0.723386	0.97683
XLOC_159240	11:49227435-49227808	ENSBTAG00000031828	-	11:49135530-49140113	100k	#N/A	#N/A	#N/A
XLOC_159240	11:49227435-49227808	ENSBTAG00000021230	SFTPB	11:49162709-49173648	100k	0.579284	0.228269	0.9748
XLOC_159240	11:49227435-49227808	ENSBTAG00000010691	USP39	11:49190709-49227244	10k,100k	0.629232	0.180719	0.9748
XLOC_159240	11:49227435-49227808	ENSBTAG00000018291	C2orf68	11:49230912-49236832	10k,100k	0.0930561	0.860819	0.989395
XLOC_159240	11:49227435-49227808	ENSBTAG00000018285	VAMP5	11:49249762-49258304	100k	-0.387151	0.448288	0.9748
XLOC_159240	11:49227435-49227808	ENSBTAG00000020873	MAT2A	11:49298516-49305175	100k	0.400252	0.431683	0.9748
XLOC_159240	11:49227435-49227808	ENSBTAG00000038477	GGCX	11:49282690-49296194	100k	-0.187934	0.721418	0.976594
XLOC_380385	11:49857627-49861846	ENSBTAG00000031731	HIGD1D	11:49760291-49761138	100k	0.184497	0.726395	0.977168
XLOC_380385	11:49857627-49861846	ENSBTAG00000005654	TMSB10	11:49933203-49934214	100k	0.175802	0.739013	0.978676
XLOC_380385	11:49857627-49861846	ENSBTAG00000020630	KCMF1	11:49779931-49811675	100k	-0.420524	0.406397	0.9748
XLOC_444850	11:50000282-50000635	ENSBTAG00000005654	TMSB10	11:49933203-49934214	100k	-0.260022	0.618758	0.9748
XLOC_160667	11:55142434-55148578	ENSBTAG00000010544	-	11:54723189-55906462	10k,100k	0.176677	0.737742	0.978475
XLOC_160667	11:55142434-55148578	ENSBTAG00000031669	CTNNA2	11:54723189-55906462	10k,100k	0.619744	0.189401	0.9748
XLOC_160667	11:55142434-55148578	ENSBTAG00000047167	-	11:54723189-55906462	10k,100k	0.790337	0.0613298	0.923063
XLOC_190582	11:55216552-55274230	ENSBTAG00000010544	-	11:54723189-55906462	10k,100k	0.674828	0.141414	0.9748
XLOC_190582	11:55216552-55274230	ENSBTAG00000031669	CTNNA2	11:54723189-55906462	10k,100k	0.740729	0.0921176	0.961907
XLOC_190582	11:55216552-55274230	ENSBTAG00000047167	-	11:54723189-55906462	10k,100k	0.870927	0.0239146	0.81357
XLOC_455265	11:60181521-60185990	ENSBTAG00000039218	-	11:60268165-60268762	100k	0.0139964	0.979007	0.998785
XLOC_455265	11:60181521-60185990	ENSBTAG00000013254	XPO1	11:60068220-60109922	100k	-0.445606	0.375832	0.9748
XLOC_451353	11:60313119-60317167	ENSBTAG00000039218	-	11:60268165-60268762	100k	0.0236922	0.964468	0.997778
XLOC_451353	11:60313119-60317167	ENSBTAG00000009290	FAM161A	11:60352575-60381305	100k	0.188321	0.720858	0.976506
XLOC_451353	11:60313119-60317167	ENSBTAG00000004531	CCT4	11:60397421-60410035	100k	-0.259304	0.619762	0.9748
XLOC_162006	11:60941662-60942264	ENSBTAG00000000899	TMEM17	11:60934734-60942371	10k,100k	-0.659274	0.154363	0.9748
XLOC_452682	11:62060337-62064153	ENSBTAG00000019295	MDH1	11:61970466-61994479	100k	-0.563572	0.244141	0.9748
XLOC_452682	11:62060337-62064153	ENSBTAG00000005151	WDPCP	11:61759949-61969748	100k	0.598974	0.208986	0.9748
XLOC_387801	11:62280727-62289732	ENSBTAG00000000115	VPS54	11:62301308-62377281	100k	0.0842036	0.873993	0.990502
XLOC_387801	11:62280727-62289732	ENSBTAG00000000111	UGP2	11:62244353-62299938	10k,100k	0.898692	0.0148751	0.746454
XLOC_457379	11:63000649-63012282	ENSBTAG00000007793	SERTAD2	11:62992907-62993855	10k,100k	0.910846	0.0115683	0.709667
XLOC_457379	11:63000649-63012282	ENSBTAG00000009299	AFTPH	11:62911413-62951512	100k	-0.52242	0.28766	0.9748
XLOC_453620	11:63217535-63235560	ENSBTAG00000007763	SLC1A4	11:63290421-63395507	100k	0.933219	0.0065406	0.618761
XLOC_453620	11:63217535-63235560	ENSBTAG00000046117	TMSB4X	11:63290421-63395507	100k	-0.705505	0.117321	0.9748
XLOC_457509	11:63221258-63229008	ENSBTAG00000007763	SLC1A4	11:63290421-63395507	100k	0.0697638	0.895524	0.992333
XLOC_457509	11:63221258-63229008	ENSBTAG00000046117	TMSB4X	11:63290421-63395507	100k	-0.574774	0.232781	0.9748
XLOC_192700	11:63221445-63235555	ENSBTAG00000007763	SLC1A4	11:63290421-63395507	100k	0.657287	0.156052	0.9748
XLOC_192700	11:63221445-63235555	ENSBTAG00000046117	TMSB4X	11:63290421-63395507	100k	-0.570253	0.237341	0.9748
XLOC_385651	11:63235714-63236204	ENSBTAG00000007763	SLC1A4	11:63290421-63395507	100k	0.657287	0.156052	0.9748
XLOC_385651	11:63235714-63236204	ENSBTAG00000046117	TMSB4X	11:63290421-63395507	100k	-0.570253	0.237341	0.9748
XLOC_385660	11:63241547-63242528	ENSBTAG00000007763	SLC1A4	11:63290421-63395507	100k	-0.700863	0.120841	0.9748
XLOC_385660	11:63241547-63242528	ENSBTAG00000046117	TMSB4X	11:63290421-63395507	100k	0.362734	0.479763	0.9748
XLOC_162606	11:63386568-63388343	ENSBTAG00000016717	CEP68	11:63413127-63424655	100k	0.51009	0.301225	0.9748
XLOC_162606	11:63386568-63388343	ENSBTAG00000007763	SLC1A4	11:63290421-63395507	10k,100k	0.283984	0.585475	0.9748
XLOC_162606	11:63386568-63388343	ENSBTAG00000046117	TMSB4X	11:63290421-63395507	10k,100k	0.399958	0.432053	0.9748
XLOC_162606	11:63386568-63388343	ENSBTAG00000016720	RAB1A	11:63429724-63458565	100k	0.638202	0.172668	0.9748
XLOC_453837	11:63745400-63747047	ENSBTAG00000019456	SPRED2	11:63639741-63672178	100k	-0.432189	0.39208	0.9748
XLOC_162747	11:63760045-63760809	ENSBTAG00000019456	SPRED2	11:63639741-63672178	100k	0.132515	0.802392	0.9844
XLOC_388598	11:63764382-63779475	ENSBTAG00000019456	SPRED2	11:63639741-63672178	100k	-0.549328	0.258891	0.9748
XLOC_385930	11:63764424-63895967	ENSBTAG00000019456	SPRED2	11:63639741-63672178	100k	-0.0859146	0.871445	0.990231
XLOC_387255	11:64906347-64907266	ENSBTAG00000008448	MEIS1	11:64770130-64915358	10k,100k	0.233326	0.656362	0.9748
XLOC_163576	11:66658854-66668840	ENSBTAG00000010595	WDR92	11:66536904-66565908	100k	0.340872	0.508496	0.9748
XLOC_163576	11:66658854-66668840	ENSBTAG00000010604	PNO1	11:66566346-66575632	100k	-0.688344	0.130559	0.9748
XLOC_163576	11:66658854-66668840	ENSBTAG00000001408	CNRIP1	11:66679026-66704192	100k	-0.0406597	0.939044	0.995977
XLOC_163576	11:66658854-66668840	ENSBTAG00000009658	PLEK	11:66762700-66788487	100k	-0.656262	0.156927	0.9748
XLOC_163576	11:66658854-66668840	ENSBTAG00000010619	PPP3R1	11:66582635-66642276	100k	0.858652	0.0285568	0.833047
XLOC_388304	11:66679027-66682001	ENSBTAG00000001408	CNRIP1	11:66679026-66704192	10k,100k	-0.0150109	0.977485	0.998642
XLOC_388304	11:66679027-66682001	ENSBTAG00000009658	PLEK	11:66762700-66788487	100k	-0.644314	0.167269	0.9748
XLOC_388304	11:66679027-66682001	ENSBTAG00000010619	PPP3R1	11:66582635-66642276	100k	0.804523	0.0535821	0.907708
XLOC_193684	11:67107740-67132463	ENSBTAG00000000992	BMP10	11:67187148-67193866	100k	-0.106974	0.840151	0.987404
XLOC_193684	11:67107740-67132463	ENSBTAG00000023976	ARHGAP25	11:67066106-67158230	10k,100k	0.474739	0.341389	0.9748
XLOC_029045	11:67694979-67701189	ENSBTAG00000017626	GFPT1	11:67684389-67728959	10k,100k	0.14352	0.786199	0.983035
XLOC_029045	11:67694979-67701189	ENSBTAG00000000141	NFU1	11:67752715-67781632	100k	-0.382299	0.454488	0.9748
XLOC_194014	11:68181745-68214883	ENSBTAG00000037746	SNRNP27	11:68215015-68222914	10k,100k	0.305185	0.556434	0.9748
XLOC_194014	11:68181745-68214883	ENSBTAG00000006497	-	11:68276293-68277306	100k	0.251325	0.630951	0.9748
XLOC_194014	11:68181745-68214883	ENSBTAG00000001105	ANXA4	11:68070486-68144492	100k	-0.253313	0.628157	0.9748
XLOC_194014	11:68181745-68214883	ENSBTAG00000001042	MXD1	11:68232861-68255606	100k	-0.0125269	0.981211	0.998907
XLOC_194014	11:68181745-68214883	ENSBTAG00000001108	GMCL1	11:68149828-68214949	10k,100k	0.0991132	0.851817	0.988542
XLOC_456440	11:68182050-68214949	ENSBTAG00000037746	SNRNP27	11:68215015-68222914	10k,100k	-0.30202	0.560745	0.9748
XLOC_456440	11:68182050-68214949	ENSBTAG00000006497	-	11:68276293-68277306	100k	-0.606869	0.201449	0.9748
XLOC_456440	11:68182050-68214949	ENSBTAG00000001105	ANXA4	11:68070486-68144492	100k	-0.606926	0.201394	0.9748
XLOC_456440	11:68182050-68214949	ENSBTAG00000001042	MXD1	11:68232861-68255606	100k	-0.701902	0.120048	0.9748
XLOC_456440	11:68182050-68214949	ENSBTAG00000001108	GMCL1	11:68149828-68214949	10k,100k	-0.702646	0.119483	0.9748
XLOC_194064	11:68230107-68231483	ENSBTAG00000037746	SNRNP27	11:68215015-68222914	10k,100k	0.178633	0.7349	0.978222
XLOC_194064	11:68230107-68231483	ENSBTAG00000006497	-	11:68276293-68277306	100k	0.154336	0.770334	0.981576
XLOC_194064	11:68230107-68231483	ENSBTAG00000001105	ANXA4	11:68070486-68144492	100k	0.0430969	0.935395	0.99568
XLOC_194064	11:68230107-68231483	ENSBTAG00000001042	MXD1	11:68232861-68255606	10k,100k	0.0503189	0.924585	0.994783
XLOC_194064	11:68230107-68231483	ENSBTAG00000001108	GMCL1	11:68149828-68214949	100k	0.486704	0.32759	0.9748
XLOC_460444	11:68354060-68383035	ENSBTAG00000006497	-	11:68276293-68277306	100k	-0.0742377	0.888848	0.991782
XLOC_460444	11:68354060-68383035	ENSBTAG00000008985	PCBP1	11:68383792-68385266	10k,100k	-0.194012	0.712634	0.975525
XLOC_460444	11:68354060-68383035	ENSBTAG00000001042	MXD1	11:68232861-68255606	100k	-0.518276	0.292194	0.9748
XLOC_460444	11:68354060-68383035	ENSBTAG00000016939	C2orf42	11:68446368-68485438	100k	0.55455	0.253445	0.9748
XLOC_460615	11:68571696-68583792	ENSBTAG00000016939	C2orf42	11:68446368-68485438	100k	0.0135202	0.979721	0.998828
XLOC_460615	11:68571696-68583792	ENSBTAG00000019182	TIA1	11:68495671-68527190	100k	-0.395315	0.437917	0.9748
XLOC_460615	11:68571696-68583792	ENSBTAG00000002783	PCYOX1	11:68560572-68572075	10k,100k	0.858804	0.0284971	0.833034
XLOC_460615	11:68571696-68583792	ENSBTAG00000001662	MGC139254	11:68632155-68661110	100k	-0.484556	0.330052	0.9748
XLOC_460615	11:68571696-68583792	ENSBTAG00000015865	CAPN14	11:68678748-68715047	100k	-0.0188911	0.971667	0.998283
XLOC_164198	11:68587891-68597856	ENSBTAG00000019182	TIA1	11:68495671-68527190	100k	0.118231	0.82348	0.986017
XLOC_164198	11:68587891-68597856	ENSBTAG00000002783	PCYOX1	11:68560572-68572075	100k	0.864657	0.0262372	0.823629
XLOC_164198	11:68587891-68597856	ENSBTAG00000001662	MGC139254	11:68632155-68661110	100k	-0.874681	0.0225733	0.804438
XLOC_164198	11:68587891-68597856	ENSBTAG00000015865	CAPN14	11:68678748-68715047	100k	0.278353	0.593254	0.9748
XLOC_164853	11:70821113-70829254	ENSBTAG00000016934	C2orf71	11:70746579-70755170	100k	-0.229497	0.661798	0.9748
XLOC_164853	11:70821113-70829254	ENSBTAG00000007378	CLIP4	11:70656464-70733268	100k	0.934746	0.00624813	0.609864
XLOC_164853	11:70821113-70829254	ENSBTAG00000018196	WDR43	11:70851864-70890941	100k	-0.352185	0.493563	0.9748
XLOC_164853	11:70821113-70829254	ENSBTAG00000031347	SPDYA	11:70914103-70953329	100k	-0.673197	0.142749	0.9748
XLOC_164853	11:70821113-70829254	ENSBTAG00000044021	FAM179A	11:70768386-70813750	10k,100k	0.804359	0.053669	0.907916
XLOC_194878	11:71876802-71930560	ENSBTAG00000018680	-	11:71996943-72021017	100k	0.0211102	0.968339	0.998068
XLOC_194878	11:71876802-71930560	ENSBTAG00000003906	SUPT7L	11:72021272-72033985	100k	-0.547882	0.260407	0.9748
XLOC_194878	11:71876802-71930560	ENSBTAG00000031335	BRE	11:71403124-71826561	100k	-0.820457	0.0454599	0.888784
XLOC_194878	11:71876802-71930560	ENSBTAG00000031332	RBKS	11:71827004-71930560	10k,100k	0.238136	0.649549	0.9748
XLOC_165409	11:72409153-72409467	ENSBTAG00000018268	UCN	11:72326390-72326953	100k	-0.554831	0.253152	0.9748
XLOC_165409	11:72409153-72409467	ENSBTAG00000031185	ATRAID	11:72405109-72409467	10k,100k	0.576036	0.231515	0.9748
XLOC_165409	11:72409153-72409467	ENSBTAG00000006832	SLC5A6	11:72418604-72425383	10k,100k	0.207575	0.69311	0.9748
XLOC_165409	11:72409153-72409467	ENSBTAG00000014813	TCF23	11:72470283-72474442	100k	-0.715795	0.109681	0.97461
XLOC_165409	11:72409153-72409467	ENSBTAG00000047596	PRR30	11:72490793-72491990	100k	-0.0432212	0.935209	0.995651
XLOC_165409	11:72409153-72409467	ENSBTAG00000017283	GTF3C2	11:72299291-72312020	100k	0.110643	0.834713	0.986914
XLOC_165409	11:72409153-72409467	ENSBTAG00000018269	MPV17	11:72315286-72324567	100k	0.462113	0.356172	0.9748
XLOC_165409	11:72409153-72409467	ENSBTAG00000018267	TRIM54	11:72327350-72348528	100k	#N/A	#N/A	#N/A
XLOC_165409	11:72409153-72409467	ENSBTAG00000011381	SLC30A3	11:72364681-72373190	100k	0.503302	0.308793	0.9748
XLOC_165409	11:72409153-72409467	ENSBTAG00000017894	CAD	11:72383286-72404747	10k,100k	0.568794	0.238819	0.9748
XLOC_165409	11:72409153-72409467	ENSBTAG00000007077	ABHD1	11:72493260-72504279	100k	-0.86646	0.0255585	0.821736
XLOC_165409	11:72409153-72409467	ENSBTAG00000007080	PREB	11:72493260-72504279	100k	0.207852	0.692712	0.9748
XLOC_165409	11:72409153-72409467	ENSBTAG00000018262	DNAJC5G	11:72350277-72353477	100k	#N/A	#N/A	#N/A
XLOC_394358	11:72409847-72412942	ENSBTAG00000018268	UCN	11:72326390-72326953	100k	0.018989	0.97152	0.998252
XLOC_394358	11:72409847-72412942	ENSBTAG00000031185	ATRAID	11:72405109-72409467	10k,100k	0.444498	0.377165	0.9748
XLOC_394358	11:72409847-72412942	ENSBTAG00000006832	SLC5A6	11:72418604-72425383	10k,100k	0.92012	0.00931633	0.679034
XLOC_394358	11:72409847-72412942	ENSBTAG00000014813	TCF23	11:72470283-72474442	100k	0.340755	0.50865	0.9748
XLOC_394358	11:72409847-72412942	ENSBTAG00000047596	PRR30	11:72490793-72491990	100k	-0.0644872	0.903403	0.99297
XLOC_394358	11:72409847-72412942	ENSBTAG00000017283	GTF3C2	11:72299291-72312020	100k	-0.826845	0.0423783	0.881796
XLOC_394358	11:72409847-72412942	ENSBTAG00000018269	MPV17	11:72315286-72324567	100k	0.810674	0.0503736	0.900792
XLOC_394358	11:72409847-72412942	ENSBTAG00000018267	TRIM54	11:72327350-72348528	100k	#N/A	#N/A	#N/A
XLOC_394358	11:72409847-72412942	ENSBTAG00000011381	SLC30A3	11:72364681-72373190	100k	0.161403	0.759998	0.980641
XLOC_394358	11:72409847-72412942	ENSBTAG00000017894	CAD	11:72383286-72404747	10k,100k	0.65465	0.158306	0.9748
XLOC_394358	11:72409847-72412942	ENSBTAG00000007077	ABHD1	11:72493260-72504279	100k	0.183137	0.728366	0.977355
XLOC_394358	11:72409847-72412942	ENSBTAG00000007080	PREB	11:72493260-72504279	100k	0.842565	0.0352276	0.863261
XLOC_394358	11:72409847-72412942	ENSBTAG00000018262	DNAJC5G	11:72350277-72353477	100k	#N/A	#N/A	#N/A
XLOC_165454	11:72529044-72537596	ENSBTAG00000014813	TCF23	11:72470283-72474442	100k	0.257619	0.62212	0.9748
XLOC_165454	11:72529044-72537596	ENSBTAG00000047596	PRR30	11:72490793-72491990	100k	0.12526	0.813093	0.985208
XLOC_165454	11:72529044-72537596	ENSBTAG00000011328	CGREF1	11:72521481-72524704	10k,100k	0.844211	0.0345147	0.861308
XLOC_165454	11:72529044-72537596	ENSBTAG00000011324	EMILIN1	11:72539295-72547260	10k,100k	0.665885	0.1488	0.9748
XLOC_165454	11:72529044-72537596	ENSBTAG00000017423	TMEM214	11:72582294-72590668	100k	-0.376376	0.462095	0.9748
XLOC_165454	11:72529044-72537596	ENSBTAG00000007077	ABHD1	11:72493260-72504279	100k	0.653495	0.159297	0.9748
XLOC_165454	11:72529044-72537596	ENSBTAG00000007080	PREB	11:72493260-72504279	100k	-0.347952	0.499136	0.9748
XLOC_165454	11:72529044-72537596	ENSBTAG00000011325	KHK	11:72525751-72538457	10k,100k	0.557456	0.250433	0.9748
XLOC_165454	11:72529044-72537596	ENSBTAG00000013403	AGBL5	11:72555804-72573334	100k	-0.126149	0.81178	0.985123
XLOC_165454	11:72529044-72537596	ENSBTAG00000008884	MAPRE3	11:72596419-72653468	100k	0.131349	0.80411	0.984547
XLOC_195228	11:72573505-72574345	ENSBTAG00000014813	TCF23	11:72470283-72474442	100k	0.116038	0.826724	0.986322
XLOC_195228	11:72573505-72574345	ENSBTAG00000047596	PRR30	11:72490793-72491990	100k	-0.404274	0.426626	0.9748
XLOC_195228	11:72573505-72574345	ENSBTAG00000011328	CGREF1	11:72521481-72524704	100k	-0.15189	0.773918	0.981909
XLOC_195228	11:72573505-72574345	ENSBTAG00000011324	EMILIN1	11:72539295-72547260	100k	-0.4892	0.324737	0.9748
XLOC_195228	11:72573505-72574345	ENSBTAG00000017423	TMEM214	11:72582294-72590668	10k,100k	-0.0940085	0.859403	0.989227
XLOC_195228	11:72573505-72574345	ENSBTAG00000007077	ABHD1	11:72493260-72504279	100k	-0.200512	0.703263	0.9748
XLOC_195228	11:72573505-72574345	ENSBTAG00000007080	PREB	11:72493260-72504279	100k	0.577693	0.229857	0.9748
XLOC_195228	11:72573505-72574345	ENSBTAG00000011325	KHK	11:72525751-72538457	100k	0.0171254	0.974314	0.998428
XLOC_195228	11:72573505-72574345	ENSBTAG00000013403	AGBL5	11:72555804-72573334	10k,100k	-0.376659	0.461731	0.9748
XLOC_195228	11:72573505-72574345	ENSBTAG00000008884	MAPRE3	11:72596419-72653468	100k	-0.9434	0.00471469	0.565475
XLOC_195228	11:72573505-72574345	ENSBTAG00000018576	DPYSL5	11:72671398-72760767	100k	-0.524655	0.285226	0.9748
XLOC_165482	11:72596420-72599436	ENSBTAG00000011328	CGREF1	11:72521481-72524704	100k	-0.609574	0.198892	0.9748
XLOC_165482	11:72596420-72599436	ENSBTAG00000011324	EMILIN1	11:72539295-72547260	100k	-0.489797	0.324056	0.9748
XLOC_165482	11:72596420-72599436	ENSBTAG00000017423	TMEM214	11:72582294-72590668	10k,100k	0.610582	0.197942	0.9748
XLOC_165482	11:72596420-72599436	ENSBTAG00000007077	ABHD1	11:72493260-72504279	100k	-0.0540098	0.919064	0.994281
XLOC_165482	11:72596420-72599436	ENSBTAG00000007080	PREB	11:72493260-72504279	100k	0.330152	0.522765	0.9748
XLOC_165482	11:72596420-72599436	ENSBTAG00000011325	KHK	11:72525751-72538457	100k	-0.0564281	0.915448	0.993987
XLOC_165482	11:72596420-72599436	ENSBTAG00000013403	AGBL5	11:72555804-72573334	100k	-0.355992	0.488569	0.9748
XLOC_165482	11:72596420-72599436	ENSBTAG00000008884	MAPRE3	11:72596419-72653468	10k,100k	-0.0527257	0.920985	0.994447
XLOC_165482	11:72596420-72599436	ENSBTAG00000018576	DPYSL5	11:72671398-72760767	100k	0.470223	0.34665	0.9748
XLOC_024566	11:72599666-72601146	ENSBTAG00000011328	CGREF1	11:72521481-72524704	100k	0.124636	0.814015	0.98529
XLOC_024566	11:72599666-72601146	ENSBTAG00000011324	EMILIN1	11:72539295-72547260	100k	-0.349894	0.496576	0.9748
XLOC_024566	11:72599666-72601146	ENSBTAG00000017423	TMEM214	11:72582294-72590668	10k,100k	0.736549	0.0949674	0.964099
XLOC_024566	11:72599666-72601146	ENSBTAG00000007077	ABHD1	11:72493260-72504279	100k	0.248944	0.634297	0.9748
XLOC_024566	11:72599666-72601146	ENSBTAG00000007080	PREB	11:72493260-72504279	100k	0.427945	0.397269	0.9748
XLOC_024566	11:72599666-72601146	ENSBTAG00000011325	KHK	11:72525751-72538457	100k	0.0828217	0.876052	0.990729
XLOC_024566	11:72599666-72601146	ENSBTAG00000013403	AGBL5	11:72555804-72573334	100k	-0.499461	0.313106	0.9748
XLOC_024566	11:72599666-72601146	ENSBTAG00000008884	MAPRE3	11:72596419-72653468	10k,100k	0.537751	0.271126	0.9748
XLOC_024566	11:72599666-72601146	ENSBTAG00000018576	DPYSL5	11:72671398-72760767	100k	0.869269	0.0245189	0.816572
XLOC_165565	11:72883178-72886067	ENSBTAG00000023938	-	11:72781246-72787461	100k	-0.241502	0.644789	0.9748
XLOC_165565	11:72883178-72886067	ENSBTAG00000018761	MGC139367	11:72793629-72809693	100k	0.660386	0.153421	0.9748
XLOC_165565	11:72883178-72886067	ENSBTAG00000018193	KCNK3	11:72831968-72868413	100k	-0.339777	0.509948	0.9748
XLOC_165565	11:72883178-72886067	ENSBTAG00000005041	CIB4	11:72920570-72971981	100k	-0.2	0.704	0.9748
XLOC_165565	11:72883178-72886067	ENSBTAG00000031150	C11H2orf70	11:72973675-72991252	100k	#N/A	#N/A	#N/A
XLOC_195654	11:73933627-73935092	ENSBTAG00000021072	DTNB	11:73724473-73935363	10k,100k	-0.395978	0.437077	0.9748
XLOC_195654	11:73933627-73935092	ENSBTAG00000021143	DNMT3A	11:74030424-74059688	100k	-0.597012	0.210877	0.9748
XLOC_459893	11:73943353-73949432	ENSBTAG00000021072	DTNB	11:73724473-73935363	10k,100k	-0.333217	0.518674	0.9748
XLOC_459893	11:73943353-73949432	ENSBTAG00000021143	DNMT3A	11:74030424-74059688	100k	-0.101267	0.848618	0.988259
XLOC_196040	11:74980363-74981663	ENSBTAG00000003404	PFN4	11:75023804-75027665	100k	0.352846	0.492696	0.9748
XLOC_196040	11:74980363-74981663	ENSBTAG00000016987	C2orf44	11:75071678-75078888	100k	-0.0567658	0.914943	0.993965
XLOC_196040	11:74980363-74981663	ENSBTAG00000000261	FAM228A	11:74984267-74996342	10k,100k	0.580558	0.227001	0.9748
XLOC_196040	11:74980363-74981663	ENSBTAG00000030864	FAM228B	11:74997149-75023692	100k	0.0559216	0.916205	0.994061
XLOC_196040	11:74980363-74981663	ENSBTAG00000003405	TP53I3	11:75033144-75047800	100k	-0.657258	0.156076	0.9748
XLOC_196040	11:74980363-74981663	ENSBTAG00000003407	SF3B14	11:75033144-75047800	100k	-0.552994	0.255063	0.9748
XLOC_196040	11:74980363-74981663	ENSBTAG00000003409	FKBP1B	11:75052325-75063188	100k	-0.250427	0.632212	0.9748
XLOC_196040	11:74980363-74981663	ENSBTAG00000023172	ITSN2	11:74895798-74982112	10k,100k	-0.412594	0.416228	0.9748
XLOC_196043	11:75033298-75039617	ENSBTAG00000003404	PFN4	11:75023804-75027665	10k,100k	0.0201702	0.969749	0.998128
XLOC_196043	11:75033298-75039617	ENSBTAG00000016987	C2orf44	11:75071678-75078888	100k	-0.424403	0.401617	0.9748
XLOC_196043	11:75033298-75039617	ENSBTAG00000000261	FAM228A	11:74984267-74996342	100k	-0.212031	0.68672	0.9748
XLOC_196043	11:75033298-75039617	ENSBTAG00000030864	FAM228B	11:74997149-75023692	10k,100k	0.409619	0.419936	0.9748
XLOC_196043	11:75033298-75039617	ENSBTAG00000003405	TP53I3	11:75033144-75047800	10k,100k	0.394642	0.438768	0.9748
XLOC_196043	11:75033298-75039617	ENSBTAG00000003407	SF3B14	11:75033144-75047800	10k,100k	-0.162436	0.758489	0.980481
XLOC_196043	11:75033298-75039617	ENSBTAG00000003409	FKBP1B	11:75052325-75063188	100k	0.316557	0.541025	0.9748
XLOC_196043	11:75033298-75039617	ENSBTAG00000002034	MFSD2B	11:75084558-75097310	100k	-0.751271	0.0851052	0.952336
XLOC_196043	11:75033298-75039617	ENSBTAG00000023172	ITSN2	11:74895798-74982112	100k	-0.283976	0.585486	0.9748
XLOC_196043	11:75033298-75039617	ENSBTAG00000002033	UBXN2A	11:75101824-75130698	100k	-0.662874	0.151323	0.9748
XLOC_008630	11:75036746-75039939	ENSBTAG00000003404	PFN4	11:75023804-75027665	10k,100k	-0.546098	0.262283	0.9748
XLOC_008630	11:75036746-75039939	ENSBTAG00000016987	C2orf44	11:75071678-75078888	100k	-0.493558	0.319779	0.9748
XLOC_008630	11:75036746-75039939	ENSBTAG00000000261	FAM228A	11:74984267-74996342	100k	-0.725756	0.102502	0.968644
XLOC_008630	11:75036746-75039939	ENSBTAG00000030864	FAM228B	11:74997149-75023692	100k	0.237019	0.651129	0.9748
XLOC_008630	11:75036746-75039939	ENSBTAG00000003405	TP53I3	11:75033144-75047800	10k,100k	0.80561	0.0530084	0.907191
XLOC_008630	11:75036746-75039939	ENSBTAG00000003407	SF3B14	11:75033144-75047800	10k,100k	-0.18756	0.721959	0.976633
XLOC_008630	11:75036746-75039939	ENSBTAG00000003409	FKBP1B	11:75052325-75063188	100k	0.160171	0.761798	0.980767
XLOC_008630	11:75036746-75039939	ENSBTAG00000002034	MFSD2B	11:75084558-75097310	100k	-0.720014	0.106614	0.972639
XLOC_008630	11:75036746-75039939	ENSBTAG00000023172	ITSN2	11:74895798-74982112	100k	0.00991135	0.985133	0.999127
XLOC_008630	11:75036746-75039939	ENSBTAG00000002033	UBXN2A	11:75101824-75130698	100k	-0.00750065	0.988749	0.999314
XLOC_393277	11:75282100-75285616	ENSBTAG00000017255	ATAD2B	11:75141458-75261008	100k	0.368824	0.47185	0.9748
XLOC_393277	11:75282100-75285616	ENSBTAG00000021969	KLHL29	11:75290643-75623195	10k,100k	0.13091	0.804757	0.984589
XLOC_393278	11:75293330-75297229	ENSBTAG00000017255	ATAD2B	11:75141458-75261008	100k	-0.201291	0.702141	0.9748
XLOC_393278	11:75293330-75297229	ENSBTAG00000021969	KLHL29	11:75290643-75623195	10k,100k	0.629865	0.180146	0.9748
XLOC_393331	11:75669200-75792933	ENSBTAG00000021969	KLHL29	11:75290643-75623195	100k	0.36529	0.476437	0.9748
XLOC_462763	11:78264756-78268522	ENSBTAG00000038224	GDF7	11:78270222-78274248	10k,100k	-0.354529	0.490487	0.9748
XLOC_462763	11:78264756-78268522	ENSBTAG00000015490	HS1BP3	11:78292605-78322321	100k	-0.571545	0.236034	0.9748
XLOC_462763	11:78264756-78268522	ENSBTAG00000031014	C2ORF43	11:78168944-78254093	100k	-0.335724	0.515333	0.9748
XLOC_029724	11:78552820-78580673	ENSBTAG00000046054	RHOB	11:78464205-78466417	100k	-0.329187	0.524055	0.9748
XLOC_029724	11:78552820-78580673	ENSBTAG00000016270	-	11:78507371-78514602	100k	#N/A	#N/A	#N/A
XLOC_029724	11:78552820-78580673	ENSBTAG00000011155	PUM2	11:78552819-78666984	10k,100k	-0.0845858	0.873424	0.990484
XLOC_467444	11:78963572-78966377	ENSBTAG00000020894	LAPTM4A	11:78862494-78880461	100k	0.668809	0.146368	0.9748
XLOC_467444	11:78963572-78966377	ENSBTAG00000015587	TTC32	11:78968979-78975466	10k,100k	0.0532221	0.920242	0.994389
XLOC_467444	11:78963572-78966377	ENSBTAG00000020893	MATN3	11:78889150-78907349	100k	0.266073	0.610309	0.9748
XLOC_464075	11:80292784-80295398	ENSBTAG00000005270	-	11:80245327-80259032	100k	-0.443098	0.378852	0.9748
XLOC_464075	11:80292784-80295398	ENSBTAG00000023928	RDH14	11:80261888-80266800	100k	0.558874	0.248969	0.9748
XLOC_197644	11:80303646-80307949	ENSBTAG00000005270	-	11:80245327-80259032	100k	-0.443098	0.378852	0.9748
XLOC_197644	11:80303646-80307949	ENSBTAG00000023928	RDH14	11:80261888-80266800	100k	-0.0846062	0.873393	0.990483
XLOC_464095	11:80305130-80326293	ENSBTAG00000005270	-	11:80245327-80259032	100k	0.735628	0.0956001	0.964822
XLOC_464095	11:80305130-80326293	ENSBTAG00000023928	RDH14	11:80261888-80266800	100k	0.517342	0.293218	0.9748
XLOC_400302	11:80317335-80339230	ENSBTAG00000005270	-	11:80245327-80259032	100k	0.100822	0.84928	0.988336
XLOC_400302	11:80317335-80339230	ENSBTAG00000023928	RDH14	11:80261888-80266800	100k	0.225016	0.668172	0.9748
XLOC_197647	11:80325230-80345703	ENSBTAG00000005270	-	11:80245327-80259032	100k	0.21581	0.68131	0.9748
XLOC_197647	11:80325230-80345703	ENSBTAG00000023928	RDH14	11:80261888-80266800	100k	-0.432117	0.392168	0.9748
XLOC_464136	11:80345468-80346165	ENSBTAG00000005270	-	11:80245327-80259032	100k	-0.443098	0.378852	0.9748
XLOC_464136	11:80345468-80346165	ENSBTAG00000023928	RDH14	11:80261888-80266800	100k	-0.0846062	0.873393	0.990483
XLOC_167794	11:80352259-80358766	ENSBTAG00000005270	-	11:80245327-80259032	100k	0.406382	0.423983	0.9748
XLOC_167794	11:80352259-80358766	ENSBTAG00000023928	RDH14	11:80261888-80266800	100k	-0.314106	0.544336	0.9748
XLOC_397416	11:80359267-80384579	ENSBTAG00000023928	RDH14	11:80261888-80266800	100k	-0.204927	0.696912	0.9748
XLOC_398786	11:82509460-82605935	ENSBTAG00000023372	MYCN	11:82694506-82697306	100k	-0.0878207	0.868608	0.990101
XLOC_466214	11:83555787-83568966	ENSBTAG00000004948	FAM84A	11:83655863-83659066	100k	-0.300095	0.56337	0.9748
XLOC_472064	11:86104831-86118237	ENSBTAG00000003691	NTSR2	11:86183810-86191260	100k	#N/A	#N/A	#N/A
XLOC_472064	11:86104831-86118237	ENSBTAG00000007689	LPIN1	11:86051194-86128538	10k,100k	-0.489259	0.32467	0.9748
XLOC_472064	11:86104831-86118237	ENSBTAG00000015402	GREB1	11:86199419-86268193	100k	0.140681	0.790371	0.98335
XLOC_169313	11:86699825-86713673	ENSBTAG00000001903	C11H2orf50	11:86614776-86620757	100k	-0.843029	0.0350258	0.863078
XLOC_169313	11:86699825-86713673	ENSBTAG00000021283	KCNF1	11:86759337-86761647	100k	0.941423	0.00504643	0.57663
XLOC_169313	11:86699825-86713673	ENSBTAG00000020297	PQLC3	11:86588328-86601250	100k	0.153201	0.771997	0.981745
XLOC_404636	11:86699850-86710471	ENSBTAG00000001903	C11H2orf50	11:86614776-86620757	100k	-0.426018	0.399632	0.9748
XLOC_404636	11:86699850-86710471	ENSBTAG00000021283	KCNF1	11:86759337-86761647	100k	0.876536	0.0219239	0.801283
XLOC_404636	11:86699850-86710471	ENSBTAG00000020297	PQLC3	11:86588328-86601250	100k	0.287848	0.580153	0.9748
XLOC_007874	11:86699856-86713657	ENSBTAG00000001903	C11H2orf50	11:86614776-86620757	100k	-0.435132	0.388495	0.9748
XLOC_007874	11:86699856-86713657	ENSBTAG00000021283	KCNF1	11:86759337-86761647	100k	0.909826	0.0118304	0.711618
XLOC_007874	11:86699856-86713657	ENSBTAG00000020297	PQLC3	11:86588328-86601250	100k	-0.0866096	0.87041	0.990189
XLOC_401682	11:86711112-86713785	ENSBTAG00000001903	C11H2orf50	11:86614776-86620757	100k	0.636568	0.174122	0.9748
XLOC_401682	11:86711112-86713785	ENSBTAG00000021283	KCNF1	11:86759337-86761647	100k	-0.380362	0.456971	0.9748
XLOC_199273	11:86787205-86799986	ENSBTAG00000021283	KCNF1	11:86759337-86761647	100k	0.19339	0.713531	0.975602
XLOC_199273	11:86787205-86799986	ENSBTAG00000001928	PDIA6	11:86834897-86857648	100k	-0.105586	0.84221	0.987629
XLOC_199273	11:86787205-86799986	ENSBTAG00000001927	ATP6V1C2	11:86858115-86918106	100k	0.577976	0.229574	0.9748
XLOC_404745	11:86918226-86923212	ENSBTAG00000001928	PDIA6	11:86834897-86857648	100k	0.290484	0.576529	0.9748
XLOC_404745	11:86918226-86923212	ENSBTAG00000001927	ATP6V1C2	11:86858115-86918106	10k,100k	0.0668683	0.899847	0.992671
XLOC_404745	11:86918226-86923212	ENSBTAG00000002716	NOL10	11:86946734-87038433	100k	0.150651	0.775733	0.982069
XLOC_469153	11:87782253-87788374	ENSBTAG00000002108	YWHAQ	11:87842279-87873674	100k	-0.358014	0.485924	0.9748
XLOC_469153	11:87782253-87788374	ENSBTAG00000006236	-	11:87633913-87689585	100k	-0.468022	0.349226	0.9748
XLOC_469153	11:87782253-87788374	ENSBTAG00000007543	TAF1B	11:87633913-87689585	100k	-0.252321	0.62955	0.9748
XLOC_469165	11:87792235-87796462	ENSBTAG00000002108	YWHAQ	11:87842279-87873674	100k	0.222493	0.671768	0.9748
XLOC_169634	11:87935353-87935780	ENSBTAG00000002108	YWHAQ	11:87842279-87873674	100k	0.0830628	0.875692	0.990696
XLOC_169634	11:87935353-87935780	ENSBTAG00000001141	ADAM17	11:87898073-87940943	10k,100k	0.687924	0.13089	0.9748
XLOC_169634	11:87935353-87935780	ENSBTAG00000019735	CPSF3	11:87960692-87994179	100k	0.290723	0.576201	0.9748
XLOC_169634	11:87935353-87935780	ENSBTAG00000013063	ITGB1BP1	11:87994385-88010369	100k	0.030823	0.95378	0.997007
XLOC_169634	11:87935353-87935780	ENSBTAG00000001140	IAH1	11:87942470-87953717	10k,100k	-0.680661	0.136684	0.9748
XLOC_169634	11:87935353-87935780	ENSBTAG00000002329	ASAP2	11:88012966-88104077	100k	0.232708	0.657239	0.9748
XLOC_469444	11:88149142-88150094	ENSBTAG00000002329	ASAP2	11:88012966-88104077	100k	0.748226	0.0871051	0.954529
XLOC_169819	11:88592336-88593923	ENSBTAG00000021187	ID2	11:88584861-88587166	10k,100k	0.54167	0.26696	0.9748
XLOC_169819	11:88592336-88593923	ENSBTAG00000007963	KIDINS220	11:88474150-88559541	100k	0.470744	0.346042	0.9748
XLOC_200029	11:89834484-89837060	ENSBTAG00000044064	RNF144A	11:89875185-89967246	100k	0.419443	0.407732	0.9748
XLOC_170900	11:93128667-93129415	ENSBTAG00000018426	MRRF	11:93149378-93158576	100k	-0.0126448	0.981034	0.998905
XLOC_170900	11:93128667-93129415	ENSBTAG00000004295	NDUFA8	11:93011814-93029730	100k	0.650885	0.161547	0.9748
XLOC_170900	11:93128667-93129415	ENSBTAG00000005525	LHX6	11:93069013-93090242	100k	-0.0194376	0.970847	0.998199
XLOC_170900	11:93128667-93129415	ENSBTAG00000016367	RBM18	11:93101472-93121906	10k,100k	0.552208	0.255881	0.9748
XLOC_170900	11:93128667-93129415	ENSBTAG00000047226	MRRF	11:93121980-93138808	10k,100k	0.178164	0.735581	0.978239
XLOC_170900	11:93128667-93129415	ENSBTAG00000006716	PTGS1	11:93219286-93245045	100k	-0.534831	0.274246	0.9748
XLOC_170900	11:93128667-93129415	ENSBTAG00000004296	MORN5	11:93029873-93064357	100k	-0.390672	0.443806	0.9748
XLOC_409101	11:94092970-94101979	ENSBTAG00000039815	ZBTB6	11:94072876-94074965	100k	0.269914	0.604961	0.9748
XLOC_409101	11:94092970-94101979	ENSBTAG00000038610	ZBTB26	11:94081311-94082670	100k	-0.395534	0.43764	0.9748
XLOC_409101	11:94092970-94101979	ENSBTAG00000023867	RC3H2	11:94010160-94058169	100k	0.0911245	0.863692	0.989655
XLOC_409101	11:94092970-94101979	ENSBTAG00000021921	STRBP	11:94103008-94418835	10k,100k	-0.0439335	0.934142	0.995606
XLOC_409101	11:94092970-94101979	ENSBTAG00000024604	-	11:94103008-94418835	10k,100k	0.319503	0.537053	0.9748
XLOC_409101	11:94092970-94101979	ENSBTAG00000039172	RABGAP1	11:94103008-94418835	10k,100k	0.274915	0.598016	0.9748
XLOC_409101	11:94092970-94101979	ENSBTAG00000040296	GPR21	11:94103008-94418835	10k,100k	-0.505722	0.306087	0.9748
XLOC_201386	11:95025829-95026634	ENSBTAG00000010990	LHX2	11:95125307-95145048	100k	0.406062	0.424384	0.9748
XLOC_201386	11:95025829-95026634	ENSBTAG00000003610	DENND1A	11:94526959-95055931	10k,100k	-0.509239	0.30217	0.9748
XLOC_201386	11:95025829-95026634	ENSBTAG00000023860	-	11:94526959-95055931	10k,100k	0.152589	0.772892	0.981801
XLOC_171557	11:95672588-95706651	ENSBTAG00000040585	NR6A1	11:95551662-95586813	100k	-0.456956	0.362274	0.9748
XLOC_171557	11:95672588-95706651	ENSBTAG00000004848	OLFML2A	11:95780658-95805530	100k	0.548949	0.259288	0.9748
XLOC_474737	11:95706913-95729894	ENSBTAG00000004848	OLFML2A	11:95780658-95805530	100k	0.0622992	0.906672	0.993295
XLOC_478883	11:95733149-95742579	ENSBTAG00000004848	OLFML2A	11:95780658-95805530	100k	-0.708962	0.114729	0.9748
XLOC_201625	11:95807819-95838963	ENSBTAG00000004848	OLFML2A	11:95780658-95805530	10k,100k	-0.599899	0.208097	0.9748
XLOC_201625	11:95807819-95838963	ENSBTAG00000003205	RPL35	11:95846029-95854734	10k,100k	-0.559855	0.247958	0.9748
XLOC_201625	11:95807819-95838963	ENSBTAG00000039223	WDR38	11:95846029-95854734	10k,100k	-0.0659037	0.901288	0.992794
XLOC_201625	11:95807819-95838963	ENSBTAG00000015278	ARPC5L	11:95859893-95867086	100k	0.493545	0.319793	0.9748
XLOC_201625	11:95807819-95838963	ENSBTAG00000015286	GOLGA1	11:95869269-95911957	100k	0.107006	0.840104	0.987404
XLOC_201625	11:95807819-95838963	ENSBTAG00000015553	SCAI	11:95925112-95996116	100k	0.264318	0.612756	0.9748
XLOC_474886	11:96037624-96038765	ENSBTAG00000007662	GRP78	11:96115571-96119306	100k	0.54989	0.258302	0.9748
XLOC_474886	11:96037624-96038765	ENSBTAG00000015098	RABEPK	11:96092485-96113995	100k	0.657286	0.156053	0.9748
XLOC_474886	11:96037624-96038765	ENSBTAG00000015553	SCAI	11:95925112-95996116	100k	-0.411601	0.417464	0.9748
XLOC_474886	11:96037624-96038765	ENSBTAG00000008033	PPP6C	11:96044188-96085315	10k,100k	0.642702	0.168686	0.9748
XLOC_475024	11:96088377-96091191	ENSBTAG00000007662	GRP78	11:96115571-96119306	100k	-0.300472	0.562856	0.9748
XLOC_475024	11:96088377-96091191	ENSBTAG00000015098	RABEPK	11:96092485-96113995	10k,100k	-0.434522	0.389238	0.9748
XLOC_475024	11:96088377-96091191	ENSBTAG00000015553	SCAI	11:95925112-95996116	100k	0.1225	0.81717	0.985565
XLOC_475024	11:96088377-96091191	ENSBTAG00000008033	PPP6C	11:96044188-96085315	10k,100k	-0.512805	0.298219	0.9748
XLOC_475024	11:96088377-96091191	ENSBTAG00000011544	GAPVD1	11:96144146-96208779	100k	0.137522	0.795017	0.983912
XLOC_202047	11:97372011-97396677	ENSBTAG00000010228	LMX1B	11:97475305-97481276	100k	0.780641	0.0668998	0.931709
XLOC_172296	11:97716573-97717219	ENSBTAG00000039343	ZBTB34	11:97651077-97652610	100k	-0.16317	0.757417	0.980429
XLOC_172296	11:97716573-97717219	ENSBTAG00000011810	ANGPTL2	11:97674641-97975506	10k,100k	-0.879315	0.0209685	0.795339
XLOC_172296	11:97716573-97717219	ENSBTAG00000023843	RALGPS1	11:97674641-97975506	10k,100k	-0.738626	0.0935462	0.963463
XLOC_202173	11:97768865-97771352	ENSBTAG00000011810	ANGPTL2	11:97674641-97975506	10k,100k	0.48833	0.32573	0.9748
XLOC_202173	11:97768865-97771352	ENSBTAG00000023843	RALGPS1	11:97674641-97975506	10k,100k	0.154386	0.770261	0.981566
XLOC_475816	11:97769092-97770561	ENSBTAG00000011810	ANGPTL2	11:97674641-97975506	10k,100k	-0.879224	0.0209994	0.795716
XLOC_475816	11:97769092-97770561	ENSBTAG00000023843	RALGPS1	11:97674641-97975506	10k,100k	-0.738838	0.0934021	0.963463
XLOC_202313	11:98158647-98161210	ENSBTAG00000006957	SLC2A8	11:98161638-98170664	10k,100k	0.357976	0.485972	0.9748
XLOC_202313	11:98158647-98161210	ENSBTAG00000006963	RPL12	11:98191879-98195943	100k	0.296906	0.567727	0.9748
XLOC_202313	11:98158647-98161210	ENSBTAG00000023885	ZNF79	11:98174565-98189943	100k	0.519234	0.291142	0.9748
XLOC_202313	11:98158647-98161210	ENSBTAG00000012844	LRSAM1	11:98196089-98229896	100k	-0.148502	0.778885	0.982413
XLOC_202313	11:98158647-98161210	ENSBTAG00000012847	FAM129B	11:98232718-98251825	100k	-0.273498	0.599981	0.9748
XLOC_202313	11:98158647-98161210	ENSBTAG00000006948	GARNL3	11:98001677-98158329	10k,100k	-0.215595	0.681619	0.9748
XLOC_480129	11:98159669-98161274	ENSBTAG00000006957	SLC2A8	11:98161638-98170664	10k,100k	0.375156	0.463665	0.9748
XLOC_480129	11:98159669-98161274	ENSBTAG00000006963	RPL12	11:98191879-98195943	100k	-0.157358	0.765912	0.981108
XLOC_480129	11:98159669-98161274	ENSBTAG00000023885	ZNF79	11:98174565-98189943	100k	-0.235097	0.653851	0.9748
XLOC_480129	11:98159669-98161274	ENSBTAG00000012844	LRSAM1	11:98196089-98229896	100k	-0.219505	0.676031	0.9748
XLOC_480129	11:98159669-98161274	ENSBTAG00000012847	FAM129B	11:98232718-98251825	100k	-0.02176	0.967365	0.998039
XLOC_480129	11:98159669-98161274	ENSBTAG00000006948	GARNL3	11:98001677-98158329	10k,100k	-0.223245	0.670695	0.9748
XLOC_202378	11:98325940-98326796	ENSBTAG00000012736	PTRH1	11:98406892-98408784	100k	-0.330415	0.522413	0.9748
XLOC_202378	11:98325940-98326796	ENSBTAG00000012844	LRSAM1	11:98196089-98229896	100k	0.400758	0.431045	0.9748
XLOC_202378	11:98325940-98326796	ENSBTAG00000012847	FAM129B	11:98232718-98251825	100k	0.0522182	0.921744	0.994496
XLOC_202378	11:98325940-98326796	ENSBTAG00000003525	STXBP1	11:98325784-98395251	10k,100k	0.281685	0.588648	0.9748
XLOC_202378	11:98325940-98326796	ENSBTAG00000023823	CYCS	11:98325784-98395251	10k,100k	-0.2	0.704	0.9748
XLOC_202378	11:98325940-98326796	ENSBTAG00000012735	C9orf117	11:98400783-98406834	100k	0.605084	0.203142	0.9748
XLOC_202378	11:98325940-98326796	ENSBTAG00000013509	TTC16	11:98409545-98429110	100k	-0.145135	0.783826	0.982746
XLOC_202378	11:98325940-98326796	ENSBTAG00000013510	TOR2A	11:98409545-98429110	100k	-0.0480251	0.928018	0.995064
XLOC_025754	11:98577334-98579059	ENSBTAG00000004695	CDK9	11:98474463-98478912	100k	0.721326	0.105668	0.971474
XLOC_025754	11:98577334-98579059	ENSBTAG00000046303	-	11:98509473-98513781	100k	0.500536	0.311897	0.9748
XLOC_025754	11:98577334-98579059	ENSBTAG00000006305	AK1	11:98552023-98561576	100k	0.898511	0.0149272	0.746642
XLOC_025754	11:98577334-98579059	ENSBTAG00000044129	ST6GALNAC6	11:98568363-98579059	10k,100k	0.688788	0.130208	0.9748
XLOC_025754	11:98577334-98579059	ENSBTAG00000046548	SIAT7B	11:98585640-98594798	10k,100k	0.330294	0.522576	0.9748
XLOC_025754	11:98577334-98579059	ENSBTAG00000003387	PIP5KL1	11:98601202-98609975	100k	#N/A	#N/A	#N/A
XLOC_025754	11:98577334-98579059	ENSBTAG00000008994	FPGS	11:98498178-98506303	100k	0.84861	0.0326436	0.853748
XLOC_025754	11:98577334-98579059	ENSBTAG00000008997	ENG	11:98517161-98541363	100k	0.514222	0.296653	0.9748
XLOC_025754	11:98577334-98579059	ENSBTAG00000003388	DPM2	11:98612579-98615633	100k	0.410044	0.419406	0.9748
XLOC_025754	11:98577334-98579059	ENSBTAG00000023851	FAM102A	11:98621302-98654751	100k	0.0113424	0.982987	0.998956
XLOC_408700	11:98615129-98615598	ENSBTAG00000006305	AK1	11:98552023-98561576	100k	-0.221092	0.673765	0.9748
XLOC_408700	11:98615129-98615598	ENSBTAG00000044129	ST6GALNAC6	11:98568363-98579059	100k	-0.795019	0.0587196	0.919681
XLOC_408700	11:98615129-98615598	ENSBTAG00000046548	SIAT7B	11:98585640-98594798	100k	0.109309	0.836689	0.987097
XLOC_408700	11:98615129-98615598	ENSBTAG00000003387	PIP5KL1	11:98601202-98609975	10k,100k	#N/A	#N/A	#N/A
XLOC_408700	11:98615129-98615598	ENSBTAG00000008997	ENG	11:98517161-98541363	100k	0.500903	0.311485	0.9748
XLOC_408700	11:98615129-98615598	ENSBTAG00000003388	DPM2	11:98612579-98615633	10k,100k	0.382135	0.454699	0.9748
XLOC_408700	11:98615129-98615598	ENSBTAG00000023851	FAM102A	11:98621302-98654751	10k,100k	0.532234	0.277033	0.9748
XLOC_409166	11:99250008-99253708	ENSBTAG00000020959	SET	11:99223001-99226827	100k	-0.160837	0.760825	0.980712
XLOC_409166	11:99250008-99253708	ENSBTAG00000030540	ZDHHC12	11:99246413-99249550	10k,100k	0.582812	0.224764	0.9748
XLOC_409166	11:99250008-99253708	ENSBTAG00000012484	ENDOG	11:99314599-99318324	100k	-0.428271	0.396869	0.9748
XLOC_409166	11:99250008-99253708	ENSBTAG00000015327	SPTAN1	11:99131532-99198829	100k	0.469089	0.347976	0.9748
XLOC_409166	11:99250008-99253708	ENSBTAG00000015343	WDR34	11:99131532-99198829	100k	-0.562144	0.245604	0.9748
XLOC_409166	11:99250008-99253708	ENSBTAG00000010195	PKN3	11:99232118-99246139	10k,100k	0.0177021	0.97345	0.998412
XLOC_409166	11:99250008-99253708	ENSBTAG00000010208	ZER1	11:99255810-99284276	10k,100k	0.751959	0.0846563	0.952175
XLOC_409166	11:99250008-99253708	ENSBTAG00000012480	TBC1D13	11:99298020-99311444	100k	-0.252974	0.628634	0.9748
XLOC_409166	11:99250008-99253708	ENSBTAG00000012485	C9orf114	11:99318414-99327141	100k	-0.0908528	0.864096	0.989709
XLOC_409166	11:99250008-99253708	ENSBTAG00000036099	-	11:99340499-99411162	100k	-0.0421968	0.936742	0.99577
XLOC_409166	11:99250008-99253708	ENSBTAG00000036101	CCBL1	11:99340499-99411162	100k	0.285228	0.58376	0.9748
XLOC_480818	11:99296723-99297720	ENSBTAG00000020959	SET	11:99223001-99226827	100k	0.168785	0.749227	0.979481
XLOC_480818	11:99296723-99297720	ENSBTAG00000030540	ZDHHC12	11:99246413-99249550	100k	-0.570509	0.237082	0.9748
XLOC_480818	11:99296723-99297720	ENSBTAG00000012484	ENDOG	11:99314599-99318324	100k	0.0676136	0.898734	0.992557
XLOC_480818	11:99296723-99297720	ENSBTAG00000015327	SPTAN1	11:99131532-99198829	100k	0.0964787	0.855731	0.988887
XLOC_480818	11:99296723-99297720	ENSBTAG00000015343	WDR34	11:99131532-99198829	100k	-0.553063	0.25499	0.9748
XLOC_480818	11:99296723-99297720	ENSBTAG00000010195	PKN3	11:99232118-99246139	100k	-0.368825	0.471849	0.9748
XLOC_480818	11:99296723-99297720	ENSBTAG00000010208	ZER1	11:99255810-99284276	100k	-0.139316	0.792379	0.983532
XLOC_480818	11:99296723-99297720	ENSBTAG00000012480	TBC1D13	11:99298020-99311444	10k,100k	-0.495055	0.318081	0.9748
XLOC_480818	11:99296723-99297720	ENSBTAG00000012485	C9orf114	11:99318414-99327141	100k	-0.0421276	0.936846	0.995783
XLOC_480818	11:99296723-99297720	ENSBTAG00000036099	-	11:99340499-99411162	100k	-0.113637	0.830278	0.986628
XLOC_480818	11:99296723-99297720	ENSBTAG00000036101	CCBL1	11:99340499-99411162	100k	-0.442032	0.380137	0.9748
XLOC_480868	11:99435697-99439564	ENSBTAG00000010601	DOLK	11:99460813-99462903	100k	0.266433	0.609807	0.9748
XLOC_480868	11:99435697-99439564	ENSBTAG00000013030	LLRC8A	11:99411392-99437846	10k,100k	0.610046	0.198447	0.9748
XLOC_480868	11:99435697-99439564	ENSBTAG00000038831	PHYHD1	11:99441597-99458549	10k,100k	0.41044	0.418912	0.9748
XLOC_480868	11:99435697-99439564	ENSBTAG00000010626	SH3GLB2	11:99506998-99524044	100k	0.535229	0.27382	0.9748
XLOC_480868	11:99435697-99439564	ENSBTAG00000010653	FAM73B	11:99527876-99552782	100k	0.659135	0.154481	0.9748
XLOC_480868	11:99435697-99439564	ENSBTAG00000036099	-	11:99340499-99411162	100k	0.558839	0.249005	0.9748
XLOC_480868	11:99435697-99439564	ENSBTAG00000036101	CCBL1	11:99340499-99411162	100k	0.676219	0.14028	0.9748
XLOC_480868	11:99435697-99439564	ENSBTAG00000010613	-	11:99463010-99506210	100k	0.803776	0.0539783	0.908469
XLOC_476793	11:99722510-99724809	ENSBTAG00000030521	IER5L	11:99645085-99646294	100k	0.0585695	0.912246	0.993738
XLOC_409627	11:99927357-99934610	ENSBTAG00000019513	C9orf50	11:100030766-100038242	100k	0.140349	0.790859	0.983394
XLOC_477331	11:100452005-100454945	ENSBTAG00000020313	FNBP1	11:100289058-100374967	100k	0.151879	0.773933	0.981909
XLOC_477331	11:100452005-100454945	ENSBTAG00000004204	GPR107	11:100432296-100484528	10k,100k	-0.272516	0.601346	0.9748
XLOC_477331	11:100452005-100454945	ENSBTAG00000008726	NCS1	11:100548299-100564121	100k	-0.269073	0.606131	0.9748
XLOC_203513	11:101347074-101347429	ENSBTAG00000046484	AIF1L	11:101335451-101343787	10k,100k	-0.515623	0.295109	0.9748
XLOC_203513	11:101347074-101347429	ENSBTAG00000017473	LAMC3	11:101247081-101315225	100k	-0.399617	0.432482	0.9748
XLOC_203513	11:101347074-101347429	ENSBTAG00000021896	NUP214	11:101350156-101438043	10k,100k	-0.652236	0.16038	0.9748
XLOC_173541	11:101687662-101703206	ENSBTAG00000010810	UCK1	11:101666792-101672198	100k	-0.356821	0.487483	0.9748
XLOC_173541	11:101687662-101703206	ENSBTAG00000004400	PRRC2B	11:101592545-101644848	100k	0.243671	0.641728	0.9748
XLOC_173541	11:101687662-101703206	ENSBTAG00000010805	POMT1	11:101650162-101666789	100k	0.591119	0.216597	0.9748
XLOC_173541	11:101687662-101703206	ENSBTAG00000020791	RAPGEF1	11:101728371-101793685	100k	-0.345178	0.502797	0.9748
XLOC_478020	11:101955522-101956481	ENSBTAG00000000382	MED27	11:101977234-102196459	100k	0.305609	0.555858	0.9748
XLOC_173712	11:102023371-102023914	ENSBTAG00000000382	MED27	11:101977234-102196459	10k,100k	0.305609	0.555858	0.9748
XLOC_173789	11:102154672-102160436	ENSBTAG00000000382	MED27	11:101977234-102196459	10k,100k	-0.707867	0.115547	0.9748
XLOC_030913	11:102155185-102156101	ENSBTAG00000000382	MED27	11:101977234-102196459	10k,100k	-0.181048	0.731396	0.977771
XLOC_411299	11:102282295-102286376	ENSBTAG00000007235	NTNG2	11:102286503-102356914	10k,100k	0.502659	0.309514	0.9748
XLOC_411299	11:102282295-102286376	ENSBTAG00000024822	SETX	11:102372060-102452693	100k	0.18965	0.718936	0.976224
XLOC_411299	11:102282295-102286376	ENSBTAG00000000382	MED27	11:101977234-102196459	100k	0.3117	0.547592	0.9748
XLOC_478383	11:102870738-102872098	ENSBTAG00000004091	GTF3C4	11:102772556-102790296	100k	0.193131	0.713905	0.975602
XLOC_478383	11:102870738-102872098	ENSBTAG00000005189	C11H9ORF9	11:102950014-102961170	100k	-0.21686	0.679809	0.9748
XLOC_478383	11:102870738-102872098	ENSBTAG00000004092	AK8	11:102813512-102949233	10k,100k	-0.455999	0.363411	0.9748
[truncated: 15,617 more rows]

## Sheet: Supplementary Table 12b
Supplemental Table 12b: The prediction of lncRNA- mRNA pairs by both cis and trans
LncRNA_id	LncRNA position	MRNA_id	Gene symbol	MRNA position	Neighboring range	Pearson correlation	P-value	Q-value
XLOC_003607	1:133395967-133407886	ENSBTAG00000003833	TMEM22	1:133395966-133439465	10k,100k	-0.830656	0.0405879	0.878515
XLOC_004150	1:133395990-133407886	ENSBTAG00000003833	TMEM22	1:133395966-133439465	10k,100k	0.846778	0.0334169	0.857535
XLOC_004555	1:44719028-44720878	ENSBTAG00000013806	EFHB	1:44647590-44712979	10k,100k	-0.849567	0.0322428	0.85174
XLOC_004626	1:71592323-71594728	ENSBTAG00000013319	MGC152484	1:71654673-71661825	100k	-0.824569	0.0434645	0.884154
XLOC_005569	10:55030674-55031814	ENSBTAG00000012408	RAB27A	10:55120521-55158773	100k	0.841786	0.0355672	0.864246
XLOC_006193	10:76579377-76594871	ENSBTAG00000025450	SYNE2	10:76362022-76699213	10k,100k	-0.851373	0.0314933	0.848464
XLOC_007874	11:86699856-86713657	ENSBTAG00000021283	KCNF1	11:86759337-86761647	100k	0.909826	0.0118304	0.711618
XLOC_009630	12:28647713-28674506	ENSBTAG00000000993	N4BP2L1	12:28612075-28634685	100k	0.858583	0.0285841	0.833242
XLOC_009649	12:28776345-28790492	ENSBTAG00000006771	FRY	12:28769266-28967537	10k,100k	0.929414	0.00729775	0.638104
XLOC_011388	10:10065772-10067008	ENSBTAG00000002110	DMGDH	10:9994009-10067008	10k,100k	0.899172	0.0147368	0.744428
XLOC_011388	10:10065772-10067008	ENSBTAG00000038234	BHMT2	10:10072117-10082600	10k,100k	0.907534	0.0124297	0.719522
XLOC_012028	10:20862709-20863571	ENSBTAG00000005816	ISGF3G	10:20820963-20825886	100k	-0.910267	0.0117166	0.71157
XLOC_012320	13:33421342-33444196	ENSBTAG00000022003	NSUN6	13:33291609-33369610	100k	-0.812249	0.0495666	0.899061
XLOC_013898	13:82173006-82177995	ENSBTAG00000000835	BCAS1	13:82162090-82259990	10k,100k	0.937425	0.00575095	0.597302
XLOC_013976	13:34120695-34208740	ENSBTAG00000020053	ZEB1	13:34019875-34261299	10k,100k	0.902652	0.0137537	0.730302
XLOC_014481	14:11743452-11822222	ENSBTAG00000017478	GSDMC	14:11892027-11907430	100k	0.903367	0.0135556	0.727751
XLOC_016494	1:64900976-64902904	ENSBTAG00000018059	CD80	1:64897607-64919556	10k,100k	-0.940429	0.00521734	0.581775
XLOC_017536	10:26814249-26814590	ENSBTAG00000002743	OSGEP	10:26709551-26716112	100k	0.851462	0.0314565	0.84824
XLOC_017536	10:26814249-26814590	ENSBTAG00000025666	RPS29	10:26814898-26815069	10k,100k	0.976651	0.000811429	0.260189
XLOC_018520	15:82699962-82711007	ENSBTAG00000039306	-	15:82744551-82838721	100k	-0.961296	0.00221799	0.436242
XLOC_018996	16:13045384-13089172	ENSBTAG00000034366	RGS2	16:13041920-13045220	10k,100k	0.842993	0.0350416	0.863078
XLOC_020104	10:81322614-81345066	ENSBTAG00000021225	DCAF5	10:81194835-81259609	100k	0.902409	0.0138212	0.73118
XLOC_021078	16:22490438-22496445	ENSBTAG00000005359	TGFB2	16:22490437-22588280	10k,100k	0.818667	0.0463412	0.890523
XLOC_021164	1:81004116-81008384	ENSBTAG00000006872	-	1:80940146-80940854	100k	0.882648	0.0198492	0.787687
XLOC_021461	11:6209950-6212012	ENSBTAG00000008267	CNOT11	11:6195077-6212012	10k,100k	0.85567	0.0297433	0.83912
XLOC_023632	17:56511536-56517359	ENSBTAG00000005345	ARPC3	17:56573542-56584354	100k	0.926279	0.00795182	0.656682
XLOC_024566	11:72599666-72601146	ENSBTAG00000018576	DPYSL5	11:72671398-72760767	100k	0.869269	0.0245189	0.816572
XLOC_024766	18:46876102-46878466	ENSBTAG00000007334	NFKBID	18:46768513-46776803	100k	0.968916	0.00143432	0.357765
XLOC_024951	18:52174387-52177258	ENSBTAG00000030922	-	18:52265370-52271123	100k	-0.91154	0.0113915	0.709138
XLOC_025552	18:36574728-36585313	ENSBTAG00000001654	SNTB2	18:36507783-36595360	10k,100k	0.895946	0.0156774	0.755432
XLOC_025552	18:36574728-36585313	ENSBTAG00000001666	NIP7	18:36607627-36610400	100k	0.851812	0.0313123	0.848059
XLOC_025552	18:36574728-36585313	ENSBTAG00000002412	CYB5B	18:36674603-36696376	100k	0.849894	0.0321068	0.851002
XLOC_025754	11:98577334-98579059	ENSBTAG00000006305	AK1	11:98552023-98561576	100k	0.898511	0.0149272	0.746642
XLOC_025754	11:98577334-98579059	ENSBTAG00000008994	FPGS	11:98498178-98506303	100k	0.84861	0.0326436	0.853748
XLOC_028101	19:33880069-33882455	ENSBTAG00000013271	NCOR1	19:33945403-34043863	100k	0.865943	0.0257523	0.821736
XLOC_028101	19:33880069-33882455	ENSBTAG00000013273	PIGL	19:33888403-33930428	10k,100k	0.843295	0.0349107	0.862808
XLOC_028101	19:33880069-33882455	ENSBTAG00000025078	LRRC75A	19:33778486-33811728	100k	0.892899	0.0165917	0.764495
XLOC_030217	2:79930392-79935118	ENSBTAG00000007867	STAT1	2:79888205-79973705	10k,100k	0.914973	0.010537	0.700227
XLOC_032305	12:28648924-28674236	ENSBTAG00000000993	N4BP2L1	12:28612075-28634685	100k	-0.891215	0.0171075	0.768431
XLOC_032396	2:122837976-122843029	ENSBTAG00000016819	FABP3	2:122723224-122783830	100k	0.821131	0.0451296	0.888134
XLOC_036690	21:33613656-33614450	ENSBTAG00000016984	PTPN9	21:33697443-33766711	100k	0.930056	0.00716718	0.633858
XLOC_036690	21:33613656-33614450	ENSBTAG00000021293	SNUPN	21:33666093-33683243	100k	0.95324	0.00322868	0.499915
XLOC_036705	21:35528638-35541918	ENSBTAG00000021291	STXBP6	21:35404998-35655955	10k,100k	0.829929	0.0409265	0.879426
XLOC_036784	21:69633096-69636188	ENSBTAG00000016282	EIF5	21:69638190-69647505	10k,100k	-0.8753	0.0223555	0.803992
XLOC_037482	1:143056931-143057442	ENSBTAG00000030921	FAM3B	1:143048261-143115094	10k,100k	0.911801	0.0113255	0.709138
XLOC_037895	1:144132789-144173367	ENSBTAG00000021272	ABCG1	1:143990493-144053318	100k	0.886967	0.0184427	0.77602
XLOC_038853	22:52231777-52243364	ENSBTAG00000009586	CDC25A	22:52223811-52264187	10k,100k	0.858026	0.0288039	0.834656
XLOC_039907	1:152288512-152300032	ENSBTAG00000000973	KCNJ15	1:152301467-152306134	10k,100k	0.867936	0.0250099	0.819185
XLOC_040127	23:16675912-16678676	ENSBTAG00000019908	CUL9	23:16759131-16794939	100k	0.840362	0.0361925	0.86666
XLOC_040170	23:27064279-27075893	ENSBTAG00000001443	-	23:27165183-27172410	100k	0.845467	0.0339757	0.859109
XLOC_040671	1:64902724-64903533	ENSBTAG00000000213	TMEM39A	1:64806555-64835591	100k	0.823945	0.0437647	0.88518
XLOC_040757	1:64990832-64993964	ENSBTAG00000009391	ADPRH	1:64933573-64938444	100k	0.849442	0.0322951	0.851785
XLOC_042216	25:471064-473791	ENSBTAG00000019006	WDR24	25:562573-567722	100k	0.954375	0.003075	0.491516
XLOC_042216	25:471064-473791	ENSBTAG00000038330	-	25:556859-558249	100k	0.883087	0.0197041	0.786861
XLOC_045579	27:20064465-20127350	ENSBTAG00000002885	MSR1	27:19976213-20056927	10k,100k	0.858593	0.0285801	0.833239
XLOC_045844	14:46040718-46182989	ENSBTAG00000021743	ZNF704	14:45995144-46182989	10k,100k	0.945614	0.00435636	0.552161
XLOC_046228	27:36959998-36964809	ENSBTAG00000014068	VDAC3	27:36921291-36933273	100k	0.822829	0.0443036	0.885997
XLOC_048006	1:76703633-76732551	ENSBTAG00000018703	OSTN	1:76685702-76732551	10k,100k	0.954333	0.00308054	0.491552
XLOC_050018	3:10030496-10038714	ENSBTAG00000004776	DUSP23	3:10029473-10038921	10k,100k	0.929396	0.00730138	0.63816
XLOC_050668	3:29847418-29854048	ENSBTAG00000019611	MAGI3	3:29847417-30117829	10k,100k	-0.9353	0.00614369	0.606603
XLOC_051681	1:83581355-83582143	ENSBTAG00000005652	ALG3	1:83540705-83546032	100k	0.866554	0.0255237	0.821736
XLOC_051681	1:83581355-83582143	ENSBTAG00000005658	ECE2	1:83507398-83539930	100k	0.90206	0.0139188	0.732466
XLOC_051681	1:83581355-83582143	ENSBTAG00000011414	EIF2B5	1:83616036-83625122	100k	0.829855	0.0409612	0.879602
XLOC_051681	1:83581355-83582143	ENSBTAG00000012881	EIF4G1	1:83466846-83484338	100k	0.855675	0.0297416	0.83912
XLOC_052158	1:43781928-43786725	ENSBTAG00000013664	FILIP1L	1:43730027-44124279	10k,100k	0.864279	0.0263804	0.824069
XLOC_053381	3:9946169-9948773	ENSBTAG00000017786	FCRL6	3:9991098-10000540	100k	-0.814977	0.0481834	0.895935
XLOC_053569	3:53925438-53926733	ENSBTAG00000020214	LRRC8B	3:53852739-53862657	100k	0.823065	0.0441892	0.885852
XLOC_053667	3:100405218-100410204	ENSBTAG00000019901	RAD54L	3:100419938-100445702	10k,100k	0.832925	0.0395394	0.875537
XLOC_053672	15:20459487-20494359	ENSBTAG00000008732	ZC3H12C	15:20459486-20526349	10k,100k	-0.873083	0.0231396	0.808168
XLOC_054969	1:88156130-88156933	ENSBTAG00000002460	ACTL6A	1:88129516-88160918	10k,100k	0.909701	0.0118628	0.711741
XLOC_057152	4:32929830-32965658	ENSBTAG00000021313	RUNDC3B	4:32691261-32858257	100k	0.841064	0.0358834	0.865263
XLOC_057292	4:99645495-99654688	ENSBTAG00000017905	WDR91	4:99724861-99750236	100k	-0.893687	0.0163528	0.762777
XLOC_057943	1:64933789-64938444	ENSBTAG00000009392	PLA1A	1:64945860-64976251	10k,100k	-0.926399	0.00792624	0.655755
XLOC_058663	5:68126970-68128839	ENSBTAG00000020933	HCFC2	5:68038992-68097172	100k	0.910883	0.011559	0.709481
XLOC_059976	5:32243817-32270339	ENSBTAG00000000289	ASB8	5:32303360-32311809	100k	0.942687	0.00483312	0.569556
XLOC_059976	5:32243817-32270339	ENSBTAG00000002390	CCDC184	5:32277007-32280838	10k,100k	0.983875	0.000387947	0.156758
XLOC_059976	5:32243817-32270339	ENSBTAG00000032428	-	5:32240303-32241299	10k,100k	0.933131	0.00655765	0.619039
XLOC_059976	5:32243817-32270339	ENSBTAG00000032429	OR10AD1	5:32243816-32270339	10k,100k	0.868544	0.0247852	0.81837
XLOC_061336	16:52395251-52398120	ENSBTAG00000010720	MIB2	16:52240500-52373541	100k	-0.887615	0.018236	0.774684
XLOC_061336	16:52395251-52398120	ENSBTAG00000015882	UBE2J2	16:52441614-52449785	100k	-0.888441	0.0179738	0.77289
XLOC_062262	1:80591270-80597561	ENSBTAG00000012467	MASP1	1:80584926-80649363	10k,100k	0.95192	0.00341202	0.510391
XLOC_064656	7:19827940-19830241	ENSBTAG00000001793	HSD11B1L	7:19836041-19840874	10k,100k	0.812311	0.049535	0.898938
XLOC_064697	7:26281940-26287493	ENSBTAG00000004860	SLC27A6	7:26237928-26329594	10k,100k	0.892319	0.0167685	0.766254
XLOC_064860	7:71457953-71463717	ENSBTAG00000016199	CLINT1	7:71394152-71658772	10k,100k	0.953421	0.00320387	0.498566
XLOC_065000	17:64537514-64557922	ENSBTAG00000031693	ADAM1B	17:64491725-64494161	100k	0.840877	0.0359655	0.865527
XLOC_065071	8:9498746-9523710	ENSBTAG00000017232	KIF13B	8:9276104-9481183	100k	0.899971	0.0145083	0.741097
XLOC_066940	1:96782333-96784831	ENSBTAG00000031795	-	1:96789066-97194001	10k,100k	0.859832	0.0280938	0.831239
XLOC_069294	18:10427641-10437203	ENSBTAG00000040086	SLC38A8	18:10355404-10385409	100k	-0.870001	0.024251	0.814991
XLOC_071256	X:19259269-19276744	ENSBTAG00000045569	TADA2B	X:19259268-19276744	10k,100k	0.819296	0.0460306	0.889605
XLOC_071842	X:62948106-62955020	ENSBTAG00000037413	TMEM164	X:62882938-63056847	10k,100k	0.862486	0.027065	0.826024
XLOC_073123	1:118671691-118683029	ENSBTAG00000018402	TSC22D2	1:118612163-118657811	100k	0.877816	0.0214813	0.798778
XLOC_074040	X:84593705-84596412	ENSBTAG00000012152	NONO	X:84662117-84675255	100k	-0.954798	0.0030186	0.488645
XLOC_075350	18:65865566-65866721	ENSBTAG00000015989	RPS5	18:65845924-65851516	100k	0.844881	0.0342266	0.859933
XLOC_076369	19:20697862-20698841	ENSBTAG00000047717	FAM222B	19:20734087-20786818	100k	0.854455	0.0302336	0.842279
XLOC_077849	1:125882784-125895015	ENSBTAG00000007933	C1H3orf58	1:125865281-125884967	10k,100k	0.981941	0.000486252	0.185349
XLOC_078270	19:48737958-48748577	ENSBTAG00000021060	FTSJ3	19:48719275-48727887	100k	0.816091	0.0476236	0.894738
XLOC_078672	19:55823640-55827175	ENSBTAG00000015255	ST6GALNAC2	19:55803306-55822126	10k,100k	-0.817062	0.0471384	0.893474
XLOC_080541	19:27905214-27906767	ENSBTAG00000001069	TP53	19:27985494-27997841	100k	0.911723	0.0113454	0.709138
XLOC_084010	2:27377037-27425523	ENSBTAG00000010048	SPC25	2:27296840-27309226	100k	0.874947	0.0224795	0.804438
XLOC_088378	10:13318859-13319377	ENSBTAG00000033983	MAP2K1	10:13238264-13312611	10k,100k	0.850435	0.0318818	0.849864
XLOC_088391	10:13440448-13460146	ENSBTAG00000005213	ZWILCH	10:13323842-13381791	100k	0.829793	0.0409899	0.879708
XLOC_089532	1:144062955-144063752	ENSBTAG00000021276	TFF3	1:144067290-144071071	10k,100k	0.946936	0.00414891	0.542657
XLOC_090664	10:19042788-19120717	ENSBTAG00000001601	PKM2	10:18965983-18992445	100k	0.911856	0.0113117	0.709138
XLOC_091006	10:20643615-20645211	ENSBTAG00000010234	DHRS1	10:20704885-20713840	100k	0.817844	0.0467492	0.89212
XLOC_091006	10:20643615-20645211	ENSBTAG00000010235	C10H14orf21	10:20692298-20704721	100k	0.891506	0.017018	0.768132
XLOC_091006	10:20643615-20645211	ENSBTAG00000018419	ADCY4	10:20671130-20685956	100k	-0.824606	0.0434468	0.88405
XLOC_092469	10:26098698-26107469	ENSBTAG00000018919	OR5AU1	10:26005890-26006826	100k	-0.896057	0.0156448	0.755052
XLOC_093791	10:30531291-30685005	ENSBTAG00000040206	ZNF770	10:30525209-30527276	10k,100k	0.856845	0.029273	0.837575
XLOC_098834	10:49840433-49846828	ENSBTAG00000005328	ICE2	10:49766410-49829338	100k	0.884794	0.0191441	0.78111
XLOC_098834	10:49840433-49846828	ENSBTAG00000015904	RORA	10:48949617-49750993	100k	0.894244	0.0161851	0.760733
XLOC_1005813	4:20553853-20562301	ENSBTAG00000034376	-	4:20621605-20622383	100k	0.914505	0.0106517	0.701769
XLOC_1011388	4:40416213-40521374	ENSBTAG00000006138	SEMA3C	4:40140493-40345588	100k	0.922144	0.00885628	0.669057
XLOC_1016871	16:45171720-45176018	ENSBTAG00000012605	GPR157	16:45219135-45241137	100k	0.871664	0.0236483	0.811728
XLOC_101790	10:60347146-60347603	ENSBTAG00000004303	SLC27A2	10:60221114-60275998	100k	-0.820244	0.0455642	0.888784
XLOC_102291	21:59329200-59334456	ENSBTAG00000031834	-	21:59275186-59289639	100k	0.925717	0.00807197	0.660094
XLOC_1026060	4:93464970-93469208	ENSBTAG00000031863	HIG2	4:93460873-93462935	10k,100k	0.832421	0.0397711	0.876125
XLOC_1031387	4:113115730-113116804	ENSBTAG00000020445	ZNF398	4:113049657-113071436	100k	-0.849583	0.0322362	0.851678
XLOC_1032418	4:115955746-115971447	ENSBTAG00000008032	-	4:115901832-115951987	10k,100k	0.847021	0.0333136	0.856914
XLOC_1034597	16:55056937-55065560	ENSBTAG00000020552	PRDM2	16:55096210-55154550	100k	0.927126	0.00777247	0.650533
XLOC_1036105	4:10327542-10338069	ENSBTAG00000012456	HEPACAM2	4:10372348-10421216	100k	0.923771	0.0084948	0.664436
XLOC_103732	22:16690906-16691633	ENSBTAG00000016098	C22H3ORF10	22:16769772-16777323	100k	0.883426	0.0195921	0.786052
XLOC_1040217	16:81357223-81367546	ENSBTAG00000047972	C1orf106	16:81368725-81379604	10k,100k	0.834034	0.0390314	0.874244
XLOC_1041495	16:67180095-67190988	ENSBTAG00000038079	C16H1ORF21	16:66960789-67142414	100k	0.870099	0.0242156	0.814874
XLOC_1042065	16:68876087-68877398	ENSBTAG00000047559	-	16:68852519-68949366	10k,100k	-0.865673	0.0258538	0.821829
XLOC_1051536	4:64136935-64143449	ENSBTAG00000016707	FKBP9	4:64209774-64252100	100k	-0.8872	0.0183681	0.775459
XLOC_1052225	17:12743705-12748461	ENSBTAG00000012800	MMAA	17:12818454-12831329	100k	-0.913303	0.0109486	0.705664
XLOC_1054417	4:74912561-74924138	ENSBTAG00000015749	-	4:74836425-74849155	100k	0.820705	0.0453383	0.888784
XLOC_105894	10:76368210-76372084	ENSBTAG00000025450	SYNE2	10:76362022-76699213	10k,100k	0.888841	0.0178478	0.771801
XLOC_1060259	17:25506783-25531748	ENSBTAG00000019977	PCDH10	17:25474595-25495147	100k	-0.838868	0.0368536	0.869009
XLOC_106630	10:79886848-79889494	ENSBTAG00000018297	PLEKHH1	10:79765956-79808955	100k	0.868328	0.0248647	0.818688
XLOC_106778	10:80220153-80220504	ENSBTAG00000001945	ARG2	10:80078676-80131964	100k	0.958214	0.00258257	0.462479
XLOC_1074944	5:28734600-28738267	ENSBTAG00000004349	DAZAP2	5:28710052-28714259	100k	0.817169	0.0470848	0.893303
XLOC_1076096	5:32277730-32280838	ENSBTAG00000000289	ASB8	5:32303360-32311809	100k	0.966853	0.00162991	0.380566
XLOC_1076096	5:32277730-32280838	ENSBTAG00000002390	CCDC184	5:32277007-32280838	10k,100k	0.939832	0.00532138	0.584844
XLOC_1076096	5:32277730-32280838	ENSBTAG00000032429	OR10AD1	5:32243816-32270339	10k,100k	0.987071	0.00024965	0.111354
XLOC_1080364	17:59178842-59179868	ENSBTAG00000019757	SUDS3	17:59094335-59132155	100k	0.952503	0.00333037	0.505505
XLOC_1080580	5:49259704-49260104	ENSBTAG00000011352	TBC1D30	5:49181674-49265076	10k,100k	0.888983	0.017803	0.771789
XLOC_1083580	5:61210585-61218568	ENSBTAG00000002251	CFAP54	5:61095655-61150517	100k	0.94868	0.00388304	0.534271
XLOC_1083580	5:61210585-61218568	ENSBTAG00000015792	-	5:61229514-61336214	100k	0.874885	0.0225013	0.804438
XLOC_108467	22:52223812-52243349	ENSBTAG00000009586	CDC25A	22:52223811-52264187	10k,100k	0.822753	0.0443406	0.886096
XLOC_1085020	17:65616877-65620685	ENSBTAG00000014376	ANKRD13A	17:65519356-65552128	100k	-0.897041	0.015355	0.751835
XLOC_1087935	5:74965667-74974453	ENSBTAG00000038652	-	5:74935712-74959662	10k,100k	0.867622	0.025126	0.820175
XLOC_1087986	17:70349759-70352719	ENSBTAG00000003557	CCDC117	17:70331047-70342078	10k,100k	0.887214	0.0183636	0.775459
XLOC_1087986	17:70349759-70352719	ENSBTAG00000005970	XBP1	17:70344598-70349566	10k,100k	0.833548	0.0392534	0.874836
XLOC_1090479	17:74307246-74307927	ENSBTAG00000009145	SLC7A4	17:74366169-74369086	100k	0.930802	0.00701681	0.629061
XLOC_1090479	17:74307246-74307927	ENSBTAG00000019244	P2RX6	17:74356167-74364530	100k	0.826895	0.0423544	0.881672
XLOC_1093421	17:64537482-64542035	ENSBTAG00000031693	ADAM1B	17:64491725-64494161	100k	0.92106	0.00910132	0.673896
XLOC_1098043	5:110151307-110153745	ENSBTAG00000037703	MICALL1	5:110213000-110240434	100k	0.937808	0.00568158	0.594604
XLOC_1098085	17:71962769-71973851	ENSBTAG00000009963	MORC2	17:71921349-71961422	10k,100k	-0.860432	0.0278595	0.830131
XLOC_1098388	5:111116508-111130720	ENSBTAG00000007228	CBX7	5:111106427-111147497	10k,100k	0.899865	0.0145386	0.741554
XLOC_1098935	5:113071932-113073826	ENSBTAG00000004004	CSDC2	5:113160818-113174721	100k	0.896229	0.0155938	0.754292
XLOC_1099879	17:74837583-74838367	ENSBTAG00000047896	-	17:74924019-74924274	100k	0.920762	0.0091692	0.675438
XLOC_1101311	5:362515-403461	ENSBTAG00000037552	-	5:244153-268891	100k	0.863389	0.026719	0.825179
XLOC_110445	23:32946709-32952196	ENSBTAG00000004979	MRS2	23:33038550-33077190	100k	0.838645	0.0369529	0.869595
XLOC_110445	23:32946709-32952196	ENSBTAG00000021903	KIAA0319	23:32901067-32942727	10k,100k	0.882552	0.0198809	0.787731
XLOC_110598	10:92561856-92565562	ENSBTAG00000001605	DIO2	10:92624409-92632934	100k	0.946392	0.00423372	0.547409
XLOC_1107830	5:24485672-24703185	ENSBTAG00000014375	TMCC3	5:24466599-24537335	10k,100k	-0.958473	0.00255093	0.459907
XLOC_1112877	5:39552451-39617603	ENSBTAG00000001079	-	5:39642690-39643783	100k	0.898264	0.0149989	0.747246
XLOC_1118013	5:56546581-56547451	ENSBTAG00000047650	NXPH4	5:56548138-56556988	10k,100k	0.852508	0.0310266	0.846474
XLOC_1118179	5:57087487-57090217	ENSBTAG00000044000	PRIM1	5:57042182-57059973	100k	0.829688	0.0410392	0.879755
XLOC_112062	1:20575453-20608475	ENSBTAG00000019314	USP25	1:20664989-20798853	100k	0.914641	0.0106184	0.701167
XLOC_1121007	5:67930534-67940102	ENSBTAG00000003362	HSP90B1	5:67940791-67959532	10k,100k	0.949269	0.00379521	0.529171
XLOC_1121107	5:68038993-68052983	ENSBTAG00000003362	HSP90B1	5:67940791-67959532	100k	0.831426	0.0402308	0.877651
XLOC_1122868	5:74639342-74640206	ENSBTAG00000037799	-	5:74673522-74688908	100k	0.952254	0.00336503	0.507459
XLOC_112552	10:101416922-101440309	ENSBTAG00000009994	EML5	10:101368018-101527481	10k,100k	0.929435	0.00729337	0.638
XLOC_1127846	5:91916328-91918545	ENSBTAG00000020715	PIK3C2G	5:91835145-92276939	10k,100k	0.831062	0.0403992	0.878284
XLOC_1130576	5:102354971-102531292	ENSBTAG00000039380	-	5:102354970-102531292	10k,100k	0.887491	0.0182753	0.77481
XLOC_1130972	5:103932903-103941943	ENSBTAG00000018451	PTMS	5:104039251-104040499	100k	-0.842669	0.0351823	0.863095
XLOC_1130972	5:103932903-103941943	ENSBTAG00000019780	USP5	5:103946732-103960262	10k,100k	0.994754	4.12127e-05	0.0225139
XLOC_1131085	5:104211815-104214145	ENSBTAG00000014731	GAPDH	5:104237901-104241979	100k	0.935352	0.00613404	0.606403
XLOC_1131085	5:104211815-104214145	ENSBTAG00000014733	NOP2	5:104215499-104224268	10k,100k	-0.928343	0.00751807	0.644126
XLOC_1131135	5:104363076-104364806	ENSBTAG00000004208	PLEKHG6	5:104415804-104431128	100k	-0.824853	0.0433281	0.883974
XLOC_1131169	5:104399938-104402829	ENSBTAG00000014603	VAMP1	5:104285968-104300410	100k	-0.885893	0.0187879	0.778563
XLOC_1131169	5:104399938-104402829	ENSBTAG00000014728	TAPBPL	5:104285968-104300410	100k	0.822111	0.044652	0.886981
XLOC_1132091	5:107433787-107435193	ENSBTAG00000007611	NRIP2	5:107418041-107424743	10k,100k	0.951026	0.00353894	0.516629
XLOC_1132091	5:107433787-107435193	ENSBTAG00000015879	TULP3	5:107343178-107373637	100k	-0.874161	0.0227568	0.805389
XLOC_1132428	5:108275230-108285154	ENSBTAG00000005225	RAD52	5:108209677-108235391	100k	0.838013	0.0372343	0.869879
XLOC_1132717	17:70606532-70607481	ENSBTAG00000017738	EMID1	17:70643237-70683856	100k	0.980114	0.000589243	0.21082
XLOC_1132717	17:70606532-70607481	ENSBTAG00000017750	RHBDD3	17:70684129-70689293	100k	-0.869976	0.0242601	0.815003
XLOC_1133599	17:56109435-56118493	ENSBTAG00000002315	RNF34	17:56021829-56042534	100k	-0.844526	0.0343793	0.860854
XLOC_1133599	17:56109435-56118493	ENSBTAG00000003092	ANAPC5	17:56075318-56118493	10k,100k	0.899949	0.0145147	0.741224
XLOC_1133599	17:56109435-56118493	ENSBTAG00000008948	P2RX7	17:56217943-56275072	100k	-0.858769	0.0285107	0.833034
XLOC_1133831	17:73213481-73214158	ENSBTAG00000009988	SMARCB1	17:73222639-73239871	10k,100k	-0.956271	0.00282651	0.479521
XLOC_1134158	5:112945187-112945552	ENSBTAG00000040106	CHADL	5:112904447-112911243	100k	0.882665	0.0198435	0.787687
XLOC_1138500	6:7226213-7442604	ENSBTAG00000010350	USP53	6:7151717-7207800	100k	0.888499	0.0179556	0.77289
XLOC_1142719	6:23080049-23090718	ENSBTAG00000009673	NHEDC1	6:23187623-23254634	100k	0.945934	0.00430572	0.550144
XLOC_1142719	6:23080049-23090718	ENSBTAG00000040088	SLC9B2	6:23096103-23178027	10k,100k	0.918138	0.0097779	0.685327
XLOC_1144530	17:73415022-73419025	ENSBTAG00000006730	SUSD2	17:73408383-73415618	10k,100k	0.960004	0.00236754	0.448247
XLOC_1148520	18:13964870-13966499	ENSBTAG00000047128	IL17C	18:13927667-13928674	100k	0.828435	0.0416267	0.880821
XLOC_1152702	6:64986102-64991812	ENSBTAG00000001603	YIPF7	6:64882683-64916426	100k	0.971634	0.00119557	0.326997
XLOC_1153851	6:69460988-69461886	ENSBTAG00000014601	SGCB	6:69526334-69553387	100k	0.815443	0.0479486	0.895289
XLOC_1158800	6:90463675-90469593	ENSBTAG00000019716	CXCL8	6:90559881-90563647	100k	-0.827897	0.0418802	0.881246
XLOC_1161157	18:35004715-35005854	ENSBTAG00000046690	-	18:35056133-35117221	100k	0.878775	0.0211525	0.796236
XLOC_1164147	6:108077724-108086849	ENSBTAG00000021128	ADD1	6:107929463-108018486	100k	-0.849107	0.0324352	0.852494
XLOC_1170838	18:35211088-35211697	ENSBTAG00000046690	-	18:35056133-35117221	100k	0.832874	0.0395627	0.875537
XLOC_1172138	6:18799704-18805823	ENSBTAG00000012961	PAPSS1	6:18740228-18854669	10k,100k	0.925614	0.00809401	0.660254
XLOC_1172168	6:18841226-18849253	ENSBTAG00000012961	PAPSS1	6:18740228-18854669	10k,100k	0.83313	0.039445	0.875509
XLOC_1175782	18:56814094-56816637	ENSBTAG00000005766	IL4I1	18:56691666-56729591	100k	0.845526	0.0339502	0.859109
XLOC_1179495	18:63167339-63167693	ENSBTAG00000011689	LENG8	18:63107488-63117295	100k	0.93356	0.00647472	0.617402
XLOC_1179648	18:63441200-63442720	ENSBTAG00000045861	TARM1	18:63479270-63486993	100k	0.940972	0.00512362	0.578794
XLOC_1179809	18:63720786-63723324	ENSBTAG00000013247	NLRP5	18:63668486-63683298	100k	0.837031	0.0376742	0.870652
XLOC_1179939	18:63966485-63967234	ENSBTAG00000030348	-	18:63941395-63990193	10k,100k	0.873353	0.0230436	0.807537
XLOC_1183485	18:53758227-53760811	ENSBTAG00000005527	GIPR	18:53668985-53677248	100k	0.829129	0.0413009	0.880509
XLOC_1183485	18:53758227-53760811	ENSBTAG00000045708	MYPOP	18:53700345-53725742	100k	0.88458	0.0192138	0.781826
XLOC_1185725	6:69365622-69366013	ENSBTAG00000021347	CWH43	6:69282672-69334640	100k	0.968035	0.00151632	0.369069
XLOC_1186192	6:71174657-71175139	ENSBTAG00000032660	CHIC2	6:71186362-71245780	100k	0.909229	0.011985	0.713235
XLOC_118998	25:26565102-26565939	ENSBTAG00000017422	TAOK2	25:26531017-26547977	100k	0.975624	0.000884006	0.274206
XLOC_1190387	18:64688951-64690658	ENSBTAG00000017872	ZNF304	18:64691261-64695901	10k,100k	0.830984	0.0404357	0.878284
XLOC_1190387	18:64688951-64690658	ENSBTAG00000037375	-	18:64758706-64766511	100k	0.830516	0.0406532	0.878568
XLOC_1191117	6:92484506-92494530	ENSBTAG00000007639	SDAD1	6:92551095-92582776	100k	0.897038	0.0153559	0.751854
XLOC_1191117	6:92484506-92494530	ENSBTAG00000019478	NAAA	6:92508028-92531911	100k	-0.817829	0.0467568	0.89212
XLOC_119519	25:37445220-37445800	ENSBTAG00000016190	ZNF394	25:37431138-37473352	10k,100k	0.829874	0.0409525	0.87953
XLOC_119519	25:37445220-37445800	ENSBTAG00000039720	-	25:37354258-37362187	100k	-0.849963	0.032078	0.850907
XLOC_1200173	7:5850101-5850974	ENSBTAG00000011134	USE1	7:5800190-5803107	100k	-0.828884	0.0414156	0.880509
XLOC_1203039	18:35117885-35118175	ENSBTAG00000005685	HSD11B2	18:35159765-35165470	100k	-0.837834	0.0373143	0.869879
XLOC_1203204	7:17085183-17088045	ENSBTAG00000004826	ACP5	7:17134690-17137939	100k	-0.912654	0.0111108	0.707366
XLOC_1203204	7:17085183-17088045	ENSBTAG00000008192	-	7:16982663-16990838	100k	0.821609	0.0448967	0.887597
XLOC_1203204	7:17085183-17088045	ENSBTAG00000038151	ELOF1	7:17118953-17125096	100k	-0.944503	0.00453438	0.558294
XLOC_1203353	7:17467289-17473694	ENSBTAG00000018894	PEX11G	7:17569053-17579485	100k	-0.843493	0.0348247	0.862369
XLOC_1203516	7:18049011-18054480	ENSBTAG00000003434	CERS4	7:18128318-18163612	100k	0.851543	0.0314233	0.84808
XLOC_1204595	7:21318100-21322268	ENSBTAG00000000755	ZFR2	7:21381364-21404904	100k	0.949338	0.00378499	0.52882
XLOC_1206713	7:28624062-28627485	ENSBTAG00000014974	GRAMD3	7:28623639-28732921	10k,100k	0.828814	0.0414488	0.880697
XLOC_121048	10:26505756-26514320	ENSBTAG00000046668	ANG2	10:26423873-26445634	100k	-0.970583	0.00128534	0.339095
XLOC_1210622	18:48247302-48249147	ENSBTAG00000031648	C18H19orf33	18:48337452-48338289	100k	0.900337	0.0144041	0.739424
XLOC_1211834	18:50428257-50428957	ENSBTAG00000017996	EGLN2	18:50326697-50334391	100k	0.853864	0.0304733	0.843215
XLOC_1212586	18:51462375-51467135	ENSBTAG00000008556	POU2F2	18:51475030-51497957	10k,100k	0.884745	0.0191601	0.78124
XLOC_1212905	7:48393317-48396926	ENSBTAG00000016105	H2AFY	7:48390757-48472188	10k,100k	0.876699	0.0218674	0.801176
XLOC_1213210	18:52326010-52326675	ENSBTAG00000030922	-	18:52265370-52271123	100k	0.830914	0.0404682	0.87834
XLOC_1213647	18:53168684-53169187	ENSBTAG00000018834	PPP1R37	18:53169568-53207223	10k,100k	-0.832437	0.0397638	0.876125
XLOC_121426	10:28355360-28356313	ENSBTAG00000020040	LPCAT4	10:28331828-28339111	100k	0.907061	0.0125551	0.719656
XLOC_1215569	18:56071254-56078588	ENSBTAG00000002844	PPFIA3	18:56090691-56106714	100k	0.911318	0.0114479	0.709138
XLOC_1215569	18:56071254-56078588	ENSBTAG00000047078	NTF4	18:56032584-56033542	100k	0.865213	0.0260271	0.822629
XLOC_1215588	18:56103400-56103816	ENSBTAG00000038735	LHB	18:56026309-56027284	100k	0.856043	0.0295937	0.83857
XLOC_1215763	18:56388711-56392477	ENSBTAG00000005296	RPL13A	18:56394557-56398082	10k,100k	0.922178	0.00884871	0.668838
XLOC_1215763	18:56388711-56392477	ENSBTAG00000013924	RPS11	18:56404236-56406668	100k	0.860966	0.0276519	0.828865
XLOC_1215763	18:56388711-56392477	ENSBTAG00000038045	FLT3LG	18:56383542-56393411	10k,100k	0.889366	0.0176827	0.770878
XLOC_1217232	18:58726968-58959011	ENSBTAG00000030470	-	18:58688853-58959011	10k,100k	-0.86164	0.027391	0.82757
XLOC_1217643	7:63760645-63761781	ENSBTAG00000015228	CD74	7:63748884-63756646	10k,100k	0.850901	0.0316884	0.849212
XLOC_1218075	18:60539937-60540935	ENSBTAG00000030444	-	18:60459256-60466851	100k	0.830314	0.0407471	0.878583
XLOC_1218841	18:62018465-62019253	ENSBTAG00000030416	-	18:61931164-61932568	100k	-0.839826	0.0364288	0.867475
XLOC_1219992	7:71590931-72420864	ENSBTAG00000025109	-	7:71394152-71658772	10k,100k	0.823378	0.044038	0.885716
XLOC_1220564	18:64918468-64920460	ENSBTAG00000009460	-	18:64908195-64937559	10k,100k	0.870226	0.0241693	0.814581
XLOC_1220653	18:45863423-45867627	ENSBTAG00000003826	SCN1B	18:45960621-45971722	100k	0.815851	0.0477438	0.894954
XLOC_1221034	18:65758841-65759286	ENSBTAG00000003465	ZNF329	18:65700278-65701523	100k	0.884084	0.0193759	0.783782
XLOC_1227844	18:56531639-56534287	ENSBTAG00000014454	PRR12	18:56464409-56492478	100k	0.830504	0.0406586	0.878568
XLOC_123007	26:18540210-18541233	ENSBTAG00000012704	MMS19	26:18538603-18574348	10k,100k	0.963703	0.00195226	0.413974
XLOC_1231661	18:62971925-62972653	ENSBTAG00000045854	-	18:62895515-62898446	100k	-0.824581	0.0434589	0.884106
XLOC_1231920	7:824666-826411	ENSBTAG00000004709	MAPK9	7:772144-892386	10k,100k	-0.925486	0.0081216	0.660461
XLOC_1236230	7:15493068-15495744	ENSBTAG00000035777	-	7:15482924-15485011	10k,100k	0.930582	0.00706112	0.630104
XLOC_1237112	7:18178228-18179023	ENSBTAG00000004403	CD320	7:18183236-18187953	10k,100k	0.888649	0.0179081	0.772481
XLOC_1238321	7:21574870-21575549	ENSBTAG00000008789	-	7:21574869-21577011	10k,100k	-0.824425	0.0435335	0.884451
XLOC_1238338	7:21631691-21632671	ENSBTAG00000014944	TBXA2R	7:21561178-21569885	100k	0.86325	0.0267724	0.825179
XLOC_1240018	7:26916852-26918076	ENSBTAG00000009637	SLC12A2	7:26973461-27064924	100k	0.870622	0.0240253	0.813673
XLOC_1243139	19:11123455-11167980	ENSBTAG00000001290	TUBD1	19:11036626-11070490	100k	-0.811554	0.0499218	0.89979
XLOC_1243139	19:11123455-11167980	ENSBTAG00000009747	RNFT1	19:11112588-11123128	10k,100k	0.891447	0.0170361	0.768147
XLOC_1247210	19:35450946-35451757	ENSBTAG00000008009	PLD6	19:35543310-35546100	100k	0.965709	0.00174368	0.394304
XLOC_1249129	7:54167119-54176550	ENSBTAG00000017349	PCDHGA8	7:54152474-54281944	10k,100k	-0.945505	0.00437364	0.5529
XLOC_1249928	19:39402333-39404591	ENSBTAG00000014199	TBX21	19:39351740-39363523	100k	0.943965	0.00462188	0.562043
XLOC_1252231	19:43880597-43942606	ENSBTAG00000006801	TMEM106A	19:43813980-43820826	100k	0.834723	0.0387173	0.873057
XLOC_1252524	7:63313995-63314737	ENSBTAG00000012768	HMGXB3	7:63316371-63378839	10k,100k	-0.96533	0.00178217	0.398317
XLOC_1252870	19:45062411-45065462	ENSBTAG00000005696	DBF4B	19:45074946-45103998	10k,100k	0.817339	0.0470001	0.893105
XLOC_1253073	19:45432698-45433759	ENSBTAG00000004196	FMNL1	19:45493956-45520053	100k	0.912974	0.0110307	0.70685
XLOC_1260873	19:38572487-38574839	ENSBTAG00000045835	HOXB5	19:38534839-38536253	100k	0.82051	0.0454336	0.888784
XLOC_1261325	7:97502680-97503215	ENSBTAG00000036242	RFESD	7:97470513-97473035	100k	0.935473	0.00611119	0.605701
XLOC_1261607	19:39432137-39436513	ENSBTAG00000011435	NPEPPS	19:39460691-39564822	100k	-0.818701	0.0463244	0.89043
XLOC_1261805	7:98715289-98716081	ENSBTAG00000039275	ERAP2	7:98715288-98767729	10k,100k	0.847596	0.0330706	0.855477
XLOC_1262489	19:41141701-41147266	ENSBTAG00000015232	RAPGEFL1	19:41109869-41122210	100k	-0.8805	0.0205672	0.79185
XLOC_1262489	19:41141701-41147266	ENSBTAG00000038126	WIPF2	19:41162357-41177893	100k	-0.919242	0.00951938	0.681525
XLOC_1264563	19:62654969-62658135	ENSBTAG00000017751	RGS9	19:62593649-62654740	10k,100k	0.918804	0.00962151	0.683153
XLOC_1264808	19:63268424-63269114	ENSBTAG00000033680	-	19:63070088-63219248	100k	0.921911	0.0089088	0.670348
XLOC_1271276	19:9405813-9416834	ENSBTAG00000011616	MPO	19:9473003-9484176	100k	0.905179	0.0130604	0.723136
XLOC_127423	27:20367123-20468515	ENSBTAG00000009191	TUSC3	27:20367122-20636849	10k,100k	-0.859204	0.0283398	0.832143
XLOC_1274393	19:15564279-15571267	ENSBTAG00000020338	CCT6B	19:15448007-15483845	100k	0.832812	0.0395912	0.875709
XLOC_127525	10:46693122-46706127	ENSBTAG00000019390	CA12	10:46749739-46768704	100k	0.840437	0.0361593	0.866542
XLOC_1276110	8:38644117-38648408	ENSBTAG00000018347	IL33	8:38724602-38792047	100k	0.825075	0.0432219	0.883847
XLOC_1277657	8:42162738-42243681	ENSBTAG00000018517	VLDLR	8:42030532-42243681	10k,100k	-0.905117	0.0130771	0.723432
XLOC_1279783	8:48950612-49015860	ENSBTAG00000011545	GDA	8:48658280-48861514	100k	0.930998	0.00697756	0.628583
XLOC_1280780	19:27326385-27407655	ENSBTAG00000018314	MED11	19:27253470-27255303	100k	-0.885792	0.0188204	0.778871
XLOC_1280780	19:27326385-27407655	ENSBTAG00000021931	BAP18	19:27438489-27441264	100k	-0.869475	0.0244433	0.816194
XLOC_1280780	19:27326385-27407655	ENSBTAG00000031933	ALOX12E	19:27326384-27436216	10k,100k	-0.859738	0.0281304	0.831558
XLOC_1280960	19:27566397-27566898	ENSBTAG00000017895	CLEC10A	19:27466189-27471041	100k	0.821137	0.0451268	0.888134
XLOC_1281539	19:28578587-28582719	ENSBTAG00000018808	SLC25A35	19:28519718-28525043	100k	0.955132	0.0029745	0.486213
XLOC_1281656	8:55852717-56046786	ENSBTAG00000003532	TLE4	8:55837380-55992436	10k,100k	0.912354	0.0111862	0.708016
XLOC_1284231	8:64796639-64855791	ENSBTAG00000018035	TGFBR1	8:64570092-64705452	100k	0.812469	0.0494544	0.898754
XLOC_1284424	8:65415623-65417104	ENSBTAG00000008016	STX17	8:65425935-65483851	10k,100k	0.89336	0.0164517	0.763541
XLOC_1285513	19:35485012-35485361	ENSBTAG00000030820	NT5M	19:35473701-35486296	10k,100k	-0.863058	0.0268455	0.825563
XLOC_1286194	19:15087091-15090048	ENSBTAG00000020316	AP2B1	19:15026369-15076211	100k	0.814862	0.0482412	0.896036
XLOC_1290597	8:85810469-85819803	ENSBTAG00000000181	SUSD3	8:85876325-85895632	100k	0.950133	0.00366815	0.523424
XLOC_1290597	8:85810469-85819803	ENSBTAG00000011202	C9orf89	8:85913463-85928906	100k	0.899182	0.014734	0.744361
XLOC_1294039	19:27901328-27902000	ENSBTAG00000000130	TNFSF13	19:27901944-27904808	10k,100k	0.853186	0.0307491	0.845021
XLOC_1294324	19:28280481-28283264	ENSBTAG00000012436	HES7	19:28375016-28377490	100k	-0.989426	0.000167125	0.0798136
XLOC_1296932	19:53989015-53990041	ENSBTAG00000039283	-	19:54079296-54131052	100k	-0.897803	0.0151326	0.748879
XLOC_1298585	19:56588520-56588846	ENSBTAG00000007217	KIAA0195	19:56679701-56697953	100k	0.832952	0.0395268	0.875537
XLOC_1298689	19:35316359-35320131	ENSBTAG00000016432	PEMT	19:35389674-35420462	100k	-0.833246	0.0393918	0.875185
XLOC_1305327	19:45373329-45375481	ENSBTAG00000006056	HEXIM1	19:45444315-45446228	100k	-0.917798	0.00985799	0.687089
XLOC_1308469	19:51052888-51056611	ENSBTAG00000011359	CD7	19:51152179-51155591	100k	0.90695	0.0125845	0.719656
XLOC_1309690	8:45357250-45384744	ENSBTAG00000001306	FXN	8:45419344-45568465	100k	0.883871	0.019446	0.7847
XLOC_1309854	8:45537586-45559200	ENSBTAG00000011770	ZO2	8:45598158-45696886	100k	0.937892	0.00566636	0.594448
XLOC_1316097	19:62248587-62251073	ENSBTAG00000001085	FAM20A	19:62270268-62311718	100k	0.823587	0.0439371	0.885505
XLOC_1316097	19:62248587-62251073	ENSBTAG00000006896	ABCA9	19:62099289-62151579	100k	-0.840388	0.036181	0.866638
XLOC_1316097	19:62248587-62251073	ENSBTAG00000008621	PRKAR1A	19:62317496-62328889	100k	0.915897	0.0103124	0.695413
XLOC_1316870	2:14752298-14753283	ENSBTAG00000000937	SSFA2	2:14683867-14751322	10k,100k	-0.812803	0.0492842	0.898529
XLOC_1320431	8:79743227-79752729	ENSBTAG00000010647	NTRK2	8:79336287-79752729	10k,100k	0.841398	0.0357373	0.864614
XLOC_1321953	8:85479845-85484749	ENSBTAG00000011836	OMD	8:85477016-85479293	10k,100k	0.842575	0.0352232	0.863261
XLOC_1321953	8:85479845-85484749	ENSBTAG00000011847	ASPN	8:85499332-85524670	100k	0.857869	0.0288663	0.83495
XLOC_1321953	8:85479845-85484749	ENSBTAG00000024081	ECM2	8:85540500-85579683	100k	0.886676	0.0185359	0.776778
XLOC_133152	10:65190165-65221282	ENSBTAG00000010365	SQRDL	10:65039297-65093133	100k	0.907902	0.0123324	0.71811
XLOC_133559	1:56760496-56761188	ENSBTAG00000012646	PLCXD2	1:56844454-56894475	100k	-0.876243	0.022026	0.80206
XLOC_1338975	9:37029310-37030978	ENSBTAG00000011849	HDAC2	9:36918528-36952928	100k	0.857995	0.0288162	0.83469
XLOC_1340970	9:42893951-42905057	ENSBTAG00000005699	SCML4	9:42800116-42857238	100k	0.932858	0.00661073	0.620281
XLOC_135524	29:41854558-41855446	ENSBTAG00000009483	POLR2G	29:41777027-41780288	100k	0.939708	0.00534307	0.585693
XLOC_135524	29:41854558-41855446	ENSBTAG00000009487	TMEM223	29:41795547-41796692	100k	0.863159	0.0268069	0.825226
XLOC_1361518	9:15344603-15348173	ENSBTAG00000000053	FILIP1	9:15140840-15249645	100k	0.86945	0.0244526	0.816314
XLOC_1362282	9:18461809-18539959	ENSBTAG00000034662	-	9:18461808-18539969	10k,100k	0.917038	0.0100386	0.690982
XLOC_137297	29:43220108-43221935	ENSBTAG00000008645	ESRRA	29:43220107-43229598	10k,100k	0.871204	0.0238143	0.812872
XLOC_137297	29:43220108-43221935	ENSBTAG00000012512	GPR137	29:43203588-43206666	100k	0.873528	0.0229812	0.807034
XLOC_137297	29:43220108-43221935	ENSBTAG00000039153	RPS6KA4	29:43267467-43281242	100k	0.957203	0.00270821	0.471704
XLOC_1373326	9:53991354-54029556	ENSBTAG00000001803	FHL5	9:53977188-54030371	10k,100k	0.83228	0.0398362	0.876208
XLOC_137862	29:50904964-50905788	ENSBTAG00000030999	DUSP8	29:50887354-50951170	10k,100k	-0.940239	0.0052504	0.582521
XLOC_1380454	9:82695217-82696118	ENSBTAG00000011236	STX11	9:82632472-82633336	100k	0.898973	0.014794	0.745094
XLOC_1385143	9:99618086-99648797	ENSBTAG00000018996	PARK2	9:98421509-99568077	100k	-0.848828	0.032552	0.85307
XLOC_138536	10:81186134-81187405	ENSBTAG00000021225	DCAF5	10:81194835-81259609	10k,100k	0.848899	0.0325225	0.853014
XLOC_1388648	2:107667450-107669086	ENSBTAG00000026751	CCDC108	2:107667449-107706257	10k,100k	0.94146	0.00504015	0.576517
XLOC_1391548	2:134033745-134034262	ENSBTAG00000013650	PQLC2	2:133933076-133949856	100k	0.905811	0.0128894	0.721438
XLOC_1404648	2:18652671-18653135	ENSBTAG00000014405	OSBPL6	2:18476914-18564896	100k	-0.935342	0.00613575	0.606403
XLOC_1408583	2:25489100-25491679	ENSBTAG00000036258	-	2:25566350-25599241	100k	0.825322	0.0431036	0.883617
XLOC_1411058	2:5079696-5082502	ENSBTAG00000021172	IWS1	2:4945254-4991153	100k	0.903842	0.0134251	0.726997
XLOC_1412281	X:79011307-79011880	ENSBTAG00000024841	-	X:79015584-79016594	10k,100k	-0.84732	0.0331872	0.856135
XLOC_1414146	X:85316090-85322097	ENSBTAG00000012861	-	X:85309753-85449499	10k,100k	0.921757	0.0089434	0.671208
XLOC_1414146	X:85316090-85322097	ENSBTAG00000016272	TEX11	X:85042820-85229518	100k	0.958762	0.00251578	0.457023
XLOC_1420758	2:20797708-20799915	ENSBTAG00000039581	HOXD4	2:20794854-20797028	10k,100k	0.844565	0.0343623	0.86068
XLOC_1425046	X:126305345-126308436	ENSBTAG00000020561	KLHL15	X:126287039-126303727	10k,100k	0.895549	0.0157951	0.757195
XLOC_1426871	X:134001661-134023101	ENSBTAG00000003316	SYAP1	X:134023362-134039236	10k,100k	-0.860867	0.0276902	0.829066
XLOC_1427131	X:135018102-135037254	ENSBTAG00000047861	-	X:135092214-135124289	100k	0.907281	0.0124967	0.719656
XLOC_1432250	X:4147152-4147570	ENSBTAG00000047098	-	X:4062425-4063594	100k	-0.896476	0.0155211	0.753749
XLOC_144155	3:9946315-9949852	ENSBTAG00000017786	FCRL6	3:9991098-10000540	100k	0.848649	0.0326272	0.853673
XLOC_1441579	X:40398959-40399955	ENSBTAG00000033032	FAM50A	X:40417744-40423500	100k	0.875422	0.0223127	0.803583
XLOC_1448933	2:90232303-90280804	ENSBTAG00000012334	ALS2CR12	2:90302814-90340658	100k	0.851522	0.0314321	0.84808
XLOC_1452342	2:96787251-96806235	ENSBTAG00000007830	PLEKHM3	2:96653615-96749397	100k	-0.818794	0.0462785	0.890312
XLOC_145816	3:50015288-50040754	ENSBTAG00000003245	BCAR3	3:49850608-50069722	10k,100k	0.950466	0.00361966	0.521404
XLOC_145859	1:72667182-72670463	ENSBTAG00000023600	APOD	1:72670962-72684269	10k,100k	0.836519	0.0379045	0.871592
XLOC_145883	3:50844177-50906933	ENSBTAG00000002028	MGC143035	3:50658411-50787190	100k	0.843424	0.0348548	0.862503
XLOC_1459165	2:107931507-107948765	ENSBTAG00000020606	ZFAND2B	2:107881215-107884050	100k	-0.844284	0.0344834	0.861146
XLOC_1462346	X:118535995-118539847	ENSBTAG00000015532	NR0B1	X:118534502-118540311	10k,100k	-0.829892	0.0409439	0.879498
XLOC_1462346	X:118535995-118539847	ENSBTAG00000035641	-	X:118603965-118605128	100k	0.957162	0.00271334	0.471986
XLOC_146768	11:5563471-5567335	ENSBTAG00000004328	CHST10	11:5469349-5488597	100k	-0.814779	0.048283	0.896036
XLOC_1467934	2:122040359-122041277	ENSBTAG00000002027	FAM167B	2:122115659-122117248	100k	0.952436	0.00333975	0.505981
XLOC_1468606	2:96450638-96460522	ENSBTAG00000020957	FZD5	2:96470386-96472144	10k,100k	0.894184	0.0162031	0.760879
XLOC_1476854	2:136161267-136162239	ENSBTAG00000003403	PADI2	2:136049643-136103406	100k	0.840946	0.0359355	0.865429
XLOC_1476854	2:136161267-136162239	ENSBTAG00000008314	SDHB	2:136125303-136154362	10k,100k	0.86019	0.0279537	0.830695
XLOC_1481304	2:115725119-115786889	ENSBTAG00000021308	IRS1	2:115790539-115794253	10k,100k	0.978308	0.000700691	0.236496
XLOC_1485691	2:122712864-122722409	ENSBTAG00000016819	FABP3	2:122723224-122783830	10k,100k	0.865812	0.0258017	0.821736
XLOC_149914	4:31971925-31972326	ENSBTAG00000000604	GPNMB	4:32010891-32037150	100k	-0.885382	0.0189529	0.779532
XLOC_151398	11:22743225-22779456	ENSBTAG00000013861	SLC8A1	11:22443219-22797877	10k,100k	-0.889278	0.0177104	0.771049
XLOC_151586	1:82453195-82458082	ENSBTAG00000017103	MAP3K13	1:82301320-82426795	100k	0.962024	0.00213593	0.429366
XLOC_1550088	20:33287626-33288428	ENSBTAG00000010822	PLCXD3	20:33030482-33230694	100k	0.928481	0.00748955	0.643603
XLOC_1551354	20:10025389-10034871	ENSBTAG00000003326	NAIP	20:10071639-10108491	100k	0.837974	0.037252	0.869879
XLOC_156129	11:38150947-38624058	ENSBTAG00000000545	SMEK2	11:38099215-38150591	10k,100k	-0.938386	0.00557739	0.592413
XLOC_156129	11:38150947-38624058	ENSBTAG00000017448	EFEMP1	11:38338743-38558373	10k,100k	0.926806	0.00784003	0.652901
XLOC_156129	11:38150947-38624058	ENSBTAG00000046259	-	11:38297997-38298497	10k,100k	-0.892077	0.0168425	0.766724
XLOC_156163	4:77311265-77314319	ENSBTAG00000008093	NACAD	4:77239818-77248648	100k	-0.927634	0.00766568	0.647812
XLOC_1566614	20:62615820-62621172	ENSBTAG00000006346	DAP	20:62630505-62697437	10k,100k	0.820289	0.0455419	0.888784
XLOC_1591898	21:25417266-25418871	ENSBTAG00000018527	HDGFRP3	21:25317911-25392905	100k	0.956629	0.00278073	0.476386
XLOC_1593538	21:27418265-27444674	ENSBTAG00000010963	IL16	21:27527683-27606711	100k	0.821753	0.0448265	0.887479
XLOC_1598652	21:35067093-35075756	ENSBTAG00000038159	-	21:35140511-35152721	100k	0.999985	3.32673e-10	2.23799e-07
XLOC_1598954	21:35546677-35580204	ENSBTAG00000021291	STXBP6	21:35404998-35655955	10k,100k	0.887502	0.0182718	0.77481
XLOC_1603960	21:16597426-16689094	ENSBTAG00000037383	-	21:16720160-16909145	100k	0.936575	0.0059066	0.601928
XLOC_1607198	21:48491616-48559237	ENSBTAG00000015095	TTC6	21:48390857-48445207	100k	0.992454	8.51998e-05	0.0441052
XLOC_1614531	21:32739710-32752815	ENSBTAG00000002415	TSPAN3	21:32706741-32719331	100k	0.915079	0.0105112	0.699874
XLOC_1619496	21:67259645-67260311	ENSBTAG00000037899	DLK	21:67274799-67283089	100k	0.835375	0.0384211	0.872421
XLOC_1620932	21:69539639-69540339	ENSBTAG00000035995	TNFAIP2	21:69455151-69466051	100k	0.980921	0.000542531	0.200056
XLOC_1629335	21:55988606-55990543	ENSBTAG00000017212	C21H15orf63	21:55974567-55975823	100k	-0.846653	0.03347	0.857755
XLOC_1629335	21:55988606-55990543	ENSBTAG00000047694	-	21:55966631-55968362	100k	-0.953939	0.00313353	0.494562
XLOC_1629765	21:56615570-56626102	ENSBTAG00000006738	GPR68	21:56588075-56591240	100k	0.843446	0.0348454	0.862454
XLOC_163576	11:66658854-66668840	ENSBTAG00000010619	PPP3R1	11:66582635-66642276	100k	0.858652	0.0285568	0.833047
XLOC_1636589	21:20860921-20861436	ENSBTAG00000003300	MFGE8	21:20889912-20904968	100k	0.85574	0.0297151	0.83912
XLOC_1636683	21:66818848-66830570	ENSBTAG00000009293	EVL	21:66675973-66738876	100k	0.853048	0.0308054	0.84512
XLOC_1637149	21:67491308-67531335	ENSBTAG00000046585	RTL1	21:67427513-67431509	100k	0.824083	0.0436981	0.884982
XLOC_164198	11:68587891-68597856	ENSBTAG00000001662	MGC139254	11:68632155-68661110	100k	-0.874681	0.0225733	0.804438
XLOC_164198	11:68587891-68597856	ENSBTAG00000002783	PCYOX1	11:68560572-68572075	100k	0.864657	0.0262372	0.823629
XLOC_1643389	21:30832872-30835620	ENSBTAG00000006868	OTUD7A	21:30667804-30753716	100k	0.84587	0.0338033	0.858483
XLOC_164853	11:70821113-70829254	ENSBTAG00000007378	CLIP4	11:70656464-70733268	100k	0.934746	0.00624813	0.609864
XLOC_1649459	21:14507487-14522213	ENSBTAG00000022990	-	21:14561843-14562829	100k	-0.89346	0.0164216	0.763303
XLOC_165409	11:72409153-72409467	ENSBTAG00000007077	ABHD1	11:72493260-72504279	100k	-0.86646	0.0255585	0.821736
XLOC_165454	11:72529044-72537596	ENSBTAG00000011328	CGREF1	11:72521481-72524704	10k,100k	0.844211	0.0345147	0.861308
XLOC_1660013	21:58437199-58443093	ENSBTAG00000046185	BTBD7	21:58455751-58541454	100k	0.835176	0.0385116	0.872421
XLOC_1676505	21:55807507-55809702	ENSBTAG00000007502	CKMT1	21:55877336-55882400	100k	0.876642	0.0218872	0.801269
XLOC_1676505	21:55807507-55809702	ENSBTAG00000007503	STRC	21:55882605-55899913	100k	0.965722	0.00174236	0.394265
XLOC_1676505	21:55807507-55809702	ENSBTAG00000021304	TP53BP1	21:55682754-55749862	100k	0.907618	0.0124073	0.719266
XLOC_1678902	21:59329314-59335085	ENSBTAG00000003155	IFI27L2	21:59346452-59348581	100k	0.887022	0.0184252	0.775947
XLOC_1678902	21:59329314-59335085	ENSBTAG00000009891	PPP4R4	21:59397852-59491932	100k	0.882929	0.019756	0.787009
XLOC_1679651	22:12542900-12599080	ENSBTAG00000047135	GORASP1	22:12471341-12480021	100k	-0.89079	0.0172388	0.769391
XLOC_1680806	21:61984096-61985752	ENSBTAG00000003526	SYNE3	21:61855014-61963799	100k	0.856827	0.0292801	0.837628
XLOC_1686295	21:70899337-70900820	ENSBTAG00000005038	ZBTB42	21:70903808-70905041	10k,100k	0.853137	0.0307694	0.845044
XLOC_1686295	21:70899337-70900820	ENSBTAG00000015160	PLD4	21:70999272-71004734	100k	-0.868966	0.0246298	0.81735
XLOC_1686295	21:70899337-70900820	ENSBTAG00000017622	SIVA1	21:70870026-70874415	100k	0.934554	0.00628458	0.610532
XLOC_168680	5:113569648-113572476	ENSBTAG00000009506	NAGA	5:113553930-113562115	10k,100k	-0.816198	0.0475702	0.894579
XLOC_168680	5:113569648-113572476	ENSBTAG00000026501	MGC127055	5:113621621-113625976	100k	-0.870358	0.0241211	0.814218
XLOC_169313	11:86699825-86713673	ENSBTAG00000001903	C11H2orf50	11:86614776-86620757	100k	-0.843029	0.0350258	0.863078
XLOC_169313	11:86699825-86713673	ENSBTAG00000021283	KCNF1	11:86759337-86761647	100k	0.941423	0.00504643	0.57663
XLOC_1694231	22:8012219-8021981	ENSBTAG00000011333	CLASP2	22:7809076-7982050	100k	0.831134	0.0403661	0.878221
XLOC_1694231	22:8012219-8021981	ENSBTAG00000017426	PDCD6IP	22:8092170-8160760	100k	0.948075	0.00397436	0.536674
XLOC_1696078	22:36986175-36988006	ENSBTAG00000003165	ADAMTS9	22:36752299-37037695	10k,100k	0.854282	0.0303034	0.842601
XLOC_1700159	22:43089524-43092828	ENSBTAG00000020373	C3orf67	22:42994048-43159198	10k,100k	0.871955	0.0235438	0.811127
XLOC_1701038	22:44427974-44438817	ENSBTAG00000020802	-	22:44235617-44376594	100k	-0.860856	0.0276947	0.829073
XLOC_1704303	22:48614590-48615376	ENSBTAG00000011344	TMEM110	22:48556151-48607236	10k,100k	-0.902053	0.0139207	0.732466
XLOC_1706613	22:52844353-52847332	ENSBTAG00000015782	SCAP	22:52768659-52818675	100k	0.935209	0.0061608	0.607483
XLOC_1708448	22:55822728-55885828	ENSBTAG00000031065	-	22:55944218-56217921	100k	0.955572	0.0029169	0.482979
XLOC_172005	6:99849128-99849997	ENSBTAG00000009849	PLAC8	6:99721320-99754969	100k	-0.840976	0.0359222	0.865429
XLOC_1721019	22:16384500-16484521	ENSBTAG00000034005	ZNF35	22:16494275-16502686	10k,100k	0.880513	0.0205628	0.791837
XLOC_1721373	22:16914311-16915929	ENSBTAG00000007964	ARPC4	22:16958694-16978442	100k	0.845342	0.0340291	0.859109
XLOC_172296	11:97716573-97717219	ENSBTAG00000011810	ANGPTL2	11:97674641-97975506	10k,100k	-0.879315	0.0209685	0.795339
XLOC_1724631	22:50908859-50910540	ENSBTAG00000006328	RBM6	22:50817695-50892474	100k	0.928054	0.00757812	0.645686
XLOC_1730082	22:59732403-59735224	ENSBTAG00000030930	HMCES	22:59818308-59832821	100k	0.985536	0.000312312	0.133315
XLOC_1733097	22:36565520-36715445	ENSBTAG00000019048	-	22:36737620-36738157	100k	0.8883	0.0180186	0.773186
XLOC_1736524	22:43320097-43324487	ENSBTAG00000046763	MGC143103	22:43336992-43357321	100k	0.928336	0.00751963	0.644126
XLOC_1736586	22:43430054-43460970	ENSBTAG00000021724	PDHB	22:43461213-43466626	10k,100k	0.954703	0.00303131	0.489482
XLOC_1736586	22:43430054-43460970	ENSBTAG00000022656	KCTD6	22:43413165-43416190	100k	0.866527	0.0255336	0.821736
XLOC_1743087	22:54183123-54185804	ENSBTAG00000003501	SACM1L	22:54199065-54252163	100k	0.977382	0.000761604	0.250362
XLOC_1744266	22:56030588-56034680	ENSBTAG00000031065	-	22:55944218-56217921	10k,100k	1	0	0
XLOC_1744296	22:56183669-56185169	ENSBTAG00000031065	-	22:55944218-56217921	10k,100k	0.991675	0.000103671	0.0525212
XLOC_1745048	22:57313183-57313475	ENSBTAG00000001333	PPARG	22:57366996-57489590	100k	0.857465	0.0290266	0.836461
XLOC_1747401	22:60512341-60515840	ENSBTAG00000018248	MGLL	22:60443563-60493810	100k	0.871781	0.0236062	0.811287
XLOC_1758506	23:10307247-10310056	ENSBTAG00000015118	PNPLA1	23:10166998-10223695	100k	0.820005	0.0456814	0.888784
XLOC_1763152	23:17843684-17844591	ENSBTAG00000021066	CAPN11	23:17807297-17820479	100k	0.969603	0.00137196	0.350571
XLOC_1766749	22:58660063-58660878	ENSBTAG00000007363	LSM3	22:58693673-58701742	100k	0.868052	0.0249669	0.81884
XLOC_176780	6:118108358-118129660	ENSBTAG00000019427	KIAA0232	6:118108357-118178266	10k,100k	-0.935609	0.00608578	0.60512
XLOC_1768736	23:28526500-28535302	ENSBTAG00000002069	BOLA	23:28502523-28506312	100k	-0.946556	0.00420804	0.546146
XLOC_177621	7:16847700-16850862	ENSBTAG00000032293	TSPAN16	7:16931821-16946188	100k	0.855263	0.0299072	0.840269
XLOC_1778834	23:45380959-45381798	ENSBTAG00000039326	GCNT2	23:45287747-45348035	100k	0.859387	0.0282679	0.831884
XLOC_1778834	23:45380959-45381798	ENSBTAG00000039513	GCNT2	23:45370138-45372316	10k,100k	-0.812502	0.0494375	0.898754
XLOC_1782136	23:50687011-50693181	ENSBTAG00000006166	WRNIP1	23:50703506-50714364	100k	0.87373	0.0229097	0.806285
XLOC_178352	11:10140790-10142220	ENSBTAG00000001843	WBP1	11:10152278-10154669	100k	0.910865	0.0115634	0.709623
XLOC_1800352	23:27139186-27163441	ENSBTAG00000008794	ATF6B	23:27057895-27075893	100k	0.823548	0.043956	0.885505
XLOC_1803018	23:31290263-31290743	ENSBTAG00000031746	-	23:31298383-31299443	10k,100k	0.96282	0.00204786	0.422679
XLOC_1803284	23:31682774-31686421	ENSBTAG00000013065	HFE	23:31614237-31621350	100k	0.952125	0.00338316	0.508299
XLOC_1803284	23:31682774-31686421	ENSBTAG00000031785	H2B	23:31589470-31607791	100k	-0.956364	0.00281455	0.479324
XLOC_1803284	23:31682774-31686421	ENSBTAG00000039812	-	23:31665561-31667068	100k	-0.815977	0.0476806	0.894765
XLOC_1816237	23:50218112-50218396	ENSBTAG00000010943	SLC22A23	23:50234184-50323825	100k	0.881245	0.0203167	0.790614
XLOC_1816342	23:50482043-50485580	ENSBTAG00000045888	BPHL	23:50394683-50417050	100k	0.814235	0.0485578	0.896387
XLOC_1822479	23:27990596-27991811	ENSBTAG00000046757	GTF2H4	23:27962143-27968734	100k	0.907508	0.0124366	0.719522
XLOC_182278	7:12382695-12392034	ENSBTAG00000000764	GIPC1	7:12382686-12395710	10k,100k	0.844906	0.0342158	0.859933
XLOC_1824770	23:31300127-31313043	ENSBTAG00000031746	-	23:31298383-31299443	10k,100k	-0.896447	0.0155297	0.753926
XLOC_1844493	24:39789406-39790848	ENSBTAG00000046396	TMEM200C	24:39737548-39739323	100k	0.818732	0.0463089	0.890312
XLOC_1850266	24:49105409-49108093	ENSBTAG00000012441	SMAD7	24:49071139-49098714	10k,100k	-0.933039	0.0065756	0.619523
XLOC_1854468	24:22102387-22104181	ENSBTAG00000015315	-	24:22131077-22132428	100k	0.975904	0.000863911	0.269931
XLOC_1858979	24:62467047-62468364	ENSBTAG00000037554	-	24:62394582-62406502	100k	0.930837	0.00700993	0.62895
XLOC_1862406	24:4325880-4327217	ENSBTAG00000021428	CNDP1	24:4231233-4259140	100k	-0.822007	0.0447026	0.886981
XLOC_1879971	24:61908956-61922940	ENSBTAG00000019302	BCL2	24:61874277-62105526	10k,100k	0.824818	0.0433449	0.883974
XLOC_189057	1:143117840-143118253	ENSBTAG00000030921	FAM3B	1:143048261-143115094	10k,100k	0.911801	0.0113255	0.709138
XLOC_1904618	25:2489699-2502080	ENSBTAG00000001415	THOC6	25:2443707-2446452	100k	-0.826649	0.0424712	0.882034
XLOC_1904618	25:2489699-2502080	ENSBTAG00000047563	CLDN9	25:2433849-2434503	100k	-0.878321	0.021308	0.797675
XLOC_1905437	24:35626637-35629264	ENSBTAG00000007705	COLEC12	24:35566744-35816269	10k,100k	0.87013	0.0242042	0.814856
XLOC_1905437	24:35626637-35629264	ENSBTAG00000019215	THOC1	24:35566744-35816269	10k,100k	-0.815093	0.0481249	0.895819
XLOC_190582	11:55216552-55274230	ENSBTAG00000047167	-	11:54723189-55906462	10k,100k	0.870927	0.0239146	0.81357
XLOC_1921273	25:27227893-27265689	ENSBTAG00000003417	PHKG2	25:27126840-27140267	100k	0.899831	0.0145483	0.741657
XLOC_1921273	25:27227893-27265689	ENSBTAG00000003421	RNF40	25:27140729-27151917	100k	0.889885	0.0175204	0.770266
XLOC_1921673	25:27795568-27800211	ENSBTAG00000037462	-	25:27836992-27837967	100k	0.890732	0.017257	0.769656
XLOC_1922902	24:62711311-62713275	ENSBTAG00000001102	SERPINB10	24:62615490-62638833	100k	0.939798	0.00532734	0.5852
XLOC_1925046	25:33403117-33412422	ENSBTAG00000009780	GTF2I	25:33291439-33372706	100k	0.857916	0.0288478	0.834806
XLOC_1925372	25:33925865-33939303	ENSBTAG00000014810	WBSCR28	25:33956423-33958067	100k	1	0	0
XLOC_1932217	25:2498299-2511558	ENSBTAG00000019920	CCDC64B	25:2446820-2454362	100k	-0.830806	0.040518	0.878501
XLOC_1932217	25:2498299-2511558	ENSBTAG00000021407	CASP16	25:2578660-2583865	100k	0.905785	0.0128966	0.721534
XLOC_1938528	25:20180864-20182833	ENSBTAG00000032373	-	25:20218557-20288197	100k	-0.835083	0.0385536	0.87249
XLOC_1945549	25:26489038-26494621	ENSBTAG00000008633	SLX1A	25:26381307-26389337	100k	0.943761	0.00465529	0.562876
XLOC_1947733	25:34659781-34662603	ENSBTAG00000026275	CCL24	25:34578755-34582072	100k	0.822443	0.0444911	0.886655
XLOC_194878	11:71876802-71930560	ENSBTAG00000031335	BRE	11:71403124-71826561	100k	-0.820457	0.0454599	0.888784
XLOC_1949566	25:33117548-33118665	ENSBTAG00000026286	-	25:33212216-33259588	100k	0.816606	0.0473659	0.893969
XLOC_1952179	25:36816189-36852915	ENSBTAG00000007012	ZNF3	25:36905466-36914354	100k	0.965983	0.00171602	0.391591
XLOC_195228	11:72573505-72574345	ENSBTAG00000008884	MAPRE3	11:72596419-72653468	100k	-0.9434	0.00471469	0.565475
XLOC_1968959	25:27418286-27420719	ENSBTAG00000031551	PRSS53	25:27450355-27455369	100k	0.955685	0.0029022	0.481957
XLOC_1969157	26:19041872-19043169	ENSBTAG00000008102	CRTAC1	26:18858708-19035125	10k,100k	-0.843692	0.0347386	0.861976
XLOC_1976521	25:38619271-38620238	ENSBTAG00000007372	ANKRD61	25:38584314-38611209	10k,100k	-0.821213	0.0450896	0.888134
XLOC_1976521	25:38619271-38620238	ENSBTAG00000007384	CYTH3	25:38680225-38694226	100k	-0.880906	0.0204304	0.791052
XLOC_1976898	26:31679886-31681059	ENSBTAG00000023891	RBM20	26:31465603-31678528	10k,100k	0.909224	0.0119864	0.713241
XLOC_1978366	25:41242531-41247037	ENSBTAG00000026194	AMZ1	25:41183194-41190361	100k	-0.876877	0.0218056	0.800775
XLOC_1984077	26:42225113-42226042	ENSBTAG00000010786	TACC2	26:42323742-42485654	100k	-0.936709	0.00588178	0.601424
XLOC_1986859	26:11237435-11248871	ENSBTAG00000004662	SLC16A12	26:11141010-11161385	100k	0.819047	0.0461533	0.889943
XLOC_2002745	26:21119025-21122770	ENSBTAG00000010739	BLOC1S2	26:21043926-21053587	100k	0.98421	0.000372019	0.152167
XLOC_2003737	26:22886596-22888144	ENSBTAG00000002500	FBXL15	26:22917658-22919707	100k	-0.819148	0.0461036	0.889737
XLOC_2010996	26:34486264-34489152	ENSBTAG00000011487	PLEKHS1	26:34501796-34518069	100k	0.928764	0.00743112	0.641997
XLOC_2010996	26:34486264-34489152	ENSBTAG00000019327	NRAP	26:34304684-34414796	100k	0.830542	0.0406407	0.878515
XLOC_2023251	26:17036760-17041168	ENSBTAG00000011841	TCTN3	26:17000629-17021626	100k	0.916579	0.0101484	0.692411
XLOC_2037688	27:20093218-20097392	ENSBTAG00000002885	MSR1	27:19976213-20056927	100k	0.88472	0.0191682	0.781294
XLOC_204292	11:104267856-104269443	ENSBTAG00000012525	ABO	11:104232296-104251043	100k	0.937466	0.00574343	0.59723
XLOC_205768	X:124232286-124237430	ENSBTAG00000047665	-	X:124229773-124249160	10k,100k	0.982559	0.000453609	0.17566
XLOC_206553	X:4997254-4997794	ENSBTAG00000008920	ATP1B4	X:4919685-4940505	100k	-0.831401	0.040242	0.877708
XLOC_2067425	27:18695568-18697493	ENSBTAG00000001966	PDGFRL	27:18701955-18775559	10k,100k	0.814696	0.0483247	0.896036
XLOC_2071225	27:36328409-36332917	ENSBTAG00000003275	ANK1	27:36295589-36355927	10k,100k	0.932293	0.00672124	0.622338
XLOC_2076301	27:32987093-32989575	ENSBTAG00000017981	ADRB3	27:32912524-32915668	100k	0.871991	0.0235306	0.8111
XLOC_2079549	27:39114013-39116344	ENSBTAG00000033140	LRRC3B	27:39139084-39139864	100k	0.825353	0.0430887	0.883533
XLOC_2090468	27:19006623-19012519	ENSBTAG00000010372	MTMR7	27:18914042-19014503	10k,100k	0.918179	0.00976818	0.684992
XLOC_2093937	27:24849598-24851128	ENSBTAG00000001463	TNKS	27:24632929-24789416	100k	-0.902987	0.0136608	0.729597
XLOC_2093937	27:24849598-24851128	ENSBTAG00000047512	-	27:24632929-24789416	100k	-0.839112	0.0367451	0.868602
XLOC_2095196	28:13374653-13375582	ENSBTAG00000012878	BMS1	28:13294666-13325141	100k	-0.834359	0.038883	0.873441
XLOC_2103081	28:27424947-27449108	ENSBTAG00000014270	UNC5B	28:27511422-27599754	100k	0.837111	0.0376383	0.870576
XLOC_210478	12:21834828-21839472	ENSBTAG00000015522	MRPS31	12:21854976-21880339	100k	0.833631	0.0392156	0.874649
XLOC_2105352	28:31177012-31182706	ENSBTAG00000008619	SAMD8	28:31096196-31119893	100k	-0.826608	0.0424909	0.882084
XLOC_2117912	28:12885863-12888018	ENSBTAG00000008059	CHRM3	28:12810766-12812539	100k	-0.842897	0.0350833	0.863078
XLOC_2124659	28:13941289-13948110	ENSBTAG00000008853	HNRNPF	28:13902310-13920905	100k	0.876356	0.0219867	0.801666
XLOC_2125243	28:26554057-26554894	ENSBTAG00000007836	PPA1	28:26576201-26614511	100k	0.876757	0.0218473	0.801037
XLOC_2125243	28:26554057-26554894	ENSBTAG00000016858	SAR1A	28:26542607-26553908	10k,100k	0.828428	0.0416304	0.880821
XLOC_2126802	28:28223561-28243864	ENSBTAG00000011014	CHST3	28:28254031-28256945	100k	0.866204	0.0256545	0.821736
XLOC_2136489	28:33448561-33462924	ENSBTAG00000013300	KCNMA1	28:32807350-33587986	10k,100k	-0.874551	0.0226191	0.804674
XLOC_2172194	29:1065728-1067712	ENSBTAG00000003545	TAF1D	29:1056626-1062580	10k,100k	0.820491	0.0454431	0.888784
XLOC_2178627	29:40764530-40784787	ENSBTAG00000019947	SYT7	29:40682319-40716882	100k	0.953305	0.00321979	0.49931
XLOC_2179337	29:41634730-41636403	ENSBTAG00000010481	UBXN1	29:41701368-41704008	100k	-0.816649	0.0473443	0.893952
XLOC_2179924	29:43010448-43011330	ENSBTAG00000003073	NAT11	29:42890799-43092842	10k,100k	0.850681	0.0317797	0.84965
XLOC_2179924	29:43010448-43011330	ENSBTAG00000048264	FLRT1	29:42890799-43092842	10k,100k	-0.869145	0.0245643	0.816863
XLOC_2179964	29:43108186-43110557	ENSBTAG00000003073	NAT11	29:42890799-43092842	100k	0.9126	0.0111244	0.707433
XLOC_2180387	29:43836027-43842568	ENSBTAG00000002243	SNX15	29:43905795-43917298	100k	-0.876336	0.0219935	0.801666
XLOC_2180465	29:44012682-44013433	ENSBTAG00000005073	ZNHIT2	29:43986565-43987804	100k	-0.887964	0.0181249	0.773548
XLOC_2180484	29:44036545-44038085	ENSBTAG00000005075	MRPL49	29:43992488-43996386	100k	-0.817799	0.0467715	0.892192
XLOC_2180845	29:44536505-44537875	ENSBTAG00000010802	KCNK7	29:44439782-44442568	100k	0.938	0.00564681	0.59374
XLOC_2183567	29:48211192-48211574	ENSBTAG00000003171	SHANK2	29:48217043-48378574	10k,100k	0.950879	0.00356	0.517589
XLOC_2201572	29:26503187-26503929	ENSBTAG00000002488	LDHC	29:26506379-26539353	10k,100k	0.829495	0.0411296	0.879965
XLOC_2208915	29:37823147-37832990	ENSBTAG00000018364	TMEM132A	29:37842837-37856699	10k,100k	0.812624	0.0493751	0.898645
XLOC_2211547	29:41514027-41557385	ENSBTAG00000013468	AHNAK	29:41576804-41605018	100k	-0.813203	0.0490807	0.897793
XLOC_2211547	29:41514027-41557385	ENSBTAG00000016950	B3GAT3	29:41657197-41661822	100k	0.840938	0.0359387	0.865429
XLOC_2213103	29:44508394-44542226	ENSBTAG00000009554	EHBP1L1	29:44424070-44439541	100k	0.845523	0.0339518	0.859109
XLOC_221348	10:20643047-20644795	ENSBTAG00000010665	CBLN3	10:20579088-20580627	100k	-0.955095	0.00297937	0.486331
XLOC_2222496	3:3119952-3125338	ENSBTAG00000044150	UCK2	3:3045780-3119590	10k,100k	0.831327	0.0402763	0.877789
XLOC_2228130	29:29784543-29790889	ENSBTAG00000009315	CDON	29:29694498-29757830	100k	0.962185	0.00211794	0.42804
XLOC_2228262	29:29983302-29984998	ENSBTAG00000012169	FAM118B	29:29974802-29979585	10k,100k	0.89494	0.0159766	0.759249
XLOC_2228262	29:29983302-29984998	ENSBTAG00000014122	FOXRED1	29:29991453-29999725	10k,100k	0.974823	0.000942878	0.285638
XLOC_2228262	29:29983302-29984998	ENSBTAG00000048137	-	29:29933713-29963136	100k	0.831606	0.0401474	0.877641
XLOC_2235107	3:22919856-22921466	ENSBTAG00000001564	PDE4DIP	3:22910319-23063522	10k,100k	0.873989	0.0228177	0.805718
XLOC_2235842	3:24206807-24207308	ENSBTAG00000007767	TBX15	3:24236814-24359735	100k	-0.942897	0.00479808	0.568097
XLOC_2238923	29:45485034-45485580	ENSBTAG00000019696	RCE1	29:45503290-45506372	100k	-0.914674	0.0106101	0.701167
XLOC_224159	10:26534465-26535094	ENSBTAG00000032869	RNASE10	10:26631718-26632354	100k	0.852307	0.0311089	0.846817
XLOC_224159	10:26534465-26535094	ENSBTAG00000046058	-	10:26543971-26544568	10k,100k	0.84927	0.032367	0.852094
XLOC_2256492	3:57641784-57642565	ENSBTAG00000008161	CLCA1	3:57702752-57736671	100k	0.966035	0.00171083	0.391147
XLOC_2257889	3:19761204-19764166	ENSBTAG00000015371	GABPB2	3:19740206-19757532	10k,100k	0.81777	0.0467857	0.892205
XLOC_2262620	3:68060039-68061063	ENSBTAG00000007309	ST6GALNAC5	3:67863092-68073051	10k,100k	0.813167	0.0490988	0.897806
XLOC_2264526	3:30118675-30120158	ENSBTAG00000019611	MAGI3	3:29847417-30117829	10k,100k	-0.89671	0.0154522	0.752781
XLOC_226992	10:26816353-26828565	ENSBTAG00000001179	TEP1	10:26750845-26784291	100k	0.815189	0.0480765	0.895668
XLOC_2277370	3:51899434-51941960	ENSBTAG00000024269	TGFBR3	3:51660605-51866717	100k	0.848056	0.0328765	0.854864
XLOC_2282271	3:58897212-58899508	ENSBTAG00000034776	DDAH1	3:58808969-58965541	10k,100k	0.895781	0.0157265	0.756261
XLOC_2288212	3:110299752-110300194	ENSBTAG00000018324	AGO3	3:110338487-110456098	100k	0.888151	0.0180658	0.773299
XLOC_2288212	3:110299752-110300194	ENSBTAG00000030301	MAP7D1	3:110233981-110243621	100k	0.837995	0.0372423	0.869879
XLOC_229213	12:13057447-13058566	ENSBTAG00000019054	EPSTI1	12:13057446-13157473	10k,100k	0.88996	0.0174969	0.770266
XLOC_2295310	3:80657512-80833391	ENSBTAG00000003147	JAK1	3:80861478-80915019	100k	-0.897644	0.0151788	0.749318
XLOC_2301650	3:9947463-9949141	ENSBTAG00000016698	SLAMF8	3:9968521-9977098	100k	0.885087	0.0190487	0.779962
XLOC_2304583	3:14369383-14373486	ENSBTAG00000000404	APOA1BP	3:14279665-14290449	100k	-0.830538	0.0406426	0.878515
XLOC_2304583	3:14369383-14373486	ENSBTAG00000006882	IQGAP3	3:14306400-14346150	100k	0.862049	0.0272329	0.826828
XLOC_230765	12:18002425-18019343	ENSBTAG00000003109	ITM2B	12:18114552-18139506	100k	0.848076	0.032868	0.854813
XLOC_2309868	3:22850588-22852100	ENSBTAG00000017316	-	3:22880134-22899870	100k	0.899634	0.0146044	0.742257
XLOC_231369	12:19635547-19638647	ENSBTAG00000008173	TRIM13	12:19543052-19556013	100k	0.841717	0.0355973	0.864311
XLOC_2331802	3:16503003-16505523	ENSBTAG00000017942	CRTC2	3:16535365-16544863	100k	-0.84802	0.0328917	0.854972
XLOC_2331802	3:16503003-16505523	ENSBTAG00000018711	DENND4B	3:16551605-16561470	100k	-0.832573	0.039701	0.875979
XLOC_2331802	3:16503003-16505523	ENSBTAG00000018987	RPS25	3:16507483-16507861	10k,100k	0.87595	0.0221281	0.802826
XLOC_2335548	3:66703690-66704668	ENSBTAG00000031082	-	3:66755613-66755946	100k	0.936576	0.00590631	0.601928
XLOC_2341183	3:30486570-30515207	ENSBTAG00000015107	SLC16A1	3:30533844-30563298	100k	0.900882	0.0142497	0.737676
XLOC_2342762	3:33106410-33109340	ENSBTAG00000012555	RBM15	3:33200770-33203515	100k	0.831272	0.0403019	0.877911
XLOC_2343019	3:78837162-78840957	ENSBTAG00000011097	TCTEX1D1	3:78872533-78900130	100k	1	0	0
XLOC_2350223	3:89765708-89778608	ENSBTAG00000013802	DAB1	3:89639196-89699453	100k	0.847991	0.0329039	0.854972
XLOC_235232	12:33233583-33291726	ENSBTAG00000014619	WASF3	12:33156436-33186087	100k	0.953559	0.00318504	0.496785
XLOC_236424	12:36326619-36334117	ENSBTAG00000017425	GJB2	12:36335915-36340957	10k,100k	0.94688	0.00415769	0.543059
XLOC_2384860	3:101778497-101781070	ENSBTAG00000006125	PLK3	3:101792009-101796880	100k	0.862524	0.0270502	0.826024
XLOC_2384860	3:101778497-101781070	ENSBTAG00000006128	TCTEX1D4	3:101791332-101791992	100k	0.87314	0.0231194	0.808021
XLOC_2417652	4:62478939-62484854	ENSBTAG00000005785	DPY19L1	4:62384965-62477209	10k,100k	-0.937484	0.00574018	0.59704
XLOC_2420287	4:66937827-67158444	ENSBTAG00000045567	PRR15	4:66937826-67401294	10k,100k	0.963823	0.00193954	0.413507
XLOC_2444853	4:64303976-64311634	ENSBTAG00000003115	KBTBD2	4:64321837-64324408	100k	0.817087	0.0471259	0.893474
XLOC_2453431	4:77222899-77224666	ENSBTAG00000010504	TBRG4	4:77224763-77231980	10k,100k	0.814236	0.0485572	0.896385
XLOC_2455591	4:81831021-81836578	ENSBTAG00000006661	RALA	4:81919124-81929351	100k	0.853018	0.030818	0.84512
XLOC_2462762	4:93463540-93469622	ENSBTAG00000031866	-	4:93379462-93382232	100k	0.82393	0.043772	0.88518
XLOC_2471815	4:31278147-31286386	ENSBTAG00000015539	RAPGEF5	4:31017032-31222267	100k	0.892127	0.0168274	0.76644
XLOC_2482540	4:50104355-50267222	ENSBTAG00000033197	EPDR1	4:50028918-50064257	100k	0.821178	0.0451066	0.888134
XLOC_248641	12:89271795-89274325	ENSBTAG00000004041	ANKRD10	12:89304123-89331902	100k	0.866053	0.025711	0.821736
XLOC_2488815	4:60036466-60098104	ENSBTAG00000046491	-	4:60018208-60019082	100k	0.879711	0.0208339	0.794374
XLOC_2492026	4:64336681-64337534	ENSBTAG00000003114	AVL9	4:64353893-64387651	100k	0.927337	0.00772804	0.649368
XLOC_2492840	4:65784150-65788852	ENSBTAG00000000745	AQP1	4:65830991-65845186	100k	0.961852	0.0021552	0.42985
XLOC_2492840	4:65784150-65788852	ENSBTAG00000009390	FAM188B	4:65865703-65984140	100k	0.858286	0.0287013	0.834143
XLOC_2494643	4:68078327-68078883	ENSBTAG00000018909	-	4:67767892-68200912	10k,100k	-0.873877	0.0228575	0.805945
XLOC_2500996	4:33260788-33262913	ENSBTAG00000021535	CROT	4:33197553-33259125	10k,100k	0.98803	0.000214058	0.0984088
XLOC_2503532	4:83215785-83230029	ENSBTAG00000031967	AMPH	4:83035933-83247969	10k,100k	-0.823378	0.0440383	0.885716
XLOC_2521033	4:112926915-112927416	ENSBTAG00000017143	ERP70	4:112989513-113006466	100k	0.812847	0.0492619	0.898383
XLOC_2521820	4:114141591-114144746	ENSBTAG00000012078	TMEM176A	4:114208681-114212312	100k	0.862996	0.0268692	0.825563
XLOC_2521820	4:114141591-114144746	ENSBTAG00000016766	TMEM176B	4:114199461-114207377	100k	0.840019	0.0363435	0.867214
XLOC_2525522	4:120267834-120271442	ENSBTAG00000005483	ESYT2	4:120230770-120306448	10k,100k	0.871511	0.0237036	0.812145
XLOC_2548922	5:26207172-26207691	ENSBTAG00000009634	HOXC5	5:26157430-26158878	100k	0.876628	0.021892	0.801269
XLOC_2551724	5:31054238-31055639	ENSBTAG00000021808	CACNB3	5:31116983-31126056	100k	0.872487	0.0233527	0.809659
XLOC_2551724	5:31054238-31055639	ENSBTAG00000021810	DDX23	5:31101516-31116108	100k	-0.921171	0.00907607	0.673204
XLOC_2552245	5:31711310-31754936	ENSBTAG00000039152	-	5:31775720-31776650	100k	0.957234	0.00270431	0.471312
XLOC_2566370	5:56199345-56200151	ENSBTAG00000004494	GALGT	5:56179508-56186416	100k	-0.857877	0.0288631	0.834913
XLOC_2566751	5:56829059-56838269	ENSBTAG00000021807	TAC3	5:56744604-56748242	100k	0.925185	0.00818646	0.661946
XLOC_2570974	5:63227924-63231717	ENSBTAG00000017385	-	5:63208484-63209321	100k	0.838585	0.0369792	0.869679
XLOC_257220	13:26115084-26121757	ENSBTAG00000009117	THNSL1	13:26122535-26124764	10k,100k	0.915815	0.0103324	0.695886
XLOC_2576480	5:71481260-71482984	ENSBTAG00000011070	RTCB	5:71366685-71388046	100k	0.943177	0.00475156	0.566371
XLOC_2577593	5:73997682-73997973	ENSBTAG00000045785	TOM1	5:73905662-73946203	100k	-0.877806	0.0214846	0.798825
XLOC_2578461	5:75559712-75561159	ENSBTAG00000026657	IFT27	5:75509438-75532725	100k	0.817285	0.0470271	0.893105
XLOC_2591900	5:95994227-95997265	ENSBTAG00000003221	ATF7IP	5:95800987-95912434	100k	0.929102	0.00736166	0.640163
XLOC_2593905	5:99341363-99342093	ENSBTAG00000015351	STYK1	5:99407005-99439453	100k	-0.860159	0.0279658	0.830741
XLOC_2600835	5:110142055-110153520	ENSBTAG00000008857	GALR3	5:110136655-110138547	10k,100k	0.89467	0.0160573	0.759822
XLOC_2601193	5:110868433-110870850	ENSBTAG00000003693	UNC84B	5:110872316-110885520	10k,100k	-0.948468	0.00391493	0.53502
XLOC_2601193	5:110868433-110870850	ENSBTAG00000010157	TOMM22	5:110825639-110827610	100k	0.876237	0.0220282	0.80206
XLOC_2601397	5:111122567-111147497	ENSBTAG00000037800	APOBEC3A	5:111045316-111048603	100k	1	0	0
XLOC_2601897	5:111803758-111823000	ENSBTAG00000014247	FAM83F	5:111871466-111898328	100k	-0.896854	0.0154099	0.75256
XLOC_2614116	5:10321809-10329934	ENSBTAG00000014003	MYF6	5:10330468-10331983	10k,100k	0.979149	0.000647619	0.225092
XLOC_2614116	5:10321809-10329934	ENSBTAG00000026977	PTPRQ	5:10064324-10305992	100k	0.945256	0.00441328	0.553271
XLOC_2625820	5:28622147-28623087	ENSBTAG00000008897	BIN2	5:28622127-28677837	10k,100k	0.858706	0.0285357	0.833035
XLOC_2626680	5:30411052-30434791	ENSBTAG00000019281	MCRS1	5:30435180-30463019	10k,100k	-0.964354	0.00188331	0.408038
XLOC_2636862	5:120889263-120903810	ENSBTAG00000045808	IL17REL	5:120992688-120995979	100k	0.825813	0.0428691	0.882919
XLOC_2640193	5:4813749-4817724	ENSBTAG00000014859	CAPS2	5:4769056-4806601	10k,100k	0.99668	1.6516e-05	0.00951477
XLOC_264146	10:85079000-85080285	ENSBTAG00000011680	PAPLN	10:85097753-85123914	100k	0.971431	0.00121265	0.329428
XLOC_264146	10:85079000-85080285	ENSBTAG00000011683	NUMB	10:85126906-85289020	100k	-0.911985	0.0112791	0.70872
XLOC_264146	10:85079000-85080285	ENSBTAG00000011757	PSEN1	10:85006249-85073421	10k,100k	-0.835247	0.0384795	0.872421
XLOC_2643085	5:9293542-9295667	ENSBTAG00000014609	PPP1R12A	5:9347410-9511533	100k	0.909947	0.0117991	0.711618
XLOC_2655424	5:75675974-75676901	ENSBTAG00000007531	NCF4	5:75641216-75659769	100k	0.85186	0.0312927	0.848059
XLOC_2655820	5:76189449-76224973	ENSBTAG00000007259	ELFN2	5:76173494-76175969	100k	0.908313	0.0122244	0.716013
XLOC_2655965	5:76314548-76318537	ENSBTAG00000016661	USP18	5:76375511-76405820	100k	0.975967	0.000859467	0.269565
XLOC_2663017	5:89699452-89719489	ENSBTAG00000017260	PDE3A	5:89554511-89620721	100k	0.834801	0.0386817	0.873046
XLOC_266943	10:89249649-89252873	ENSBTAG00000025329	IRF2BPL	10:89245838-89248163	10k,100k	0.884652	0.0191905	0.781618
XLOC_2669615	5:100078520-100080273	ENSBTAG00000007720	NKG2A	5:99974364-99978911	100k	0.943326	0.00472693	0.565495
XLOC_2669615	5:100078520-100080273	ENSBTAG00000038843	NKG2C	5:99988120-99992305	100k	0.987127	0.000247509	0.110484
XLOC_2673183	5:105739870-105759636	ENSBTAG00000047191	KCNA6	5:105762454-105764041	10k,100k	0.907439	0.0124547	0.719612
XLOC_2674299	5:57659298-57662019	ENSBTAG00000009049	-	5:57758049-57762409	100k	0.855018	0.0300059	0.840833
XLOC_2674299	5:57659298-57662019	ENSBTAG00000010444	ERBB3	5:57539932-57560884	100k	0.927291	0.00773779	0.649533
XLOC_2676580	5:111430353-111439274	ENSBTAG00000017463	RPS19BP1	5:111467543-111471171	100k	-0.814	0.0486767	0.896752
XLOC_2677974	5:113938124-113951688	ENSBTAG00000016516	CYB5R3	5:114009260-114024565	100k	0.946932	0.00414959	0.542705
XLOC_2678897	5:115649678-115669789	ENSBTAG00000021978	PARVB	5:115517819-115572329	100k	0.884161	0.0193509	0.783577
XLOC_2679335	5:116186771-116208086	ENSBTAG00000006973	PHF21B	5:116124286-116144383	100k	0.865738	0.0258292	0.821736
XLOC_2679612	5:116580419-116580812	ENSBTAG00000012088	FBLN1	5:116616199-116695692	100k	0.935836	0.00604336	0.604456
XLOC_268960	13:65327659-65329516	ENSBTAG00000004429	GDF5	13:65340131-65343889	100k	0.819211	0.0460723	0.889649
XLOC_2703154	5:103857521-103858923	ENSBTAG00000013123	PHB2	5:103853321-103857548	10k,100k	0.969914	0.00134414	0.348107
XLOC_2703154	5:103857521-103858923	ENSBTAG00000013126	-	5:103847446-103853139	10k,100k	0.898355	0.0149726	0.747064
XLOC_2703154	5:103857521-103858923	ENSBTAG00000013127	LPCAT3	5:103841288-103847254	100k	0.897079	0.0153441	0.751717
XLOC_2703390	5:104209893-104215592	ENSBTAG00000034246	ACRBP	5:104154009-104161646	100k	-0.817705	0.0468184	0.892306
XLOC_2703507	5:104400127-104403281	ENSBTAG00000014603	VAMP1	5:104285968-104300410	100k	-0.919959	0.00935344	0.679276
XLOC_2730176	6:18931513-19108847	ENSBTAG00000012961	PAPSS1	6:18740228-18854669	100k	0.965832	0.00173119	0.393595
XLOC_2744231	6:90468521-90485110	ENSBTAG00000019716	CXCL8	6:90559881-90563647	100k	0.843413	0.0348595	0.862545
XLOC_2760325	6:115438102-115445452	ENSBTAG00000010343	C1QTNF7	6:115276057-115404039	100k	0.843554	0.0347984	0.862279
XLOC_2762000	6:70048282-70057090	ENSBTAG00000003443	USP46	6:69952425-70003063	100k	-0.854009	0.0304143	0.842901
XLOC_276486	10:7498084-7499769	ENSBTAG00000000898	F2RL2	10:7554264-7867328	100k	0.927774	0.00763645	0.647225
XLOC_276486	10:7498084-7499769	ENSBTAG00000017507	SV2C	10:7339425-7503067	10k,100k	0.887077	0.0184075	0.77579
XLOC_2772834	6:87113767-87119183	ENSBTAG00000011952	SULT1E1	6:87035925-87094952	100k	0.839346	0.0366415	0.868409
XLOC_2779410	6:26977739-26978200	ENSBTAG00000024125	-	6:27014752-27015007	100k	0.924901	0.008248	0.662957
XLOC_2779603	6:97776370-97780348	ENSBTAG00000002978	PRKG2	6:97652568-97735626	100k	0.852716	0.0309412	0.845978
XLOC_279606	13:16119362-16122353	ENSBTAG00000013930	ATP5C1	13:16171110-16187450	100k	0.845601	0.0339184	0.859109
XLOC_279688	13:16415920-16428689	ENSBTAG00000005915	SFMBT2	13:16278274-16640879	10k,100k	-0.950688	0.00358753	0.519379
XLOC_280383	10:14259454-14270081	ENSBTAG00000013638	IQCH	10:14075186-14304476	10k,100k	0.817474	0.046933	0.892845
XLOC_2819684	6:91048796-91054570	ENSBTAG00000018134	AREG	6:91126255-91138391	100k	0.93213	0.00675311	0.622338
XLOC_2824300	6:99089700-99092281	ENSBTAG00000014804	HNRPDL	6:98983514-98990087	100k	-0.828236	0.0417203	0.880902
XLOC_2824905	6:99757066-99799675	ENSBTAG00000005744	COQ2	6:99812237-99839387	100k	0.837783	0.0373372	0.869879
XLOC_2824905	6:99757066-99799675	ENSBTAG00000005745	HPSE	6:99846840-99892778	100k	0.959473	0.00243041	0.451606
XLOC_2824905	6:99757066-99799675	ENSBTAG00000046700	-	6:99812237-99839387	100k	0.982524	0.000455422	0.176267
XLOC_2830286	6:108336591-108337308	ENSBTAG00000027453	RNF4	6:108307672-108341783	10k,100k	-0.881735	0.020153	0.789465
XLOC_284940	10:22183723-22184512	ENSBTAG00000045758	-	10:22106908-23304334	10k,100k	0.915705	0.010359	0.695937
XLOC_285258	10:22663171-22663611	ENSBTAG00000045758	-	10:22106908-23304334	10k,100k	0.915705	0.010359	0.695937
XLOC_2857040	7:22802582-22804465	ENSBTAG00000018049	MKNK2	7:22787217-22796782	10k,100k	0.839994	0.0363548	0.867257
XLOC_2858226	6:99490213-99498418	ENSBTAG00000020525	SEC31A	6:99427388-99478448	100k	-0.828552	0.0415717	0.880798
XLOC_2858431	6:99757069-99763715	ENSBTAG00000009849	PLAC8	6:99721320-99754969	10k,100k	0.97244	0.00112886	0.318465
XLOC_2858431	6:99757069-99763715	ENSBTAG00000046700	-	6:99812237-99839387	100k	-0.901004	0.0142152	0.737269
XLOC_2863803	6:107899141-107907386	ENSBTAG00000001505	GRK4	6:107849266-107891935	10k,100k	0.842349	0.0353217	0.863499
XLOC_2872502	7:48010403-48012076	ENSBTAG00000014744	TXNDC15	7:47943545-47959145	100k	0.883615	0.0195299	0.785597
XLOC_2875000	7:52594397-52601459	ENSBTAG00000003986	CXXC5	7:52505096-52513059	100k	-0.828308	0.0416867	0.880821
XLOC_2876158	7:54096219-54099033	ENSBTAG00000017349	PCDHGA8	7:54152474-54281944	100k	0.833811	0.0391332	0.874609
XLOC_2876482	7:54759743-54770778	ENSBTAG00000005249	RNF14	7:54717279-54735688	100k	0.834427	0.038852	0.873379
XLOC_2885782	7:67916885-67918678	ENSBTAG00000008443	LARP1	7:67988298-68007480	100k	-0.84785	0.0329635	0.855116
XLOC_2897314	7:84547908-84550539	ENSBTAG00000013358	RPS23	7:84523779-84525639	100k	0.87443	0.0226616	0.804981
XLOC_2897314	7:84547908-84550539	ENSBTAG00000038117	MGC138057	7:84242449-84505756	100k	-0.814881	0.0482314	0.896036
XLOC_2907941	7:100472113-100473827	ENSBTAG00000020860	CHD1	7:100492793-100565687	100k	0.815544	0.0478979	0.895174
XLOC_2914425	7:62978295-62981067	ENSBTAG00000015419	ARHGEF37	7:62923975-62978142	10k,100k	0.912232	0.0112167	0.708617
XLOC_2918461	7:4953591-4953983	ENSBTAG00000011481	IL12RB1	7:5050174-5068855	100k	0.884035	0.0193921	0.783909
XLOC_2918461	7:4953591-4953983	ENSBTAG00000018349	IFI30	7:4981194-4984553	100k	0.909763	0.0118466	0.711618
XLOC_292033	10:26697900-26702683	ENSBTAG00000002748	TMEM55B	10:26702989-26706505	10k,100k	0.840974	0.0359232	0.865429
XLOC_292033	10:26697900-26702683	ENSBTAG00000009374	PARP2	10:26799839-26814032	100k	-0.843072	0.0350072	0.863078
XLOC_2921486	7:71591413-72084467	ENSBTAG00000025109	-	7:71394152-71658772	10k,100k	0.827294	0.0421654	0.8814
XLOC_2922975	7:13509176-13536491	ENSBTAG00000016354	IER2	7:13543663-13545435	10k,100k	0.883969	0.0194137	0.784224
XLOC_2927022	7:19618563-19639999	ENSBTAG00000006069	CAPS	7:19640260-19692540	10k,100k	0.904329	0.0132917	0.725251
XLOC_2927022	7:19618563-19639999	ENSBTAG00000006070	RANBP3	7:19640260-19692540	10k,100k	0.921429	0.00901764	0.672345
XLOC_294020	13:65379803-65385839	ENSBTAG00000030990	UQCC	13:65233031-65329516	100k	-0.829369	0.0411885	0.880444
XLOC_294286	10:35951151-35968522	ENSBTAG00000007237	BUB1B	10:35903020-35970465	10k,100k	-0.935533	0.00610003	0.605198
XLOC_294456	10:30531050-30532176	ENSBTAG00000012712	AQR	10:30432686-30514706	100k	0.914141	0.0107411	0.703691
XLOC_294456	10:30531050-30532176	ENSBTAG00000040206	ZNF770	10:30525209-30527276	10k,100k	0.894091	0.016231	0.76109
XLOC_2945263	7:46227108-46228663	ENSBTAG00000021261	-	7:46213581-46213977	100k	0.895352	0.0158539	0.758025
XLOC_2949284	7:51214844-51218937	ENSBTAG00000005293	CDC25C	7:51313473-51344138	100k	0.867189	0.0252869	0.820857
XLOC_2956795	7:62828945-62830264	ENSBTAG00000019951	PCYOX1L	7:62752480-62764723	100k	-0.824389	0.0435507	0.88447
XLOC_2958841	7:17202707-17204214	ENSBTAG00000038151	ELOF1	7:17118953-17125096	100k	0.826117	0.0427243	0.88277
XLOC_2961786	7:21465356-21468223	ENSBTAG00000006619	MATK	7:21421265-21429075	100k	-0.96516	0.0017996	0.40054
XLOC_2961786	7:21465356-21468223	ENSBTAG00000010373	CACTIN	7:21539959-21551276	100k	0.916078	0.0102689	0.694954
XLOC_2961786	7:21465356-21468223	ENSBTAG00000014944	TBXA2R	7:21561178-21569885	100k	0.815062	0.0481403	0.895819
XLOC_2961786	7:21465356-21468223	ENSBTAG00000018342	ZO3	7:21447997-21478598	10k,100k	0.960275	0.0023358	0.446316
XLOC_2970450	7:34716337-34723106	ENSBTAG00000046688	-	7:34615434-34616823	100k	0.884388	0.0192767	0.782348
XLOC_2983151	7:51430988-51434863	ENSBTAG00000010069	EGR1	7:51438726-51442500	10k,100k	0.848747	0.0325861	0.853233
XLOC_2999214	8:10163615-10166556	ENSBTAG00000000534	PNOC	8:10251631-10280827	100k	0.937535	0.00573095	0.596753
XLOC_3007438	8:22685741-22700591	ENSBTAG00000046119	-	8:22739270-22739969	100k	-0.961751	0.0021665	0.430856
XLOC_3007761	8:23211740-23213091	ENSBTAG00000045674	-	8:23231883-23232444	100k	0.830477	0.0406713	0.878568
XLOC_3007761	8:23211740-23213091	ENSBTAG00000046683	-	8:23117017-23117605	100k	0.94149	0.0050349	0.576382
XLOC_3007761	8:23211740-23213091	ENSBTAG00000046967	-	8:23253527-23254085	100k	1	0	0
XLOC_3027829	8:52938760-52939271	ENSBTAG00000012991	PRUNE2	8:52957816-53196562	100k	-0.859003	0.0284185	0.832687
XLOC_3040123	8:22688059-22700846	ENSBTAG00000047195	-	8:22729309-22729897	100k	0.915799	0.0103363	0.695927
XLOC_3040123	8:22688059-22700846	ENSBTAG00000047782	-	8:22754511-22755081	100k	0.903132	0.0136207	0.728973
XLOC_3040123	8:22688059-22700846	ENSBTAG00000048063	-	8:22700612-22701200	10k,100k	0.881105	0.0203636	0.790715
XLOC_3040251	8:22843233-22849391	ENSBTAG00000047782	-	8:22754511-22755081	100k	0.848563	0.0326631	0.853838
XLOC_3044936	8:29933695-29969768	ENSBTAG00000027442	NFIB	8:29858117-30155742	10k,100k	0.833834	0.0391227	0.874609
XLOC_3052181	8:40253643-40294635	ENSBTAG00000019125	SLC1A1	8:40178393-40253322	10k,100k	0.882062	0.0200438	0.789299
XLOC_3059163	8:102793275-102800587	ENSBTAG00000030960	DNAJC25	8:102759007-102776534	100k	0.826162	0.0427026	0.882592
XLOC_3059465	8:103426450-103441850	ENSBTAG00000031295	HSDL2	8:103452038-103512716	100k	0.903966	0.013391	0.726597
XLOC_3067690	8:64796608-64810677	ENSBTAG00000018035	TGFBR1	8:64570092-64705452	100k	0.817324	0.0470079	0.893105
XLOC_3079152	8:22927217-22928537	ENSBTAG00000046629	-	8:23016039-23016627	100k	1	0	0
XLOC_3079246	8:23031051-23031742	ENSBTAG00000046638	IFNAH	8:23073253-23073823	100k	0.881175	0.0203401	0.790614
XLOC_3081891	8:26871737-26879605	ENSBTAG00000014103	SH3GL2	8:26631851-26859970	100k	0.820342	0.0455161	0.888784
XLOC_3103375	8:5687904-5688836	ENSBTAG00000012535	SCRG1	8:5632224-5651415	100k	-0.921758	0.0089433	0.671205
XLOC_3113975	8:23009659-23079574	ENSBTAG00000047134	-	8:22975514-22976102	100k	0.826341	0.0426177	0.882313
XLOC_312967	14:48664372-48667445	ENSBTAG00000006209	EXT1	14:48318649-48633661	100k	0.851622	0.0313906	0.848075
XLOC_3165072	8:102364102-102417996	ENSBTAG00000006712	KIAA0368	8:102504817-102589796	100k	0.859382	0.0282697	0.831894
XLOC_3190666	9:75303618-75304305	ENSBTAG00000007799	MTFR2	9:75236008-75254523	100k	0.823362	0.0440459	0.885716
XLOC_319363	10:76850907-76858466	ENSBTAG00000009642	AKAP5	10:76927472-76928759	100k	0.850874	0.0316998	0.849272
XLOC_3202073	9:93010068-93126804	ENSBTAG00000010047	TIAM2	9:93127890-93307575	10k,100k	0.994212	5.01609e-05	0.0271069
XLOC_3205188	9:97419639-97422063	ENSBTAG00000007974	WTAP	9:97419638-97460620	10k,100k	0.873616	0.0229499	0.806596
XLOC_321051	10:80523670-80526949	ENSBTAG00000018971	RAD51B	10:80248848-80631540	10k,100k	0.896341	0.0155609	0.754116
XLOC_321923	14:83368359-83374786	ENSBTAG00000013165	ENPP2	14:83360210-83456674	10k,100k	0.869388	0.024475	0.816488
XLOC_3238419	9:43871330-43873014	ENSBTAG00000017527	AIM1	9:43886255-43937667	100k	0.891377	0.0170576	0.768151
XLOC_326459	10:89022907-89024607	ENSBTAG00000008735	VASH1	10:89026340-89044338	10k,100k	0.85515	0.0299528	0.840562
XLOC_3265062	9:88067003-88068120	ENSBTAG00000032024	KATNA1	9:87965070-87999503	100k	0.918666	0.00965388	0.683411
XLOC_3270085	9:97419662-97434791	ENSBTAG00000015166	PNLDC1	9:97502897-97524529	100k	0.860487	0.0278383	0.830032
XLOC_3296223	9:82438799-82473930	ENSBTAG00000009795	SF3B5	9:82549525-82550198	100k	-0.868484	0.0248073	0.818634
XLOC_3309234	X:28910836-29037351	ENSBTAG00000039870	MGC148328	X:29091245-29091757	100k	0.881847	0.0201154	0.789398
XLOC_330989	14:31794394-31797490	ENSBTAG00000021821	-	14:31803025-31857899	10k,100k	0.873915	0.0228438	0.805945
XLOC_3312059	X:32523925-32524445	ENSBTAG00000026451	-	X:32611006-32611744	100k	0.925749	0.00806511	0.659897
XLOC_333991	10:93388100-93390386	ENSBTAG00000021708	-	10:93172487-93368739	100k	0.831676	0.0401147	0.877468
XLOC_3347119	X:33289424-33291734	ENSBTAG00000021713	MAMLD1	X:33285823-33402706	10k,100k	0.893398	0.0164402	0.763504
XLOC_3349553	X:92330273-92353181	ENSBTAG00000002565	-	X:92253729-92254047	100k	1	0	0
XLOC_3349553	X:92330273-92353181	ENSBTAG00000013279	FOXP3	X:92369103-92375461	100k	0.888366	0.0179976	0.772962
XLOC_335576	10:102692630-102693492	ENSBTAG00000013138	TDP1	10:102693616-102766261	10k,100k	0.922279	0.008826	0.668777
XLOC_335815	10:102831329-102833357	ENSBTAG00000045849	-	10:102885319-102887015	100k	0.878769	0.0211545	0.796271
XLOC_3364051	X:60729396-60741126	ENSBTAG00000021968	MID2	X:60777948-60806210	100k	0.833127	0.0394464	0.875509
XLOC_3372368	X:126470768-126496123	ENSBTAG00000011258	ACOT9	X:126510125-126539314	100k	0.948681	0.00388287	0.534271
XLOC_3390093	X:4796984-4830590	ENSBTAG00000018569	CUL4B	X:4752578-4783555	100k	0.834224	0.0389444	0.873685
XLOC_3395684	X:13932988-13936158	ENSBTAG00000019061	ELF4	X:13915386-13926276	10k,100k	0.821818	0.0447946	0.887366
XLOC_3406130	X:123652309-124249134	ENSBTAG00000033894	-	X:123652308-124064658	10k,100k	0.893506	0.0164077	0.763264
XLOC_3406130	X:123652309-124249134	ENSBTAG00000037469	-	X:123652308-124064658	10k,100k	0.988143	0.000210053	0.0967224
XLOC_3406130	X:123652309-124249134	ENSBTAG00000046151	-	X:123652308-124064658	10k,100k	0.877013	0.0217587	0.800753
XLOC_3406130	X:123652309-124249134	ENSBTAG00000046171	-	X:124082650-124083682	10k,100k	0.954577	0.00304799	0.489954
XLOC_3406130	X:123652309-124249134	ENSBTAG00000047665	-	X:124229773-124249160	10k,100k	0.928876	0.00740797	0.641173
XLOC_3406144	X:123682281-124063515	ENSBTAG00000033894	-	X:123652308-124064658	10k,100k	0.927407	0.00771329	0.648874
XLOC_3406144	X:123682281-124063515	ENSBTAG00000037469	-	X:123652308-124064658	10k,100k	0.955618	0.00291093	0.482528
XLOC_3406144	X:123682281-124063515	ENSBTAG00000046151	-	X:123652308-124064658	10k,100k	0.870754	0.0239772	0.813653
XLOC_3406144	X:123682281-124063515	ENSBTAG00000046171	-	X:124082650-124083682	100k	0.987546	0.000231675	0.105066
XLOC_3406256	X:124096111-124271413	ENSBTAG00000033894	-	X:123652308-124064658	100k	0.948584	0.0038974	0.534982
XLOC_3406256	X:124096111-124271413	ENSBTAG00000037469	-	X:123652308-124064658	100k	0.958537	0.0025431	0.459602
XLOC_3406256	X:124096111-124271413	ENSBTAG00000046151	-	X:123652308-124064658	100k	0.899405	0.0146701	0.743475
XLOC_3406256	X:124096111-124271413	ENSBTAG00000046171	-	X:124082650-124083682	100k	0.990342	0.000139479	0.0681805
XLOC_3406256	X:124096111-124271413	ENSBTAG00000047665	-	X:124229773-124249160	10k,100k	0.951257	0.00350592	0.515537
XLOC_3422752	X:57526647-57540858	ENSBTAG00000032450	-	X:57553970-57589462	100k	1	0	0
XLOC_3434766	X:18094891-18099573	ENSBTAG00000015196	PHF6	X:18048861-18085914	10k,100k	0.887727	0.0182003	0.774288
XLOC_3435273	X:19097718-19100192	ENSBTAG00000047939	-	X:19076731-19117275	10k,100k	0.878248	0.021333	0.797735
XLOC_3448299	X:96925593-96931817	ENSBTAG00000003855	FAM120C	X:96940222-97058719	10k,100k	0.893027	0.0165528	0.764309
XLOC_3461081	X:118645973-118659578	ENSBTAG00000034064	MGC133764	X:118633279-118636998	10k,100k	0.85146	0.0314573	0.84824
XLOC_3461081	X:118645973-118659578	ENSBTAG00000035641	-	X:118603965-118605128	100k	0.910555	0.0116427	0.710337
XLOC_3461081	X:118645973-118659578	ENSBTAG00000046027	-	X:118705760-118706705	100k	0.96376	0.00194622	0.41367
XLOC_3481310	X:91193073-91195810	ENSBTAG00000005043	TIMP1	X:91232234-91236073	100k	0.840212	0.0362584	0.867017
XLOC_3481812	X:91886209-91887326	ENSBTAG00000018060	WDR13	X:91784375-91791382	100k	0.863361	0.0267298	0.825179
XLOC_3484669	X:96206127-96206975	ENSBTAG00000017761	SMC1A	X:96218219-96252806	100k	0.878028	0.0214083	0.798225
XLOC_349158	11:4140193-4141015	ENSBTAG00000018991	TSGA10	11:4173060-4239724	100k	0.910159	0.0117446	0.711618
XLOC_358712	15:52430041-52434046	ENSBTAG00000017964	LRRC51	15:52492120-52508047	100k	-0.814297	0.0485266	0.896288
XLOC_359449	11:21069166-21087982	ENSBTAG00000014679	DHX57	11:21164550-21219513	100k	-0.854144	0.0303596	0.842669
XLOC_359449	11:21069166-21087982	ENSBTAG00000021102	GALM	11:21040424-21095033	10k,100k	0.840705	0.0360413	0.86594
XLOC_359541	11:24618323-24647666	ENSBTAG00000010935	EML4	11:24653760-24806736	10k,100k	0.871587	0.0236762	0.811925
XLOC_359541	11:24618323-24647666	ENSBTAG00000019382	PKDCC	11:24529638-24539289	100k	0.91577	0.0103432	0.695937
XLOC_359787	15:55376954-55381327	ENSBTAG00000020485	ARRB1	15:55255744-55329451	100k	-0.826614	0.0424876	0.88206
XLOC_359787	15:55376954-55381327	ENSBTAG00000031777	GDPD5	15:55392274-55483132	100k	-0.903741	0.0134529	0.726997
XLOC_379286	15:45622284-45623539	ENSBTAG00000016142	CYB5R2	15:45647865-45656990	100k	0.903134	0.0136201	0.728973
XLOC_379286	15:45622284-45623539	ENSBTAG00000038598	-	15:45573877-45575215	100k	0.930515	0.00707457	0.630471
XLOC_379816	15:47237337-47244952	ENSBTAG00000003564	HPX	15:47108928-47267567	10k,100k	0.9062	0.012785	0.720357
XLOC_379816	15:47237337-47244952	ENSBTAG00000015628	SMPD1	15:47267702-47272165	100k	0.916968	0.0100554	0.691283
XLOC_380570	15:50968870-50994793	ENSBTAG00000000232	OR51D1	15:51023571-51024546	100k	0.830249	0.0407772	0.87873
XLOC_380570	15:50968870-50994793	ENSBTAG00000011332	TRIM68	15:51035534-51047873	100k	0.876021	0.0221032	0.80274
XLOC_381058	15:52871084-52872456	ENSBTAG00000001280	CLPB	15:52661472-52804186	100k	0.813881	0.0487367	0.896922
XLOC_382178	15:56531509-56535456	ENSBTAG00000031609	PRKRIR	15:56543032-56571783	10k,100k	0.972287	0.00114133	0.319516
XLOC_387801	11:62280727-62289732	ENSBTAG00000000111	UGP2	11:62244353-62299938	10k,100k	0.898692	0.0148751	0.746454
XLOC_390857	16:1972754-1973357	ENSBTAG00000024633	PIK3C2B	16:1981478-2030002	10k,100k	0.84596	0.0337649	0.858454
XLOC_390917	16:2133191-2141537	ENSBTAG00000026068	-	16:2117056-2117707	100k	0.885562	0.0188948	0.779373
XLOC_394358	11:72409847-72412942	ENSBTAG00000006832	SLC5A6	11:72418604-72425383	10k,100k	0.92012	0.00931633	0.679034
XLOC_394358	11:72409847-72412942	ENSBTAG00000007080	PREB	11:72493260-72504279	100k	0.842565	0.0352276	0.863261
XLOC_394358	11:72409847-72412942	ENSBTAG00000017283	GTF3C2	11:72299291-72312020	100k	-0.826845	0.0423783	0.881796
XLOC_401929	16:42899326-42906127	ENSBTAG00000032617	FBXO44	16:42899325-42906391	10k,100k	0.868949	0.0246362	0.81735
XLOC_403433	16:47968751-47970311	ENSBTAG00000009075	RNF207	16:47968522-47985490	10k,100k	0.964793	0.00183747	0.404501
XLOC_403433	16:47968751-47970311	ENSBTAG00000013071	GPR153	16:47942385-47947791	100k	-0.882694	0.0198339	0.787687
XLOC_403433	16:47968751-47970311	ENSBTAG00000021202	ACOT7	16:47827123-47934930	100k	-0.859046	0.0284016	0.832603
XLOC_403433	16:47968751-47970311	ENSBTAG00000048308	ICMT	16:47960245-47967797	10k,100k	0.869182	0.0245505	0.816677
XLOC_404636	11:86699850-86710471	ENSBTAG00000021283	KCNF1	11:86759337-86761647	100k	0.876536	0.0219239	0.801283
XLOC_411050	16:75439291-75442514	ENSBTAG00000002846	TRAF3IP3	16:75423472-75446749	10k,100k	0.946558	0.00420776	0.546132
XLOC_411050	16:75439291-75442514	ENSBTAG00000047766	G0S2	16:75539495-75540404	100k	0.972985	0.00108486	0.311103
XLOC_412110	16:79444490-79447555	ENSBTAG00000023144	PTPRC	16:79522521-79592696	100k	0.849526	0.03226	0.85174
XLOC_415815	11:104925781-104928466	ENSBTAG00000010582	BRD3	11:104860031-104880077	100k	0.924129	0.00841623	0.663977
XLOC_415876	16:13354337-13354998	ENSBTAG00000021672	RGS1	16:13314191-13318292	100k	0.876499	0.0219367	0.801363
XLOC_416632	11:106152602-106155666	ENSBTAG00000048054	UAP1L1	11:106156868-106161862	10k,100k	-0.878839	0.0211307	0.796236
XLOC_427290	16:52395985-52398258	ENSBTAG00000002575	SSU72	16:52240500-52373541	100k	-0.91241	0.0111719	0.707617
XLOC_427584	16:53003530-53004825	ENSBTAG00000005722	-	16:52997829-52998556	10k,100k	0.946981	0.00414206	0.542453
XLOC_427724	16:53498210-53502335	ENSBTAG00000005300	TMEM51	16:53534181-53538875	100k	0.953093	0.00324873	0.500286
XLOC_429166	16:56380806-56389681	ENSBTAG00000004855	PRDX6	16:56389803-56399714	10k,100k	0.825392	0.0430703	0.883385
XLOC_430997	11:29145039-29148182	ENSBTAG00000008987	SOCS5	11:28985137-29053248	100k	0.869865	0.0243007	0.81519
XLOC_435799	16:81346420-81347736	ENSBTAG00000047972	C1orf106	16:81368725-81379604	100k	0.834034	0.0390314	0.874244
XLOC_443852	17:30202873-30228794	ENSBTAG00000012824	INTU	17:30324841-30404702	100k	0.882083	0.0200369	0.78918
XLOC_449927	17:55155165-55163458	ENSBTAG00000019278	KNTC1	17:55103141-55169764	10k,100k	0.839856	0.0364156	0.867379
XLOC_453620	11:63217535-63235560	ENSBTAG00000007763	SLC1A4	11:63290421-63395507	100k	0.933219	0.0065406	0.618761
XLOC_454055	17:69530050-69532019	ENSBTAG00000010464	MN1	17:69431676-69478074	100k	0.902549	0.0137824	0.730359
XLOC_457379	11:63000649-63012282	ENSBTAG00000007793	SERTAD2	11:62992907-62993855	10k,100k	0.910846	0.0115683	0.709667
XLOC_460234	17:13281037-13287428	ENSBTAG00000013326	ANAPC10	17:13333869-13446148	100k	0.857957	0.0288314	0.834806
XLOC_460615	11:68571696-68583792	ENSBTAG00000002783	PCYOX1	11:68560572-68572075	10k,100k	0.858804	0.0284971	0.833034
XLOC_470867	17:57659554-57676088	ENSBTAG00000001168	BRAP	17:57563199-57592743	100k	-0.852555	0.0310074	0.846397
XLOC_470950	17:57910864-57917281	ENSBTAG00000008963	CIT	17:57819704-57990325	10k,100k	0.84861	0.0326433	0.853748
XLOC_474175	17:68481038-68481594	ENSBTAG00000010368	TPST2	17:68445521-68499477	10k,100k	-0.822768	0.0443334	0.886096
XLOC_475118	17:71565137-71574371	ENSBTAG00000003394	RNF215	17:71531993-71535270	100k	0.931441	0.00688944	0.626612
XLOC_475118	17:71565137-71574371	ENSBTAG00000031351	SEC14L4	17:71606711-71619967	100k	0.835035	0.0385756	0.872505
XLOC_475710	17:73386770-73387529	ENSBTAG00000040298	GSTT1	17:73300144-73307793	100k	-0.964964	0.00181981	0.402728
XLOC_475816	11:97769092-97770561	ENSBTAG00000011810	ANGPTL2	11:97674641-97975506	10k,100k	-0.879224	0.0209994	0.795716
XLOC_476104	17:74477255-74477818	ENSBTAG00000047676	PRODH	17:74425041-74490537	10k,100k	0.838671	0.0369413	0.869503
XLOC_476148	17:74563220-74564582	ENSBTAG00000008528	SLC25A1	17:74633474-74635952	100k	-0.914983	0.0105346	0.700154
XLOC_476148	17:74563220-74564582	ENSBTAG00000019375	SCARF2	17:74523148-74534819	100k	0.868529	0.0247909	0.818451
XLOC_479369	11:104164637-104170663	ENSBTAG00000021928	FAM69B	11:104176567-104180741	10k,100k	0.941077	0.00510562	0.57786
XLOC_480523	11:105870120-105870812	ENSBTAG00000046122	NRARP	11:105790353-105790698	100k	0.913976	0.0107819	0.703691
XLOC_480796	18:14687133-14690521	ENSBTAG00000023731	MC1R	18:14757331-14759082	100k	0.911679	0.0113564	0.709138
XLOC_483884	11:104183313-104185641	ENSBTAG00000030278	EGFL7	11:104130863-104131233	100k	-0.864941	0.0261296	0.823272
XLOC_483884	11:104183313-104185641	ENSBTAG00000030281	-	11:104186562-104187141	10k,100k	0.933152	0.00655358	0.61902
XLOC_485360	18:34720994-34724145	ENSBTAG00000013929	RRAD	18:34746054-34749250	100k	0.902581	0.0137734	0.730328
XLOC_485360	18:34720994-34724145	ENSBTAG00000040413	CES3	18:34775140-34787908	100k	0.87972	0.0208307	0.794368
XLOC_485360	18:34720994-34724145	ENSBTAG00000046708	PDP2	18:34709888-34711484	10k,100k	0.923134	0.00863544	0.666462
XLOC_485906	18:36600833-36603595	ENSBTAG00000001659	VPS4A	18:36507783-36595360	10k,100k	0.903357	0.0135584	0.727751
XLOC_488897	18:47180710-47190608	ENSBTAG00000031686	ZNF566	18:47237080-47266289	100k	0.88474	0.0191619	0.781261
XLOC_490484	18:52174953-52179871	ENSBTAG00000030933	ZNF576	18:52156626-52159132	100k	-0.8564	0.029451	0.838379
XLOC_490712	18:52922718-52923957	ENSBTAG00000001781	TOMM40	18:53021417-53032792	100k	-0.853058	0.0308014	0.845087
XLOC_490712	18:52922718-52923957	ENSBTAG00000015318	PVRL2	18:52984271-53016520	100k	0.822805	0.0443153	0.886065
XLOC_490979	18:53666810-53667427	ENSBTAG00000013346	SIX5	18:53755488-53759029	100k	-0.844444	0.0344143	0.861077
XLOC_491667	18:55716680-55717525	ENSBTAG00000012016	LMTK3	18:55609441-55624795	100k	-0.827474	0.04208	0.8814
XLOC_492639	18:58682017-58749955	ENSBTAG00000038125	-	18:58688853-58959011	10k,100k	0.916254	0.0102265	0.694137
XLOC_493674	18:63380453-63382553	ENSBTAG00000006486	TSEN34	18:63393522-63397442	100k	-0.812854	0.0492581	0.898383
XLOC_493674	18:63380453-63382553	ENSBTAG00000023333	LENG1	18:63421901-63425192	100k	-0.875649	0.0222333	0.803448
XLOC_494026	18:64723021-64723470	ENSBTAG00000039341	-	18:64743055-64744108	100k	0.863676	0.0266096	0.824786
XLOC_498601	18:13299956-13305978	ENSBTAG00000010151	CA5A	18:13389827-13412237	100k	0.83858	0.0369816	0.869679
XLOC_498905	18:14011058-14014669	ENSBTAG00000000638	CDT1	18:14053450-14060472	100k	0.916396	0.0101922	0.693514
XLOC_498905	18:14011058-14014669	ENSBTAG00000003895	CYBA	18:13931106-13938075	100k	0.820336	0.0455191	0.888784
XLOC_501813	18:23679370-23682726	ENSBTAG00000016407	IRX6	18:23679369-23687572	10k,100k	0.841967	0.0354883	0.86405
XLOC_504578	18:35312985-35319120	ENSBTAG00000032763	RANBP10	18:35386425-35452124	100k	0.992705	7.96275e-05	0.0415649
XLOC_504608	18:35474979-35477576	ENSBTAG00000002824	DPEP3	18:35576306-35580517	100k	0.830978	0.0404385	0.878284
XLOC_504608	18:35474979-35477576	ENSBTAG00000018040	PSMB10	18:35540356-35542906	100k	0.929271	0.00732704	0.639056
XLOC_508788	18:48434717-48435049	ENSBTAG00000017678	SPRED3	18:48464730-48470406	100k	-0.969184	0.00140977	0.35524
XLOC_509043	18:49157173-49161505	ENSBTAG00000013958	PAK4	18:49150843-49169719	10k,100k	-0.855311	0.0298878	0.840166
XLOC_509210	18:49638978-49650057	ENSBTAG00000002579	FBL	18:49659187-49718941	10k,100k	0.843713	0.0347298	0.861976
XLOC_509963	12:31511803-31514266	ENSBTAG00000014024	POMP	12:31492829-31503972	10k,100k	-0.952653	0.00330951	0.504603
XLOC_511598	18:56071217-56081098	ENSBTAG00000002853	HRC	18:56107441-56111943	100k	0.91913	0.0095455	0.682113
XLOC_511598	18:56071217-56081098	ENSBTAG00000038735	LHB	18:56026309-56027284	100k	0.824746	0.0433795	0.884005
XLOC_512047	18:57333415-57337056	ENSBTAG00000013107	SHANK1	18:57208105-57253991	100k	0.935462	0.00611326	0.605701
XLOC_512047	18:57333415-57337056	ENSBTAG00000020415	KLK4	18:57360331-57364101	100k	0.89445	0.0161232	0.76014
XLOC_512047	18:57333415-57337056	ENSBTAG00000030483	KLK7	18:57419934-57425155	100k	0.874812	0.0225271	0.804438
XLOC_513042	12:36599208-36607811	ENSBTAG00000003934	PSPC1	12:36529630-36579763	100k	0.878606	0.0212103	0.797064
XLOC_513042	12:36599208-36607811	ENSBTAG00000007167	ZMYM5	12:36493991-36520152	100k	0.900747	0.0142878	0.738487
XLOC_513083	18:60332508-60336576	ENSBTAG00000038674	ZNF677	18:60330958-60344819	10k,100k	0.865742	0.0258279	0.821736
XLOC_513616	18:62654743-62660233	ENSBTAG00000017847	PPP1R12C	18:62740892-62759819	100k	-0.904402	0.0132717	0.725251
XLOC_514605	18:65741630-65745773	ENSBTAG00000003462	ZNF135	18:65676641-65689192	100k	0.832722	0.0396324	0.875829
XLOC_514605	18:65741630-65745773	ENSBTAG00000047405	ZNF8	18:65798024-65798861	100k	0.940687	0.00517278	0.580945
XLOC_516980	19:9612316-9653451	ENSBTAG00000001166	HSF5	19:9548267-9670385	10k,100k	0.88529	0.0189829	0.779688
XLOC_517324	19:10619378-10661168	ENSBTAG00000019806	YPEL2	19:10546156-10593841	100k	-0.81402	0.0486663	0.896705
XLOC_520881	19:22679713-22693276	ENSBTAG00000000855	NXN	19:22457711-22621493	100k	0.848208	0.0328123	0.854636
XLOC_523214	19:29048924-29061484	ENSBTAG00000016344	PIK3R6	19:28913866-28961787	100k	0.901687	0.0140229	0.734079
XLOC_526669	19:39413288-39415577	ENSBTAG00000014199	TBX21	19:39351740-39363523	100k	0.818999	0.0461771	0.889965
XLOC_526905	19:40003847-40004857	ENSBTAG00000003229	RPL23	19:40074999-40079360	100k	0.825976	0.0427915	0.882911
XLOC_527280	19:40937340-40939099	ENSBTAG00000021462	CSF3	19:40981689-40983998	100k	0.828338	0.0416725	0.880821
XLOC_531849	19:54009727-54018795	ENSBTAG00000010899	TIMP2	19:54079296-54131052	100k	-0.879364	0.0209517	0.795147
XLOC_532579	19:56074500-56074802	ENSBTAG00000013792	UBALD2	19:56072683-56078553	10k,100k	0.932915	0.00659961	0.619863
XLOC_532579	19:56074500-56074802	ENSBTAG00000016240	RNF157	19:56112049-56167541	100k	0.826373	0.0426026	0.882253
XLOC_532974	19:57179582-57181527	ENSBTAG00000017242	FADS6	19:57141971-57157895	100k	0.898448	0.0149455	0.746642
XLOC_541698	19:23069630-23071111	ENSBTAG00000039819	RPH3AL	19:22872041-23011338	100k	0.937101	0.00581001	0.599096
XLOC_543000	19:27896245-27901801	ENSBTAG00000001071	WRAP53	19:27998929-28010744	100k	-0.838991	0.0367991	0.868693
XLOC_543000	19:27896245-27901801	ENSBTAG00000005462	FXR2	19:27932716-27940208	100k	-0.874604	0.0226003	0.804621
XLOC_544464	12:91066623-91068826	ENSBTAG00000020861	CHAMP1	12:91100866-91103281	100k	-0.92783	0.00762488	0.647048
XLOC_544464	12:91066623-91068826	ENSBTAG00000023187	-	12:91154818-91156716	100k	0.937334	0.00576756	0.598001
XLOC_547813	19:43281149-43282485	ENSBTAG00000047604	HSD17B1	19:43268325-43270819	100k	0.884984	0.0190822	0.780431
XLOC_547813	19:43281149-43282485	ENSBTAG00000048152	TUBG1	19:43316470-43321165	100k	0.857044	0.0291938	0.837169
XLOC_549017	19:48315086-48356076	ENSBTAG00000047866	-	19:48447144-48447444	100k	0.94722	0.00410514	0.541263
XLOC_549685	19:51065734-51072407	ENSBTAG00000024915	-	19:50942747-50968699	100k	0.988487	0.000198045	0.0920602
XLOC_549685	19:51065734-51072407	ENSBTAG00000040323	SECTM1	19:51088744-51149867	100k	0.98791	0.000218386	0.10019
XLOC_550396	19:53245574-53270354	ENSBTAG00000003192	TBC1D16	19:53181378-53245548	10k,100k	-0.938473	0.00556191	0.591678
XLOC_551364	19:56401224-56403443	ENSBTAG00000014964	GALK1	19:56465682-56472219	100k	0.831661	0.0401217	0.877528
XLOC_551562	19:56949189-56955374	ENSBTAG00000016133	MRPS7	19:56859682-56862920	100k	0.955171	0.00296937	0.485811
XLOC_557628	12:20260305-20318981	ENSBTAG00000020149	RNASEH2B	12:20400400-20480648	100k	-0.869421	0.0244632	0.816421
XLOC_557768	12:20400401-20427083	ENSBTAG00000007457	-	12:20512076-20568813	100k	0.976381	0.000830182	0.264286
XLOC_568293	12:36995553-36995881	ENSBTAG00000014486	ATP12A	12:36901243-36922492	100k	0.847395	0.0331556	0.856001
XLOC_577434	2:96798948-96822839	ENSBTAG00000015054	CRYGD	2:96826376-96828228	10k,100k	0.822619	0.0444057	0.886241
XLOC_577498	2:96885623-96887212	ENSBTAG00000014783	CRYGC	2:96836603-96838606	100k	0.999881	2.122e-08	1.39516e-05
XLOC_584507	2:122258250-122290761	ENSBTAG00000027930	-	2:122169404-122170058	100k	-0.824987	0.0432641	0.883974
XLOC_598375	12:90846830-90847134	ENSBTAG00000019965	TMEM255B	12:90796150-90813125	100k	0.889718	0.0175726	0.770266
XLOC_601575	2:47955496-48282539	ENSBTAG00000015291	ORC4	2:48282735-48377766	10k,100k	-0.822319	0.0445509	0.886837
XLOC_601815	12:90245452-90274102	ENSBTAG00000000446	ATP11A	12:90353678-90402670	100k	0.885688	0.0188541	0.779308
XLOC_602161	12:90846280-90847152	ENSBTAG00000019645	TFDP1	12:90738264-90754997	100k	0.82912	0.041305	0.880509
XLOC_622756	2:129707241-129708758	ENSBTAG00000005002	GALE	2:129707240-129711866	10k,100k	0.872734	0.0232643	0.808947
XLOC_622756	2:129707241-129708758	ENSBTAG00000047467	-	2:129726529-129728612	100k	0.872955	0.0231852	0.808662
XLOC_622887	2:130077125-130078661	ENSBTAG00000016578	HNRNPR	2:130103589-130132649	100k	0.924463	0.0083433	0.663977
XLOC_625738	13:34268925-34300212	ENSBTAG00000020053	ZEB1	13:34019875-34261299	10k,100k	0.914233	0.0107186	0.703691
XLOC_625816	13:30281046-30542862	ENSBTAG00000007602	ITGA8	13:30281045-30542974	10k,100k	-0.853166	0.0307576	0.845021
XLOC_627370	20:8427234-8434352	ENSBTAG00000008494	TMEM171	20:8419596-8430125	10k,100k	-0.891914	0.0168924	0.767222
XLOC_627975	20:10393307-10397775	ENSBTAG00000011046	CDK7	20:10356011-10384171	10k,100k	-0.871057	0.0238674	0.813395
XLOC_627975	20:10393307-10397775	ENSBTAG00000046192	AK6	20:10300552-10314075	100k	0.825971	0.0427938	0.882911
XLOC_628249	13:33421342-33429028	ENSBTAG00000022003	NSUN6	13:33291609-33369610	100k	-0.886907	0.0184617	0.77602
XLOC_629038	13:38860458-38867942	ENSBTAG00000004622	C13H20ORF12	13:38782688-38833049	100k	0.890654	0.0172811	0.769708
XLOC_632874	13:39662090-39706257	ENSBTAG00000032893	-	13:39643450-39658685	10k,100k	0.921576	0.00898423	0.671873
XLOC_639158	13:53510228-53544699	ENSBTAG00000003561	STK35	13:53482006-53494820	100k	0.861192	0.0275643	0.828592
XLOC_640500	13:55240896-55245167	ENSBTAG00000003163	RBBP8NL	13:55329941-55342707	100k	0.858099	0.0287752	0.834617
XLOC_645647	20:10032389-10034871	ENSBTAG00000005743	SMN1	20:10034941-10062660	10k,100k	0.841975	0.0354848	0.86405
XLOC_649141	13:63403866-63405264	ENSBTAG00000018535	CDK5RAP1	13:63368941-63403771	10k,100k	0.823159	0.0441441	0.885852
XLOC_652714	13:74099176-74100795	ENSBTAG00000003256	TOMM34	13:74068197-74088187	100k	-0.837332	0.037539	0.870261
XLOC_657744	13:76761158-76823902	ENSBTAG00000007489	NCOA3	13:76847443-76875680	100k	0.898915	0.0148109	0.745195
XLOC_665198	13:10033483-10038550	ENSBTAG00000034441	MACROD2	13:9835624-10043048	10k,100k	0.940015	0.00528931	0.583588
XLOC_668662	21:27418239-27441274	ENSBTAG00000011861	C21H15ORF26	21:27448603-27470396	10k,100k	-0.900499	0.0143581	0.738891
XLOC_669781	13:11500741-11535436	ENSBTAG00000040490	CCDC3	13:11543627-11636251	10k,100k	0.902328	0.0138439	0.731526
XLOC_669978	13:16416035-16428694	ENSBTAG00000013004	ITIH5	13:16278274-16640879	10k,100k	0.938477	0.00556125	0.591647
XLOC_672634	21:42218857-42268019	ENSBTAG00000022847	HEATR5A	21:42237689-42339622	10k,100k	0.84204	0.0354564	0.863873
XLOC_674828	21:48722550-48725876	ENSBTAG00000006582	SSTR1	21:48799459-48800704	100k	0.935977	0.00601713	0.604408
XLOC_676262	21:55483357-55547301	ENSBTAG00000002613	MIS18BP1	21:55398773-55477656	10k,100k	0.908488	0.0121784	0.715629
XLOC_678308	21:61753098-61764484	ENSBTAG00000003526	SYNE3	21:61855014-61963799	100k	0.87327	0.023073	0.807674
XLOC_679780	21:67014664-67015609	ENSBTAG00000004679	WARS	21:66888331-66916535	100k	-0.844814	0.0342555	0.860158
XLOC_681931	13:36892491-36895175	ENSBTAG00000017354	MPP7	13:36610251-36833259	100k	-0.82935	0.0411975	0.880462
XLOC_682636	21:5621236-5623146	ENSBTAG00000001567	LRRK1	21:5642545-5734611	100k	-0.850438	0.0318804	0.849849
XLOC_687341	13:46711594-46714551	ENSBTAG00000014194	ADARB2	13:46383730-46630127	100k	0.84669	0.0334542	0.857755
XLOC_690572	13:44891316-44894047	ENSBTAG00000015188	KLF6	13:44945067-44952151	100k	0.921577	0.00898414	0.671873
XLOC_693013	13:55865864-55867293	ENSBTAG00000015058	CDH4	13:55664243-55803649	100k	0.956276	0.00282587	0.479521
XLOC_697136	21:59329200-59334457	ENSBTAG00000031834	-	21:59275186-59289639	100k	0.858327	0.0286851	0.834143
XLOC_700505	21:71221967-71222700	ENSBTAG00000007319	JAG2	21:71145149-71156637	100k	0.829399	0.0411745	0.880348
XLOC_704112	22:12542840-12579547	ENSBTAG00000046512	CMYA1	22:12542839-12599080	10k,100k	0.898616	0.014897	0.746642
XLOC_704112	22:12542840-12579547	ENSBTAG00000047135	GORASP1	22:12471341-12480021	100k	0.970218	0.00131724	0.343546
XLOC_708180	13:77820854-77822313	ENSBTAG00000005957	CSE1L	13:77919357-77954887	100k	0.842562	0.0352287	0.863261
XLOC_711446	13:75337747-75339856	ENSBTAG00000000959	ZSWIM1	13:75359805-75362820	100k	0.868538	0.0247875	0.818402
XLOC_711446	13:75337747-75339856	ENSBTAG00000016742	WFDC3	13:75267858-75284423	100k	0.830696	0.0405695	0.878515
XLOC_711446	13:75337747-75339856	ENSBTAG00000037709	-	13:75339810-75340081	10k,100k	0.928144	0.00755949	0.645504
XLOC_715146	22:47696730-47698863	ENSBTAG00000010027	CHDH	22:47692468-47715887	10k,100k	0.896536	0.0155034	0.753422
XLOC_715357	22:48635013-48639022	ENSBTAG00000004747	SPCS1	22:48710804-48712454	100k	0.904047	0.0133688	0.726241
XLOC_716337	22:51574080-51578075	ENSBTAG00000018918	NDUFAF3	22:51540980-51542102	100k	0.906685	0.0126553	0.719656
XLOC_716905	22:53561800-53814263	ENSBTAG00000006155	CCRL2	22:53561799-53814263	10k,100k	0.825034	0.0432415	0.883909
XLOC_731286	22:43263069-43266331	ENSBTAG00000023207	FAM3D	22:43222427-43259967	10k,100k	0.887763	0.0181887	0.77405
XLOC_731482	22:43825512-43825917	ENSBTAG00000021164	SLMAP	22:43864915-43951804	100k	0.944561	0.00452509	0.557985
XLOC_732148	22:46106793-46108155	ENSBTAG00000020221	WNT5A	22:46096244-46112683	10k,100k	0.962786	0.0020516	0.422859
XLOC_733478	22:49631537-49632764	ENSBTAG00000040574	IQCF5	22:49566541-49568435	100k	1	0	0
XLOC_733513	22:49770614-49771000	ENSBTAG00000006501	VPRBP	22:49857471-49936603	100k	0.889469	0.0176503	0.770878
XLOC_734831	22:52928449-52986977	ENSBTAG00000002948	SETD2	22:53011795-53070746	100k	-0.961992	0.00213942	0.429564
XLOC_735849	22:56183238-56185170	ENSBTAG00000018600	VGLL4	22:56220083-56290873	100k	0.867698	0.0250979	0.820076
XLOC_736056	22:56710966-56711799	ENSBTAG00000006614	TMCC1	22:56700644-56742873	10k,100k	-0.936176	0.00598028	0.603362
XLOC_736890	22:59100522-59100969	ENSBTAG00000004014	FBLN2	22:58990281-59038424	100k	-0.961976	0.00214123	0.429564
XLOC_740314	23:10551746-10553846	ENSBTAG00000010728	RAB44	23:10610917-10617305	100k	1	0	0
XLOC_740973	23:12970700-12984898	ENSBTAG00000001074	SAYSD1	23:12964406-12984898	10k,100k	0.826859	0.0423716	0.881747
XLOC_740973	23:12970700-12984898	ENSBTAG00000018224	GLP1R	23:12913191-12940627	100k	-0.880177	0.020676	0.792979
XLOC_742300	23:17511775-17512379	ENSBTAG00000013722	AARS2	23:17609852-17798269	100k	0.881081	0.0203718	0.790762
XLOC_745066	23:27539501-27541803	ENSBTAG00000008833	APOM	23:27459276-27461382	100k	-0.851707	0.0313558	0.848075
XLOC_745434	23:28740550-28749437	ENSBTAG00000017836	ZFP57	23:28735959-28750908	10k,100k	0.89751	0.015218	0.749858
XLOC_745434	23:28740550-28749437	ENSBTAG00000031792	ZNRD1	23:28714469-28717896	100k	-0.864887	0.0261501	0.823322
XLOC_746104	23:31360007-31360689	ENSBTAG00000031753	BTN1A1	23:31343550-31373530	10k,100k	-0.818557	0.0463956	0.890698
XLOC_746236	23:31639478-31645584	ENSBTAG00000011677	HIST1H1C	23:31636946-31637588	10k,100k	-0.880086	0.020707	0.793109
XLOC_746236	23:31639478-31645584	ENSBTAG00000047206	HIST1H1E	23:31556335-31556992	100k	-0.847135	0.0332655	0.856511
XLOC_756106	23:15651370-15678707	ENSBTAG00000009861	FRS3	23:15592218-15601796	100k	-0.899602	0.0146136	0.742455
XLOC_758775	14:63816019-63823522	ENSBTAG00000007943	AZIN1	14:63767801-63802407	100k	-0.875464	0.0222981	0.803493
XLOC_759387	23:27434749-27438241	ENSBTAG00000000578	ABHD16A	23:27423437-27438241	10k,100k	-0.856375	0.029461	0.838379
XLOC_759387	23:27434749-27438241	ENSBTAG00000005634	LSM2	23:27339520-27344476	100k	-0.874078	0.0227862	0.805596
XLOC_759387	23:27434749-27438241	ENSBTAG00000018343	NCR3	23:27521252-27523736	100k	-0.846584	0.0334991	0.857828
XLOC_759856	23:28904008-28908231	ENSBTAG00000031825	-	23:28813848-28814950	100k	0.959566	0.0024193	0.450349
XLOC_759856	23:28904008-28908231	ENSBTAG00000048194	-	23:29004624-29005551	100k	0.835824	0.0382179	0.871693
XLOC_760697	23:31304223-31305370	ENSBTAG00000031747	HMGN4	23:31322595-31330574	100k	0.952922	0.00327239	0.502201
XLOC_772169	14:1001829-1103500	ENSBTAG00000045763	-	14:949552-950464	100k	0.839666	0.0364997	0.867772
XLOC_775226	24:34838582-34840932	ENSBTAG00000005709	ABHD3	24:34929109-34977410	100k	0.923681	0.00851463	0.664444
XLOC_782252	24:61874278-61938331	ENSBTAG00000019302	BCL2	24:61874277-62105526	10k,100k	0.878575	0.021221	0.797072
XLOC_783790	24:4202219-4202729	ENSBTAG00000009841	CNDP2	24:4267544-4278276	100k	0.93761	0.0057174	0.596239
XLOC_793593	24:41382535-41384946	ENSBTAG00000024015	PTPRM	24:40768712-41437121	10k,100k	0.923779	0.008493	0.664377
XLOC_794373	24:43635838-43637742	ENSBTAG00000010563	PTPN2	24:43539647-43607714	100k	0.893096	0.016532	0.764075
XLOC_800572	14:47455530-47779335	ENSBTAG00000007423	TNFRSF11B	14:47432902-47779335	10k,100k	0.895619	0.0157745	0.756873
XLOC_800858	25:3841429-3857550	ENSBTAG00000018999	MGRN1	25:3754934-3791613	100k	0.832886	0.0395572	0.875537
XLOC_807236	25:27492479-27493530	ENSBTAG00000031551	PRSS53	25:27450355-27455369	100k	0.886861	0.0184767	0.776061
XLOC_807528	25:28472927-28482031	ENSBTAG00000000390	TPST1	25:28339034-28445471	100k	0.923723	0.00850541	0.664444
XLOC_809897	25:36422781-36424424	ENSBTAG00000024772	TRIP6	25:36321719-36325556	100k	0.948759	0.00387113	0.533981
XLOC_811644	25:42232145-42232884	ENSBTAG00000007402	ZFAND2A	25:42221369-42229176	10k,100k	0.992743	7.88116e-05	0.041209
XLOC_813039	25:2586445-2593942	ENSBTAG00000005195	ZNF200	25:2675125-2686354	100k	0.830652	0.0405896	0.878515
XLOC_813262	25:3384075-3385362	ENSBTAG00000016629	ADCY9	25:3242403-3344129	100k	0.912504	0.0111485	0.707433
XLOC_817204	14:75561421-75562495	ENSBTAG00000006004	LRRC69	14:75577518-75651194	100k	-0.865327	0.0259838	0.822261
XLOC_819111	25:26369168-26374562	ENSBTAG00000008633	SLX1A	25:26381307-26389337	10k,100k	0.840709	0.0360397	0.86594
XLOC_819111	25:26369168-26374562	ENSBTAG00000018011	APOBR	25:26314945-26318940	100k	0.847128	0.0332686	0.856544
XLOC_819166	25:26476288-26476849	ENSBTAG00000008631	CORO1A	25:26392491-26397916	100k	0.876054	0.0220919	0.80257
XLOC_819233	25:26645134-26645822	ENSBTAG00000007952	MVP	25:26661753-26681331	100k	-0.891255	0.0170951	0.768431
XLOC_819233	25:26645134-26645822	ENSBTAG00000010904	PAGR1	25:26681933-26689460	100k	-0.84563	0.0339058	0.859109
XLOC_822014	25:33882555-33890787	ENSBTAG00000026278	CLDN4	25:33988116-33989662	100k	0.947643	0.0040401	0.538556
XLOC_831126	26:22311069-22316089	ENSBTAG00000003579	FBXW4	26:22228479-22316089	10k,100k	0.839636	0.0365128	0.867772
XLOC_837898	26:49504001-49528142	ENSBTAG00000008272	EBF3	26:49504000-49540549	10k,100k	-0.820147	0.0456116	0.888784
XLOC_837898	26:49504001-49528142	ENSBTAG00000047164	-	26:49617543-49620555	100k	-0.844257	0.034495	0.861146
XLOC_839831	15:22981001-23038994	ENSBTAG00000003770	PTS	15:22912246-22920397	100k	0.856571	0.0293827	0.838218
XLOC_842191	26:17041174-17048243	ENSBTAG00000020589	ENTPD1	26:17048734-17148143	10k,100k	-0.915622	0.010379	0.696453
XLOC_851513	27:244524-244873	ENSBTAG00000008585	ARHGEF10	27:204462-264986	10k,100k	0.8656	0.0258812	0.821982
XLOC_852409	27:5002139-5003576	ENSBTAG00000046204	ZNF705A	27:4996158-4999264	10k,100k	-0.843032	0.0350248	0.863078
XLOC_860357	27:33073267-33075162	ENSBTAG00000001529	WHSC1L1	27:33051376-33225949	10k,100k	-0.83951	0.0365686	0.868066
XLOC_862089	15:57231216-57234395	ENSBTAG00000017218	ACER3	15:57028595-57186215	100k	0.886794	0.018498	0.776212
XLOC_867396	27:15306413-15307071	ENSBTAG00000008682	TLR3	27:15232458-15243399	100k	0.959449	0.00243324	0.451606
XLOC_878718	15:82744552-82838721	ENSBTAG00000030908	OR9Q2	15:82728160-82729105	100k	0.832454	0.0397558	0.87608
XLOC_879776	15:84289885-84290388	ENSBTAG00000047472	OR10V1	15:84237710-84238682	100k	1	0	0
XLOC_880152	28:12508165-12773888	ENSBTAG00000008059	CHRM3	28:12810766-12812539	100k	0.857851	0.0288735	0.835016
XLOC_880840	28:13879256-13884047	ENSBTAG00000008853	HNRNPF	28:13902310-13920905	100k	0.857298	0.0290928	0.836742
XLOC_886078	28:31325423-31326420	ENSBTAG00000014506	ZNF503	28:31317208-31320375	10k,100k	0.889719	0.0175723	0.770266
XLOC_886093	28:31344023-31346028	ENSBTAG00000013585	-	28:31244062-31244908	100k	-0.867816	0.0250541	0.819577
XLOC_887944	28:35689485-35695882	ENSBTAG00000006536	CGN1	28:35591905-35602846	100k	0.854661	0.0301502	0.841827
XLOC_890495	28:44935177-44936429	ENSBTAG00000002669	RASSF4	28:44940861-45014243	10k,100k	-0.97669	0.000808706	0.259514
XLOC_896887	28:23408937-23412405	ENSBTAG00000045699	CTNNA3	28:22419202-24270401	10k,100k	0.815001	0.0481714	0.895935
XLOC_898426	28:29831473-29832897	ENSBTAG00000012667	CAMK2G	28:29878539-29930559	100k	-0.856446	0.0294326	0.838379
XLOC_898431	28:29840128-29850320	ENSBTAG00000021132	SYNPO2L	28:29799036-29805747	100k	0.910131	0.0117518	0.711618
XLOC_898900	28:31326626-31327076	ENSBTAG00000014506	ZNF503	28:31317208-31320375	10k,100k	0.889719	0.0175723	0.770266
XLOC_902402	28:43796580-43826836	ENSBTAG00000006288	VSTM4	28:43677655-43749033	100k	0.826231	0.04267	0.882468
XLOC_908321	15:45104512-45106231	ENSBTAG00000040252	-	15:45198362-45199307	100k	1	0	0
XLOC_909892	15:47237549-47244933	ENSBTAG00000003564	HPX	15:47108928-47267567	10k,100k	0.820494	0.0454417	0.888784
XLOC_914162	29:37755261-37755982	ENSBTAG00000039652	PTGDR2	29:37761270-37762491	10k,100k	0.903221	0.013596	0.728582
XLOC_914905	29:40952645-41013731	ENSBTAG00000015505	FADS2	29:41045231-41082248	100k	0.879496	0.0209069	0.794799
XLOC_916221	15:45740693-45742080	ENSBTAG00000016140	PPFIBP2	15:45663895-45799991	10k,100k	0.937538	0.0057304	0.596711
XLOC_916244	29:44845044-44846786	ENSBTAG00000002778	SF3B2	29:44803790-44817398	100k	0.819626	0.0458678	0.889269
XLOC_916417	29:45492433-45494261	ENSBTAG00000019700	PC	29:45508279-45611042	100k	-0.822958	0.0442411	0.885852
XLOC_916822	29:46524033-46525617	ENSBTAG00000011830	-	29:46456304-46456753	100k	0.889296	0.0177047	0.770967
XLOC_917808	29:49940347-49945567	ENSBTAG00000026768	TH	29:50027264-50034123	100k	0.872163	0.0234687	0.810635
XLOC_917889	29:50201816-50205975	ENSBTAG00000010447	LSP1	29:50238210-50276209	100k	-0.820865	0.0452598	0.888474
XLOC_918173	29:51040229-51044248	ENSBTAG00000047680	IRF7	29:50887354-50951170	100k	0.819058	0.0461479	0.889915
XLOC_925279	29:28583769-28592977	ENSBTAG00000009412	SIAE	29:28485871-28523643	100k	-0.861307	0.0275195	0.828452
XLOC_925689	29:30009822-30015999	ENSBTAG00000021504	TIRAP	29:30003146-30018246	10k,100k	0.84566	0.0338932	0.859092
XLOC_929958	29:45473576-45477474	ENSBTAG00000037404	LRFN4	29:45508279-45611042	100k	-0.815924	0.0477076	0.894834
XLOC_930148	29:45957734-45959634	ENSBTAG00000046110	CLCF1	29:45910396-45912701	100k	-0.879626	0.0208629	0.794613
XLOC_932091	15:83431249-83435666	ENSBTAG00000038058	-	15:83365199-83406167	100k	-0.870278	0.0241503	0.814422
XLOC_932586	15:84100673-84102198	ENSBTAG00000033506	-	15:84088595-84089531	100k	0.938983	0.00547101	0.589502
XLOC_937074	16:858820-865902	ENSBTAG00000011465	MYBPH	16:760055-768350	100k	0.923702	0.00851005	0.664444
XLOC_937074	16:858820-865902	ENSBTAG00000018223	CHI3L1	16:771322-781451	100k	0.889566	0.0176201	0.770686
XLOC_937336	3:17869300-17893881	ENSBTAG00000013507	SPRR3	3:17796521-17798340	100k	0.873978	0.0228216	0.805718
XLOC_937826	16:1941346-1944681	ENSBTAG00000004641	PLEKHA6	16:1806691-1878608	100k	0.952216	0.00337041	0.507656
XLOC_937860	16:1989648-1994238	ENSBTAG00000013074	PPP1R15B	16:1966720-1972162	100k	0.837076	0.037654	0.870576
XLOC_941679	3:31830960-31836326	ENSBTAG00000007642	ADORA3	3:31900283-31986507	100k	0.965868	0.00172761	0.393222
XLOC_942441	3:34327127-34327453	ENSBTAG00000001136	KIAA1324	3:34313871-34353121	10k,100k	0.943332	0.00472599	0.565495
XLOC_958386	16:22636915-22642751	ENSBTAG00000005359	TGFB2	16:22490437-22588280	100k	0.861149	0.027581	0.828743
XLOC_959511	16:24236446-24238163	ENSBTAG00000004064	BPNT1	16:24256262-24282903	100k	-0.858974	0.0284303	0.832746
XLOC_962279	3:106276558-106284668	ENSBTAG00000039287	ZFP69	3:106259857-106275253	10k,100k	-0.903822	0.0134306	0.726997
XLOC_966901	3:1167623-1196850	ENSBTAG00000008931	CREG1	3:1196981-1208368	10k,100k	0.825499	0.0430192	0.883293
XLOC_968237	3:6964914-6966754	ENSBTAG00000001608	-	3:6938874-6939732	100k	-0.85166	0.031375	0.848075
XLOC_968237	3:6964914-6966754	ENSBTAG00000010206	UAP1	3:6900266-6932034	100k	-0.890028	0.0174758	0.770266
XLOC_969656	3:11520377-11521569	ENSBTAG00000023556	OR10K2	3:11458291-11459230	100k	0.81442	0.0484641	0.896036
XLOC_970895	3:15441617-15443035	ENSBTAG00000017055	HCN3	3:15409812-15418775	100k	-0.932503	0.00667997	0.622192
XLOC_971237	16:42625855-42628436	ENSBTAG00000002052	PLOD1	16:42595151-42625615	10k,100k	0.950462	0.00362016	0.521404
XLOC_972249	16:44486755-44488986	ENSBTAG00000001361	NMNAT1	16:44427128-44472991	100k	0.879339	0.0209602	0.79528
XLOC_972346	3:19669322-19679074	ENSBTAG00000015369	MLLT11	3:19762895-19767967	100k	-0.93747	0.00574273	0.597199
XLOC_975553	3:29753319-29771385	ENSBTAG00000012419	BCL2L15	3:29643175-29771385	10k,100k	0.880906	0.0204306	0.791054
XLOC_975553	3:29753319-29771385	ENSBTAG00000019611	MAGI3	3:29847417-30117829	100k	0.844451	0.0344114	0.861049
XLOC_975693	3:30469820-30515306	ENSBTAG00000015107	SLC16A1	3:30533844-30563298	100k	0.815723	0.047808	0.894995
XLOC_976429	3:33106439-33109285	ENSBTAG00000012555	RBM15	3:33200770-33203515	100k	-0.943485	0.0047007	0.564902
XLOC_976429	3:33106439-33109285	ENSBTAG00000015380	SLC16A4	3:33152577-33183100	100k	-0.862961	0.0268826	0.825563
XLOC_978778	3:43080281-43081548	ENSBTAG00000015759	-	3:43137017-43137640	100k	0.94849	0.00391161	0.534982
XLOC_982289	16:71016422-71016719	ENSBTAG00000004789	LGR6	16:70932237-71016271	10k,100k	0.901395	0.0141051	0.735398
XLOC_987871	3:79256727-79257907	ENSBTAG00000008636	PDE4B	3:79284892-79823433	100k	0.8863	0.0186565	0.777752
XLOC_989337	16:81533216-81533608	ENSBTAG00000047274	KIF21B	16:81388496-81434502	100k	0.83035	0.0407305	0.878568
XLOC_990941	3:90200154-90207050	ENSBTAG00000011640	PPAP2B	3:90185368-90272863	10k,100k	0.902098	0.013908	0.732339
XLOC_992016	3:93574633-93583270	ENSBTAG00000014649	CPT2	3:93601358-93625434	100k	-0.854006	0.0304154	0.842903
XLOC_999737	3:118032733-118042949	ENSBTAG00000010176	ILKAP	3:118134025-118158557	100k	0.892372	0.0167524	0.766112
XLOC_999737	3:118032733-118042949	ENSBTAG00000026114	UBE2F	3:117987245-118042949	10k,100k	0.828082	0.0417933	0.881112

## Sheet: Supplementary Table 12c
Supplemental Table 12c: The expression patterns for differentially expressed lncRNA and their differentially expressed neighboring genes
LncRNA_id	LncRNA position	MRNA_id	Gene symbol	MRNA position	Neighboring range	Pearson correlation	P-value	Q-value	Regulation pattern
XLOC_051681	1:83581355-83582143	ENSBTAG00000012881	EIF4G1	1:83466846-83484338	100k	0.855675	0.0297416	0.83912	Down-down
XLOC_1261332	19:39080346-39080701	ENSBTAG00000012249	PRR15L	19:39171883-39177343	100k	-0.49662	0.316311	0.9748	Up-down
XLOC_2500996	4:33260788-33262913	ENSBTAG00000021535	CROT	4:33197553-33259125	10k,100k	0.98803	0.000214058	0.0984088	Up-up
XLOC_059976	5:32243817-32270339	ENSBTAG00000032428	ENSBTAG00000032428	5:32240303-32241299	10k,100k	0.933131	0.00655765	0.619039	Down-down
XLOC_059976	5:32243817-32270339	ENSBTAG00000002390	CCDC184	5:32277007-32280838	10k,100k	0.983875	0.000387947	0.156758	Down-down
XLOC_059976	5:32243817-32270339	ENSBTAG00000000289	ASB8	5:32303360-32311809	100k	0.942687	0.00483312	0.569556	Down-down
XLOC_2928338	7:21632728-21642878	ENSBTAG00000014979	MFSD12	7:21594501-21604031	100k	0.762336	0.0780143	0.944504	Down-down
