# Supplementary material for: Genome Wide Identification of Novel Long Non-coding RNAs and Their Potential Associations With Milk Proteins in Chinese Holstein Cows
Source: Front Genet. 2018 Jul 30;9:281. doi: 10.3389/fgene.2018.00281 (PMC6077245; doi:10.3389/fgene.2018.00281)
Supplement: TABLE S13 — Functional enrichment analysis of the protein-coding genes of lncRNAs in cis and trans. (a) The Gene Ontology results of cis and trans target genes using DAVID. (b) The pathway results of cis and trans target genes using IPA. [file Table_13.XLSX]

## Sheet: Supplementary Table 13a
Supplementary Table 13a: The Gene Ontology analysis for Cis and Trans target genes
Category	Term	Count	%	PValue	Genes	List Total	Pop Hits	Pop Total	Fold Enrichment	Benjamini
GOTERM_BP_DIRECT	GO:0097191~extrinsic apoptotic signaling pathway	8	0.926999	0.00032187	ENSBTAG00000008682, ENSBTAG00000008948, ENSBTAG00000009374, ENSBTAG00000005359, ENSBTAG00000015369, ENSBTAG00000047766, ENSBTAG00000018347, ENSBTAG00000017622	655	29	13824	5.82216	0.515348
GOTERM_BP_DIRECT	GO:0002286~T cell activation involved in immune response	8	0.926999	0.00244788	ENSBTAG00000046967, ENSBTAG00000047195, ENSBTAG00000048063, ENSBTAG00000047134, ENSBTAG00000045674, ENSBTAG00000047782, ENSBTAG00000011757, ENSBTAG00000046638	655	40	13824	4.22107	0.936534
GOTERM_BP_DIRECT	GO:0006629~lipid metabolic process	9	1.04287	0.00364294	ENSBTAG00000010822, ENSBTAG00000031777, ENSBTAG00000003073, ENSBTAG00000019700, ENSBTAG00000012646, ENSBTAG00000015505, ENSBTAG00000023600, ENSBTAG00000019478, ENSBTAG00000015107	655	54	13824	3.51756	0.935248
GOTERM_MF_DIRECT	GO:0005125~cytokine activity	14	1.62225	0.0066616	ENSBTAG00000047195, ENSBTAG00000010963, ENSBTAG00000047128, ENSBTAG00000047782, ENSBTAG00000004429, ENSBTAG00000046967, ENSBTAG00000021462, ENSBTAG00000048063, ENSBTAG00000047134, ENSBTAG00000005359, ENSBTAG00000045674, ENSBTAG00000018347, ENSBTAG00000005043, ENSBTAG00000046638	611	128	13095	2.34413	0.987616
GOTERM_MF_DIRECT	GO:0005132~type I interferon receptor binding	7	0.811124	0.00675056	ENSBTAG00000046967, ENSBTAG00000047195, ENSBTAG00000048063, ENSBTAG00000047134, ENSBTAG00000045674, ENSBTAG00000047782, ENSBTAG00000046638	611	37	13095	4.05472	0.891941
GOTERM_BP_DIRECT	GO:0042100~B cell proliferation	8	0.926999	0.00697957	ENSBTAG00000046967, ENSBTAG00000047195, ENSBTAG00000048063, ENSBTAG00000047134, ENSBTAG00000045674, ENSBTAG00000047782, ENSBTAG00000019302, ENSBTAG00000046638	655	48	13824	3.51756	0.980547
GOTERM_BP_DIRECT	GO:0002323~natural killer cell activation involved in immune response	7	0.811124	0.00829796	ENSBTAG00000046967, ENSBTAG00000047195, ENSBTAG00000048063, ENSBTAG00000047134, ENSBTAG00000045674, ENSBTAG00000047782, ENSBTAG00000046638	655	38	13824	3.88783	0.976474
GOTERM_BP_DIRECT	GO:0033141~positive regulation of peptidyl-serine phosphorylation of STAT protein	7	0.811124	0.00942417	ENSBTAG00000046967, ENSBTAG00000047195, ENSBTAG00000048063, ENSBTAG00000047134, ENSBTAG00000045674, ENSBTAG00000047782, ENSBTAG00000046638	655	39	13824	3.78814	0.971299
GOTERM_BP_DIRECT	GO:0043330~response to exogenous dsRNA	8	0.926999	0.00971844	ENSBTAG00000046967, ENSBTAG00000008682, ENSBTAG00000047195, ENSBTAG00000048063, ENSBTAG00000047134, ENSBTAG00000045674, ENSBTAG00000047782, ENSBTAG00000046638	655	51	13824	3.31064	0.956677
GOTERM_BP_DIRECT	GO:0048873~homeostasis of number of cells within a tissue	6	0.695249	0.0107807	ENSBTAG00000008948, ENSBTAG00000011359, ENSBTAG00000008631, ENSBTAG00000019302, ENSBTAG00000038045, ENSBTAG00000021128	655	29	13824	4.36662	0.952572
GOTERM_BP_DIRECT	GO:0032436~positive regulation of proteasomal ubiquitin-dependent protein catabolic process	8	0.926999	0.010785	ENSBTAG00000005249, ENSBTAG00000012441, ENSBTAG00000008987, ENSBTAG00000019780, ENSBTAG00000011757, ENSBTAG00000018347, ENSBTAG00000018996, ENSBTAG00000007402	655	52	13824	3.24698	0.933523
GOTERM_BP_DIRECT	GO:0030183~B cell differentiation	9	1.04287	0.0122755	ENSBTAG00000046967, ENSBTAG00000047195, ENSBTAG00000048063, ENSBTAG00000047134, ENSBTAG00000006501, ENSBTAG00000045674, ENSBTAG00000047782, ENSBTAG00000046638, ENSBTAG00000010563	655	66	13824	2.878	0.937904
GOTERM_CC_DIRECT	GO:0070062~extracellular exosome	125	14.4844	0.0167553	ENSBTAG00000002579, ENSBTAG00000015318, ENSBTAG00000010047, ENSBTAG00000011836, ENSBTAG00000013930, ENSBTAG00000004776, ENSBTAG00000033197, ENSBTAG00000034776, ENSBTAG00000014804, ENSBTAG00000018364, ENSBTAG00000000111, ENSBTAG00000011435, ENSBTAG00000008631, ENSBTAG00000015989, ENSBTAG00000008833, ENSBTAG00000004064, ENSBTAG00000009412, ENSBTAG00000015228, ENSBTAG00000003326, ENSBTAG00000002783,…	742	2162	15461	1.20473	0.999239
GOTERM_BP_DIRECT	GO:0006470~protein dephosphorylation	6	0.695249	0.0184595	ENSBTAG00000014609, ENSBTAG00000010619, ENSBTAG00000010176, ENSBTAG00000019302, ENSBTAG00000024015, ENSBTAG00000000545	655	33	13824	3.83734	0.977876
GOTERM_BP_DIRECT	GO:0060744~mammary gland branching involved in thelarche	3	0.347625	0.0203139	ENSBTAG00000018134, ENSBTAG00000013123, ENSBTAG00000020221	655	5	13824	12.6632	0.978679
GOTERM_BP_DIRECT	GO:0060389~pathway-restricted SMAD protein phosphorylation	4	0.463499	0.0211273	ENSBTAG00000005359, ENSBTAG00000012441, ENSBTAG00000018035, ENSBTAG00000024269	655	13	13824	6.49395	0.975173
GOTERM_BP_DIRECT	GO:0034097~response to cytokine	5	0.579374	0.0248057	ENSBTAG00000010899, ENSBTAG00000007867, ENSBTAG00000019302, ENSBTAG00000005043, ENSBTAG00000004826	655	24	13824	4.39695	0.982348
GOTERM_CC_DIRECT	GO:0005789~endoplasmic reticulum membrane	27	3.12862	0.0288183	ENSBTAG00000003362, ENSBTAG00000016516, ENSBTAG00000008173, ENSBTAG00000003434, ENSBTAG00000039275, ENSBTAG00000011202, ENSBTAG00000015882, ENSBTAG00000008794, ENSBTAG00000019302, ENSBTAG00000016707, ENSBTAG00000015782, ENSBTAG00000001603, ENSBTAG00000048308, ENSBTAG00000011640, ENSBTAG00000019696, ENSBTAG00000005970, ENSBTAG00000016432, ENSBTAG00000026501, ENSBTAG00000008682, ENSBTAG00000013127,…	742	365	15461	1.54136	0.997999
GOTERM_BP_DIRECT	GO:0000302~response to reactive oxygen species	3	0.347625	0.0295243	ENSBTAG00000004855, ENSBTAG00000023600, ENSBTAG00000006125	655	6	13824	10.5527	0.988839
GOTERM_CC_DIRECT	GO:0015030~Cajal body	6	0.695249	0.0305433	ENSBTAG00000002579, ENSBTAG00000005328, ENSBTAG00000046192, ENSBTAG00000001071, ENSBTAG00000005743, ENSBTAG00000048137	742	37	15461	3.37896	0.987654
GOTERM_CC_DIRECT	GO:0005654~nucleoplasm	78	9.03824	0.0330792	ENSBTAG00000010206, ENSBTAG00000007217, ENSBTAG00000021272, ENSBTAG00000047717, ENSBTAG00000020933, ENSBTAG00000008443, ENSBTAG00000018527, ENSBTAG00000021504, ENSBTAG00000014804, ENSBTAG00000019901, ENSBTAG00000001290, ENSBTAG00000016190, ENSBTAG00000000404, ENSBTAG00000018569, ENSBTAG00000007167, ENSBTAG00000021172, ENSBTAG00000016199, ENSBTAG00000007489, ENSBTAG00000000545, ENSBTAG00000003256,…	742	1310	15461	1.24067	0.97196
GOTERM_CC_DIRECT	GO:0005615~extracellular space	59	6.83662	0.0331596	ENSBTAG00000008735, ENSBTAG00000011836, ENSBTAG00000048264, ENSBTAG00000004429, ENSBTAG00000007259, ENSBTAG00000000404, ENSBTAG00000021276, ENSBTAG00000013165, ENSBTAG00000018223, ENSBTAG00000046629, ENSBTAG00000047134, ENSBTAG00000005359, ENSBTAG00000026275, ENSBTAG00000017448, ENSBTAG00000009412, ENSBTAG00000019716, ENSBTAG00000001102, ENSBTAG00000008931, ENSBTAG00000012467, ENSBTAG00000013065,…	742	950	15461	1.29408	0.943094
GOTERM_BP_DIRECT	GO:0032331~negative regulation of chondrocyte differentiation	4	0.463499	0.0372487	ENSBTAG00000040106, ENSBTAG00000017448, ENSBTAG00000004429, ENSBTAG00000018035	655	16	13824	5.27634	0.995195
GOTERM_BP_DIRECT	GO:0060317~cardiac epithelial to mesenchymal transition	3	0.347625	0.0400552	ENSBTAG00000005359, ENSBTAG00000018035, ENSBTAG00000024269	655	7	13824	9.04515	0.995531
GOTERM_BP_DIRECT	GO:0090286~cytoskeletal anchoring at nuclear membrane	3	0.347625	0.0400552	ENSBTAG00000025450, ENSBTAG00000003693, ENSBTAG00000003526	655	7	13824	9.04515	0.995531
GOTERM_CC_DIRECT	GO:0034993~LINC complex	3	0.347625	0.0410277	ENSBTAG00000025450, ENSBTAG00000003693, ENSBTAG00000003526	742	7	15461	8.93011	0.948565
GOTERM_BP_DIRECT	GO:0000122~negative regulation of transcription from RNA polymerase II promoter	29	3.36037	0.0426779	ENSBTAG00000010069, ENSBTAG00000003532, ENSBTAG00000025329, ENSBTAG00000011677, ENSBTAG00000006501, ENSBTAG00000019757, ENSBTAG00000015532, ENSBTAG00000027442, ENSBTAG00000018996, ENSBTAG00000012555, ENSBTAG00000001069, ENSBTAG00000003986, ENSBTAG00000012436, ENSBTAG00000013279, ENSBTAG00000012441, ENSBTAG00000011849, ENSBTAG00000001333, ENSBTAG00000016105, ENSBTAG00000047206, ENSBTAG00000017836,…	655	420	13824	1.45727	0.995712
GOTERM_BP_DIRECT	GO:0019221~cytokine-mediated signaling pathway	11	1.27462	0.0435539	ENSBTAG00000046967, ENSBTAG00000047195, ENSBTAG00000048063, ENSBTAG00000047134, ENSBTAG00000048264, ENSBTAG00000008987, ENSBTAG00000045674, ENSBTAG00000047782, ENSBTAG00000007867, ENSBTAG00000011847, ENSBTAG00000046638	655	114	13824	2.03648	0.994874
GOTERM_BP_DIRECT	GO:0042493~response to drug	8	0.926999	0.0439906	ENSBTAG00000019901, ENSBTAG00000008948, ENSBTAG00000005359, ENSBTAG00000000745, ENSBTAG00000019302, ENSBTAG00000023600, ENSBTAG00000024015, ENSBTAG00000017260	655	69	13824	2.447	0.993661
GOTERM_BP_DIRECT	GO:0006959~humoral immune response	7	0.811124	0.0480263	ENSBTAG00000046967, ENSBTAG00000047195, ENSBTAG00000048063, ENSBTAG00000047134, ENSBTAG00000045674, ENSBTAG00000047782, ENSBTAG00000046638	655	56	13824	2.63817	0.994874

## Sheet: Supplementary Table 13b
Supplementary Table 13b: The ingenuity pathway analysis for Cis and Trans target genes
Ingenuity Canonical Pathways	-log(p-value)	Ratio	Molecules
Pancreatic Adenocarcinoma Signaling	5.19	0.133	TP53,PIK3C2B,TGFBR1,JAK1,RALA,TFDP1,PIK3C2G,MAPK9,PLD6,BCL2,PLD4,IRS1,PIK3R6,TGFB2,STAT1,MAP2K1
Melanocyte Development and Pigmentation Signaling	3.68	0.122	ADCY9,PIK3C2B,IRS1,ADCY4,PIK3C2G,PIK3R6,RPS6KA4,MC1R,CREB5,MAP2K1,PRKAR1A,BCL2
Production of Nitric Oxide and Reactive Oxygen Species in Macrophages	3.62	0.0928	PIK3C2B,JAK1,APOM,MAP3K13,PIK3C2G,MAPK9,ARG2,NCF4,PCYOX1,NFKBID,MPO,CYBA,IRS1,PIK3R6,STAT1,MAP2K1,TNFRSF11B,APOD
Th2 Pathway	3.46	0.1	PIK3C2B,PTGDR2,JAK1,JAG2,TGFBR1,IL12RB1,TGFBR3,HLA-B,PIK3C2G,TBX21,IL33,CD80,IRS1,PIK3R6,PSEN1
3-phosphoinositide Biosynthesis	3.44	0.0896	PIK3C2B,CDC25C,PPP1R12C,PTPN2,PPFIA3,PIK3C2G,ERBB3,ACP5,PTPRM,SACM1L,PTPRC,CD80,IRS1,PIK3R6,DUSP23,MTMR7,ILKAP,CDC25A
Superpathway of Inositol Phosphate Compounds	3.43	0.0847	PIK3C2B,CDC25C,PPP1R12C,PIP4P1,PTPN2,PPFIA3,PIK3C2G,ERBB3,ACP5,PTPRM,SACM1L,PTPRC,PLD4,CD80,IRS1,PIK3R6,DUSP23,MTMR7,ILKAP,CDC25A
Th1 and Th2 Activation Pathway	3.41	0.0919	PIK3C2B,PTGDR2,JAK1,JAG2,TGFBR1,IL12RB1,TGFBR3,HLA-B,PIK3C2G,TBX21,IL33,CD80,IRS1,PIK3R6,STAT1,PSEN1,KLRC1
Galactose Degradation I (Leloir Pathway)	3.36	0.6	GALK1,GALE,GALM
Molecular Mechanisms of Cancer	3.28	0.0711	RALA,TGFBR1,JAK1,ADCY4,BCL2,TGFB2,MAP2K1,CDC25A,TP53,PIK3C2B,NAIP,PAK4,CDC25C,TFDP1,CDK7,PIK3C2G,SMAD7,MAPK9,ADCY9,NFKBID,IRS1,PIK3R6,FZD5,ARHGEF10,WNT5A,PSEN1,PRKAR1A,CAMK2G
Prostate Cancer Signaling	3.14	0.113	TP53,NFKBID,PIK3C2B,HSP90B1,TFDP1,IRS1,PIK3C2G,PIK3R6,CREB5,MAP2K1,BCL2
IL-12 Signaling and Production in Macrophages	3.09	0.0959	PPARG,PIK3C2B,APOM,IL12RB1,PIK3C2G,MAPK9,PCYOX1,IFNA16,IRS1,PIK3R6,TGFB2,STAT1,MAP2K1,APOD
Neuroinflammation Signaling Pathway	3.02	0.074	PIK3C2B,CXCL8,TGFBR1,JAK1,TGFBR3,HLA-B,PIK3C2G,MAPK9,MFGE8,CREB5,BCL2,IFNA16,IRF7,CD80,PPP3R1,IRS1,PIK3R6,TGFB2,TLR3,STAT1,TIRAP,P2RX7,PSEN1
CD28 Signaling in T Helper Cells	3.01	0.0985	PIK3C2B,HLA-B,PIK3C2G,MAPK9,PTPRC,NFKBID,CD80,IRS1,PPP3R1,PIK3R6,ARPC3,MAP2K1,ARPC4
EIF2 Signaling	2.95	0.0814	PIK3C2B,RPS23,PIK3C2G,RPL23,EIF4G1,RPS29,RPS11,BCL2,WARS,IRS1,AGO3,EIF5,EIF2B5,PIK3R6,RPS25,RPS5,MAP2K1,RPL13A
G-Protein Coupled Receptor Signaling	2.95	0.0758	GRK4,PIK3C2B,PDE3A,ADCY4,TBXA2R,PIK3C2G,ADORA3,PLD6,PDE4B,CREB5,CHRM3,ADRB3,ADCY9,NFKBID,IRS1,GLP1R,PIK3R6,MC1R,MAP2K1,CAMK2G,PRKAR1A
Type II Diabetes Mellitus Signaling	2.86	0.0909	PPARG,PIK3C2B,SLC27A2,PKM,PIK3C2G,MAPK9,SMPD1,CACNB3,NFKBID,IRS1,SLC27A6,PIK3R6,SOCS5,TNFRSF11B
Protein Kinase A Signaling	2.84	0.0673	TGFBR1,PHKG2,PTPN2,PTPN9,ADCY4,PDE3A,ANAPC10,PTPRC,TH,PPP3R1,TGFB2,MAP2K1,CDC25A,AKAP5,CDC25C,PTPRQ,PDE4B,PLD6,CREB5,PTPRM,ADCY9,NFKBID,HIST1H1E,ANAPC5,ADD1,CAMK2G,PRKAR1A
UVA-Induced MAPK Signaling	2.82	0.104	TP53,PIK3C2B,TNKS,IRS1,PARP2,PIK3C2G,PIK3R6,MAPK9,RPS6KA4,SMPD1,STAT1
cAMP-mediated signaling	2.8	0.0789	AKAP5,GRK4,PDE3A,ADCY4,TBXA2R,ADORA3,PLD6,PDE4B,CREB5,CHRM3,ADRB3,ADCY9,GLP1R,PPP3R1,MC1R,MAP2K1,CAMK2G,PRKAR1A
CNTF Signaling	2.69	0.125	PIK3C2B,JAK1,IRS1,PIK3C2G,PIK3R6,RPS6KA4,STAT1,MAP2K1
D-myo-inositol-5-phosphate Metabolism	2.68	0.087	CDC25C,PPP1R12C,PTPN2,PIP4P1,PPFIA3,ACP5,PTPRM,SACM1L,PTPRC,PLD4,DUSP23,MTMR7,ILKAP,CDC25A
Ovarian Cancer Signaling	2.67	0.0903	TP53,PIK3C2B,TFDP1,PIK3C2G,LHB,BCL2,ARRB1,IRS1,PIK3R6,FZD5,MAP2K1,WNT5A,PRKAR1A
Role of NFAT in Cardiac Hypertrophy	2.6	0.0776	AKAP5,PIK3C2B,TGFBR1,HDAC2,ADCY4,PIK3C2G,MAPK9,CACNB3,ADCY9,IRS1,PPP3R1,PIK3R6,TGFB2,SLC8A1,MAP2K1,PRKAR1A,CAMK2G
STAT3 Pathway	2.59	0.103	NTRK2,TGFBR1,PTPN2,TGFBR3,TGFB2,MAPK9,MAP2K1,SOCS5,CDC25A,BCL2
Thyroid Cancer Signaling	2.54	0.15	TP53,PPARG,CXCL8,NTRK2,NTF4,MAP2K1
Role of IL-17A in Arthritis	2.48	0.116	CXCL8,NFKBID,PIK3C2B,IRS1,PIK3C2G,PIK3R6,MAPK9,MAP2K1
IL-17 Signaling	2.46	0.106	CXCL8,PIK3C2B,JAK1,TIMP1,IRS1,PIK3C2G,PIK3R6,MAPK9,MAP2K1
Th1 Pathway	2.45	0.0889	PIK3C2B,JAK1,CD80,IL12RB1,IRS1,HLA-B,PIK3C2G,PIK3R6,TBX21,STAT1,PSEN1,KLRC1
Leptin Signaling in Obesity	2.42	0.105	ADCY9,PIK3C2B,IRS1,PDE3A,ADCY4,PIK3C2G,PIK3R6,MAP2K1,PRKAR1A
NADH Repair	2.42	0.667	NAXE,GAPDH
Colorectal Cancer Metastasis Signaling	2.4	0.0726	TP53,PIK3C2B,TGFBR1,JAK1,ADCY4,PIK3C2G,MAPK9,ADCY9,ARRB1,IRS1,PIK3R6,TGFB2,FZD5,TLR3,STAT1,MAP2K1,WNT5A,PRKAR1A
FLT3 Signaling in Hematopoietic Progenitor Cells	2.39	0.103	PIK3C2B,FLT3LG,IRS1,PIK3C2G,PIK3R6,RPS6KA4,STAT1,CREB5,MAP2K1
PEDF Signaling	2.39	0.103	TP53,PPARG,NFKBID,PIK3C2B,IRS1,PIK3C2G,PIK3R6,ZEB1,BCL2
LXR/RXR Activation	2.36	0.0909	IL33,HPX,APOM,MSR1,NCOR1,ABCG1,ARG2,PCYOX1,TLR3,APOD,TNFRSF11B
NGF Signaling	2.36	0.0909	TP53,PIK3C2B,MAP3K13,IRS1,PIK3C2G,PIK3R6,MAPK9,RPS6KA4,SMPD1,CREB5,MAP2K1
Regulation of eIF4 and p70S6K Signaling	2.34	0.0828	PIK3C2B,IRS1,AGO3,RPS23,PIK3C2G,EIF2B5,PIK3R6,RPS25,EIF4G1,RPS5,MAP2K1,RPS29,RPS11
3-phosphoinositide Degradation	2.34	0.0828	PTPRC,CDC25C,PPP1R12C,PIP4P1,PTPN2,PPFIA3,DUSP23,ILKAP,MTMR7,ACP5,PTPRM,SACM1L,CDC25A
Renin-Angiotensin Signaling	2.34	0.0902	ADCY9,PIK3C2B,PAK4,IRS1,ADCY4,PIK3C2G,PIK3R6,MAPK9,STAT1,MAP2K1,PRKAR1A
T Helper Cell Differentiation	2.33	0.11	TGFBR1,CD80,IL12RB1,HLA-B,FOXP3,TBX21,STAT1,TNFRSF11B
GM-CSF Signaling	2.33	0.11	PIK3C2B,IRS1,PPP3R1,PIK3C2G,PIK3R6,STAT1,MAP2K1,CAMK2G
Chronic Myeloid Leukemia Signaling	2.31	0.0943	TP53,PIK3C2B,TGFBR1,TFDP1,HDAC2,IRS1,PIK3C2G,TGFB2,PIK3R6,MAP2K1
IL-9 Signaling	2.28	0.133	PIK3C2B,JAK1,IRS1,PIK3C2G,PIK3R6,STAT1
D-myo-inositol (1,4,5,6)-Tetrakisphosphate Biosynthesis	2.25	0.0839	PTPRC,CDC25C,PPP1R12C,PTPN2,PPFIA3,DUSP23,ILKAP,MTMR7,ACP5,PTPRM,SACM1L,CDC25A
D-myo-inositol (3,4,5,6)-tetrakisphosphate Biosynthesis	2.25	0.0839	PTPRC,CDC25C,PPP1R12C,PTPN2,PPFIA3,DUSP23,ILKAP,MTMR7,ACP5,PTPRM,SACM1L,CDC25A
Gαs Signaling	2.2	0.0909	ADCY9,GLP1R,ADCY4,ADD1,MC1R,CREB5,MAP2K1,CHRM3,ADRB3,PRKAR1A
Neurotrophin/TRK Signaling	2.19	0.104	PIK3C2B,NTRK2,NTF4,IRS1,PIK3C2G,PIK3R6,CREB5,MAP2K1
Telomerase Signaling	2.17	0.0901	TP53,PIK3C2B,ELF4,HSP90B1,HDAC2,IRS1,TEP1,PIK3C2G,PIK3R6,MAP2K1
IL-17A Signaling in Airway Cells	2.16	0.103	NFKBID,PIK3C2B,JAK1,IRS1,PIK3C2G,PIK3R6,MAPK9,MAP2K1
Role of PI3K/AKT Signaling in the Pathogenesis of Influenza	2.13	0.101	IFNA16,NFKBID,PIK3C2B,IRS1,IFNW1,PIK3C2G,PIK3R6,MAP2K1
Nitric Oxide Signaling in the Cardiovascular System	2.12	0.0885	PIK3C2B,HSP90B1,IRS1,PIK3C2G,PIK3R6,ARG2,PRKG2,MAP2K1,ADRB3,PRKAR1A
Clathrin-mediated Endocytosis Signaling	2.09	0.0725	PIK3C2B,APOM,AP2B1,PIK3C2G,NUMB,SH3GL2,PCYOX1,ARRB1,PPP3R1,IRS1,AMPH,PIK3R6,ARPC3,ARPC4,APOD
Regulation of the Epithelial-Mesenchymal Transition Pathway	2.06	0.0741	PIK3C2B,JAK1,JAG2,TGFBR1,EGR1,PIK3C2G,ZEB1,IRS1,PIK3R6,TGFB2,FZD5,MAP2K1,PSEN1,WNT5A
ATM Signaling	2.05	0.0918	TP53,CDC25C,MAPK9,TP53BP1,TDP1,ZEB1,CREB5,CDC25A,SMC1A
ErbB Signaling	2.05	0.0918	PIK3C2B,PAK4,IRS1,PIK3C2G,PIK3R6,MAPK9,ERBB3,MAP2K1,AREG
Interferon Signaling	2.05	0.139	JAK1,PTPN2,IRF9,STAT1,BCL2
Heparan Sulfate Biosynthesis	2.03	0.0976	SULT1E1,CES3,CHST3,EXT1,CHST10,B3GAT3,PLA1A,PRDX6
Mitotic Roles of Polo-Like Kinase	2.03	0.106	CDC25C,HSP90B1,PLK3,ANAPC5,ANAPC10,CDC25A,SMC1A
UVB-Induced MAPK Signaling	2.03	0.106	TP53,PIK3C2B,IRS1,PIK3C2G,PIK3R6,MAPK9,MAP2K1
Rac Signaling	2.01	0.0855	PIK3C2B,PAK4,IRS1,PIK3C2G,BRK1,PIK3R6,ARPC3,MAP2K1,ARPC4,IQGAP3
IL-3 Signaling	2	0.0964	PIK3C2B,JAK1,IRS1,PPP3R1,PIK3C2G,PIK3R6,STAT1,MAP2K1
JAK/Stat Signaling	2	0.0964	PIK3C2B,JAK1,IRS1,PIK3C2G,PIK3R6,STAT1,MAP2K1,SOCS5
Adrenomedullin signaling pathway	1.97	0.0722	PPARG,PIK3C2B,ADCY4,PIK3C2G,MAPK9,PRKG2,BCL2,IL33,ADCY9,IRS1,PIK3R6,MAP2K1,MATK,PRKAR1A
EGF Signaling	1.96	0.103	PIK3C2B,JAK1,IRS1,PIK3C2G,PIK3R6,STAT1,MAP2K1
RANK Signaling in Osteoclasts	1.95	0.0882	NFKBID,PIK3C2B,MAP3K13,IRS1,PPP3R1,PIK3C2G,PIK3R6,MAPK9,MAP2K1
Small Cell Lung Cancer Signaling	1.94	0.0941	TP53,NFKBID,PIK3C2B,TFDP1,IRS1,PIK3C2G,PIK3R6,BCL2
Glucocorticoid Receptor Signaling	1.94	0.0619	PIK3C2B,CXCL8,TGFBR1,JAK1,CDK7,PIK3C2G,MAPK9,NCOA3,BCL2,POLR2G,NFKBID,HSP90B1,GTF2H4,PPP3R1,IRS1,SMARCB1,PIK3R6,TGFB2,NCOR1,STAT1,MAP2K1
Relaxin Signaling	1.92	0.0759	ADCY9,NFKBID,PIK3C2B,IRS1,PDE3A,ADCY4,PIK3C2G,PIK3R6,PDE4B,PLD6,MAP2K1,PRKAR1A
Colanic Acid Building Blocks Biosynthesis	1.9	0.214	UGP2,GALK1,GALE
Myc Mediated Apoptosis Signaling	1.89	0.1	TP53,PIK3C2B,IRS1,PIK3C2G,PIK3R6,MAPK9,BCL2
Integrin Signaling	1.88	0.0685	PIK3C2B,PAK4,RALA,CAPN11,ITGA8,PIK3C2G,BCAR3,PARVB,TSPAN3,IRS1,PIK3R6,ARPC3,ILKAP,MAP2K1,ARPC4
iCOS-iCOSL Signaling in T Helper Cells	1.87	0.0813	PTPRC,NFKBID,PIK3C2B,CD80,IRS1,PPP3R1,HLA-B,PIK3C2G,PIK3R6,CAMK2G
Melanoma Signaling	1.86	0.109	TP53,PIK3C2B,IRS1,PIK3C2G,PIK3R6,MAP2K1
NF-κB Signaling	1.85	0.0718	PIK3C2B,TGFBR1,HDAC2,TGFBR3,PIK3C2G,IL33,NFKBID,NTRK2,IRS1,PIK3R6,TLR3,TIRAP,TNFRSF11B
Human Embryonic Stem Cell Pluripotency	1.84	0.0769	PIK3C2B,NTRK2,TGFBR1,NTF4,IRS1,PIK3C2G,TGFB2,SMAD7,PIK3R6,FZD5,WNT5A
Opioid Signaling Pathway	1.82	0.0658	GRK4,RGS1,ADCY4,AP2B1,PIK3C2G,CACNB3,CREB5,ADCY9,TH,ARRB1,PPP3R1,RPS6KA4,PNOC,MAP2K1,PRKAR1A,CAMK2G
GNRH Signaling	1.78	0.0727	ADCY9,PAK4,MAP3K13,EGR1,ADCY4,MAPK9,CACNB3,CREB5,LHB,MAP2K1,PRKAR1A,CAMK2G
IL-7 Signaling Pathway	1.77	0.0879	PIK3C2B,JAK1,IRS1,PIK3C2G,PIK3R6,STAT1,CDC25A,BCL2
IL-6 Signaling	1.76	0.0781	IL33,CXCL8,NFKBID,PIK3C2B,IRS1,PIK3C2G,PIK3R6,MAPK9,MAP2K1,TNFRSF11B
Reelin Signaling in Neurons	1.75	0.087	PIK3C2B,IRS1,PIK3C2G,PIK3R6,MAPK9,VLDLR,DAB1,ARHGEF10
Heparan Sulfate Biosynthesis (Late Stages)	1.74	0.0933	SULT1E1,CES3,CHST3,EXT1,CHST10,PLA1A,PRDX6
Role of p14/p19ARF in Tumor Suppression	1.73	0.116	TP53,PIK3C2B,IRS1,PIK3C2G,PIK3R6
Type I Diabetes Mellitus Signaling	1.73	0.0811	NFKBID,JAK1,CD80,HLA-B,MAPK9,STAT1,SOCS5,BCL2,TNFRSF11B
Ceramide Signaling	1.72	0.086	PIK3C2B,IRS1,PIK3C2G,PIK3R6,SMPD1,MAP2K1,BCL2,TNFRSF11B
IL-15 Signaling	1.71	0.0921	CXCL8,PIK3C2B,JAK1,IRS1,PIK3C2G,PIK3R6,MAP2K1
Stearate Biosynthesis I (Animals)	1.69	0.114	SLC27A2,LPCAT4,SLC27A6,ACOT9,ACOT7
Non-Small Cell Lung Cancer Signaling	1.68	0.0909	TP53,PIK3C2B,TFDP1,IRS1,PIK3C2G,PIK3R6,MAP2K1
γ-linolenate Biosynthesis II (Animals)	1.66	0.176	SLC27A2,SLC27A6,FADS2
Mitochondrial L-carnitine Shuttle Pathway	1.66	0.176	SLC27A2,SLC27A6,CPT2
B Cell Receptor Signaling	1.66	0.0677	PIK3C2B,EGR1,MAP3K13,PIK3C2G,MAPK9,CREB5,PTPRC,NFKBID,IRS1,PPP3R1,PIK3R6,MAP2K1,CAMK2G
Induction of Apoptosis by HIV1	1.65	0.0984	TP53,NFKBID,NAIP,MAPK9,BCL2,TNFRSF11B
Germ Cell-Sertoli Cell Junction Signaling	1.64	0.0694	PIK3C2B,PAK4,TGFBR1,MAP3K13,IRS1,TUBG1,PIK3C2G,TGFB2,PIK3R6,MAPK9,CLINT1,MAP2K1
Cardiac Hypertrophy Signaling	1.63	0.0638	PIK3C2B,TGFBR1,ADCY4,MAP3K13,PIK3C2G,MAPK9,ADRB3,ADCY9,IRS1,PPP3R1,PIK3R6,TGFB2,EIF2B5,MAP2K1,PRKAR1A
CD40 Signaling	1.63	0.0886	NFKBID,PIK3C2B,IRS1,PIK3C2G,PIK3R6,MAPK9,MAP2K1
Dendritic Cell Maturation	1.63	0.067	PIK3C2B,HLA-B,PIK3C2G,MAPK9,CREB5,IL33,NFKBID,CD80,IRS1,PIK3R6,TLR3,STAT1,TNFRSF11B
Ceramide Degradation	1.62	0.286	NAAA,ACER3
Gα12/13 Signaling	1.62	0.0741	NFKBID,PIK3C2B,F2RL2,CDH4,IRS1,TBXA2R,PIK3C2G,PIK3R6,MAPK9,MAP2K1
AMPK Signaling	1.6	0.0648	PIK3C2B,RAB27A,PIK3C2G,CREB5,CHRM3,ADRB3,AK1,CRTC2,IRS1,SMARCB1,PIK3R6,CPT2,ILKAP,PRKAR1A
Regulation of IL-2 Expression in Activated and Anergic T Lymphocytes	1.6	0.0875	NFKBID,TGFBR1,CD80,PPP3R1,TGFB2,MAPK9,MAP2K1
Activation of IRF by Cytosolic Pattern Recognition Receptors	1.59	0.0952	IFNA16,NFKBID,IRF7,MAPK9,IRF9,STAT1
Role of Pattern Recognition Receptors in Recognition of Bacteria and Viruses	1.58	0.073	CXCL8,PIK3C2B,IRF7,IRS1,IFNW1,PIK3C2G,TGFB2,PIK3R6,MAPK9,TLR3
Endometrial Cancer Signaling	1.56	0.0938	TP53,PIK3C2B,IRS1,PIK3C2G,PIK3R6,MAP2K1
IL-2 Signaling	1.56	0.0938	PIK3C2B,JAK1,IRS1,PIK3C2G,PIK3R6,MAP2K1
PKCθ Signaling in T Lymphocytes	1.54	0.0692	NFKBID,PIK3C2B,CD80,MAP3K13,IRS1,PPP3R1,HLA-B,PIK3C2G,PIK3R6,CACNB3,CAMK2G
Thrombopoietin Signaling	1.53	0.0923	PIK3C2B,IRS1,PIK3C2G,PIK3R6,STAT1,MAP2K1
ERK/MAPK Signaling	1.53	0.065	PPARG,ELF4,PIK3C2B,PAK4,IRS1,PIK3C2G,PIK3R6,RPS6KA4,MKNK2,STAT1,CREB5,MAP2K1,PRKAR1A
Prolactin Signaling	1.52	0.0843	PIK3C2B,IRS1,PIK3C2G,PIK3R6,STAT1,MAP2K1,SOCS5
PPARα/RXRα Activation	1.52	0.0667	ADCY9,NFKBID,HSP90B1,TGFBR1,IRS1,TGFBR3,ADCY4,TGFB2,NCOR1,MAP2K1,NCOA3,PRKAR1A
mTOR Signaling	1.52	0.0647	PIK3C2B,RPS23,PIK3C2G,PLD6,EIF4G1,RPS29,RPS11,PLD4,IRS1,PIK3R6,RPS6KA4,RPS25,RPS5
Role of NANOG in Mammalian Embryonic Stem Cell Pluripotency	1.49	0.0738	TP53,PIK3C2B,JAK1,IRS1,PIK3C2G,PIK3R6,FZD5,MAP2K1,WNT5A
Oncostatin M Signaling	1.48	0.118	JAK1,STAT1,CHI3L1,MAP2K1
Role of JAK2 in Hormone-like Cytokine Signaling	1.48	0.118	JAK1,IRS1,STAT1,SOCS5
Growth Hormone Signaling	1.48	0.0824	PIK3C2B,IRS1,PIK3C2G,PIK3R6,RPS6KA4,STAT1,SOCS5
fMLP Signaling in Neutrophils	1.47	0.0732	NFKBID,PIK3C2B,IRS1,PPP3R1,PIK3C2G,PIK3R6,ARPC3,MAP2K1,ARPC4
Role of Tissue Factor in Cancer	1.45	0.0726	TP53,CXCL8,PIK3C2B,ARRB1,EGR1,IRS1,PIK3C2G,PIK3R6,RPS6KA4
Hereditary Breast Cancer Signaling	1.45	0.0694	TP53,POLR2G,PIK3C2B,CDC25C,HDAC2,IRS1,SMARCB1,TUBG1,PIK3C2G,PIK3R6
Melatonin Degradation III	1.44	1	MPO
UDP-N-acetyl-D-galactosamine Biosynthesis I	1.44	1	GALE
Sirtuin Signaling Pathway	1.44	0.0582	TOMM40,PPARG,TP53,CXCL8,SDHB,GTF3C2,GABPB2,ATG10,ARG2,VDAC3,LDHC,ATP5F1C,HIST1H1E,TOMM22,CRTC2,TOMM34,TP53BP1
Sphingosine-1-phosphate Signaling	1.43	0.072	ADCY9,PIK3C2B,NAAA,ACER3,IRS1,ADCY4,PIK3C2G,PIK3R6,SMPD1
LPS-stimulated MAPK Signaling	1.43	0.0805	NFKBID,PIK3C2B,IRS1,PIK3C2G,PIK3R6,MAPK9,MAP2K1
TGF-β Signaling	1.43	0.0805	IRF7,TGFBR1,TGFB2,SMAD7,MAPK9,MAP2K1,BCL2
Mouse Embryonic Stem Cell Pluripotency	1.43	0.0755	TP53,PIK3C2B,JAK1,IRS1,PIK3C2G,PIK3R6,FZD5,MAP2K1
IGF-1 Signaling	1.43	0.0755	PIK3C2B,JAK1,IRS1,PIK3C2G,PIK3R6,MAP2K1,SOCS5,PRKAR1A
ErbB2-ErbB3 Signaling	1.42	0.087	PIK3C2B,IRS1,PIK3C2G,PIK3R6,ERBB3,MAP2K1
Docosahexaenoic Acid (DHA) Signaling	1.41	0.0962	PIK3C2B,IRS1,PIK3C2G,PIK3R6,BCL2
HER-2 Signaling in Breast Cancer	1.41	0.0795	TP53,PIK3C2B,IRS1,PIK3C2G,PIK3R6,ERBB3,AREG
Sphingosine and Sphingosine-1-phosphate Metabolism	1.4	0.222	NAAA,ACER3
Glioma Invasiveness Signaling	1.4	0.0857	PIK3C2B,TIMP1,IRS1,PIK3C2G,PIK3R6,TIMP2
CD27 Signaling in Lymphocytes	1.38	0.0943	NFKBID,SIVA1,MAP3K13,MAPK9,MAP2K1
Triacylglycerol Degradation	1.38	0.0943	CES3,MGLL,PLA1A,PRDX6,ABHD16A
Role of JAK1 and JAK3 in γc Cytokine Signaling	1.37	0.0845	PIK3C2B,JAK1,IRS1,PIK3C2G,PIK3R6,STAT1
RAR Activation	1.37	0.0632	ADCY9,GTF2H4,CDK7,NRIP2,ADCY4,SMARCB1,TGFB2,SMAD7,MAPK9,NCOR1,MAP2K1,PRKAR1A
Role of Osteoblasts, Osteoclasts and Chondrocytes in Rheumatoid Arthritis	1.37	0.0601	PIK3C2B,NAIP,PIK3C2G,MAPK9,ACP5,BCL2,IL33,NFKBID,IRS1,PPP3R1,PIK3R6,FZD5,WNT5A,TNFRSF11B
PDGF Signaling	1.36	0.0778	PIK3C2B,JAK1,IRS1,PIK3C2G,PIK3R6,STAT1,MAP2K1
MSP-RON Signaling Pathway	1.35	0.0833	PIK3C2B,KLK7,IRS1,PIK3C2G,PIK3R6,KLK4
ErbB4 Signaling	1.35	0.0833	PIK3C2B,IRS1,PIK3C2G,PIK3R6,MAP2K1,PSEN1
Notch Signaling	1.33	0.105	JAG2,NUMB,HES7,PSEN1
Amyotrophic Lateral Sclerosis Signaling	1.33	0.0721	TP53,PIK3C2B,NAIP,CAPN11,IRS1,PIK3C2G,PIK3R6,BCL2
Unfolded protein response	1.32	0.0909	PPARG,SCAP,HSP90B1,XBP1,BCL2
GPCR-Mediated Integration of Enteroendocrine Signaling Exemplified by an L Cell	1.32	0.0822	ADCY9,GIPR,GLP1R,ADCY4,ADRB3,PRKAR1A
Glycine Betaine Degradation	1.32	0.2	DMGDH,BHMT2
Gap Junction Signaling	1.3	0.0615	ADCY9,PIK3C2B,IRS1,PPP3R1,ADCY4,TUBG1,PIK3C2G,PIK3R6,PRKG2,MAP2K1,GJB2,PRKAR1A
