# Supplementary material for: Genome Wide Identification of Novel Long Non-coding RNAs and Their Potential Associations With Milk Proteins in Chinese Holstein Cows
Source: Front Genet. 2018 Jul 30;9:281. doi: 10.3389/fgene.2018.00281 (PMC6077245; doi:10.3389/fgene.2018.00281)
Supplement: TABLE S14 — The integrate study for differential lncRNA-mRNA pairs. [file Table_14.XLSX]

## Sheet: Supplementary Table 14
Supplementary Table 14 The integrate study for differential lncRNA-mRNA pairs
Differential lncRNAs	Differential genes	Relation	Gene symbol	GWAS	QTL	Function/Pathway/GO for Target genes
XLOC_013834	ENSBTAG00000000874	Trans	CAST	No	Yes	Cysteine-type endopeptidase inhibitor activity
XLOC_013834	ENSBTAG00000004038	Trans	ABAT	No	Yes	Valine leucine and isoleucine degradation
XLOC_013834	ENSBTAG00000005108	Trans	SLIT2	No	Yes	Negative regulation of protein phosphorylation
XLOC_013834	ENSBTAG00000007173	Trans	PDGFRA	No	Yes	PI3K-Akt signaling pathwayestrogen metabolic process
XLOC_013834	ENSBTAG00000010562	Trans	CD34	No	Yes	Positive regulation of gene expression
XLOC_013834	ENSBTAG00000037640	Trans	PID1	No	Yes	Negative regulation of insulin receptor signaling pathway; Negative regulation of protein phosphorylation
XLOC_051681	ENSBTAG00000000274	Trans	YKT6	No	Yes	Protein transport
XLOC_051681	ENSBTAG00000000434	Trans	CRYAB	No	Yes	Protein processing in endoplasmic reticulum
XLOC_051681	ENSBTAG00000000874	Trans	CAST	No	Yes	Cysteine-type endopeptidase inhibitor activity
XLOC_051681	ENSBTAG00000001609	Trans	MAP2K6	No	Yes	GnRH signaling pathway
XLOC_051681	ENSBTAG00000002000	Trans	TIMM8B	No	Yes	Protein transport
XLOC_051681	ENSBTAG00000004150	Trans	GGFBPP5	Yes	No	Negative regulation of protein catabolic process
XLOC_051681	ENSBTAG00000005678	Trans	AACS	No	Yes	Valine leucine and isoleucine degradation
XLOC_051681	ENSBTAG00000005969	Trans	EIF2S2	Yes	No	RNA transporttranslation initiation factor activity; Translational initiation
XLOC_051681	ENSBTAG00000006374	Trans	NHP2	No	Yes	Translation
XLOC_051681	ENSBTAG00000007062	Trans	IGFBP5	No	Yes	Insulin-like growth factor I binding; Insulin-like growth factor II binding; Insulin-like growth factor ternary complex; Mammary gland involution; Regulation of insulin-like growth factor receptor signaling pathway
XLOC_051681	ENSBTAG00000010562	Trans	CD34	No	Yes	Positive regulation of gene expression
XLOC_051681	ENSBTAG00000011808	Trans	MSTN	No	Yes	Negative regulation of insulin receptor signaling pathway; Positive regulation of transcription; DNA-templated
XLOC_051681	ENSBTAG00000015361	Trans	CNTFR	Yes	No	Jak-STAT signaling pathway
XLOC_051681	ENSBTAG00000016265	Trans	DNAJA1	No	Yes	Protein processing in endoplasmic reticulum; Protein folding
XLOC_051681	ENSBTAG00000025617	Trans	RPS4Y1	No	Yes	Translation
XLOC_051681	ENSBTAG00000030190	Trans	COL6A3	Yes	No	PI3K-Akt signaling pathway
XLOC_059976	ENSBTAG00000000274	Trans	YKT6	No	Yes	Protein transport
XLOC_059976	ENSBTAG00000002000	Trans	TIMM8B	No	Yes	Protein transport
XLOC_059976	ENSBTAG00000005678	Trans	AACS	No	Yes	Valine leucine and isoleucine degradation
XLOC_059976	ENSBTAG00000006374	Trans	NHP2	No	Yes	Translation
XLOC_059976	ENSBTAG00000007062	Trans	IGFBP5	No	Yes	Insulin-like growth factor I binding; Insulin-like growth factor II binding; Insulin-like growth factor ternary complex; Mammary gland involution; Regulation of insulin-like growth factor receptor signaling pathway
XLOC_059976	ENSBTAG00000010562	Trans	CD34	No	Yes	Positive regulation of gene expression
XLOC_059976	ENSBTAG00000011808	Trans	MSTN	No	Yes	Negative regulation of insulin receptor signaling pathway; Positive regulation of transcription; DNA-templated
XLOC_059976	ENSBTAG00000015361	Trans	CNTFR	Yes	No	Jak-STAT signaling pathway
XLOC_059976	ENSBTAG00000016265	Trans	DNAJA1	No	Yes	Protein processing in endoplasmic reticulum; Protein folding
XLOC_059976	ENSBTAG00000025617	Trans	RPS4Y1	No	Yes	Translation
XLOC_112491	ENSBTAG00000000274	Trans	YKT6	No	Yes	Protein transport
XLOC_112491	ENSBTAG00000000859	Trans	SLC38A1	No	Yes	L-asparagine transmembrane transporter activity; L-glutamine transmembrane transporter activity; L-histidine transmembrane transporter activity
XLOC_112491	ENSBTAG00000000874	Trans	CAST	No	Yes	Cysteine-type endopeptidase inhibitor activity
XLOC_112491	ENSBTAG00000001609	Trans	MAP2K6	No	Yes	GnRH signaling pathway
XLOC_112491	ENSBTAG00000004038	Trans	ABAT	No	Yes	Valine leucine and isoleucine degradation
XLOC_112491	ENSBTAG00000005108	Trans	SLIT2	No	Yes	Negative regulation of protein phosphorylation
XLOC_112491	ENSBTAG00000005678	Trans	AACS	No	Yes	Valine leucine and isoleucine degradation
XLOC_112491	ENSBTAG00000005969	Trans	EIF2S2	Yes	No	RNA transporttranslation initiation factor activity; Translational initiation
XLOC_112491	ENSBTAG00000007173	Trans	PDGFRA	No	Yes	PI3K-Akt signaling pathwayestrogen metabolic process
XLOC_112491	ENSBTAG00000007763	Trans	SLC1A4	No	Yes	L-alanine transmembrane transporter activityL-alanine transport; L-cystine transmembrane transporter activity; L-cystine transport; L-hydroxyproline transmembrane transporter activity; L-proline transmembrane transporter activity; L-serine transmembrane transporter activity; L-serine transport; L-threonine transmembrane transporter activity
XLOC_112491	ENSBTAG00000010562	Trans	CD34	No	Yes	Positive regulation of gene expression
XLOC_112491	ENSBTAG00000015361	Trans	CNTFR	Yes	No	Jak-STAT signaling pathway
XLOC_112491	ENSBTAG00000018065	Trans	YARS	No	Yes	Aminoacyl-tRNA biosynthesis
XLOC_112491	ENSBTAG00000025617	Trans	RPS4Y1	No	Yes	Translation
XLOC_112491	ENSBTAG00000030190	Trans	COL6A3	Yes	No	PI3K-Akt signaling pathway
XLOC_112491	ENSBTAG00000037640	Trans	PID1	No	Yes	Negative regulation of insulin receptor signaling pathway; Negative regulation of protein phosphorylation
XLOC_1186672	ENSBTAG00000005596	Trans	IGFBP2	No	Yes	Insulin-like growth factor I binding; Insulin-like growth factor II binding; Regulation of insulin-like growth factor receptor signaling pathway;
XLOC_1186672	ENSBTAG00000011934	Trans	PCK2	Yes	Yes	Insulin resistancebta; Insulin signaling pathway; PI3K-Akt signaling pathway
XLOC_1186672	ENSBTAG00000018065	Trans	YARS	No	Yes	Aminoacyl-tRNA biosynthesis
XLOC_1186672	ENSBTAG00000024240	Trans	ACADM	No	Yes	Valine leucine and isoleucine degradation
XLOC_1243232	ENSBTAG00000005596	Trans	IGFBP2	No	Yes	Insulin-like growth factor I binding; Insulin-like growth factor II binding; Regulation of insulin-like growth factor receptor signaling pathway;
XLOC_1243232	ENSBTAG00000024240	Trans	ACADM	No	Yes	Valine leucine and isoleucine degradation
XLOC_1261332	ENSBTAG00000000274	Trans	YKT6	No	Yes	Protein transport
XLOC_1261332	ENSBTAG00000000434	Trans	CRYAB	No	Yes	Protein processing in endoplasmic reticulum
XLOC_1261332	ENSBTAG00000002000	Trans	TIMM8B	No	Yes	Protein transport
XLOC_1261332	ENSBTAG00000005678	Trans	AACS	No	Yes	Valine leucine and isoleucine degradation
XLOC_1261332	ENSBTAG00000005969	Trans	EIF2S2	Yes	No	RNA transporttranslation initiation factor activity; Translational initiation
XLOC_1261332	ENSBTAG00000006374	Trans	NHP2	No	Yes	Translation
XLOC_1261332	ENSBTAG00000010562	Trans	CD34	No	Yes	Positive regulation of gene expression
XLOC_1261332	ENSBTAG00000018065	Trans	YARS	No	Yes	Aminoacyl-tRNA biosynthesis
XLOC_1261332	ENSBTAG00000025617	Trans	RPS4Y1	No	Yes	Translation
XLOC_1261332	ENSBTAG00000030190	Trans	COL6A3	Yes	No	PI3K-Akt signaling pathway
XLOC_1261332	ENSBTAG00000037640	Trans	PID1	No	Yes	Negative regulation of insulin receptor signaling pathway; Negative regulation of protein phosphorylation
XLOC_1284424	ENSBTAG00000005596	Trans	IGFBP2	No	Yes	Insulin-like growth factor I binding; Insulin-like growth factor II binding; Regulation of insulin-like growth factor receptor signaling pathway;
XLOC_1284424	ENSBTAG00000022120	Trans	FGB	No	Yes	Positive regulation of protein secretion
XLOC_1284424	ENSBTAG00000024240	Trans	ACADM	No	Yes	Valine leucine and isoleucine degradation
XLOC_144456	ENSBTAG00000000874	Trans	CAST	No	Yes	Cysteine-type endopeptidase inhibitor activity
XLOC_144456	ENSBTAG00000004038	Trans	ABAT	No	Yes	Valine leucine and isoleucine degradation
XLOC_144456	ENSBTAG00000007173	Trans	PDGFRA	No	Yes	PI3K-Akt signaling pathwayestrogen metabolic process
XLOC_144456	ENSBTAG00000010562	Trans	CD34	No	Yes	Positive regulation of gene expression
XLOC_144456	ENSBTAG00000037640	Trans	PID1	No	Yes	Negative regulation of insulin receptor signaling pathway; Negative regulation of protein phosphorylation
XLOC_1553010	ENSBTAG00000001609	Trans	MAP2K6	No	Yes	GnRH signaling pathway
XLOC_1553010	ENSBTAG00000004038	Trans	ABAT	No	Yes	Valine leucine and isoleucine degradation
XLOC_1553010	ENSBTAG00000007870	Trans	FKBP14	No	Yes	Protein folding
XLOC_1553010	ENSBTAG00000013960	Trans	PSAT1	Yes	No	Biosynthesis of amino acids; Glycine, serine and threonine metabolism; L-serine biosynthetic process
XLOC_1553010	ENSBTAG00000015361	Trans	CNTFR	Yes	No	Jak-STAT signaling pathway
XLOC_1553010	ENSBTAG00000020527	Trans	IDH1	No	Yes	Biosynthesis of amino acids
XLOC_1560985	ENSBTAG00000000874	Trans	CAST	No	Yes	Cysteine-type endopeptidase inhibitor activity
XLOC_1560985	ENSBTAG00000004038	Trans	ABAT	No	Yes	Valine leucine and isoleucine degradation
XLOC_1560985	ENSBTAG00000007173	Trans	PDGFRA	No	Yes	PI3K-Akt signaling pathwayestrogen metabolic process
XLOC_1560985	ENSBTAG00000010562	Trans	CD34	No	Yes	Positive regulation of gene expression
XLOC_1560985	ENSBTAG00000037640	Trans	PID1	No	Yes	Negative regulation of insulin receptor signaling pathway; Negative regulation of protein phosphorylation
XLOC_157700	ENSBTAG00000002000	Trans	TIMM8B	No	Yes	Protein transport
XLOC_157700	ENSBTAG00000006374	Trans	NHP2	No	Yes	Translation
XLOC_157700	ENSBTAG00000030190	Trans	COL6A3	Yes	No	PI3K-Akt signaling pathway
XLOC_1815349	ENSBTAG00000007173	Trans	PDGFRA	No	Yes	PI3K-Akt signaling pathwayestrogen metabolic process
XLOC_1815349	ENSBTAG00000010562	Trans	CD34	No	Yes	Positive regulation of gene expression
XLOC_1815349	ENSBTAG00000037640	Trans	PID1	No	Yes	Negative regulation of insulin receptor signaling pathway; Negative regulation of protein phosphorylation
XLOC_2273208	ENSBTAG00000005596	Trans	IGFBP2	No	Yes	Insulin-like growth factor I binding; Insulin-like growth factor II binding; Regulation of insulin-like growth factor receptor signaling pathway;
XLOC_2273208	ENSBTAG00000022120	Trans	FGB	No	Yes	Positive regulation of protein secretion
XLOC_2273208	ENSBTAG00000024240	Trans	ACADM	No	Yes	Valine leucine and isoleucine degradation
XLOC_2280878	ENSBTAG00000000874	Trans	CAST	No	Yes	Cysteine-type endopeptidase inhibitor activity
XLOC_2280878	ENSBTAG00000001609	Trans	MAP2K6	No	Yes	GnRH signaling pathway
XLOC_2280878	ENSBTAG00000007062	Trans	IGFBP5	No	Yes	Insulin-like growth factor I binding; Insulin-like growth factor II binding; Insulin-like growth factor ternary complex; Mammary gland involution; Regulation of insulin-like growth factor receptor signaling pathway
XLOC_2280878	ENSBTAG00000015361	Trans	CNTFR	Yes	No	Jak-STAT signaling pathway
XLOC_2280878	ENSBTAG00000024240	Trans	ACADM	No	Yes	Valine leucine and isoleucine degradation
XLOC_2280878	ENSBTAG00000025617	Trans	RPS4Y1	No	Yes	Translation
XLOC_240033	ENSBTAG00000000274	Trans	YKT6	No	Yes	Protein transport
XLOC_240033	ENSBTAG00000000434	Trans	CRYAB	No	Yes	Protein processing in endoplasmic reticulum
XLOC_240033	ENSBTAG00000000859	Trans	SLC38A1	No	Yes	L-asparagine transmembrane transporter activity; L-glutamine transmembrane transporter activity; L-histidine transmembrane transporter activity
XLOC_240033	ENSBTAG00000000874	Trans	CAST	No	Yes	Cysteine-type endopeptidase inhibitor activity
XLOC_240033	ENSBTAG00000001609	Trans	MAP2K6	No	Yes	GnRH signaling pathway
XLOC_240033	ENSBTAG00000004150	Trans	GGFBPP5	Yes	No	Negative regulation of protein catabolic process
XLOC_240033	ENSBTAG00000005678	Trans	AACS	No	Yes	Valine leucine and isoleucine degradation
XLOC_240033	ENSBTAG00000005969	Trans	EIF2S2	Yes	No	RNA transporttranslation initiation factor activity; Translational initiation
XLOC_240033	ENSBTAG00000006374	Trans	NHP2	No	Yes	Translation
XLOC_240033	ENSBTAG00000015361	Trans	CNTFR	Yes	No	Jak-STAT signaling pathway
XLOC_240033	ENSBTAG00000016265	Trans	DNAJA1	No	Yes	Protein processing in endoplasmic reticulum; Protein folding
XLOC_240033	ENSBTAG00000018065	Trans	YARS	No	Yes	Aminoacyl-tRNA biosynthesis
XLOC_240033	ENSBTAG00000020527	Trans	IDH1	No	Yes	Biosynthesis of amino acids
XLOC_240033	ENSBTAG00000025617	Trans	RPS4Y1	No	Yes	Translation
XLOC_240033	ENSBTAG00000030190	Trans	COL6A3	Yes	No	PI3K-Akt signaling pathway
XLOC_240033	ENSBTAG00000033107	Trans	OSMR	Yes	Yes	Jak-STAT signaling pathway; PI3K-Akt signaling pathway,
XLOC_2427074	ENSBTAG00000004322	Trans	FOS	No	Yes	Estrogen signaling pathway; Oxytocin signaling pathway; Prolactin signaling pathway
XLOC_2427074	ENSBTAG00000013960	Trans	PSAT1	Yes	No	Biosynthesis of amino acids; Glycine, serine and threonine metabolism; L-serine biosynthetic process
XLOC_2427074	ENSBTAG00000025441	Trans	HSPA1A	No	Yes	Estrogen signaling pathway; Protein processing in endoplasmic reticulum
XLOC_2500996	ENSBTAG00000000859	Trans	SLC38A1	No	Yes	L-asparagine transmembrane transporter activity; L-glutamine transmembrane transporter activity; L-histidine transmembrane transporter activity
XLOC_2500996	ENSBTAG00000004322	Trans	FOS	No	Yes	Estrogen signaling pathway; Oxytocin signaling pathway; Prolactin signaling pathway
XLOC_2500996	ENSBTAG00000005108	Trans	SLIT2	No	Yes	Negative regulation of protein phosphorylation
XLOC_2500996	ENSBTAG00000005969	Trans	EIF2S2	Yes	No	RNA transporttranslation initiation factor activity; Translational initiation
XLOC_2500996	ENSBTAG00000007763	Trans	SLC1A4	No	Yes	L-alanine transmembrane transporter activityL-alanine transport; L-cystine transmembrane transporter activity; L-cystine transport; L-hydroxyproline transmembrane transporter activity; L-proline transmembrane transporter activity; L-serine transmembrane transporter activity; L-serine transport; L-threonine transmembrane transporter activity
XLOC_2500996	ENSBTAG00000011628	Trans	EGFR	No	Yes	Estrogen signaling pathway; GnRH signaling pathway; Oxytocin signaling pathway; PI3K-Akt signaling pathway; Negative regulation of protein catabolic process
XLOC_2500996	ENSBTAG00000025441	Trans	HSPA1A	No	Yes	Estrogen signaling pathway; Protein processing in endoplasmic reticulum
XLOC_2500996	ENSBTAG00000037640	Trans	PID1	No	Yes	Negative regulation of insulin receptor signaling pathway; Negative regulation of protein phosphorylation
XLOC_2552245	ENSBTAG00000007870	Trans	FKBP14	No	Yes	Protein folding
XLOC_2552245	ENSBTAG00000020527	Trans	IDH1	No	Yes	Biosynthesis of amino acids
XLOC_292033	ENSBTAG00000000434	Trans	CRYAB	No	Yes	Protein processing in endoplasmic reticulum
XLOC_292033	ENSBTAG00000006374	Trans	NHP2	No	Yes	Translation
XLOC_292033	ENSBTAG00000018065	Trans	YARS	No	Yes	Aminoacyl-tRNA biosynthesis
XLOC_292033	ENSBTAG00000024240	Trans	ACADM	No	Yes	Valine leucine and isoleucine degradation
XLOC_292033	ENSBTAG00000033107	Trans	OSMR	Yes	Yes	Jak-STAT signaling pathway; PI3K-Akt signaling pathway,
XLOC_2928338	ENSBTAG00000004150	Trans	GGFBPP5	Yes	No	Negative regulation of protein catabolic process
XLOC_2928338	ENSBTAG00000020527	Trans	IDH1	No	Yes	Biosynthesis of amino acids
XLOC_2938516	ENSBTAG00000004322	Trans	FOS	No	Yes	Estrogen signaling pathway; Oxytocin signaling pathway; Prolactin signaling pathway
XLOC_2938516	ENSBTAG00000025441	Trans	HSPA1A	No	Yes	Estrogen signaling pathway; Protein processing in endoplasmic reticulum
XLOC_3202784	ENSBTAG00000002000	Trans	TIMM8B	No	Yes	Protein transport
XLOC_3202784	ENSBTAG00000006374	Trans	NHP2	No	Yes	Translation
XLOC_3202784	ENSBTAG00000030190	Trans	COL6A3	Yes	No	PI3K-Akt signaling pathway
XLOC_3294518	ENSBTAG00000000274	Trans	YKT6	No	Yes	Protein transport
XLOC_3294518	ENSBTAG00000000874	Trans	CAST	No	Yes	Cysteine-type endopeptidase inhibitor activity
XLOC_3294518	ENSBTAG00000001609	Trans	MAP2K6	No	Yes	GnRH signaling pathway
XLOC_3294518	ENSBTAG00000004038	Trans	ABAT	No	Yes	Valine leucine and isoleucine degradation
XLOC_3294518	ENSBTAG00000004150	Trans	GGFBPP5	Yes	No	Negative regulation of protein catabolic process
XLOC_3294518	ENSBTAG00000005678	Trans	AACS	No	Yes	Valine leucine and isoleucine degradation
XLOC_3294518	ENSBTAG00000007870	Trans	FKBP14	No	Yes	Protein folding
XLOC_3294518	ENSBTAG00000015361	Trans	CNTFR	Yes	No	Jak-STAT signaling pathway
XLOC_3294518	ENSBTAG00000016265	Trans	DNAJA1	No	Yes	Protein processing in endoplasmic reticulum; Protein folding
XLOC_3294518	ENSBTAG00000020527	Trans	IDH1	No	Yes	Biosynthesis of amino acids
XLOC_3294518	ENSBTAG00000025617	Trans	RPS4Y1	No	Yes	Translation
XLOC_3326303	ENSBTAG00000007870	Trans	FKBP14	No	Yes	Protein folding
XLOC_547975	ENSBTAG00000004150	Trans	GGFBPP5	Yes	No	Negative regulation of protein catabolic process
XLOC_547975	ENSBTAG00000007870	Trans	FKBP14	No	Yes	Protein folding
XLOC_547975	ENSBTAG00000015361	Trans	CNTFR	Yes	No	Jak-STAT signaling pathway
XLOC_547975	ENSBTAG00000020527	Trans	IDH1	No	Yes	Biosynthesis of amino acids
XLOC_582693	ENSBTAG00000004150	Trans	GGFBPP5	Yes	No	Negative regulation of protein catabolic process
XLOC_582693	ENSBTAG00000007870	Trans	FKBP14	No	Yes	Protein folding
XLOC_582693	ENSBTAG00000015361	Trans	CNTFR	Yes	No	Jak-STAT signaling pathway
XLOC_582693	ENSBTAG00000020527	Trans	IDH1	No	Yes	Biosynthesis of amino acids
XLOC_593004	ENSBTAG00000004322	Trans	FOS	No	Yes	Estrogen signaling pathway; Oxytocin signaling pathway; Prolactin signaling pathway
XLOC_593004	ENSBTAG00000025441	Trans	HSPA1A	No	Yes	Estrogen signaling pathway; Protein processing in endoplasmic reticulum
XLOC_890495	ENSBTAG00000000274	Trans	YKT6	No	Yes	Protein transport
XLOC_890495	ENSBTAG00000000859	Trans	SLC38A1	No	Yes	L-asparagine transmembrane transporter activity; L-glutamine transmembrane transporter activity; L-histidine transmembrane transporter activity
XLOC_890495	ENSBTAG00000000874	Trans	CAST	No	Yes	Cysteine-type endopeptidase inhibitor activity
XLOC_890495	ENSBTAG00000001609	Trans	MAP2K6	No	Yes	GnRH signaling pathway
XLOC_890495	ENSBTAG00000004038	Trans	ABAT	No	Yes	Valine leucine and isoleucine degradation
XLOC_890495	ENSBTAG00000005108	Trans	SLIT2	No	Yes	Negative regulation of protein phosphorylation
XLOC_890495	ENSBTAG00000005678	Trans	AACS	No	Yes	Valine leucine and isoleucine degradation
XLOC_890495	ENSBTAG00000005969	Trans	EIF2S2	Yes	No	RNA transporttranslation initiation factor activity; Translational initiation
XLOC_890495	ENSBTAG00000007173	Trans	PDGFRA	No	Yes	PI3K-Akt signaling pathwayestrogen metabolic process
XLOC_890495	ENSBTAG00000007763	Trans	SLC1A4	No	Yes	L-alanine transmembrane transporter activityL-alanine transport; L-cystine transmembrane transporter activity; L-cystine transport; L-hydroxyproline transmembrane transporter activity; L-proline transmembrane transporter activity; L-serine transmembrane transporter activity; L-serine transport; L-threonine transmembrane transporter activity
XLOC_890495	ENSBTAG00000010562	Trans	CD34	No	Yes	Positive regulation of gene expression
XLOC_890495	ENSBTAG00000015361	Trans	CNTFR	Yes	No	Jak-STAT signaling pathway
XLOC_890495	ENSBTAG00000018065	Trans	YARS	No	Yes	Aminoacyl-tRNA biosynthesis
XLOC_890495	ENSBTAG00000025617	Trans	RPS4Y1	No	Yes	Translation
XLOC_890495	ENSBTAG00000030190	Trans	COL6A3	Yes	No	PI3K-Akt signaling pathway
XLOC_890495	ENSBTAG00000037640	Trans	PID1	No	Yes	Negative regulation of insulin receptor signaling pathway; Negative regulation of protein phosphorylation
XLOC_929036	ENSBTAG00000000859	Trans	SLC38A1	No	Yes	L-asparagine transmembrane transporter activity; L-glutamine transmembrane transporter activity; L-histidine transmembrane transporter activity
XLOC_929036	ENSBTAG00000005969	Trans	EIF2S2	Yes	No	RNA transporttranslation initiation factor activity; Translational initiation
XLOC_929036	ENSBTAG00000007763	Trans	SLC1A4	No	Yes	L-alanine transmembrane transporter activityL-alanine transport; L-cystine transmembrane transporter activity; L-cystine transport; L-hydroxyproline transmembrane transporter activity; L-proline transmembrane transporter activity; L-serine transmembrane transporter activity; L-serine transport; L-threonine transmembrane transporter activity
XLOC_929036	ENSBTAG00000018065	Trans	YARS	No	Yes	Aminoacyl-tRNA biosynthesis
XLOC_929036	ENSBTAG00000037640	Trans	PID1	No	Yes	Negative regulation of insulin receptor signaling pathway; Negative regulation of protein phosphorylation
